# Supplementary material for: Single-nucleus transcriptome profiling unveils cell-type-specific ethylene and TOR signaling in tomato
Source: Hortic Res. 2026 Feb 28;13(5):uhag044. doi: 10.1093/hr/uhag044 (PMC13156461; doi:10.1093/hr/uhag044)
Supplement: Web_Material_uhag044 [file web_material_uhag044.zip › Table S1.xlsx]

## Sheet: Sheet1
Table S1 Statistics of nulei and genes captured in six samples
Treatment	total nuclei number		total genes number		median UMI/nucleus		median genes/nucleus
	hook	hypo	hook	hypo	hook	hypo	hook	hypo
Mock	20219	30949	26798	28704	991	1152	760	891
ACC	5973	21256	28490	30895
Torin2	12559	26973	29827	29509
