# Supplementary material for: Single-nucleus transcriptome profiling unveils cell-type-specific ethylene and TOR signaling in tomato
Source: Hortic Res. 2026 Feb 28;13(5):uhag044. doi: 10.1093/hr/uhag044 (PMC13156461; doi:10.1093/hr/uhag044)
Supplement: Web_Material_uhag044 [file web_material_uhag044.zip › Table S2.xlsx]

## Sheet: hook_celltype_findallmarkers
Supplementary Table 2-s1 Hook celltype findallmarkers
p_val	avg_log2FC	pct.1	pct.2	p_val_adj	cluster	gene	notes
0	1.96197	0.789	0.377	0	xylem	Solyc10g039290	Major facilitator superfamily protein (AHRD V3.3 *** A0A1P8AT47_ARATH)
0	1.75133	0.507	0.194	0	xylem	Solyc05g054480	Actin (AHRD V3.3 *** A0A2G2VVS8_CAPBA)
0	1.60072	0.436	0.104	0	xylem	Solyc03g112620	NEP-interacting protein, putative (DUF239) (AHRD V3.3 *** F4I5H4_ARATH)
0	1.53581	0.459	0.157	0	xylem	Solyc10g085850	TPSI1 protein (AHRD V3.3 *** Q41336_SOLLC)
0	1.38158	0.665	0.331	0	xylem	Solyc06g061230	metallocarboxypeptidase inhibitor precursor (AHRD V3.3 -** NP_001275375.1)
0	1.34599	0.76	0.487	0	xylem	Solyc09g075210	Late embryogenesis abundant protein Lea5 (AHRD V3.3 *** A0A1J3JXG8_NOCCA)
0	1.32725	0.255	0.084	0	xylem	Solyc10g080130	Exosome complex component RRP43 (AHRD V3.3 *** A0A2U1QHR4_ARTAN)
0	1.30835	0.328	0.131	0	xylem	Solyc01g096880	Major facilitator superfamily protein (AHRD V3.3 *** A0A1P8AZ04_ARATH)
0	1.30224	0.372	0.149	0	xylem	Solyc12g089385	FAD/NAD(P)-binding oxidoreductase family protein (AHRD V3.3 *** A0A2U1M9H9_ARTAN)
0	1.26754	0.909	0.656	0	xylem	Solyc01g096450	Eukaryotic aspartyl protease family protein (AHRD V3.11 *** tr|A0A2U1PLR1|A0A2U1PLR1_ARTAN)
0	1.25544	0.535	0.254	0	xylem	Solyc04g079340	DUF547 domain-containing protein/Lzipper-MIP1 domain-containing protein (AHRD V3.3 *** A0A1Q3BMV4_CEPFO)
0	1.23899	0.327	0.098	0	xylem	Solyc10g005060	O-methyltransferase-like protein (AHRD V3.3 *** D3JZ18_PRUMU)
0	1.23646	0.301	0.088	0	xylem	Solyc01g080200	mediator of RNA polymerase II transcription subunit 33A-like (AHRD V3.3 *** A0A2I4F330_9ROSI)
0	1.13362	0.267	0.079	0	xylem	Solyc09g007920	Phenylalanine ammonia-lyase (AHRD V3.3 *** A0A2G3BJ81_CAPCH)
0	1.07215	0.642	0.385	0	xylem	Solyc07g017780	(DB226) meloidogyne-induced giant cell protein
0	1.0439	0.304	0.136	0	xylem	Solyc04g074740	Blue copper protein (AHRD V3.11 *** tr|A0A2G2ZQN6|A0A2G2ZQN6_CAPAN)
0	1.01223	0.426	0.19	0	xylem	Solyc03g114790	Isoaspartyl peptidase/L-asparaginase (AHRD V3.3 *** A0A2G2WQU4_CAPBA)
0	0.992264	0.383	0.18	0	xylem	Solyc11g062440	L-ascorbate oxidase (AHRD V3.3 *** ASO_TOBAC)
0	0.921051	0.528	0.299	0	xylem	Solyc01g080540	Histidine-containing phosphotransfer protein 1 (AHRD V3.3 *** A0A2G2VZ65_CAPBA)
0	0.90152	0.261	0.098	0	xylem	Solyc02g024070	Homeobox leucine-zipper protein (AHRD V3.3 *** A0A2U1QME9_ARTAN)
0	0.898864	0.682	0.462	0	xylem	Solyc11g066950	Stress responsive A/B barrel domain-containing protein (AHRD V3.3 *** A0A2K3N653_TRIPR)
0	0.82254	0.275	0.118	0	xylem	Solyc09g011170	Prf interactor 30137
0	0.785124	0.709	0.535	0	xylem	Solyc06g071920	Glyceraldehyde-3-phosphate dehydrogenase (AHRD V3.11 *** tr|A0A0F7JJ49|A0A0F7JJ49_NICBE)
0	0.687799	0.904	0.804	0	xylem	Solyc02g036350	1-aminocyclopropane-1-carboxylate oxidase EF501822
0	0.667657	0.826	0.646	0	xylem	Solyc10g078630	40S ribosomal protein S28 (AHRD V3.3 *** A0A2G3BI08_CAPCH)
0	0.643131	0.779	0.591	0	xylem	Solyc10g078960	60S ribosomal protein L21 (AHRD V3.3 *** B6SYW9_MAIZE)
0	0.456133	0.983	0.948	0	xylem	Solyc01g099770	meloidogyne-induced giant cell protein DB141
5.99e-308	0.626226	0.665	0.48	1.85e-303	xylem	Solyc05g052800	60S ribosomal protein L35a-3 (AHRD V3.3 *** A0A2G3CHN6_CAPCH)
9.52e-292	1.19294	0.254	0.111	2.94e-287	xylem	Solyc03g117540	ABC transporter C family member 13 (AHRD V3.3 *** A0A2G3CZQ5_CAPCH)
1.22e-290	0.581222	0.683	0.502	3.78e-286	xylem	Solyc11g005680	40S ribosomal protein S18 (AHRD V3.3 *** A0A2G3B1S6_CAPCH)
5.3e-285	0.565798	0.694	0.516	1.64e-280	xylem	Solyc06g073430	40S ribosomal protein S29-like (AHRD V3.3 *** A0A2I4F7M1_9ROSI)
2.45e-284	0.385838	0.954	0.905	7.58e-280	xylem	Solyc02g081190	1-aminocyclopropane-1-carboxylate oxidase 2 (AHRD V3.11 *** tr|Q7Y257|Q7Y257_BETPN)
1.68e-280	0.70999	0.464	0.277	5.2e-276	xylem	Solyc07g008670	protein LONGIFOLIA 1 (AHRD V3.3 *** A0A2I4HKE6_9ROSI)
3.5e-268	0.492002	0.778	0.634	1.08e-263	xylem	Solyc02g082000	40S ribosomal protein S15 (AHRD V3.3 *** A0A2G3D6Q0_CAPCH)
3.81e-254	0.710215	0.256	0.114	1.18e-249	xylem	Solyc07g032240	Protein arginine N-methyltransferase (AHRD V3.3 *** A0A1Y1IG62_KLENI)
1.49e-249	0.578132	0.613	0.437	4.61e-245	xylem	Solyc01g006160	60S acidic ribosomal protein P1 (AHRD V3.3 *** A0A2G2W8Q0_CAPBA),Pfam:PF00428
6.9e-242	0.536572	0.683	0.52	2.13e-237	xylem	Solyc03g019780	40S ribosomal protein SA (AHRD V3.3 *** A0A1U8G5B2_CAPAN)
2.63e-241	0.613103	0.524	0.346	8.13e-237	xylem	Solyc04g072660	60S ribosomal protein L30 (AHRD V3.3 *** A0A1U8GKR6_CAPAN)
1.75e-230	0.634396	0.366	0.205	5.4e-226	xylem	Solyc11g044470	RNA-binding (RRM/RBD/RNP motifs) family protein (AHRD V3.3 *** Q67YS0_ARATH)
9.67e-230	0.542965	0.614	0.442	2.99e-225	xylem	Solyc07g005050	60S ribosomal protein L39 (AHRD V3.3 *** B6SYU3_MAIZE)
5.05e-228	0.588002	0.532	0.356	1.56e-223	xylem	Solyc04g074910	40S ribosomal protein S21 (AHRD V3.3 *** A0A1U8F4M1_CAPAN)
2.1e-227	0.796922	0.286	0.146	6.48e-223	xylem	Solyc08g013730	NOD26-like intrinsic protein5.1
7.98e-225	0.649315	0.552	0.392	2.46e-220	xylem	Solyc04g077780	LIM domain-containing protein (AHRD V3.3 *** A0A1Q3ALK2_CEPFO)
5.51e-220	0.497658	0.685	0.523	1.7e-215	xylem	Solyc06g007470	40S ribosomal protein S26 (AHRD V3.3 *** A0A2G2X986_CAPBA)
1.72e-216	0.647938	0.317	0.171	5.31e-212	xylem	Solyc01g059930	Adenine nucleotide alpha hydrolases-like superfamily protein (AHRD V3.3 *** Q9M9P5_ARATH)
1.82e-215	0.523411	0.657	0.499	5.62e-211	xylem	Solyc01g008080	40S ribosomal protein S27 (AHRD V3.3 *** S8E0G1_9LAMI)
9.58e-214	0.376729	0.958	0.936	2.96e-209	xylem	Solyc06g074820	tonoplast intrinsic protein 1.1
1.72e-213	0.637644	0.293	0.152	5.32e-209	xylem	Solyc03g120910	Homeobox leucine-zipper protein (AHRD V3.3 *** Q76CL1_ZINVI)
1.78e-210	0.498505	0.654	0.492	5.49e-206	xylem	Solyc10g078620	40S ribosomal protein S5 (AHRD V3.3 *** A0A1U8EKR1_CAPAN)
1.88e-209	0.550507	0.544	0.373	5.82e-205	xylem	Solyc07g066380	Unknown protein
8.9e-209	0.51348	0.644	0.483	2.75e-204	xylem	Solyc01g097870	40S ribosomal protein S24 (AHRD V3.3 *** A0A2G3BTW2_CAPCH)
8.74e-204	0.510087	0.616	0.452	2.7e-199	xylem	Solyc05g053670	60S ribosomal protein L13a (AHRD V3.3 *** B6SJA0_MAIZE)
1.15e-203	0.596887	0.517	0.357	3.56e-199	xylem	Solyc11g066840	Histone deacetylase HDT1 (AHRD V3.3 *** A0A2G2VQ39_CAPBA)
1.37e-203	0.583999	0.49	0.326	4.24e-199	xylem	Solyc12g044720	60S ribosomal protein L28 (AHRD V3.3 *** B3TLS3_ELAGV)
1.33e-202	0.44306	0.742	0.598	4.11e-198	xylem	Solyc05g054580	60S acidic ribosomal protein P0 (AHRD V3.3 *** A0A1U8FJI2_CAPAN)
2.17e-202	0.577447	0.504	0.343	6.69e-198	xylem	Solyc12g096700	60S ribosomal protein L9 (AHRD V3.3 *** A0A2G3AX04_CAPCH)
1.51e-200	0.461986	0.702	0.556	4.65e-196	xylem	Solyc11g067100	60S acidic ribosomal protein family (AHRD V3.3 *-* F4IGR3_ARATH),Pfam:PF00428
2.9e-197	0.503476	0.556	0.389	8.96e-193	xylem	Solyc06g007220	Unknown protein
8.77e-197	0.52568	0.555	0.391	2.71e-192	xylem	Solyc12g042080	40S ribosomal protein S11 (AHRD V3.3 *** A0A2G2YII0_CAPAN)
1e-195	0.500624	0.621	0.466	3.09e-191	xylem	Solyc12g096220	Rop guanine nucleotide exchange factor 14 (AHRD V3.3 *** A0A2G2VI54_CAPBA)
5.35e-194	0.627115	0.32	0.181	1.65e-189	xylem	Solyc01g005550	DUF239 domain-containing protein/DUF4409 domain-containing protein (AHRD V3.3 *** A0A1Q3BKR6_CEPFO)
6.56e-193	0.499607	0.6	0.437	2.03e-188	xylem	Solyc12g010350	60S ribosomal protein L39 (AHRD V3.3 *** B6SP72_MAIZE)
4.15e-188	0.496428	0.6	0.44	1.28e-183	xylem	Solyc05g054810	60S ribosomal protein L35 (AHRD V3.11 *** tr|A0A2G2ZKJ8|A0A2G2ZKJ8_CAPAN)
5.73e-188	0.409574	0.851	0.753	1.77e-183	xylem	Solyc09g010630	HSC2-like
1.86e-187	0.635753	0.407	0.258	5.73e-183	xylem	Solyc04g015830	Villin (AHRD V3.3 *** A0A2P5EN25_TREOI)
1.66e-183	0.528396	0.507	0.35	5.14e-179	xylem	Solyc01g005620	oxoglutarate/malate translocator
4.88e-175	0.499854	0.574	0.422	1.51e-170	xylem	Solyc06g050120	60S ribosomal protein L7a (AHRD V3.3 *** A0A2G3DGL0_CAPCH)
1.39e-173	0.434781	0.696	0.556	4.3e-169	xylem	Solyc01g099900	60S ribosomal protein L18, putative, expressed (AHRD V3.3 *** Q10LN7_ORYSJ)
2.09e-169	0.547358	0.357	0.218	6.47e-165	xylem	Solyc11g068830	Uridine 5'-monophosphate synthase (AHRD V3.3 *** A0A1U8EL35_CAPAN)
3.01e-169	0.5588	0.431	0.285	9.29e-165	xylem	Solyc09g082520	40S ribosomal protein S3a (AHRD V3.3 *-* A0A2G2W0A0_CAPBA)
2.43e-168	0.478934	0.56	0.407	7.5e-164	xylem	Solyc01g068530	40S ribosomal protein S16 (AHRD V3.3 *** A0A2G3DIR8_CAPCH)
1.83e-167	0.409916	0.681	0.536	5.66e-163	xylem	Solyc04g150158	40S ribosomal protein S15a (AHRD V3.3 *** A0A2G3C780_CAPCH)
2.29e-165	0.590638	0.296	0.171	7.06e-161	xylem	Solyc11g006260	Defensin-like protein (AHRD V3.3 *** A0A314KXD1_NICAT),Pfam:PF00304
3.8e-164	0.440319	0.618	0.469	1.17e-159	xylem	Solyc06g007210	Unknown protein
1.76e-161	0.474042	0.565	0.416	5.45e-157	xylem	Solyc06g007670	60S ribosomal protein L5-like (AHRD V3.3 *** A0A2I4G950_9ROSI)
9.02e-161	0.501397	0.385	0.243	2.79e-156	xylem	Solyc06g084310	Small nuclear ribonucleoprotein Sm D1 (AHRD V3.3 *** A0A2U1M5R8_ARTAN)
3.25e-156	0.327519	0.879	0.813	1e-151	xylem	Solyc01g111170	cyclophilin
1.05e-153	0.407381	0.696	0.562	3.24e-149	xylem	Solyc03g115360	40S ribosomal protein S19 (AHRD V3.3 *** A0A1U8G3N2_CAPAN)
1.8e-152	0.526527	0.417	0.278	5.56e-148	xylem	Solyc01g104470	Ribosome assembly factor mrt4 (AHRD V3.3 *** A0A328DGN8_9ASTE)
1.17e-151	0.45281	0.563	0.415	3.6e-147	xylem	Solyc04g074300	40S ribosomal protein S2 (AHRD V3.3 *** A0A2G2ZPD5_CAPAN)
6.13e-148	0.395493	0.695	0.57	1.89e-143	xylem	Solyc06g073310	60S ribosomal protein L9 (AHRD V3.3 *** A0A2G3AX04_CAPCH)
6.65e-148	0.435472	0.506	0.356	2.05e-143	xylem	Solyc03g096360	60S ribosomal protein L35a-3 (AHRD V3.11 *** tr|A0A2G3CUB7|A0A2G3CUB7_CAPCH)
1.65e-146	0.487615	0.379	0.243	5.1e-142	xylem	Solyc05g011920	ACT domain-containing protein (AHRD V3.3 *** A0A1Q3CHJ6_CEPFO)
2.26e-146	0.4379	0.564	0.417	6.99e-142	xylem	Solyc03g097900	40S ribosomal protein S3a (AHRD V3.3 *** A0A2G2V880_CAPBA)
6.96e-146	0.440139	0.496	0.35	2.15e-141	xylem	Solyc03g112850	60S ribosomal protein L44 (AHRD V3.3 *** A0A2G3CYG5_CAPCH)
1.37e-144	0.478537	0.374	0.241	4.24e-140	xylem	Solyc11g062190	ADP,ATP carrier protein, mitochondrial (AHRD V3.3 *** A0A2G3CB84_CAPCH)
1.45e-143	0.403183	0.65	0.515	4.48e-139	xylem	Solyc09g005720	60S ribosomal protein L23a (AHRD V3.3 *-* A0A2G2YLF5_CAPAN)
2.87e-143	0.391256	0.682	0.549	8.85e-139	xylem	Solyc06g036050	60S ribosomal protein L36 (AHRD V3.3 *-* A0A2G2Z8V1_CAPAN)
4.63e-143	0.416236	0.564	0.417	1.43e-138	xylem	Solyc02g069850	40S ribosomal protein S25 (AHRD V3.3 *-* A0A2G3D4C4_CAPCH)
5.12e-141	0.453562	0.539	0.399	1.58e-136	xylem	Solyc05g008010	60S ribosomal protein L31 (AHRD V3.3 *** A0A1U8ELH9_CAPAN)
7.36e-141	0.475107	0.412	0.277	2.27e-136	xylem	Solyc04g077970	Adenine phosphoribosyltransferase 3 (AHRD V3.11 *** tr|A0A2G3CPQ3|A0A2G3CPQ3_CAPCH)
7.43e-140	0.450881	0.555	0.418	2.3e-135	xylem	Solyc01g089970	Nucleoside diphosphate kinase (AHRD V3.3 *** A0A1U8EKT2_CAPAN)
1.69e-138	0.451663	0.442	0.305	5.22e-134	xylem	Solyc01g009520	Ribosomal protein (AHRD V3.3 *** Q6ER67_ORYSJ)
6.84e-138	0.599783	0.35	0.23	2.11e-133	xylem	Solyc06g009020	Glutathione S-transferase (AHRD V3.3 *** A0A2G3C3Q3_CAPCH)
5.45e-137	0.413268	0.607	0.469	1.68e-132	xylem	Solyc09g066430	Ribosomal protein L14 (AHRD V3.3 *** A0A200PVX1_9MAGN)
5.99e-137	0.393858	0.673	0.547	1.85e-132	xylem	Solyc03g111230	60S ribosomal protein L17 (AHRD V3.3 *** A0A2U1LCZ6_ARTAN)
2.66e-135	0.392637	0.632	0.496	8.23e-131	xylem	Solyc06g008170	Ribosomal protein L17 (AHRD V3.3 *** Q5I7K4_WHEAT)
6.92e-135	0.44468	0.421	0.285	2.14e-130	xylem	Solyc04g150159	40S ribosomal protein S15a (AHRD V3.3 *** A0A2G3C780_CAPCH)
3.31e-134	0.394894	0.634	0.503	1.02e-129	xylem	Solyc02g070310	60S ribosomal protein L32 (AHRD V3.3 *** A0A2G3D4E0_CAPCH)
4.03e-134	0.449691	0.455	0.318	1.25e-129	xylem	Solyc05g053780	RNA binding protein (AHRD V3.3 *** O23793_NICSY)
4.18e-134	0.491744	0.472	0.339	1.29e-129	xylem	Solyc01g104700	Ran protein/TC4 protein ran2b
1.2e-133	0.452598	0.378	0.249	3.71e-129	xylem	Solyc03g095730	Ubiquinol-cytochrome c reductase complex 6.7 kDa protein (AHRD V3.3 *** A0A2G2ZWQ4_CAPAN)
2.07e-133	0.406313	0.553	0.411	6.4e-129	xylem	Solyc04g005680	40S ribosomal protein S9 (AHRD V3.11 *-* tr|A0A2G3CFV4|A0A2G3CFV4_CAPCH)
5.95e-133	0.375197	0.707	0.592	1.84e-128	xylem	Solyc07g066600	Phosphoglycerate kinase (AHRD V3.3 *** A0A2G3C3B1_CAPCH)
1.82e-132	0.299738	0.819	0.721	5.61e-128	xylem	Solyc06g005060	elongation factor 1-alpha
7.38e-131	0.442278	0.382	0.255	2.28e-126	xylem	Solyc07g044840	2,3-bisphosphoglycerate-independent phosphoglycerate mutase (AHRD V3.3 *** A0A2G2WBT5_CAPBA)
4.4e-130	0.409152	0.5	0.361	1.36e-125	xylem	Solyc01g096580	40S ribosomal protein S20 (AHRD V3.3 *** A0A2G3BTN1_CAPCH)
1.3e-129	0.334964	0.781	0.682	4.02e-125	xylem	Solyc12g088720	Polyadenylate-binding protein (AHRD V3.3 *** A0A2G3B416_CAPCH)
1.44e-128	0.448691	0.43	0.298	4.43e-124	xylem	Solyc10g150146	40S ribosomal protein S17 (AHRD V3.3 *** Q6RJY3_CAPAN)
2.81e-128	0.385048	0.622	0.491	8.69e-124	xylem	Solyc06g008260	Ribosomal protein L14 (AHRD V3.3 *** A0A200PVX1_9MAGN)
3.43e-128	0.401494	0.648	0.526	1.06e-123	xylem	Solyc03g083530	40S ribosomal protein S13 (AHRD V3.3 *** A0A2I0WN36_9ASPA)
2.16e-127	0.46327	0.285	0.172	6.69e-123	xylem	Solyc12g098940	Ubiquitin (AHRD V3.3 *** B1P770_LOLTE)
3.44e-127	0.474705	0.314	0.196	1.06e-122	xylem	Solyc03g005050	Adenylate kinase (AHRD V3.3 *** A0A200QGC4_9MAGN),Pfam:PF00406
5.51e-127	0.421658	0.495	0.361	1.7e-122	xylem	Solyc12g055760	ATP synthase subunit epsilon, mitochondrial (AHRD V3.3 *** A0A2G3B3J0_CAPCH)
1.05e-124	0.478173	0.471	0.346	3.25e-120	xylem	Solyc10g084310	Ribosomal protein S23 (AHRD V3.3 *** A8IJQ4_CHLRE)
2.19e-124	0.393415	0.549	0.414	6.77e-120	xylem	Solyc08g076340	40S ribosomal protein S30 (AHRD V3.3 *** F2EKP2_HORVV)
3.19e-122	0.442984	0.404	0.278	9.84e-118	xylem	Solyc06g071720	60S ribosomal protein L27a (AHRD V3.3 *** A0A1U8H4G8_CAPAN)
4.14e-122	0.450544	0.39	0.266	1.28e-117	xylem	Solyc11g005050	Mitochondrial ATP synthase subunit (AHRD V3.3 *** A0A2K3PHV4_TRIPR)
6.09e-121	0.357817	0.818	0.739	1.88e-116	xylem	Solyc07g065840	molecular chaperone Hsp90-2
9.5e-121	0.412442	0.508	0.375	2.93e-116	xylem	Solyc12g096540	40S ribosomal protein S10 (AHRD V3.3 *** A0A2G3B4Y1_CAPCH)
9.67e-120	0.485458	0.275	0.169	2.99e-115	xylem	Solyc09g011750	Protein kinase domain (AHRD V3.3 *** A0A200R4T5_9MAGN)
2.63e-118	0.429326	0.343	0.224	8.11e-114	xylem	Solyc07g008800	10 kDa chaperonin (AHRD V3.11 *** tr|A0A1U8F6X5|A0A1U8F6X5_CAPAN)
2.77e-118	0.409498	0.417	0.289	8.55e-114	xylem	Solyc08g068180	Ribosomal protein L37 (AHRD V3.3 *** A0A2K3PC33_TRIPR)
3.4e-118	0.398967	0.568	0.443	1.05e-113	xylem	Solyc07g062650	Malate dehydrogenase (AHRD V3.3 *** Q645N1_SOLLC)
5.66e-117	0.447364	0.321	0.207	1.75e-112	xylem	Solyc07g041970	Subtilisin-like protease (AHRD V3.11 *** tr|A0A1J3J113|A0A1J3J113_NOCCA)
7e-117	0.351864	0.626	0.498	2.16e-112	xylem	Solyc02g070340	40S ribosomal protein S4 (AHRD V3.3 *** A0A2G2WHB8_CAPBA)
8.57e-117	0.432806	0.482	0.353	2.65e-112	xylem	Solyc06g035450	DEAD-box ATP-dependent RNA helicase 7 (AHRD V3.11 *** tr|A0A2G3C5Q1|A0A2G3C5Q1_CAPCH)
1.12e-116	0.392209	0.553	0.421	3.46e-112	xylem	Solyc07g009330	60S acidic ribosomal protein P3 (AHRD V3.11 *** tr|A0A2G2Z2E6|A0A2G2Z2E6_CAPAN)
1.74e-116	0.444033	0.415	0.292	5.39e-112	xylem	Solyc05g012070	UDP-glucose:protein transglucosylase-like protein
3.2e-116	0.380405	0.578	0.446	9.89e-112	xylem	Solyc06g083780	Ribosomal protein L17 (AHRD V3.3 *** Q5I7K4_WHEAT)
1.57e-115	0.323654	0.755	0.651	4.85e-111	xylem	Solyc06g009210	Ribosomal protein L19 (AHRD V3.11 *** tr|A0A2G2WGH9|A0A2G2WGH9_CAPBA)
1.89e-115	0.387485	0.584	0.464	5.85e-111	xylem	Solyc04g011510	Triosephosphate isomerase (AHRD V3.11 *** tr|S8E0E9|S8E0E9_9LAMI)
6.94e-115	0.463309	0.297	0.188	2.14e-110	xylem	Solyc12g010930	60S ribosomal protein L11 (AHRD V3.3 *-* A0A2G2VRP4_CAPBA)
7.06e-114	0.435421	0.406	0.284	2.18e-109	xylem	Solyc09g098360	ribosome biogenesis protein NSA2 homolog (AHRD V3.11 *** tr|A0A2I4H4X0|A0A2I4H4X0_9ROSI)
8.36e-113	0.344986	0.632	0.503	2.58e-108	xylem	Solyc08g075700	60S ribosomal protein L13 (AHRD V3.3 *** A0A1U8GMG9_CAPAN)
5.77e-112	0.407727	0.426	0.301	1.78e-107	xylem	Solyc12g099330	Unknown protein
2.04e-111	0.415534	0.442	0.317	6.31e-107	xylem	Solyc01g103220	Cytochrome c (AHRD V3.3 *** A0A2G3BUT2_CAPCH)
6.98e-111	0.373126	0.529	0.402	2.16e-106	xylem	Solyc11g072450	ATP synthase subunit d, mitochondrial (AHRD V3.3 *** A0A1U8ELT5_CAPAN)
7.24e-111	0.426538	0.368	0.251	2.24e-106	xylem	Solyc04g080960	pre-pro-cysteine proteinase
4.27e-110	0.427077	0.431	0.308	1.32e-105	xylem	Solyc01g081010	Nucleolar GTP-binding protein 1 (AHRD V3.3 *** A0A1U8EKU8_CAPAN)
5.64e-109	0.381238	0.496	0.366	1.74e-104	xylem	Solyc06g072490	40S ribosomal protein S3a (AHRD V3.3 *** A0A2G3CA33_CAPCH)
1.02e-108	0.390889	0.322	0.21	3.14e-104	xylem	Solyc09g075290	60S ribosomal protein L18 (AHRD V3.3 *** B6SJC8_MAIZE)
1.16e-108	0.357843	0.608	0.483	3.59e-104	xylem	Solyc11g150146	Elongation factor 1-alpha (AHRD V3.3 *** A0A1U8EL12_CAPAN)
4.44e-108	0.382499	0.494	0.366	1.37e-103	xylem	Solyc12g042650	40S ribosomal protein S12 (AHRD V3.3 *** A0A1U8DVK6_CAPAN)
4.9e-108	0.382954	0.507	0.379	1.51e-103	xylem	Solyc03g121330	60S ribosomal protein L28 (AHRD V3.3 *** B3TLS3_ELAGV)
8.76e-108	0.371143	0.54	0.412	2.71e-103	xylem	Solyc08g077710	60S ribosomal protein l37a-like (AHRD V3.3 *** A0A2K3N190_TRIPR)
2.81e-107	0.425796	0.269	0.167	8.68e-103	xylem	Solyc10g005510	Glyceraldehyde-3-phosphate dehydrogenase (AHRD V3.3 *** A0A2G3BCA8_CAPCH)
3.56e-107	0.403353	0.468	0.345	1.1e-102	xylem	Solyc04g014720	60S ribosomal protein L6 (AHRD V3.11 *** tr|A0A2G3B009|A0A2G3B009_CAPCH)
1.23e-106	0.373614	0.613	0.498	3.8e-102	xylem	Solyc09g014380	SlLAX1
1.67e-106	0.441393	0.266	0.165	5.17e-102	xylem	Solyc09g013110	Reticulon-like protein (AHRD V3.3 *** A0A2G3BKW2_CAPCH)
3.11e-106	0.356483	0.571	0.444	9.6e-102	xylem	Solyc08g062910	Elongation factor (AHRD V3.3 *** Q7XTK1_ORYSJ)
3.62e-106	0.413345	0.452	0.33	1.12e-101	xylem	Solyc02g070570	40S ribosomal protein S14 (AHRD V3.3 *** A0A2G2YPH6_CAPAN)
4.32e-106	0.361128	0.532	0.403	1.33e-101	xylem	Solyc03g119360	40S ribosomal protein S7 (AHRD V3.3 *-* A0A2G3D0S9_CAPCH)
2.06e-105	0.387965	0.446	0.323	6.35e-101	xylem	Solyc02g093900	Cytochrome c1 (AHRD V3.3 *** A0A200Q1S0_9MAGN)
2.16e-105	0.37968	0.437	0.313	6.68e-101	xylem	Solyc02g021400	40S ribosomal protein S28 (AHRD V3.3 *** A0A2G3BI08_CAPCH)
6.86e-104	0.372848	0.496	0.37	2.12e-99	xylem	Solyc10g086020	Ribosomal protein S23 (AHRD V3.11 *** tr|A8IJQ4|A8IJQ4_CHLRE)
3.44e-103	0.381214	0.518	0.393	1.06e-98	xylem	Solyc08g007140	60S ribosomal protein L37a (AHRD V3.3 *** A0A2G3AM54_CAPAN)
3.7e-103	0.358093	0.52	0.395	1.14e-98	xylem	Solyc08g074240	40S ribosomal protein S6 (AHRD V3.3 *** Q2VCJ5_SOLTU)
6.67e-103	0.358288	0.482	0.354	2.06e-98	xylem	Solyc12g008700	40S ribosomal protein S30 (AHRD V3.3 *** F2EKP2_HORVV)
9.29e-103	0.402751	0.323	0.215	2.87e-98	xylem	Solyc12g008730	ATP synthase subunit G mitochondrial-like (AHRD V3.3 *** A0A2K3LBD4_TRIPR)
1.2e-102	0.373899	0.415	0.294	3.69e-98	xylem	Solyc04g008810	40S ribosomal protein S26 (AHRD V3.3 *-* A0A2G2X986_CAPBA)
1.36e-102	0.391654	0.418	0.299	4.19e-98	xylem	Solyc01g110540	ATP synthase E chain (AHRD V3.3 *** Q8GXE7_ARATH)
3.34e-102	0.382758	0.473	0.352	1.03e-97	xylem	Solyc11g039840	Cytochrome b-c1 complex subunit Rieske, mitochondrial (AHRD V3.3 *** UCRI_SOLTU)
3.04e-101	0.401757	0.359	0.246	9.38e-97	xylem	Solyc06g073300	60S ribosomal protein L27 (AHRD V3.3 *** A0A2G3CAK1_CAPCH)
3.07e-101	0.395638	0.324	0.215	9.48e-97	xylem	Solyc11g020877	40S ribosomal protein S29-like (AHRD V3.3 *** A0A2I4F7M1_9ROSI)
3.63e-101	0.407305	0.327	0.219	1.12e-96	xylem	Solyc01g091220	40S ribosomal protein S13 (AHRD V3.3 *** A0A2I0WN36_9ASPA)
5.27e-101	0.413183	0.466	0.349	1.63e-96	xylem	Solyc11g068420	Ribosomal protein (AHRD V3.3 *** Q6ER67_ORYSJ)
1.27e-100	0.373143	0.475	0.356	3.94e-96	xylem	Solyc04g007550	ATP synthase subunit beta (AHRD V3.3 *** A0A2G2WS30_CAPBA)
2.42e-100	0.497347	0.268	0.171	7.47e-96	xylem	Solyc02g080530	Peroxidase (AHRD V3.3 *** K4B9S4_SOLLC)
4.61e-100	0.348059	0.521	0.395	1.42e-95	xylem	Solyc12g095990	RNA helicase DEAD40
7.48e-100	0.363515	0.487	0.365	2.31e-95	xylem	Solyc06g066660	Ribosomal protein L37 (AHRD V3.3 *** A0A2G2VAP4_CAPBA)
2.5e-98	0.362449	0.463	0.343	7.71e-94	xylem	Solyc01g103800	40S ribosomal protein S12 (AHRD V3.3 *** A0A1U8DVK6_CAPAN)
5.95e-98	0.387277	0.37	0.258	1.84e-93	xylem	Solyc01g008960	Argonaute 4a
5.02e-97	0.37785	0.322	0.215	1.55e-92	xylem	Solyc11g071490	60S ribosomal protein l30-like (AHRD V3.3 *** A0A2K3KYY6_TRIPR)
5.72e-97	0.369465	0.501	0.382	1.77e-92	xylem	Solyc01g005560	Isocitrate dehydrogenase [NADP] (AHRD V3.3 *** A0A2G3BR90_CAPCH)
1.14e-96	0.328627	0.59	0.467	3.53e-92	xylem	Solyc05g053440	60S ribosomal protein L29 (AHRD V3.11 *** tr|A0A1Q3BSD8|A0A1Q3BSD8_CEPFO)
1.55e-96	0.387931	0.35	0.24	4.78e-92	xylem	Solyc12g005330	Ribosomal protein L2 (AHRD V3.3 *** A0A200QMJ3_9MAGN)
8.22e-96	0.359663	0.455	0.334	2.54e-91	xylem	Solyc01g096590	40S ribosomal protein S20 (AHRD V3.3 *** A0A2G3BTN1_CAPCH)
1.06e-95	0.377231	0.431	0.316	3.29e-91	xylem	Solyc01g087120	ATP synthase subunit O, mitochondrial (AHRD V3.3 *** A0A2G2XQH2_CAPBA)
1.78e-95	0.31172	0.746	0.66	5.5e-91	xylem	Solyc09g090140	Malate dehydrogenase (AHRD V3.11 *** tr|A0A1U8G3L8|A0A1U8G3L8_CAPAN)
1.9e-95	0.361192	0.401	0.284	5.86e-91	xylem	Solyc03g078290	40S ribosomal protein S18 (AHRD V3.3 *** A0A2G3CUV3_CAPCH)
1.17e-94	0.361138	0.431	0.314	3.61e-90	xylem	Solyc05g046390	neuronal acetylcholine receptor subunit alpha-5 (AHRD V3.3 *** AT2G31490.1)
1.17e-94	0.363653	0.566	0.45	3.62e-90	xylem	Solyc11g072190	Elongation factor 1-beta (AHRD V3.3 *** A0A1U8EW17_CAPAN)
2.3e-94	0.347524	0.448	0.328	7.1e-90	xylem	Solyc06g073370	40S ribosomal protein S18 (AHRD V3.11 *** tr|A0A2G3B1S6|A0A2G3B1S6_CAPCH)
2.95e-94	0.374948	0.284	0.185	9.12e-90	xylem	Solyc10g078690	Outer envelope pore protein 16-3, chloroplastic/mitochondrial (AHRD V3.3 *** A0A1U8E9I6_CAPAN),Pfam:PF02466
3.05e-94	0.313239	0.709	0.604	9.42e-90	xylem	Solyc11g005330	Solyc11g005330
1.32e-93	0.345977	0.445	0.327	4.08e-89	xylem	Solyc08g016180	60S ribosomal protein L18a (AHRD V3.3 *** A0A2G2WKJ7_CAPBA)
2.1e-93	0.329021	0.602	0.489	6.47e-89	xylem	Solyc09g072865	Ribosomal protein L17 (AHRD V3.3 *** Q5I7K4_WHEAT)
1.24e-91	0.303484	0.75	0.664	3.84e-87	xylem	Solyc10g081510	ethylene-responsive methionine synthase
5.5e-91	0.405265	0.303	0.203	1.7e-86	xylem	Solyc07g005530	Ubiquitin carboxyl-terminal hydrolase 23 (AHRD V3.3 *** A0A1U8HH33_CAPAN)
1.13e-90	0.345328	0.474	0.357	3.5e-86	xylem	Solyc08g077720	60S ribosomal protein l37a-like (AHRD V3.3 *** A0A2K3N190_TRIPR)
1.45e-90	0.354197	0.44	0.324	4.47e-86	xylem	Solyc09g074870	Aldose 1-epimerase (AHRD V3.3 *-* A0A1U8FSY0_CAPAN)
2.24e-90	0.34585	0.431	0.313	6.93e-86	xylem	Solyc01g010580	40S ribosomal protein S9 (AHRD V3.3 *** A0A1U8EPE0_CAPAN)
1.18e-89	0.353189	0.336	0.23	3.63e-85	xylem	Solyc11g070030	NADH-quinone oxidoreductase subunit B (AHRD V3.3 *** A0A1V9H215_9XANT)
1.19e-89	0.326857	0.436	0.319	3.66e-85	xylem	Solyc08g062800	RNA helicase DEAD26
2.9e-88	0.365079	0.296	0.197	8.96e-84	xylem	Solyc07g063890	Ribosomal protein L2 (AHRD V3.11 *** tr|A0A200QMJ3|A0A200QMJ3_9MAGN)
4.93e-88	0.351513	0.372	0.264	1.52e-83	xylem	Solyc09g009030	Histone deacetylase HDT1 (AHRD V3.3 *** HDT1_SOLCH)
4.93e-88	0.380644	0.251	0.16	1.52e-83	xylem	Solyc03g112360	60S ribosomal protein L27a (AHRD V3.3 *** A0A2G3CYL3_CAPCH)
5.47e-88	0.367038	0.461	0.349	1.69e-83	xylem	Solyc08g008220	Ubiquitin-conjugating enzyme (AHRD V3.3 *** A0A200PUP4_9MAGN)
9.06e-88	0.322149	0.451	0.332	2.8e-83	xylem	Solyc01g104590	ribosomal protein L3
1.03e-87	0.360202	0.473	0.36	3.17e-83	xylem	Solyc01g103540	Evolutionarily conserved C-terminal region 2 (AHRD V3.3 *-* F4JDC2_ARATH)
1.7e-87	0.338433	0.39	0.28	5.24e-83	xylem	Solyc06g065180	SLL1 protein (AHRD V3.3 *** B6SMM6_MAIZE)
2.96e-87	0.350886	0.373	0.265	9.14e-83	xylem	Solyc01g011000	Eukaryotic translation initiation factor 5A (AHRD V3.3 *** A0A1U8HES8_CAPAN)
7.37e-87	0.351038	0.408	0.297	2.28e-82	xylem	Solyc10g006580	ribosomal protein L2
4.08e-86	0.348254	0.404	0.294	1.26e-81	xylem	Solyc05g008600	ripening regulated protein (DDTFR6/A)
8.47e-86	0.358959	0.4	0.291	2.62e-81	xylem	Solyc06g083790	succinyl CoA ligase beta subunit
2.61e-85	0.274947	0.777	0.691	8.05e-81	xylem	Solyc01g107870	Polyadenylate-binding protein (AHRD V3.3 *** Q9M6E6_TOBAC)
8.33e-85	0.363799	0.274	0.181	2.57e-80	xylem	Solyc12g005570	hypothetical protein (AHRD V3.3 *** AT2G20820.1)
1.14e-84	0.351813	0.36	0.255	3.54e-80	xylem	Solyc01g097760	60S ribosomal protein L7a (AHRD V3.3 *** A0A2G3DGL0_CAPCH)
2.96e-84	0.289765	0.634	0.524	9.16e-80	xylem	Solyc11g069097	Elongation factor 1-alpha (AHRD V3.11 *** tr|A0A1U8EL12|A0A1U8EL12_CAPAN)
3.2e-84	0.364587	0.289	0.194	9.88e-80	xylem	Solyc04g074550	Cytochrome c oxidase subunit (AHRD V3.3 *-* B6UF31_MAIZE)
3.51e-84	0.323154	0.569	0.461	1.08e-79	xylem	Solyc01g099830	60S ribosomal protein L22 (AHRD V3.3 *** A0A1Y1HUA2_KLENI)
3.55e-84	0.319429	0.475	0.36	1.1e-79	xylem	Solyc08g062920	elongation factor 2
5.47e-84	0.344409	0.553	0.442	1.69e-79	xylem	Solyc01g104680	Ran protein/TC4 protein ran2a
6.34e-84	0.338797	0.433	0.32	1.96e-79	xylem	Solyc09g007250	60S ribosomal protein L4 (AHRD V3.11 *** tr|A0A2G2VZK1|A0A2G2VZK1_CAPBA)
1.07e-83	0.351172	0.392	0.284	3.31e-79	xylem	Solyc05g055260	beta-mannosyltransferase 4-like (AHRD V3.11 --* XP_023550939.1)
1.51e-83	0.336675	0.392	0.284	4.66e-79	xylem	Solyc12g036790	NADH dehydrogenase [ubiquinone] 1 beta subcomplex subunit 10-B (AHRD V3.3 *** A0A2G3D198_CAPCH)
2.53e-83	0.358903	0.297	0.2	7.82e-79	xylem	Solyc01g088570	Acyl carrier protein (AHRD V3.3 *** A0A1U8EAL0_CAPAN)
2.67e-83	0.338195	0.563	0.452	8.26e-79	xylem	Solyc12g044330	tonoplast intrinsic protein 2.1
4.98e-83	0.332622	0.448	0.337	1.54e-78	xylem	Solyc06g064630	Ribosomal protein L15 (AHRD V3.3 *** A0A2G3CLB1_CAPCH)
1.4e-82	0.385739	0.437	0.333	4.33e-78	xylem	Solyc06g074330	Alpha/beta-Hydrolases superfamily protein (AHRD V3.3 *** F4J341_ARATH)
2.77e-82	0.343876	0.477	0.366	8.54e-78	xylem	Solyc06g060400	Ribosomal protein L15 (AHRD V3.3 *** A0A2G2WJY1_CAPBA)
2.72e-81	0.364682	0.25	0.164	8.4e-77	xylem	Solyc09g090580	translation initiation factor iso4E
4.65e-81	0.341025	0.318	0.221	1.44e-76	xylem	Solyc06g083340	Wound-induced basic protein (AHRD V3.3 *** A0A1U8H216_CAPAN)
1.44e-80	0.350271	0.461	0.352	4.44e-76	xylem	Solyc10g086190	Adenosine kinase (AHRD V3.3 *** A0A1U8FGB1_CAPAN)
2.01e-80	0.331538	0.529	0.42	6.2e-76	xylem	Solyc02g094470	Phosphate carrier protein, mitochondrial (AHRD V3.3 *** A0A1U8FRG6_CAPAN)
1.36e-77	0.283095	0.598	0.486	4.21e-73	xylem	Solyc06g007510	Ubiquitin-conjugating enzyme (AHRD V3.3 *** A0A200PUP4_9MAGN)
1.15e-76	0.323931	0.475	0.365	3.55e-72	xylem	Solyc04g073970	PUF domain-containing protein/DUF4057 domain-containing protein (AHRD V3.3 *-* A0A1Q3AUK4_CEPFO)
3.39e-76	0.295251	0.595	0.487	1.05e-71	xylem	Solyc01g104370	60S acidic ribosomal protein P1 (AHRD V3.3 *** A0A2G2W8Q0_CAPBA),Pfam:PF00428
3.62e-76	0.329353	0.375	0.272	1.12e-71	xylem	Solyc03g082570	Ubiquitin (AHRD V3.11 *** tr|B2W3N0|B2W3N0_PYRTR)
4.29e-76	0.303437	0.34	0.241	1.32e-71	xylem	Solyc06g064470	60S ribosomal protein L7a (AHRD V3.11 *** tr|A0A2G3DGL0|A0A2G3DGL0_CAPCH)
5.56e-76	0.346885	0.293	0.202	1.72e-71	xylem	Solyc03g025270	Fibrillarin (AHRD V3.3 *** A0A200R7Z1_9MAGN)
8.15e-76	0.329939	0.375	0.273	2.52e-71	xylem	Solyc02g070330	40S ribosomal protein S4 (AHRD V3.3 *** A0A2G2WHB8_CAPBA)
2.61e-75	0.298678	0.565	0.456	8.05e-71	xylem	Solyc11g006460	DnaJ protein (AHRD V3.3 *** Q43177_SOLTU)
4.08e-75	0.329722	0.405	0.303	1.26e-70	xylem	Solyc09g010440	Actin-depolymerizing factor (AHRD V3.3 *** Q1EMP8_PLAMJ)
1.63e-74	0.341108	0.261	0.175	5.03e-70	xylem	Solyc12g013550	hypothetical protein (AHRD V3.3 *** AT2G20820.1)
2.6e-74	0.319702	0.483	0.377	8.03e-70	xylem	Solyc02g067460	Mitochondrial outer membrane protein porin (AHRD V3.3 *** A0A2K3KY08_TRIPR)
5.07e-74	0.336218	0.26	0.175	1.57e-69	xylem	Solyc02g070650	60S ribosomal protein L18a (AHRD V3.3 *** A0A2G2WKJ7_CAPBA)
1.25e-73	0.317069	0.282	0.192	3.85e-69	xylem	Solyc06g007520	60S ribosomal protein L10 (AHRD V3.3 *** A0A2G2Z7S9_CAPAN)
2.17e-73	0.338956	0.296	0.205	6.69e-69	xylem	Solyc02g091880	Cytochrome c oxidase subunit 6a, mitochondrial (AHRD V3.3 *** A0A1U8FNT4_CAPAN)
1.34e-72	0.313467	0.396	0.294	4.13e-68	xylem	Solyc06g007540	Cytochrome b-c1 complex subunit 8 (AHRD V3.3 *** A0A1U8H2J1_CAPAN)
3.68e-72	0.309579	0.45	0.344	1.14e-67	xylem	Solyc04g010240	60S ribosomal protein L35 (AHRD V3.3 *** A0A2G2ZKJ8_CAPAN)
3.88e-72	0.305293	0.383	0.281	1.2e-67	xylem	Solyc07g008720	Nascent polypeptide-associated complex subunit beta (AHRD V3.3 *** A0A2G3DD77_CAPCH)
4.54e-72	0.349102	0.253	0.169	1.4e-67	xylem	Solyc03g025910	transmembrane protein (AHRD V3.3 *** AT4G00585.1)
4.98e-72	0.288578	0.352	0.253	1.54e-67	xylem	Solyc06g082670	60S ribosomal protein L10 (AHRD V3.3 *** A0A2G2Z7S9_CAPAN)
6.55e-72	0.291111	0.453	0.345	2.02e-67	xylem	Solyc06g069090	40S ribosomal protein S7 (AHRD V3.3 *-* A0A2G3D0S9_CAPCH)
5.06e-71	0.316087	0.294	0.205	1.56e-66	xylem	Solyc11g005880	NADH-ubiquinone oxidoreductase-related protein (AHRD V3.3 *** A0A2U1MTF0_ARTAN)
2.35e-70	0.332638	0.303	0.214	7.26e-66	xylem	Solyc06g060080	Mitochondrial ATP synthase subunit (AHRD V3.11 *** tr|A0A2K3NL61|A0A2K3NL61_TRIPR)
4.38e-70	0.308934	0.39	0.289	1.35e-65	xylem	Solyc09g010100	Ribosomal protein S11 (AHRD V3.3 *** A0A200Q0S8_9MAGN)
5.74e-70	0.308712	0.307	0.216	1.77e-65	xylem	Solyc10g083720	Pyruvate kinase (AHRD V3.3 *** A0A1U8EAH7_CAPAN)
1.03e-69	0.305406	0.366	0.268	3.17e-65	xylem	Solyc08g075090	bHLH transcription factor144
7.99e-69	0.286755	0.38	0.28	2.47e-64	xylem	Solyc04g063290	40S ribosomal protein S2 (AHRD V3.3 *** A0A2G2ZPD5_CAPAN)
1.58e-68	0.282519	0.479	0.373	4.87e-64	xylem	Solyc12g039120	40S ribosomal protein S19 (AHRD V3.3 *** A0A1U8G3N2_CAPAN)
7.87e-68	0.268822	0.474	0.367	2.43e-63	xylem	Solyc12g096300	40S ribosomal protein S6 (AHRD V3.3 *** Q3HVK4_SOLTU)
1.47e-67	0.303171	0.402	0.303	4.54e-63	xylem	Solyc06g005160	cytosolic ascorbate peroxidase 1
1.72e-67	0.303935	0.307	0.218	5.3e-63	xylem	Solyc07g006265	Cytochrome c oxidase subunit (AHRD V3.3 *** A0A2I4GEN1_9ROSI)
2.12e-67	0.305452	0.272	0.187	6.55e-63	xylem	Solyc02g014310	glycine rich protein X55695
3.44e-67	0.325871	0.602	0.506	1.06e-62	xylem	Solyc01g089980	ELMO/CED-12 family protein (AHRD V3.3 *** Q8VZ78_ARATH)
3.61e-67	0.294015	0.424	0.323	1.11e-62	xylem	Solyc06g084230	40S ribosomal protein S24 (AHRD V3.3 *** A0A1U8H1N3_CAPAN)
4.63e-67	0.291846	0.461	0.36	1.43e-62	xylem	Solyc06g063310	ATP-dependent RNA helicase (AHRD V3.3 *** AT4G30010.1)
6.29e-67	0.289854	0.308	0.218	1.94e-62	xylem	Solyc10g007980	60S ribosomal protein L11 (AHRD V3.3 *-* A0A2G2VRP4_CAPBA)
7.38e-67	0.310798	0.312	0.222	2.28e-62	xylem	Solyc03g119040	LeArcA2 protein containing 7 WD40 repeats
7.63e-67	0.29658	0.493	0.39	2.36e-62	xylem	Solyc04g074230	SIG74 14-3-3 family protein
1.27e-66	0.30404	0.271	0.187	3.93e-62	xylem	Solyc10g077010	Calmodulin 3
1.33e-66	0.287931	0.382	0.284	4.1e-62	xylem	Solyc08g083120	Ubiquitin (AHRD V3.3 *** B2W3N0_PYRTR)
1.47e-66	0.30901	0.443	0.344	4.53e-62	xylem	Solyc03g115110	ATP synthase subunit gamma (AHRD V3.3 *** A0A2I4EZN6_9ROSI)
1.72e-66	0.278913	0.434	0.332	5.31e-62	xylem	Solyc02g085350	Succinate dehydrogenase [ubiquinone] flavoprotein subunit, mitochondrial (AHRD V3.3 *** A0A2G3D7Q7_CAPCH)
2.22e-66	0.258816	0.612	0.507	6.87e-62	xylem	Solyc01g066840	40S ribosomal protein S21 (AHRD V3.3 *** A0A1U8E7W4_CAPAN)
9.22e-66	0.302883	0.352	0.258	2.85e-61	xylem	Solyc10g018250	40S ribosomal protein S13 (AHRD V3.3 *** A0A2I0WN36_9ASPA)
2.2e-65	0.294203	0.259	0.177	6.8e-61	xylem	Solyc04g026100	40S ribosomal protein S16 (AHRD V3.3 *** A0A2G3DIR8_CAPCH)
4.59e-65	0.2832	0.538	0.434	1.42e-60	xylem	Solyc05g055640	60S ribosomal protein L38 (AHRD V3.3 *** A0A2G3B0P8_CAPCH)
4.67e-65	0.309232	0.283	0.198	1.44e-60	xylem	Solyc11g068400	Cytochrome b-c1 complex subunit 9 (AHRD V3.3 *** A0A2G2VPU7_CAPBA)
1.34e-63	0.298245	0.25	0.171	4.13e-59	xylem	Solyc08g081945	Ubiquitin conjugating enzyme (AHRD V3.3 *** B3TLN8_ELAGV)
1.5e-63	0.300378	0.335	0.244	4.62e-59	xylem	Solyc03g025520	60S ribosomal protein L36 (AHRD V3.11 *** tr|A0A2G2ZZ61|A0A2G2ZZ61_CAPAN)
1.54e-63	0.283412	0.312	0.223	4.74e-59	xylem	Solyc05g013990	T-complex protein 1 subunit epsilon (AHRD V3.3 *** A0A1U8GBL8_CAPAN)
2.13e-63	0.268874	0.594	0.499	6.58e-59	xylem	Solyc12g008720	60S ribosomal protein L31 (AHRD V3.3 *** A0A1U8EAP7_CAPAN)
5.74e-63	0.283184	0.494	0.392	1.77e-58	xylem	Solyc00g160750	Polyadenylate-binding protein RBP47B (AHRD V3.11 *-* tr|A0A2G3BE08|A0A2G3BE08_CAPCH)
1.07e-62	0.312161	0.302	0.217	3.29e-58	xylem	Solyc08g067020	Cytochrome b-c1 complex subunit 7 (AHRD V3.11 *** tr|A0A1U8E2B0|A0A1U8E2B0_CAPAN)
2.32e-62	0.290456	0.259	0.179	7.18e-58	xylem	Solyc10g005560	Ubiquitin family protein (AHRD V3.3 *** A0A1Y1IF26_KLENI)
6.86e-62	0.310816	0.284	0.201	2.12e-57	xylem	Solyc07g026770	ATP synthase subunit G mitochondrial-like (AHRD V3.3 *** A0A2K3PQ81_TRIPR)
7.5e-62	0.272949	0.499	0.399	2.32e-57	xylem	Solyc01g099670	meloidogyne-induced giant cell protein db212
9.98e-62	0.279522	0.271	0.189	3.08e-57	xylem	Solyc12g044310	Protein NRT1/ PTR FAMILY 1.1 (AHRD V3.3 *** A0A2G2WPC3_CAPBA)
1e-61	0.307806	0.26	0.181	3.09e-57	xylem	Solyc02g080630	Lactoylglutathione lyase (AHRD V3.3 *** A0A1U8FLK7_CAPAN)
2.33e-61	0.275649	0.394	0.297	7.2e-57	xylem	Solyc06g083180	40S ribosomal protein S8 (AHRD V3.3 *** A0A1U8H236_CAPAN)
4.89e-61	0.289719	0.417	0.321	1.51e-56	xylem	Solyc06g069120	BnaA05g33450D protein (AHRD V3.3 *** A0A078J4B8_BRANA)
1.37e-60	0.266926	0.424	0.326	4.23e-56	xylem	Solyc07g041310	40S ribosomal protein S3, putative, expressed (AHRD V3.3 *** Q75G91_ORYSJ)
1.25e-59	0.275102	0.254	0.176	3.86e-55	xylem	Solyc07g053250	F-box protein isoform X1 (AHRD V3.3 *-* XP_025887864.1)
1.32e-59	0.26424	0.494	0.394	4.09e-55	xylem	Solyc08g062660	Ran binding protein-1
1.77e-59	0.272581	0.314	0.229	5.47e-55	xylem	Solyc02g093680	succinate dehydrogenase
2.43e-59	0.262941	0.448	0.349	7.5e-55	xylem	Solyc01g111300	Cold-shock protein (AHRD V3.3 *-* A0A200RAC1_9MAGN)
2.31e-58	0.302532	0.279	0.199	7.14e-54	xylem	Solyc04g008460	Ribosomal protein L15 (AHRD V3.3 *** A0A2G3CLB1_CAPCH)
4.52e-58	0.261881	0.366	0.274	1.4e-53	xylem	Solyc01g009100	60S ribosomal protein L30 (AHRD V3.11 *-* tr|A0A2G2XP72|A0A2G2XP72_CAPBA)
4.66e-58	0.251521	0.527	0.427	1.44e-53	xylem	Solyc04g081880	DNA/RNA-binding protein Alba-like protein (AHRD V3.3 *-* A0A2U1M9H1_ARTAN)
9.79e-58	0.284439	0.319	0.234	3.02e-53	xylem	Solyc09g075130	Small nuclear ribonucleoprotein Sm D2 (AHRD V3.3 *** A0A2I4HQA6_9ROSI)
2.61e-57	0.280781	0.321	0.237	8.05e-53	xylem	Solyc06g083300	Nuclear transport factor 2 (NTF2) family protein with RNA binding (RRM-RBD-RNP motifs) domain-containing protein (AHRD V3.3 *** F4J8X6_ARATH)
2.92e-57	0.274608	0.355	0.267	9.02e-53	xylem	Solyc06g073790	40S ribosomal protein S11 (AHRD V3.3 *** A0A2G2YII0_CAPAN)
6.53e-57	0.274871	0.32	0.236	2.02e-52	xylem	Solyc09g065830	NADH dehydrogenase (AHRD V3.3 *** A0A2K3L7L1_TRIPR),Pfam:PF01257
1.25e-56	0.298895	0.421	0.33	3.86e-52	xylem	Solyc05g055160	DnaJ protein (AHRD V3.3 *** Q43177_SOLTU)
1.58e-56	0.252093	0.518	0.418	4.87e-52	xylem	Solyc08g007220	Hyaluronan/mRNA-binding protein (AHRD V3.11 *** tr|A0A200QJ96|A0A200QJ96_9MAGN)
1.96e-56	0.294598	0.254	0.178	6.05e-52	xylem	Solyc10g005260	RNA-binding protein (AHRD V3.3 *** A0A2K3PBB6_TRIPR)
2.21e-56	0.250938	0.583	0.489	6.84e-52	xylem	Solyc09g009020	enolase
1.09e-55	0.252946	0.453	0.359	3.38e-51	xylem	Solyc03g120780	Ribosomal protein L37 (AHRD V3.3 *** A0A1J7I2W0_LUPAN)
1.79e-55	0.28406	0.274	0.197	5.54e-51	xylem	Solyc04g079180	Succinate dehydrogenase subunit 5, mitochondrial (AHRD V3.3 *** A0A2G2X0V7_CAPBA)
3.22e-55	0.260455	0.443	0.348	9.93e-51	xylem	Solyc10g006070	40S ribosomal protein S8 (AHRD V3.3 *-* A0A2G2YIY9_CAPAN)
3.61e-55	0.256527	0.411	0.318	1.12e-50	xylem	Solyc06g074300	Ribosomal protein (AHRD V3.3 *** V4KXL5_EUTSA)
8.12e-55	0.274836	0.279	0.201	2.51e-50	xylem	Solyc04g011500	Actin (AHRD V3.3 *** A0A1U8GLU9_CAPAN)
2.12e-54	0.289757	0.279	0.201	6.55e-50	xylem	Solyc02g063010	BES1/BZR1-like protein (AHRD V3.3 *** A0A2U1KKL8_ARTAN)
1.25e-53	0.277733	0.303	0.223	3.85e-49	xylem	Solyc06g083070	Fimbrin-2 (AHRD V3.3 *** A0A2G2WN11_CAPBA)
2.54e-53	0.262755	0.294	0.215	7.84e-49	xylem	Solyc08g006900	60S ribosomal protein L32 (AHRD V3.3 *** A0A2G3DDM0_CAPCH)
9.44e-53	0.324257	0.268	0.195	2.92e-48	xylem	Solyc02g078040	Pistil-specific extensin-like protein (AHRD V3.3 *-* A0A2G3A881_CAPAN)
1.47e-52	0.27971	0.268	0.193	4.53e-48	xylem	Solyc12g099025	Ubiquitin (AHRD V3.3 *** B1P770_LOLTE)
2.02e-51	0.257142	0.438	0.346	6.24e-47	xylem	Solyc03g025630	Tripeptidyl-peptidase 2 (AHRD V3.3 *-* A0A2G3CWH4_CAPCH)
1.57e-50	0.265017	0.496	0.405	4.84e-46	xylem	Solyc11g069090	ATP-binding ABC transporter (AHRD V3.3 *** X8JTB2_9HOMO)
2.33e-50	0.254019	0.291	0.213	7.21e-46	xylem	Solyc09g091170	NADH dehydrogenase [ubiquinone] 1 alpha subcomplex subunit 13-B (AHRD V3.3 *** A0A2G3CRY5_CAPCH)
3.02e-50	0.262845	0.333	0.252	9.34e-46	xylem	Solyc01g110390	NADH dehydrogenase [ubiquinone] 1 beta subcomplex subunit 9 (AHRD V3.3 *** A0A1U8E7N6_CAPAN)
3.69e-50	0.25928	0.3	0.222	1.14e-45	xylem	Solyc09g075150	60S ribosomal protein L22 (AHRD V3.3 *** A0A1Y1HUA2_KLENI)
4.44e-50	0.268295	0.36	0.278	1.37e-45	xylem	Solyc01g095410	eukaryotic translation initiation factor 1A-like (AHRD V3.3 *** A0A2I4HKY5_9ROSI)
5.87e-50	0.258565	0.312	0.233	1.81e-45	xylem	Solyc11g012110	60S ribosomal protein L6 (AHRD V3.3 *** A0A2G3B009_CAPCH)
3.42e-49	0.302423	0.296	0.222	1.06e-44	xylem	Solyc04g011430	Ubiquitin conjugating enzyme (AHRD V3.3 *** A0A172MJZ4_PAESU)
2.22e-47	0.254738	0.279	0.206	6.87e-43	xylem	Solyc02g069180	SBP (S-ribonuclease binding protein) family protein (AHRD V3.3 *-* A0A2U1LW40_ARTAN)
2.3e-46	0.255526	0.312	0.236	7.1e-42	xylem	Solyc03g113620	Transcription factor MYB1R1 (AHRD V3.3 *** A0A2G2WRC4_CAPBA)
3.2e-46	0.27185	0.611	0.531	9.89e-42	xylem	Solyc02g089350	Gibberellin regulated protein (AHRD V3.3 *** A0A2U1PE48_ARTAN)
2.08e-45	0.319387	0.607	0.533	6.42e-41	xylem	Solyc04g076850	entire
4.89e-39	0.31161	0.299	0.234	1.51e-34	xylem	Solyc09g007770	plasma membrane intrinsic protein 2.1
0	3.27958	0.474	0.201	0	phloem	Solyc06g072830	Tudor/PWWP/MBT superfamily protein (AHRD V3.11 *-* tr|A0A1I9LQC0|A0A1I9LQC0_ARATH)
0	3.25868	0.338	0.038	0	phloem	Solyc09g015170	Receptor-like kinase (AHRD V3.3 *** A0A0K9PDM5_ZOSMR)
0	3.04296	0.289	0.046	0	phloem	Solyc03g096870	cell division cycle 20.2, cofactor of APC complex-like (AHRD V3.3 *** A0A2I4FBA0_9ROSI)
0	2.38564	0.401	0.086	0	phloem	Solyc08g082070	High mobility group B protein 6 (AHRD V3.3 *** A0A2G2XK70_CAPBA)
0	2.32581	0.296	0.019	0	phloem	Solyc04g082430	cyclinB2_4
0	2.2963	0.439	0.073	0	phloem	Solyc02g087880	Tubulin alpha chain (AHRD V3.3 *** A0A1U8FRN4_CAPAN)
0	2.10767	0.294	0.022	0	phloem	Solyc01g080750	ARM repeat superfamily protein (AHRD V3.3 *** A0A2U1P293_ARTAN)
0	2.08047	0.387	0.073	0	phloem	Solyc11g065190	Ubiquitin-conjugating enzyme (AHRD V3.3 *** A0A200PMH3_9MAGN)
0	2.00371	0.317	0.031	0	phloem	Solyc01g108670	Kinesin (AHRD V3.3 *** A0A200QYC3_9MAGN)
0	1.89879	0.258	0.018	0	phloem	Solyc03g032190	cyclinB2_7
0	1.83769	0.279	0.039	0	phloem	Solyc03g113090	microtubule-associated futsch-like protein (AHRD V3.3 *** AT5G62550.1)
0	1.83616	0.313	0.041	0	phloem	Solyc01g087500	DNA topoisomerase 2 (AHRD V3.3 *** A0A2G2XSS9_CAPBA)
0	1.78079	0.291	0.065	0	phloem	Solyc02g069680	vacuolar protein sorting-associated protein 2 homolog 2 (AHRD V3.3 *** A0A2I4FA45_9ROSI)
0	1.75997	0.257	0.023	0	phloem	Solyc04g082900	Mitotic spindle checkpoint protein BUBR1 (AHRD V3.11 *** tr|A0A2G2ZSY7|A0A2G2ZSY7_CAPAN)
0	1.74521	0.256	0.025	0	phloem	Solyc07g065210	Kinesin-like protein KIN12B-like (AHRD V3.11 *** tr|A0A2K3NRJ3|A0A2K3NRJ3_TRIPR)
0	1.6993	0.264	0.028	0	phloem	Solyc09g072800	Eisosome protein (AHRD V3.3 *** F4I444_ARATH)
0	1.66928	0.275	0.03	0	phloem	Solyc07g064030	Kinesin-like protein (AHRD V3.3 *** A0A2G2WF79_CAPBA)
0	1.61351	0.313	0.081	0	phloem	Solyc04g076100	transmembrane protein (AHRD V3.3 *** AT5G65440.7)
3.53e-279	1.65139	0.378	0.135	1.09e-274	phloem	Solyc06g075580	Kinesin (AHRD V3.3 *** A0A200R660_9MAGN)
1.94e-252	1.35009	0.396	0.15	5.99e-248	phloem	Solyc11g071640	Glycosyl hydrolase family protein (AHRD V3.3 *** A0A1P8BG25_ARATH)
1.19e-246	1.20324	0.288	0.086	3.69e-242	phloem	Solyc04g071660	hypothetical protein (AHRD V3.3 *-* AT1G76740.1)
8.88e-234	1.27844	0.265	0.078	2.74e-229	phloem	Solyc02g087980	Structural maintenance of chromosomes protein (AHRD V3.3 *** A0A2G3ACB4_CAPAN)
6.73e-233	1.28	0.453	0.198	2.08e-228	phloem	Solyc02g078040	Pistil-specific extensin-like protein (AHRD V3.3 *-* A0A2G3A881_CAPAN)
3.92e-223	1.35914	0.272	0.085	1.21e-218	phloem	Solyc02g070210	Patellin-4 (AHRD V3.3 *** A0A2G2XDH3_CAPBA)
5.59e-200	1.15547	0.365	0.146	1.73e-195	phloem	Solyc01g094690	Aquaporin (AHRD V3.11 *** tr|A0A0C7AUI9|A0A0C7AUI9_COFAR)
6.84e-157	1.05567	0.537	0.32	2.11e-152	phloem	Solyc10g085020	Tubulin beta chain (AHRD V3.3 *** A0A1U8EHY4_CAPAN)
1.06e-119	0.634481	0.799	0.665	3.26e-115	phloem	Solyc02g082000	40S ribosomal protein S15 (AHRD V3.3 *** A0A2G3D6Q0_CAPCH)
1.15e-114	1.08924	0.319	0.155	3.55e-110	phloem	Solyc07g065890	Uridine kinase (AHRD V3.3 *** A0A2G3C2E2_CAPCH)
7.33e-113	0.618169	0.777	0.633	2.26e-108	phloem	Solyc10g078960	60S ribosomal protein L21 (AHRD V3.3 *** B6SYW9_MAIZE)
1.32e-112	0.63383	0.772	0.628	4.07e-108	phloem	Solyc05g054580	60S acidic ribosomal protein P0 (AHRD V3.3 *** A0A1U8FJI2_CAPAN)
1.25e-108	0.701882	0.65	0.473	3.87e-104	phloem	Solyc01g006160	60S acidic ribosomal protein P1 (AHRD V3.3 *** A0A2G2W8Q0_CAPBA),Pfam:PF00428
7.08e-108	0.656258	0.706	0.54	2.19e-103	phloem	Solyc11g005680	40S ribosomal protein S18 (AHRD V3.3 *** A0A2G3B1S6_CAPCH)
3.24e-106	0.633107	0.716	0.554	1e-101	phloem	Solyc06g073430	40S ribosomal protein S29-like (AHRD V3.3 *** A0A2I4F7M1_9ROSI)
6.91e-106	0.707649	0.62	0.436	2.13e-101	phloem	Solyc01g068530	40S ribosomal protein S16 (AHRD V3.3 *** A0A2G3DIR8_CAPCH)
2.85e-104	0.64751	0.716	0.556	8.81e-100	phloem	Solyc06g007470	40S ribosomal protein S26 (AHRD V3.3 *** A0A2G2X986_CAPBA)
4.56e-103	0.652686	0.684	0.516	1.41e-98	phloem	Solyc01g097870	40S ribosomal protein S24 (AHRD V3.3 *** A0A2G3BTW2_CAPCH)
2.17e-99	0.651809	0.609	0.423	6.71e-95	phloem	Solyc12g042080	40S ribosomal protein S11 (AHRD V3.3 *** A0A2G2YII0_CAPAN)
2.45e-99	0.597242	0.728	0.585	7.58e-95	phloem	Solyc01g099900	60S ribosomal protein L18, putative, expressed (AHRD V3.3 *** Q10LN7_ORYSJ)
6.77e-99	0.671608	0.643	0.478	2.09e-94	phloem	Solyc07g005050	60S ribosomal protein L39 (AHRD V3.3 *** B6SYU3_MAIZE)
2.98e-93	0.515977	0.849	0.754	9.21e-89	phloem	Solyc07g065840	molecular chaperone Hsp90-2
9.29e-93	0.49989	0.865	0.773	2.87e-88	phloem	Solyc09g010630	HSC2-like
4.85e-92	0.646062	0.66	0.499	1.5e-87	phloem	Solyc06g007210	Unknown protein
5.41e-91	0.635127	0.678	0.528	1.67e-86	phloem	Solyc08g075700	60S ribosomal protein L13 (AHRD V3.3 *** A0A1U8GMG9_CAPAN)
2.24e-90	0.637782	0.599	0.426	6.93e-86	phloem	Solyc03g119360	40S ribosomal protein S7 (AHRD V3.3 *-* A0A2G3D0S9_CAPCH)
1.56e-87	0.549409	0.733	0.589	4.8e-83	phloem	Solyc03g115360	40S ribosomal protein S19 (AHRD V3.3 *** A0A1U8G3N2_CAPAN)
1.31e-86	0.311894	0.983	0.956	4.05e-82	phloem	Solyc01g099770	meloidogyne-induced giant cell protein DB141
2.92e-86	0.644458	0.563	0.387	9.03e-82	phloem	Solyc01g096580	40S ribosomal protein S20 (AHRD V3.3 *** A0A2G3BTN1_CAPCH)
3.42e-86	0.631209	0.633	0.471	1.06e-81	phloem	Solyc12g010350	60S ribosomal protein L39 (AHRD V3.3 *** B6SP72_MAIZE)
2.34e-85	0.65636	0.556	0.383	7.22e-81	phloem	Solyc04g072660	60S ribosomal protein L30 (AHRD V3.3 *** A0A1U8GKR6_CAPAN)
3.57e-85	0.650462	0.305	0.157	1.1e-80	phloem	Solyc06g075180	60S ribosomal protein L12 (AHRD V3.3 *** Q6RJY1_CAPAN)
7.77e-85	0.525902	0.707	0.554	2.4e-80	phloem	Solyc03g019780	40S ribosomal protein SA (AHRD V3.3 *** A0A1U8G5B2_CAPAN)
2.6e-84	0.638935	0.61	0.446	8.04e-80	phloem	Solyc02g069850	40S ribosomal protein S25 (AHRD V3.3 *-* A0A2G3D4C4_CAPCH)
8.25e-84	0.654036	0.535	0.36	2.55e-79	phloem	Solyc12g044720	60S ribosomal protein L28 (AHRD V3.3 *** B3TLS3_ELAGV)
2.17e-81	0.532561	0.718	0.576	6.7e-77	phloem	Solyc06g036050	60S ribosomal protein L36 (AHRD V3.3 *-* A0A2G2Z8V1_CAPAN)
1.23e-80	0.564535	0.677	0.521	3.8e-76	phloem	Solyc05g052800	60S ribosomal protein L35a-3 (AHRD V3.3 *** A0A2G3CHN6_CAPCH)
2.2e-80	0.560058	0.705	0.567	6.81e-76	phloem	Solyc04g150158	40S ribosomal protein S15a (AHRD V3.3 *** A0A2G3C780_CAPCH)
1.17e-79	0.63573	0.599	0.445	3.6e-75	phloem	Solyc04g074300	40S ribosomal protein S2 (AHRD V3.3 *** A0A2G2ZPD5_CAPAN)
2.55e-79	0.468496	0.797	0.688	7.87e-75	phloem	Solyc10g078630	40S ribosomal protein S28 (AHRD V3.3 *** A0A2G3BI08_CAPCH)
2.05e-78	0.563257	0.678	0.529	6.32e-74	phloem	Solyc02g070310	60S ribosomal protein L32 (AHRD V3.3 *** A0A2G3D4E0_CAPCH)
2.22e-76	0.623554	0.578	0.418	6.87e-72	phloem	Solyc08g074240	40S ribosomal protein S6 (AHRD V3.3 *** Q2VCJ5_SOLTU)
4.66e-76	0.926242	0.277	0.148	1.44e-71	phloem	Solyc07g052980	xyloglucan endotransglycosylase/hydrolase 16
3.08e-75	0.588123	0.541	0.376	9.5e-71	phloem	Solyc12g096700	60S ribosomal protein L9 (AHRD V3.3 *** A0A2G3AX04_CAPCH)
4.2e-75	0.617032	0.426	0.266	1.3e-70	phloem	Solyc06g073300	60S ribosomal protein L27 (AHRD V3.3 *** A0A2G3CAK1_CAPCH)
4.61e-75	0.479681	0.838	0.741	1.42e-70	phloem	Solyc06g005060	elongation factor 1-alpha
1e-74	0.608818	0.581	0.427	3.09e-70	phloem	Solyc05g008010	60S ribosomal protein L31 (AHRD V3.3 *** A0A1U8ELH9_CAPAN)
1.23e-74	0.567899	0.641	0.497	3.79e-70	phloem	Solyc09g066430	Ribosomal protein L14 (AHRD V3.3 *** A0A200PVX1_9MAGN)
5.53e-74	0.536772	0.672	0.527	1.71e-69	phloem	Solyc10g078620	40S ribosomal protein S5 (AHRD V3.3 *** A0A1U8EKR1_CAPAN)
6.43e-74	0.617441	0.488	0.324	1.99e-69	phloem	Solyc05g023800	Ran protein/TC4 protein 1
1.15e-73	0.65953	0.464	0.305	3.56e-69	phloem	Solyc03g078290	40S ribosomal protein S18 (AHRD V3.3 *** A0A2G3CUV3_CAPCH)
1.38e-73	0.624946	0.462	0.302	4.27e-69	phloem	Solyc06g071720	60S ribosomal protein L27a (AHRD V3.3 *** A0A1U8H4G8_CAPAN)
6.38e-73	0.59812	0.533	0.37	1.97e-68	phloem	Solyc11g068420	Ribosomal protein (AHRD V3.3 *** Q6ER67_ORYSJ)
8.76e-73	0.593159	0.545	0.379	2.71e-68	phloem	Solyc03g112850	60S ribosomal protein L44 (AHRD V3.3 *** A0A2G3CYG5_CAPCH)
3.38e-71	0.567703	0.553	0.39	1.04e-66	phloem	Solyc12g042650	40S ribosomal protein S12 (AHRD V3.3 *** A0A1U8DVK6_CAPAN)
1.16e-69	0.561751	0.626	0.473	3.59e-65	phloem	Solyc05g054810	60S ribosomal protein L35 (AHRD V3.11 *** tr|A0A2G2ZKJ8|A0A2G2ZKJ8_CAPAN)
4.54e-69	0.638223	0.5	0.345	1.4e-64	phloem	Solyc01g068045	Ubiquitin (AHRD V3.11 *** tr|B1P770|B1P770_LOLTE)
3.38e-68	0.474195	0.724	0.596	1.04e-63	phloem	Solyc06g073310	60S ribosomal protein L9 (AHRD V3.3 *** A0A2G3AX04_CAPCH)
3.48e-68	0.534555	0.665	0.524	1.08e-63	phloem	Solyc06g008170	Ribosomal protein L17 (AHRD V3.3 *** Q5I7K4_WHEAT)
1.38e-67	0.587008	0.549	0.39	4.26e-63	phloem	Solyc11g066840	Histone deacetylase HDT1 (AHRD V3.3 *** A0A2G2VQ39_CAPBA)
1.82e-67	0.581418	0.512	0.354	5.62e-63	phloem	Solyc01g104590	ribosomal protein L3
4.35e-67	0.619247	0.537	0.387	1.34e-62	phloem	Solyc03g096360	60S ribosomal protein L35a-3 (AHRD V3.11 *** tr|A0A2G3CUB7|A0A2G3CUB7_CAPCH)
1.82e-66	0.575945	0.53	0.379	5.63e-62	phloem	Solyc12g008700	40S ribosomal protein S30 (AHRD V3.3 *** F2EKP2_HORVV)
1.18e-65	0.558211	0.463	0.306	3.65e-61	phloem	Solyc01g104470	Ribosome assembly factor mrt4 (AHRD V3.3 *** A0A328DGN8_9ASTE)
1.76e-65	0.447787	0.777	0.673	5.45e-61	phloem	Solyc06g009210	Ribosomal protein L19 (AHRD V3.11 *** tr|A0A2G2WGH9|A0A2G2WGH9_CAPBA)
7.56e-65	0.61422	0.458	0.307	2.33e-60	phloem	Solyc09g098360	ribosome biogenesis protein NSA2 homolog (AHRD V3.11 *** tr|A0A2I4H4X0|A0A2I4H4X0_9ROSI)
1e-64	0.457566	0.71	0.573	3.1e-60	phloem	Solyc03g111230	60S ribosomal protein L17 (AHRD V3.3 *** A0A2U1LCZ6_ARTAN)
4.43e-64	0.563661	0.613	0.473	1.37e-59	phloem	Solyc06g083780	Ribosomal protein L17 (AHRD V3.3 *** Q5I7K4_WHEAT)
8.66e-64	0.588775	0.308	0.176	2.68e-59	phloem	Solyc03g112360	60S ribosomal protein L27a (AHRD V3.3 *** A0A2G3CYL3_CAPCH)
1.16e-63	0.528618	0.471	0.315	3.57e-59	phloem	Solyc09g082520	40S ribosomal protein S3a (AHRD V3.3 *-* A0A2G2W0A0_CAPBA)
4.66e-63	0.558525	0.521	0.37	1.44e-58	phloem	Solyc10g084310	Ribosomal protein S23 (AHRD V3.3 *** A8IJQ4_CHLRE)
6.91e-63	0.496847	0.662	0.527	2.13e-58	phloem	Solyc01g066840	40S ribosomal protein S21 (AHRD V3.3 *** A0A1U8E7W4_CAPAN)
2.26e-62	0.571264	0.27	0.147	6.98e-58	phloem	Solyc06g074720	RNA-binding (RRM/RBD/RNP motifs) family protein (AHRD V3.11 *** tr|A0A2U1LKA1|A0A2U1LKA1_ARTAN)
2.46e-61	0.554252	0.566	0.425	7.59e-57	phloem	Solyc06g007220	Unknown protein
5.19e-61	0.524272	0.641	0.507	1.6e-56	phloem	Solyc01g104370	60S acidic ribosomal protein P1 (AHRD V3.3 *** A0A2G2W8Q0_CAPBA),Pfam:PF00428
1.57e-60	0.513448	0.655	0.525	4.86e-56	phloem	Solyc02g070340	40S ribosomal protein S4 (AHRD V3.3 *** A0A2G2WHB8_CAPBA)
4.88e-60	0.57711	0.351	0.215	1.51e-55	phloem	Solyc07g063890	Ribosomal protein L2 (AHRD V3.11 *** tr|A0A200QMJ3|A0A200QMJ3_9MAGN)
6.74e-60	0.510629	0.588	0.448	2.08e-55	phloem	Solyc06g007670	60S ribosomal protein L5-like (AHRD V3.3 *** A0A2I4G950_9ROSI)
1.37e-59	0.528797	0.581	0.441	4.22e-55	phloem	Solyc08g076340	40S ribosomal protein S30 (AHRD V3.3 *** F2EKP2_HORVV)
2.49e-59	0.471993	0.708	0.588	7.69e-55	phloem	Solyc11g067100	60S acidic ribosomal protein family (AHRD V3.3 *-* F4IGR3_ARATH),Pfam:PF00428
6.7e-59	0.533694	0.261	0.142	2.07e-54	phloem	Solyc03g117540	ABC transporter C family member 13 (AHRD V3.3 *** A0A2G3CZQ5_CAPCH)
2.45e-58	0.492287	0.637	0.5	7.57e-54	phloem	Solyc12g096220	Rop guanine nucleotide exchange factor 14 (AHRD V3.3 *** A0A2G2VI54_CAPBA)
1.14e-57	0.482401	0.591	0.44	3.52e-53	phloem	Solyc04g005680	40S ribosomal protein S9 (AHRD V3.11 *-* tr|A0A2G3CFV4|A0A2G3CFV4_CAPCH)
1.33e-57	0.510939	0.42	0.274	4.11e-53	phloem	Solyc10g018250	40S ribosomal protein S13 (AHRD V3.3 *** A0A2I0WN36_9ASPA)
1.56e-57	0.542394	0.584	0.448	4.82e-53	phloem	Solyc03g097900	40S ribosomal protein S3a (AHRD V3.3 *** A0A2G2V880_CAPBA)
1.72e-57	0.487742	0.645	0.511	5.3e-53	phloem	Solyc09g072865	Ribosomal protein L17 (AHRD V3.3 *** Q5I7K4_WHEAT)
3.89e-57	0.485161	0.628	0.492	1.2e-52	phloem	Solyc05g053440	60S ribosomal protein L29 (AHRD V3.11 *** tr|A0A1Q3BSD8|A0A1Q3BSD8_CEPFO)
1.13e-56	0.4837	0.508	0.358	3.5e-52	phloem	Solyc06g064630	Ribosomal protein L15 (AHRD V3.3 *** A0A2G3CLB1_CAPCH)
1.23e-56	0.545553	0.541	0.402	3.79e-52	phloem	Solyc12g096540	40S ribosomal protein S10 (AHRD V3.3 *** A0A2G3B4Y1_CAPCH)
1.9e-56	0.582627	0.426	0.286	5.87e-52	phloem	Solyc01g011000	Eukaryotic translation initiation factor 5A (AHRD V3.3 *** A0A1U8HES8_CAPAN)
3.18e-56	0.470486	0.599	0.454	9.81e-52	phloem	Solyc06g050120	60S ribosomal protein L7a (AHRD V3.3 *** A0A2G3DGL0_CAPCH)
1.11e-55	0.520822	0.387	0.247	3.43e-51	phloem	Solyc07g008800	10 kDa chaperonin (AHRD V3.11 *** tr|A0A1U8F6X5|A0A1U8F6X5_CAPAN)
2.87e-55	0.507709	0.559	0.418	8.87e-51	phloem	Solyc08g007140	60S ribosomal protein L37a (AHRD V3.3 *** A0A2G3AM54_CAPAN)
4.07e-55	0.53558	0.528	0.393	1.26e-50	phloem	Solyc06g072490	40S ribosomal protein S3a (AHRD V3.3 *** A0A2G3CA33_CAPCH)
7.76e-55	0.552957	0.46	0.318	2.4e-50	phloem	Solyc10g006580	ribosomal protein L2
2e-54	0.524034	0.456	0.315	6.18e-50	phloem	Solyc06g083180	40S ribosomal protein S8 (AHRD V3.3 *** A0A1U8H236_CAPAN)
2.01e-54	0.462777	0.659	0.534	6.21e-50	phloem	Solyc01g008080	40S ribosomal protein S27 (AHRD V3.3 *** S8E0G1_9LAMI)
1.19e-53	0.499511	0.426	0.286	3.68e-49	phloem	Solyc08g075090	bHLH transcription factor144
1.83e-53	0.484868	0.586	0.453	5.64e-49	phloem	Solyc05g055640	60S ribosomal protein L38 (AHRD V3.3 *** A0A2G3B0P8_CAPCH)
2.65e-53	0.517984	0.43	0.291	8.19e-49	phloem	Solyc03g082570	Ubiquitin (AHRD V3.11 *** tr|B2W3N0|B2W3N0_PYRTR)
3.23e-53	0.500039	0.529	0.389	9.99e-49	phloem	Solyc06g066660	Ribosomal protein L37 (AHRD V3.3 *** A0A2G2VAP4_CAPBA)
2.68e-52	0.518202	0.519	0.379	8.28e-48	phloem	Solyc06g035450	DEAD-box ATP-dependent RNA helicase 7 (AHRD V3.11 *** tr|A0A2G3C5Q1|A0A2G3C5Q1_CAPCH)
4.42e-52	0.48949	0.58	0.448	1.37e-47	phloem	Solyc07g009330	60S acidic ribosomal protein P3 (AHRD V3.11 *** tr|A0A2G2Z2E6|A0A2G2Z2E6_CAPAN)
4.49e-52	0.496072	0.272	0.156	1.39e-47	phloem	Solyc03g044000	60S ribosomal protein L26 (AHRD V3.3 *** A0A1U8FHZ3_CAPAN)
1.63e-51	0.4685	0.643	0.52	5.02e-47	phloem	Solyc06g074430	60S acidic ribosomal protein P2 (AHRD V3.3 *** A0A2G2ZDK5_CAPAN),Pfam:PF00428
2.35e-51	0.486241	0.458	0.318	7.26e-47	phloem	Solyc04g008810	40S ribosomal protein S26 (AHRD V3.3 *-* A0A2G2X986_CAPBA)
2.67e-51	0.463864	0.547	0.411	8.24e-47	phloem	Solyc07g066380	Unknown protein
2.72e-51	0.475106	0.619	0.488	8.4e-47	phloem	Solyc05g053670	60S ribosomal protein L13a (AHRD V3.3 *** B6SJA0_MAIZE)
7.78e-51	0.50671	0.473	0.332	2.4e-46	phloem	Solyc01g081010	Nucleolar GTP-binding protein 1 (AHRD V3.3 *** A0A1U8EKU8_CAPAN)
8.83e-51	0.552171	0.311	0.19	2.73e-46	phloem	Solyc02g070650	60S ribosomal protein L18a (AHRD V3.3 *** A0A2G2WKJ7_CAPBA)
9.61e-51	0.495595	0.507	0.37	2.97e-46	phloem	Solyc04g014720	60S ribosomal protein L6 (AHRD V3.11 *** tr|A0A2G3B009|A0A2G3B009_CAPCH)
1.66e-50	0.469038	0.657	0.545	5.14e-46	phloem	Solyc09g005720	60S ribosomal protein L23a (AHRD V3.3 *-* A0A2G2YLF5_CAPAN)
1.79e-50	0.48819	0.541	0.405	5.52e-46	phloem	Solyc03g121330	60S ribosomal protein L28 (AHRD V3.3 *** B3TLS3_ELAGV)
2.42e-50	0.454374	0.669	0.551	7.47e-46	phloem	Solyc03g083530	40S ribosomal protein S13 (AHRD V3.3 *** A0A2I0WN36_9ASPA)
3.67e-50	0.489847	0.495	0.358	1.13e-45	phloem	Solyc01g096590	40S ribosomal protein S20 (AHRD V3.3 *** A0A2G3BTN1_CAPCH)
4.16e-50	0.524496	0.46	0.325	1.28e-45	phloem	Solyc10g150146	40S ribosomal protein S17 (AHRD V3.3 *** Q6RJY3_CAPAN)
4.26e-50	0.429431	0.648	0.518	1.31e-45	phloem	Solyc06g008260	Ribosomal protein L14 (AHRD V3.3 *** A0A200PVX1_9MAGN)
5.22e-50	0.473707	0.537	0.399	1.61e-45	phloem	Solyc10g085480	60S ribosomal protein L24 (AHRD V3.3 *** A0A2G2VU23_CAPBA)
3.95e-49	0.483838	0.501	0.364	1.22e-44	phloem	Solyc04g010240	60S ribosomal protein L35 (AHRD V3.3 *** A0A2G2ZKJ8_CAPAN)
4.05e-49	0.450339	0.605	0.473	1.25e-44	phloem	Solyc11g072190	Elongation factor 1-beta (AHRD V3.3 *** A0A1U8EW17_CAPAN)
1.55e-48	0.477173	0.441	0.308	4.79e-44	phloem	Solyc09g010100	Ribosomal protein S11 (AHRD V3.3 *** A0A200Q0S8_9MAGN)
1.83e-48	0.48137	0.515	0.38	5.65e-44	phloem	Solyc08g077720	60S ribosomal protein l37a-like (AHRD V3.3 *** A0A2K3N190_TRIPR)
2.66e-48	0.480459	0.521	0.386	8.22e-44	phloem	Solyc04g073970	PUF domain-containing protein/DUF4057 domain-containing protein (AHRD V3.3 *-* A0A1Q3AUK4_CEPFO)
2.89e-48	0.524257	0.375	0.249	8.94e-44	phloem	Solyc09g075130	Small nuclear ribonucleoprotein Sm D2 (AHRD V3.3 *** A0A2I4HQA6_9ROSI)
4.91e-48	0.472787	0.444	0.308	1.52e-43	phloem	Solyc02g086240	60S ribosomal protein L11 (AHRD V3.3 *-* A0A2G2VRP4_CAPBA)
6.97e-48	0.465113	0.567	0.439	2.15e-43	phloem	Solyc08g077710	60S ribosomal protein l37a-like (AHRD V3.3 *** A0A2K3N190_TRIPR)
3.03e-47	0.446278	0.474	0.338	9.37e-43	phloem	Solyc02g021400	40S ribosomal protein S28 (AHRD V3.3 *** A0A2G3BI08_CAPCH)
6.29e-47	0.45681	0.532	0.395	1.94e-42	phloem	Solyc04g074910	40S ribosomal protein S21 (AHRD V3.3 *** A0A1U8F4M1_CAPAN)
7.47e-47	0.496607	0.491	0.363	2.31e-42	phloem	Solyc09g065755	Histone H2A (AHRD V3.3 *** A0A2G2V7F5_CAPBA)
1.98e-46	0.477582	0.479	0.346	6.1e-42	phloem	Solyc06g069010	LeArcA1 protein containing 7 WD40 repeats
9.76e-46	0.490934	0.398	0.269	3.01e-41	phloem	Solyc02g081810	H/ACA ribonucleoprotein complex subunit 4 (AHRD V3.11 *** tr|A0A2G3D6Q6|A0A2G3D6Q6_CAPCH)
1.04e-45	0.448147	0.569	0.447	3.21e-41	phloem	Solyc01g089970	Nucleoside diphosphate kinase (AHRD V3.3 *** A0A1U8EKT2_CAPAN)
1.51e-45	0.505027	0.306	0.192	4.67e-41	phloem	Solyc04g026100	40S ribosomal protein S16 (AHRD V3.3 *** A0A2G3DIR8_CAPCH)
2.63e-45	0.496375	0.444	0.316	8.12e-41	phloem	Solyc08g068180	Ribosomal protein L37 (AHRD V3.3 *** A0A2K3PC33_TRIPR)
2.93e-45	0.46117	0.404	0.275	9.05e-41	phloem	Solyc01g097760	60S ribosomal protein L7a (AHRD V3.3 *** A0A2G3DGL0_CAPCH)
4.42e-45	0.475621	0.273	0.163	1.37e-40	phloem	Solyc09g064660	Small nuclear ribonucleoprotein Sm D1 (AHRD V3.3 *** A0A2U1M5R8_ARTAN)
4.49e-45	0.463196	0.497	0.366	1.39e-40	phloem	Solyc06g069090	40S ribosomal protein S7 (AHRD V3.3 *-* A0A2G3D0S9_CAPCH)
5.71e-45	0.470193	0.412	0.282	1.76e-40	phloem	Solyc06g073790	40S ribosomal protein S11 (AHRD V3.3 *** A0A2G2YII0_CAPAN)
1.1e-44	0.443146	0.509	0.376	3.41e-40	phloem	Solyc03g120780	Ribosomal protein L37 (AHRD V3.3 *** A0A1J7I2W0_LUPAN)
1.16e-44	0.478747	0.384	0.261	3.57e-40	phloem	Solyc03g025520	60S ribosomal protein L36 (AHRD V3.11 *** tr|A0A2G2ZZ61|A0A2G2ZZ61_CAPAN)
9.43e-44	0.469005	0.441	0.313	2.91e-39	phloem	Solyc04g150159	40S ribosomal protein S15a (AHRD V3.3 *** A0A2G3C780_CAPCH)
1.12e-43	0.468815	0.34	0.22	3.47e-39	phloem	Solyc03g005050	Adenylate kinase (AHRD V3.3 *** A0A200QGC4_9MAGN),Pfam:PF00406
6.3e-43	0.409128	0.63	0.517	1.94e-38	phloem	Solyc12g008720	60S ribosomal protein L31 (AHRD V3.3 *** A0A1U8EAP7_CAPAN)
1.37e-42	0.49014	0.355	0.236	4.22e-38	phloem	Solyc11g071490	60S ribosomal protein l30-like (AHRD V3.3 *** A0A2K3KYY6_TRIPR)
2.29e-42	0.402795	0.604	0.482	7.07e-38	phloem	Solyc01g099830	60S ribosomal protein L22 (AHRD V3.3 *** A0A1Y1HUA2_KLENI)
2.87e-42	0.470828	0.396	0.272	8.88e-38	phloem	Solyc06g082670	60S ribosomal protein L10 (AHRD V3.3 *** A0A2G2Z7S9_CAPAN)
1.36e-41	0.419121	0.545	0.418	4.21e-37	phloem	Solyc01g099670	meloidogyne-induced giant cell protein db212
2.18e-41	0.449137	0.357	0.239	6.72e-37	phloem	Solyc03g119040	LeArcA2 protein containing 7 WD40 repeats
2.82e-41	0.44648	0.504	0.381	8.7e-37	phloem	Solyc05g007560	60S ribosomal protein L34 (AHRD V3.3 *** A0A1U8HB42_CAPAN)
4.29e-41	0.47437	0.46	0.337	1.33e-36	phloem	Solyc01g010580	40S ribosomal protein S9 (AHRD V3.3 *** A0A1U8EPE0_CAPAN)
4.42e-41	0.402049	0.35	0.232	1.36e-36	phloem	Solyc10g085850	TPSI1 protein (AHRD V3.3 *** Q41336_SOLLC)
5.84e-41	0.466011	0.357	0.239	1.8e-36	phloem	Solyc05g013990	T-complex protein 1 subunit epsilon (AHRD V3.3 *** A0A1U8GBL8_CAPAN)
6.88e-41	0.497847	0.364	0.247	2.13e-36	phloem	Solyc11g012110	60S ribosomal protein L6 (AHRD V3.3 *** A0A2G3B009_CAPCH)
1.12e-40	0.42111	0.479	0.353	3.46e-36	phloem	Solyc06g073370	40S ribosomal protein S18 (AHRD V3.11 *** tr|A0A2G3B1S6|A0A2G3B1S6_CAPCH)
1.16e-40	0.437185	0.459	0.334	3.59e-36	phloem	Solyc01g009520	Ribosomal protein (AHRD V3.3 *** Q6ER67_ORYSJ)
1.37e-40	0.46647	0.272	0.167	4.25e-36	phloem	Solyc03g117480	Pyrophosphate-energized vacuolar membrane proton pump (AHRD V3.3 *** A0A1U8FVU1_CAPAN)
2.61e-40	0.458886	0.469	0.344	8.06e-36	phloem	Solyc07g041310	40S ribosomal protein S3, putative, expressed (AHRD V3.3 *** Q75G91_ORYSJ)
2.64e-40	0.449957	0.349	0.233	8.14e-36	phloem	Solyc09g075290	60S ribosomal protein L18 (AHRD V3.3 *** B6SJC8_MAIZE)
3.01e-40	0.451754	0.402	0.281	9.31e-36	phloem	Solyc06g083820	Ribosomal protein L14 (AHRD V3.3 *** A0A200PVX1_9MAGN)
4.46e-40	0.447314	0.424	0.301	1.38e-35	phloem	Solyc07g008720	Nascent polypeptide-associated complex subunit beta (AHRD V3.3 *** A0A2G3DD77_CAPCH)
5.33e-40	0.396618	0.337	0.219	1.65e-35	phloem	Solyc03g025270	Fibrillarin (AHRD V3.3 *** A0A200R7Z1_9MAGN)
1.15e-39	0.461497	0.351	0.238	3.55e-35	phloem	Solyc11g020877	40S ribosomal protein S29-like (AHRD V3.3 *** A0A2I4F7M1_9ROSI)
1.55e-39	0.458207	0.463	0.343	4.79e-35	phloem	Solyc09g007250	60S ribosomal protein L4 (AHRD V3.11 *** tr|A0A2G2VZK1|A0A2G2VZK1_CAPBA)
2.02e-39	0.440141	0.305	0.196	6.24e-35	phloem	Solyc12g098940	Ubiquitin (AHRD V3.3 *** B1P770_LOLTE)
3.07e-39	0.404621	0.477	0.351	9.48e-35	phloem	Solyc08g016180	60S ribosomal protein L18a (AHRD V3.3 *** A0A2G2WKJ7_CAPBA)
3.48e-39	0.51399	0.252	0.154	1.07e-34	phloem	Solyc08g081100	Kinesin-4 (AHRD V3.11 *** tr|A0A2G3DAJ4|A0A2G3DAJ4_CAPCH)
5.97e-39	0.458428	0.375	0.258	1.84e-34	phloem	Solyc06g076640	Tubulin beta chain (AHRD V3.3 *** A0A1U8H9E6_CAPAN)
7.17e-39	0.422813	0.425	0.303	2.22e-34	phloem	Solyc06g072120	40S ribosomal protein SA (AHRD V3.3 *** A0A1U8H4B1_CAPAN)
7.93e-39	0.461059	0.315	0.207	2.45e-34	phloem	Solyc12g099025	Ubiquitin (AHRD V3.3 *** B1P770_LOLTE)
8.03e-39	0.406647	0.272	0.168	2.48e-34	phloem	Solyc03g080160	Nascent polypeptide-associated complex subunit alpha-like protein (AHRD V3.11 *** tr|A0A2K3M7R5|A0A2K3M7R5_TRIPR)
9.21e-39	0.446888	0.503	0.383	2.84e-34	phloem	Solyc08g062920	elongation factor 2
1.24e-38	0.433846	0.515	0.397	3.84e-34	phloem	Solyc10g086020	Ribosomal protein S23 (AHRD V3.11 *** tr|A8IJQ4|A8IJQ4_CHLRE)
1.7e-38	0.418321	0.326	0.213	5.25e-34	phloem	Solyc04g008460	Ribosomal protein L15 (AHRD V3.3 *** A0A2G3CLB1_CAPCH)
2.92e-38	0.399769	0.286	0.18	9.01e-34	phloem	Solyc09g090580	translation initiation factor iso4E
7.36e-38	0.405311	0.414	0.293	2.27e-33	phloem	Solyc02g070330	40S ribosomal protein S4 (AHRD V3.3 *** A0A2G2WHB8_CAPBA)
1.03e-37	0.426422	0.282	0.179	3.19e-33	phloem	Solyc01g010540	40S ribosomal protein S9 (AHRD V3.3 *** A0A1U8EPE0_CAPAN)
1.4e-37	0.431992	0.46	0.343	4.34e-33	phloem	Solyc06g084230	40S ribosomal protein S24 (AHRD V3.3 *** A0A1U8H1N3_CAPAN)
1.88e-37	0.424678	0.337	0.226	5.79e-33	phloem	Solyc06g066060	CGI-144
2.02e-37	0.444938	0.418	0.3	6.23e-33	phloem	Solyc04g063290	40S ribosomal protein S2 (AHRD V3.3 *** A0A2G2ZPD5_CAPAN)
2.49e-37	0.431631	0.446	0.327	7.69e-33	phloem	Solyc12g099330	Unknown protein
5.26e-37	0.469681	0.348	0.237	1.63e-32	phloem	Solyc03g120810	Kinesin-like protein (AHRD V3.3 *** Q9AVP4_TOBAC)
7.34e-37	0.447658	0.381	0.268	2.27e-32	phloem	Solyc09g076050	FRIGIDA-like protein (AHRD V3.11 *** tr|A0A2G2W0C1|A0A2G2W0C1_CAPBA)
9.5e-37	0.411025	0.485	0.366	2.93e-32	phloem	Solyc10g006070	40S ribosomal protein S8 (AHRD V3.3 *-* A0A2G2YIY9_CAPAN)
3.75e-36	0.425093	0.419	0.304	1.16e-31	phloem	Solyc08g083120	Ubiquitin (AHRD V3.3 *** B2W3N0_PYRTR)
1.4e-35	0.40788	0.375	0.262	4.31e-31	phloem	Solyc12g005330	Ribosomal protein L2 (AHRD V3.3 *** A0A200QMJ3_9MAGN)
2.83e-35	0.39806	0.513	0.394	8.75e-31	phloem	Solyc12g039120	40S ribosomal protein S19 (AHRD V3.3 *** A0A1U8G3N2_CAPAN)
2.96e-35	0.393843	0.427	0.308	9.13e-31	phloem	Solyc08g061955	40S ribosomal protein S3 (AHRD V3.11 *-* tr|B6TB97|B6TB97_MAIZE)
4.15e-35	0.374274	0.469	0.347	1.28e-30	phloem	Solyc05g053780	RNA binding protein (AHRD V3.3 *** O23793_NICSY)
5.9e-35	0.460409	0.319	0.214	1.82e-30	phloem	Solyc03g045050	Nuclear matrix constituent-like protein 1 (AHRD V3.3 *** E5GCT1_CUCME)
3.82e-34	0.414853	0.364	0.255	1.18e-29	phloem	Solyc09g083080	Nucleolar protein 58 (AHRD V3.3 *** A0A1U8GRC5_CAPAN)
5.09e-34	0.414146	0.368	0.257	1.57e-29	phloem	Solyc06g073800	40S ribosomal protein S11 (AHRD V3.3 *** A0A2G2YII0_CAPAN)
1.24e-33	0.432264	0.306	0.204	3.84e-29	phloem	Solyc02g014310	glycine rich protein X55695
1.44e-33	0.416227	0.291	0.192	4.46e-29	phloem	Solyc10g084350	60S ribosomal protein L4 (AHRD V3.3 *** A0A2G2VZK1_CAPBA)
1.52e-33	0.418823	0.546	0.441	4.69e-29	phloem	Solyc11g010230	Histone H3 (AHRD V3.3 *** A0A2K1J132_PHYPA)
2.17e-33	0.372243	0.585	0.471	6.71e-29	phloem	Solyc08g062910	Elongation factor (AHRD V3.3 *** Q7XTK1_ORYSJ)
6.27e-33	0.384261	0.261	0.167	1.94e-28	phloem	Solyc09g091740	60S ribosomal protein L13a (AHRD V3.3 *** B6SJA0_MAIZE)
1.13e-32	0.414393	0.27	0.175	3.51e-28	phloem	Solyc01g009447	60S acidic ribosomal protein family (AHRD V3.3 *-* F4IGR3_ARATH),Pfam:PF00428
2.23e-32	0.366572	0.348	0.24	6.9e-28	phloem	Solyc06g083340	Wound-induced basic protein (AHRD V3.3 *** A0A1U8H216_CAPAN)
2.55e-32	0.376383	0.453	0.336	7.89e-28	phloem	Solyc06g074300	Ribosomal protein (AHRD V3.3 *** V4KXL5_EUTSA)
2.85e-32	0.381106	0.488	0.372	8.79e-28	phloem	Solyc08g008220	Ubiquitin-conjugating enzyme (AHRD V3.3 *** A0A200PUP4_9MAGN)
3.34e-32	0.379393	0.342	0.236	1.03e-27	phloem	Solyc10g007980	60S ribosomal protein L11 (AHRD V3.3 *-* A0A2G2VRP4_CAPBA)
5.55e-32	0.404994	0.305	0.205	1.71e-27	phloem	Solyc05g051000	40S ribosomal protein S13 (AHRD V3.3 *** A0A2I0X2R1_9ASPA)
5.95e-32	0.399025	0.55	0.447	1.84e-27	phloem	Solyc09g008800	60S ribosomal protein l24-like (AHRD V3.3 *** A0A2K3LB43_TRIPR)
8.4e-32	0.343733	0.616	0.511	2.59e-27	phloem	Solyc11g150146	Elongation factor 1-alpha (AHRD V3.3 *** A0A1U8EL12_CAPAN)
9.22e-32	0.343264	0.552	0.438	2.85e-27	phloem	Solyc08g007220	Hyaluronan/mRNA-binding protein (AHRD V3.11 *** tr|A0A200QJ96|A0A200QJ96_9MAGN)
9.58e-32	0.368106	0.648	0.548	2.96e-27	phloem	Solyc11g069097	Elongation factor 1-alpha (AHRD V3.11 *** tr|A0A1U8EL12|A0A1U8EL12_CAPAN)
1.06e-31	0.376639	0.312	0.209	3.29e-27	phloem	Solyc05g052810	60S ribosomal protein L35a-3 (AHRD V3.3 *-* A0A2G3CHN6_CAPCH)
1.16e-31	0.388243	0.401	0.292	3.57e-27	phloem	Solyc01g009100	60S ribosomal protein L30 (AHRD V3.11 *-* tr|A0A2G2XP72|A0A2G2XP72_CAPBA)
1.63e-31	0.368712	0.515	0.403	5.04e-27	phloem	Solyc06g082870	60S ribosomal protein L5 (AHRD V3.3 *** A0A2I4H863_9ROSI)
2.13e-31	0.429384	0.287	0.193	6.59e-27	phloem	Solyc10g005260	RNA-binding protein (AHRD V3.3 *** A0A2K3PBB6_TRIPR)
2.14e-31	0.385029	0.362	0.256	6.6e-27	phloem	Solyc06g071880	60S ribosomal protein L17 (AHRD V3.3 *** A0A2I0X0J2_9ASPA)
5.18e-31	0.353692	0.312	0.212	1.6e-26	phloem	Solyc12g010930	60S ribosomal protein L11 (AHRD V3.3 *-* A0A2G2VRP4_CAPBA)
7.52e-31	0.395684	0.293	0.196	2.32e-26	phloem	Solyc10g086010	60S ribosomal protein L4 (AHRD V3.3 *** A0A2G2VZK1_CAPBA)
9.05e-31	0.254782	0.791	0.703	2.79e-26	phloem	Solyc12g088720	Polyadenylate-binding protein (AHRD V3.3 *** A0A2G3B416_CAPCH)
1.25e-30	0.382894	0.536	0.422	3.87e-26	phloem	Solyc12g095990	RNA helicase DEAD40
1.89e-30	0.37055	0.519	0.414	5.84e-26	phloem	Solyc08g062660	Ran binding protein-1
2.22e-30	0.406769	0.469	0.36	6.86e-26	phloem	Solyc08g041890	Importin subunit alpha (AHRD V3.3 *** A0A1U8E1A1_CAPAN)
2.26e-30	0.382365	0.266	0.174	6.98e-26	phloem	Solyc11g010200	14-3-3 family protein AF079104
2.69e-30	0.367585	0.273	0.179	8.3e-26	phloem	Solyc08g008590	Ubiquitin (AHRD V3.3 *-* K2RHN1_MACPH)
2.88e-30	0.385574	0.343	0.242	8.9e-26	phloem	Solyc10g083740	60S ribosomal protein L24 (AHRD V3.3 *** A0A2G2VU23_CAPBA)
2.94e-30	0.346121	0.498	0.389	9.09e-26	phloem	Solyc06g060400	Ribosomal protein L15 (AHRD V3.3 *** A0A2G2WJY1_CAPBA)
2.99e-30	0.392652	0.414	0.309	9.23e-26	phloem	Solyc02g087930	60S ribosomal protein L34 (AHRD V3.3 *** A0A1U8GY55_CAPAN)
3.67e-30	0.379532	0.344	0.242	1.13e-25	phloem	Solyc01g091220	40S ribosomal protein S13 (AHRD V3.3 *** A0A2I0WN36_9ASPA)
4.97e-30	0.365661	0.442	0.336	1.53e-25	phloem	Solyc01g096290	Ubiquitin (AHRD V3.11 *** tr|B2W3N0|B2W3N0_PYRTR)
9.71e-30	0.33863	0.28	0.186	3e-25	phloem	Solyc10g076350	Macrophage migration inhibitory factor (AHRD V3.3 *** A0A2U1PAA1_ARTAN)
1.37e-29	0.395465	0.304	0.206	4.23e-25	phloem	Solyc10g081370	Unknown protein
2.32e-29	0.312509	0.303	0.203	7.15e-25	phloem	Solyc10g080590	60S ribosomal protein L21 (AHRD V3.3 *** B6SYW9_MAIZE)
2.75e-29	0.351794	0.365	0.261	8.49e-25	phloem	Solyc06g064470	60S ribosomal protein L7a (AHRD V3.11 *** tr|A0A2G3DGL0|A0A2G3DGL0_CAPCH)
3.79e-29	0.439455	0.305	0.213	1.17e-24	phloem	Solyc12g015880	Heat shock protein 90-1
4.85e-29	0.348863	0.398	0.291	1.5e-24	phloem	Solyc06g082650	60S ribosomal protein L10 (AHRD V3.3 *** A0A2G2Z7S9_CAPAN)
1.04e-28	0.356683	0.331	0.232	3.2e-24	phloem	Solyc05g056310	T-complex protein 1 subunit gamma (AHRD V3.3 *** A0A2G3ASI5_CAPCH)
1.06e-28	0.37797	0.493	0.389	3.28e-24	phloem	Solyc12g096300	40S ribosomal protein S6 (AHRD V3.3 *** Q3HVK4_SOLTU)
1.55e-28	0.349859	0.521	0.42	4.79e-24	phloem	Solyc09g075430	Ribosomal protein L19 (AHRD V3.3 *** A0A1U8G360_CAPAN)
3.63e-28	0.316514	0.339	0.237	1.12e-23	phloem	Solyc09g075150	60S ribosomal protein L22 (AHRD V3.3 *** A0A1Y1HUA2_KLENI)
6.37e-28	0.375676	0.383	0.282	1.97e-23	phloem	Solyc01g008960	Argonaute 4a
1.65e-27	0.413916	0.351	0.255	5.1e-23	phloem	Solyc04g055160	Alpha-ketoglutarate-dependent dioxygenase alkB-like protein 2 (AHRD V3.3 *** A0A2G2X511_CAPBA)
1.71e-27	0.347343	0.307	0.213	5.27e-23	phloem	Solyc03g083390	Nuclear migration protein nudC (AHRD V3.11 *** tr|A0A1U8FZY1|A0A1U8FZY1_CAPAN)
1.89e-27	0.360598	0.402	0.3	5.83e-23	phloem	Solyc06g082090	Methionine aminopeptidase 2A (AHRD V3.3 *** A0A2I0WVF2_9ASPA)
2.08e-27	0.355453	0.446	0.338	6.42e-23	phloem	Solyc01g100570	Nucleolar protein 56 (AHRD V3.3 *** A0A1U8DUW6_CAPAN)
2.33e-27	0.344472	0.327	0.23	7.19e-23	phloem	Solyc08g006900	60S ribosomal protein L32 (AHRD V3.3 *** A0A2G3DDM0_CAPCH)
3.07e-27	0.354466	0.253	0.168	9.48e-23	phloem	Solyc02g067580	B12D protein (AHRD V3.3 *** Q9XHD5_IPOBA)
3.57e-27	0.38985	0.348	0.252	1.1e-22	phloem	Solyc05g015980	Gap junction beta-4 protein (AHRD V3.3 *** AT5G13100.1)
1.26e-26	0.354757	0.374	0.276	3.9e-22	phloem	Solyc06g084310	Small nuclear ribonucleoprotein Sm D1 (AHRD V3.3 *** A0A2U1M5R8_ARTAN)
1.28e-26	0.367835	0.288	0.199	3.94e-22	phloem	Solyc02g068420	Ribosome biogenesis protein NOP53 (AHRD V3.3 *** A0A200QRU3_9MAGN)
4.79e-26	0.329335	0.258	0.173	1.48e-21	phloem	Solyc06g065520	T-complex protein 1 subunit eta (AHRD V3.3 *** A0A2G2WKI3_CAPBA)
5.22e-26	0.346725	0.318	0.224	1.61e-21	phloem	Solyc07g005530	Ubiquitin carboxyl-terminal hydrolase 23 (AHRD V3.3 *** A0A1U8HH33_CAPAN)
2.31e-25	0.336805	0.47	0.369	7.14e-21	phloem	Solyc01g111300	Cold-shock protein (AHRD V3.3 *-* A0A200RAC1_9MAGN)
2.83e-25	0.328956	0.378	0.279	8.75e-21	phloem	Solyc10g081030	Nascent polypeptide-associated complex subunit alpha-like protein (AHRD V3.3 *** A0A2I0WF00_9ASPA)
3.76e-25	0.296656	0.307	0.214	1.16e-20	phloem	Solyc08g006040	40S ribosomal protein S6 (AHRD V3.3 *** A0A2G3AGN0_CAPAN)
7.01e-25	0.316334	0.496	0.395	2.16e-20	phloem	Solyc03g032130	High mobility group family (AHRD V3.11 *** tr|S8EDU2|S8EDU2_9LAMI)
8.25e-25	0.294014	0.254	0.17	2.55e-20	phloem	Solyc10g080710	asparaginyl-tRNA synthetase
1.54e-24	0.294687	0.273	0.186	4.76e-20	phloem	Solyc03g096920	Exportin-1 (AHRD V3.3 *** D1MAF2_SOLLC)
3.02e-24	0.333496	0.275	0.19	9.32e-20	phloem	Solyc02g023970	Obg-like ATPase 1 (AHRD V3.3 *** A0A2G2XB41_CAPBA)
8.69e-24	0.32945	0.251	0.17	2.68e-19	phloem	Solyc09g082320	Proteasome subunit beta (AHRD V3.3 *** A0A1Q3DBP1_CEPFO)
1.6e-23	0.348866	0.337	0.247	4.94e-19	phloem	Solyc01g088080	T-complex protein 1 subunit theta (AHRD V3.3 *** A0A1U8F9M6_CAPAN)
2.85e-23	0.320397	0.573	0.48	8.8e-19	phloem	Solyc11g006460	DnaJ protein (AHRD V3.3 *** Q43177_SOLTU)
3.32e-23	0.269334	0.616	0.518	1.02e-18	phloem	Solyc06g009970	Elongation factor 1-alpha (AHRD V3.3 *** A0A2G3C6B0_CAPCH)
1.08e-22	0.326196	0.454	0.357	3.34e-18	phloem	Solyc02g070570	40S ribosomal protein S14 (AHRD V3.3 *** A0A2G2YPH6_CAPAN)
1.44e-22	0.296905	0.391	0.294	4.46e-18	phloem	Solyc01g095410	eukaryotic translation initiation factor 1A-like (AHRD V3.3 *** A0A2I4HKY5_9ROSI)
1.46e-22	0.320049	0.357	0.266	4.5e-18	phloem	Solyc09g007350	Ribosomal protein S23 (AHRD V3.3 *** A8IJQ4_CHLRE)
1.51e-22	0.273419	0.384	0.287	4.66e-18	phloem	Solyc09g009030	Histone deacetylase HDT1 (AHRD V3.3 *** HDT1_SOLCH)
2.51e-22	0.304705	0.367	0.275	7.76e-18	phloem	Solyc05g054920	Serine/arginine-rich-splicing factor RS2Z32 (AHRD V3.11 *-* tr|A0A0M8KRK6|A0A0M8KRK6_NICAT)
3.33e-22	0.271056	0.26	0.179	1.03e-17	phloem	Solyc03g114170	Protein DELETION OF SUV3 SUPPRESSOR 1(I) (AHRD V3.3 *** SEM11_ARATH)
4.05e-22	0.271891	0.321	0.232	1.25e-17	phloem	Solyc08g079260	TPR repeat-containing thioredoxin TDX (AHRD V3.3 *-* A0A2G2XKR1_CAPBA)
5.69e-22	0.32287	0.299	0.216	1.76e-17	phloem	Solyc04g009410	Proteasome subunit beta (AHRD V3.3 *** A0A2G2ZG08_CAPAN)
1.11e-21	0.256478	0.263	0.182	3.44e-17	phloem	Solyc07g047670	Pescadillo homolog (AHRD V3.3 *** A0A2G2WCS4_CAPBA)
1.36e-21	0.277039	0.704	0.627	4.2e-17	phloem	Solyc11g005330	Solyc11g005330
1.63e-21	0.30868	0.373	0.282	5.05e-17	phloem	Solyc11g028100	Elongation factor 1-gamma (AHRD V3.3 *** A0A2G2YHE8_CAPAN)
2.1e-21	0.29486	0.451	0.352	6.48e-17	phloem	Solyc09g057650	40S ribosomal protein S8 (AHRD V3.3 *** A0A1J7GEB5_LUPAN)
3.5e-21	0.276471	0.491	0.392	1.08e-16	phloem	Solyc07g016150	ripening regulated protein DDTFR10
3.61e-21	0.267445	0.422	0.324	1.11e-16	phloem	Solyc06g005160	cytosolic ascorbate peroxidase 1
3.9e-21	0.318172	0.258	0.181	1.2e-16	phloem	Solyc05g056250	Aspartate--tRNA ligase, cytoplasmic (AHRD V3.3 *** A0A2G3ASG7_CAPCH)
4.44e-21	0.312828	0.338	0.25	1.37e-16	phloem	Solyc11g068830	Uridine 5'-monophosphate synthase (AHRD V3.3 *** A0A1U8EL35_CAPAN)
8.03e-21	0.269322	0.263	0.184	2.48e-16	phloem	Solyc06g071870	60S ribosomal protein L17 (AHRD V3.3 *** A0A2I0X0J2_9ASPA)
1.91e-20	0.301495	0.265	0.189	5.91e-16	phloem	Solyc10g008010	Proteasome subunit alpha type (AHRD V3.3 *** S8CX89_9LAMI)
2.04e-20	0.291851	0.42	0.327	6.29e-16	phloem	Solyc07g065170	40S ribosomal protein S8 (AHRD V3.3 *** A0A2G2Z5W1_CAPAN)
2.19e-20	0.259158	0.377	0.285	6.77e-16	phloem	Solyc06g071530	60S ribosomal protein L44 (AHRD V3.11 *** tr|A0A2G3CYG5|A0A2G3CYG5_CAPCH)
2.72e-20	0.362094	0.264	0.189	8.41e-16	phloem	Solyc01g095970	Dynamin-like protein (AHRD V3.3 *** F4K015_ARATH)
5.17e-20	0.309137	0.376	0.289	1.6e-15	phloem	Solyc09g065330	40S ribosomal protein S24 (AHRD V3.3 *** A0A1U8H1N3_CAPAN)
6.54e-20	0.287434	0.543	0.448	2.02e-15	phloem	Solyc04g081880	DNA/RNA-binding protein Alba-like protein (AHRD V3.3 *-* A0A2U1M9H1_ARTAN)
8.56e-20	0.255889	0.253	0.178	2.64e-15	phloem	Solyc06g063140	26S protease regulatory subunit 7 (AHRD V3.3 *** A0A1U8FAJ3_CAPAN)
9.59e-20	0.272886	0.407	0.316	2.96e-15	phloem	Solyc02g084920	fruit-specific protein TOM2A11
1.07e-19	0.276562	0.272	0.195	3.29e-15	phloem	Solyc01g090750	T-complex protein 1 subunit alpha (AHRD V3.3 *** A0A2G3DJ65_CAPCH)
5.5e-19	0.257907	0.272	0.196	1.7e-14	phloem	Solyc10g005560	Ubiquitin family protein (AHRD V3.3 *** A0A1Y1IF26_KLENI)
1.74e-18	0.250246	0.47	0.377	5.38e-14	phloem	Solyc04g009770	DnaJ protein (AHRD V3.3 *** Q43177_SOLTU)
2.76e-18	0.277181	0.348	0.267	8.52e-14	phloem	Solyc09g075010	HSP20-like chaperones superfamily protein (AHRD V3.3 *-* F4JHJ0_ARATH)
2.98e-18	0.254612	0.291	0.213	9.19e-14	phloem	Solyc09g091180	60 kDa chaperonin (AHRD V3.3 *** Q8H903_ORYSJ)
3.29e-18	0.287906	0.287	0.212	1.02e-13	phloem	Solyc06g007520	60S ribosomal protein L10 (AHRD V3.3 *** A0A2G2Z7S9_CAPAN)
4.8e-18	0.25587	0.477	0.385	1.48e-13	phloem	Solyc01g103540	Evolutionarily conserved C-terminal region 2 (AHRD V3.3 *-* F4JDC2_ARATH)
4.86e-18	0.272614	0.437	0.349	1.5e-13	phloem	Solyc05g055160	DnaJ protein (AHRD V3.3 *** Q43177_SOLTU)
7.17e-18	0.287485	0.43	0.345	2.21e-13	phloem	Solyc08g062800	RNA helicase DEAD26
8.81e-17	0.257133	0.391	0.31	2.72e-12	phloem	Solyc03g007740	Reticulon-like protein (AHRD V3.3 *** A0A2G3CWR7_CAPCH)
2.95e-16	0.254043	0.376	0.296	9.1e-12	phloem	Solyc10g050860	DNA-binding protein AY506544
3.15e-16	0.271794	0.254	0.185	9.72e-12	phloem	Solyc04g007220	translocase subunit seca (AHRD V3.3 *** AT1G13390.2)
6.3e-16	0.269463	0.32	0.245	1.94e-11	phloem	Solyc09g010210	endo-1,4-beta-glucanase precursor (Cel2)
9.08e-16	0.266485	0.27	0.201	2.8e-11	phloem	Solyc06g060290	Protein disulfide-isomerase (AHRD V3.3 *** A0A1U8GVQ2_CAPAN)
2.28e-14	0.259521	0.297	0.228	7.05e-10	phloem	Solyc06g083360	DNA-directed RNA polymerases I/II/III subunit (AHRD V3.3 *** A8HSJ0_CHLRE)
2.71e-13	0.266705	0.37	0.298	8.36e-09	phloem	Solyc01g091530	Fasciclin-like arabinogalactan protein (AHRD V3.11 *** tr|E3WHD6|E3WHD6_9ROSI)
0	1.65258	0.563	0.328	0	epidermis	Solyc01g112100	Flavin-containing monooxygenase (AHRD V3.3 *** A0A2G3BW83_CAPCH)
0	1.58723	0.296	0.12	0	epidermis	Solyc05g015490	Bifunctional inhibitor/plant lipid transfer protein/seed storage helical domain (AHRD V3.11 *** tr|A0A200QGD6|A0A200QGD6_9MAGN)
0	1.56194	0.386	0.149	0	epidermis	Solyc10g078530	Patatin (AHRD V3.3 *** A0A2G3BI67_CAPCH)
0	1.47625	0.394	0.171	0	epidermis	Solyc06g083500	Serine/threonine-protein kinase PBS1 (AHRD V3.11 *** tr|A0A2G2WN41|A0A2G2WN41_CAPBA)
0	1.47237	0.34	0.163	0	epidermis	Solyc09g010510	NAD(P)-binding Rossmann-fold superfamily protein (AHRD V3.3 *** A0A2U1QM80_ARTAN)
0	1.47155	0.507	0.215	0	epidermis	Solyc06g083580	Pectate lyase (AHRD V3.3 *** A0A2G3CC63_CAPCH)
0	1.43337	0.389	0.193	0	epidermis	Solyc02g086454	titin isoform X6 (AHRD V3.11 *-* XP_010316304.1)
0	1.36729	0.466	0.234	0	epidermis	Solyc04g150104	Kirola (AHRD V3.3 *** A0A2G2WRW0_CAPBA)
0	1.34464	0.421	0.168	0	epidermis	Solyc11g066820	Glucomannan 4-beta-mannosyltransferase 2 (AHRD V3.3 *** A0A1U8HBW8_CAPAN)
0	1.34249	0.302	0.115	0	epidermis	Solyc01g058320	transmembrane protein (AHRD V3.3 *-* AT3G17120.5)
0	1.34246	0.329	0.123	0	epidermis	Solyc01g074030	Beta-glucosidase (AHRD V3.3 *** Q43014_PRUAV)
0	1.336	0.251	0.11	0	epidermis	Solyc02g071610	GDSL esterase/lipase (AHRD V3.3 *** A0A2G2XF69_CAPBA)
0	1.33241	0.372	0.154	0	epidermis	Solyc09g014610	S-type anion channel SLAH3 (AHRD V3.3 *** A0A2G3BJK2_CAPCH)
0	1.32736	0.35	0.135	0	epidermis	Solyc08g078460	Oxidoreductase family protein (AHRD V3.3 *** A0A2U1N6F1_ARTAN)
0	1.30277	0.481	0.228	0	epidermis	Solyc09g010860	Expansin (AHRD V3.11 *** tr|Q9ZP32|Q9ZP32_SOLLC)
0	1.26272	0.358	0.159	0	epidermis	Solyc10g080390	serine/threonine-protein kinase Nek6-like isoform X1 (AHRD V3.3 *** A0A2I4G4E6_9ROSI)
0	1.25569	0.376	0.186	0	epidermis	Solyc10g009150	Organ specific protein (AHRD V3.3 *-* A0A2U1PW62_ARTAN)
0	1.23591	0.279	0.096	0	epidermis	Solyc05g053210	Non-specific serine/threonine protein kinase (AHRD V3.11 *** tr|A0A2G2ZJR3|A0A2G2ZJR3_CAPAN)
0	1.22823	0.358	0.184	0	epidermis	Solyc02g086458	titin isoform X2 (AHRD V3.11 *-* XP_010316302.1)
0	1.20203	0.483	0.271	0	epidermis	Solyc10g081460	Cationic amino acid transporter 2 (AHRD V3.3 *** A0A2R3U877_CAMSI)
0	1.20035	0.36	0.152	0	epidermis	Solyc04g071540	Sterol 3-beta-glucosyltransferase (AHRD V3.3 *** B6SKE1_MAIZE)
0	1.19005	0.539	0.292	0	epidermis	Solyc10g075110	Non-specific lipid-transfer protein (AHRD V3.3 *** M1AVB9_SOLTU)
0	1.18834	0.297	0.142	0	epidermis	Solyc08g014000	lipoxygenase A
0	1.15087	0.505	0.276	0	epidermis	Solyc12g013880	Origin recognition complex subunit 3 (AHRD V3.3 *** A0A2U1N3V6_ARTAN)
0	1.14684	0.441	0.234	0	epidermis	Solyc05g007180	jasmonic acid 1
0	1.14014	0.498	0.281	0	epidermis	Solyc12g011030	xyloglucan endotransglucosylase-hydrolase 9
0	1.12457	0.348	0.17	0	epidermis	Solyc09g009690	Inosine/uridine-preferring nucleoside hydrolase domain-containing protein (AHRD V3.3 *** A0A2U1L4C1_ARTAN)
0	1.09986	0.826	0.641	0	epidermis	Solyc09g092700	glycine-rich cell wall structural protein-like isoform X1 (AHRD V3.3 *** XP_004247909.1)
0	1.0859	0.301	0.13	0	epidermis	Solyc04g082270	DUF241 domain-containing protein (AHRD V3.3 *** A0A1Q3B6H2_CEPFO)
0	1.07598	0.369	0.191	0	epidermis	Solyc07g052320	Hexosyltransferase (AHRD V3.3 *** A0A2G2WDG1_CAPBA)
0	1.06411	0.397	0.216	0	epidermis	Solyc06g073450	hypothetical protein (DUF1685) (AHRD V3.3 *** AT1G05870.9)
0	1.05776	0.659	0.496	0	epidermis	Solyc09g011650	Glutathione S-transferase (AHRD V3.3 *** A0A173GPJ1_9ASPA)
0	1.0552	0.577	0.384	0	epidermis	Solyc03g096730	pollen-specific kinase partner protein
0	1.04362	0.557	0.359	0	epidermis	Solyc01g104950	Beta-D-xylosidase 4 (AHRD V3.11 *** tr|A0A2G2Y364|A0A2G2Y364_CAPAN)
0	1.04243	0.353	0.198	0	epidermis	Solyc08g067030	DUF642 domain-containing protein (AHRD V3.3 *** A0A1Q3BRG3_CEPFO)
0	1.0327	0.261	0.113	0	epidermis	Solyc07g041900	Cysteine protease (AHRD V3.11 *** tr|Q9LRI2|Q9LRI2_TOBAC)
0	1.02379	0.876	0.687	0	epidermis	Solyc06g067910	DUF642 domain-containing protein (AHRD V3.3 *** A0A1Q3BMB3_CEPFO)
0	1.02241	0.423	0.234	0	epidermis	Solyc08g082170	Pectin lyase-like superfamily protein (AHRD V3.3 *** A0A2U1LXC7_ARTAN)
0	1.01649	0.38	0.205	0	epidermis	Solyc10g081720	Fasciclin-like arabinogalactan protein 17 (AHRD V3.3 *** A0A2G3AVK5_CAPCH)
0	1.00944	0.407	0.233	0	epidermis	Solyc01g105880	Monoterpenoid synthase 2
0	1.0055	0.409	0.234	0	epidermis	Solyc03g019890	beta-galactosidase 7
0	0.995112	0.451	0.265	0	epidermis	Solyc05g005080	Endoglucanase (AHRD V3.3 *** A0A2G2V2B4_CAPBA)
0	0.984033	0.301	0.147	0	epidermis	Solyc03g114860	alpha-1,4-glucan-protein synthase [UDP-forming] 2-like (AHRD V3.3 *** A0A2G3A1X9_CAPAN)
0	0.975988	0.312	0.16	0	epidermis	Solyc02g065170	L-ascorbate oxidase-like protein (AHRD V3.3 *** A0A2G3D2Z5_CAPCH)
0	0.968272	0.331	0.174	0	epidermis	Solyc05g056120	GATA transcription factor (AHRD V3.3 *** K4C2T6_SOLLC)
0	0.955668	0.364	0.21	0	epidermis	Solyc04g081870	Expansin (AHRD V3.11 *** tr|K4BVR6|K4BVR6_SOLLC)
0	0.950429	0.442	0.286	0	epidermis	Solyc04g063230	S-adenosyl-L-methionine-dependent methyltransferases superfamily protein (AHRD V3.3 *** A0A2U1PWQ7_ARTAN)
0	0.873385	0.652	0.482	0	epidermis	Solyc04g081490	beta-tubulin
0	0.815323	0.51	0.355	0	epidermis	Solyc08g082250	endo-beta-1,4-D-glucanase (Cel8)
0	0.751321	0.564	0.407	0	epidermis	Solyc04g015620	DUF642 domain-containing protein (AHRD V3.3 *** A0A1Q3AUQ6_CEPFO)
0	0.663346	0.953	0.881	0	epidermis	Solyc12g094620	catalase
0	0.487686	0.912	0.849	0	epidermis	Solyc04g080280	Unknown protein
8.78e-308	0.448571	0.837	0.778	2.71e-303	epidermis	Solyc07g007600	vacuolar-type H+-pyrophosphatase
6.62e-302	0.831667	0.457	0.302	2.04e-297	epidermis	Solyc09g008320	Xyloglucan endotransglucosylase/hydrolase (AHRD V3.11 *** tr|A0A1U8EG04|A0A1U8EG04_CAPAN)
3.54e-301	1.00473	0.32	0.174	1.09e-296	epidermis	Solyc07g043130	Phototropic-responsive NPH3 family protein (AHRD V3.3 *** A0A2U1NE60_ARTAN)
8.89e-301	0.99451	0.357	0.21	2.74e-296	epidermis	Solyc10g079070	bHLH transcription factor 065
3.71e-300	0.725944	0.524	0.375	1.15e-295	epidermis	Solyc04g007710	mitogen-activated protein kinase 14
5.49e-291	1.05503	0.254	0.12	1.69e-286	epidermis	Solyc10g007660	CASP-like protein (AHRD V3.3 *** A0A2I4EBH2_9ROSI)
4.33e-289	0.273049	0.929	0.896	1.34e-284	epidermis	Solyc09g010800	Metallothionein-like protein type 2 (AHRD V3.3 *** A0A2G2VXD7_CAPBA)
5.62e-288	0.906849	0.25	0.113	1.74e-283	epidermis	Solyc02g068910	Metallothionein-like protein type 2 (AHRD V3.3 *** A0A2G2VXD7_CAPBA)
3.1e-280	0.751622	0.569	0.437	9.57e-276	epidermis	Solyc05g056550	Metallothionein-like protein type 2 (AHRD V3.3 *** A0A2G2VXD7_CAPBA)
1.02e-265	0.863244	0.294	0.155	3.16e-261	epidermis	Solyc03g026220	Metallothionein-like protein type 2 (AHRD V3.3 *** A0A2G2VXD7_CAPBA)
7.2e-258	0.825312	0.369	0.225	2.22e-253	epidermis	Solyc01g008850	Metallothionein-like protein type 2 (AHRD V3.3 *** A0A2G2VXD7_CAPBA)
7.66e-258	0.877109	0.288	0.154	2.37e-253	epidermis	Solyc01g105560	Metallothionein-like protein type 2 (AHRD V3.3 *** A0A2G2VXD7_CAPBA)
3.26e-256	0.669386	0.532	0.396	1.01e-251	epidermis	Solyc05g010425	Metallothionein-like protein type 2 (AHRD V3.3 *** A0A2G2VXD7_CAPBA)
2.81e-251	0.555784	0.789	0.73	8.67e-247	epidermis	Solyc11g072710	Metallothionein-like protein type 2 (AHRD V3.3 *** A0A2G2VXD7_CAPBA)
9.73e-237	0.811542	0.359	0.227	3e-232	epidermis	Solyc01g109500	Metallothionein-like protein type 2 (AHRD V3.3 *** A0A2G2VXD7_CAPBA)
2.59e-225	0.791133	0.308	0.181	7.99e-221	epidermis	Solyc05g007210	Metallothionein-like protein type 2 (AHRD V3.3 *** A0A2G2VXD7_CAPBA)
6.26e-223	0.744296	0.44	0.318	1.93e-218	epidermis	Solyc10g008110	Metallothionein-like protein type 2 (AHRD V3.3 *** A0A2G2VXD7_CAPBA)
1.97e-222	0.734702	0.319	0.187	6.1e-218	epidermis	Solyc10g024360	Metallothionein-like protein type 2 (AHRD V3.3 *** A0A2G2VXD7_CAPBA)
1.83e-220	0.654073	0.454	0.325	5.67e-216	epidermis	Solyc10g007500	Metallothionein-like protein type 2 (AHRD V3.3 *** A0A2G2VXD7_CAPBA)
1.48e-218	0.70093	0.436	0.309	4.56e-214	epidermis	Solyc04g082140	Metallothionein-like protein type 2 (AHRD V3.3 *** A0A2G2VXD7_CAPBA)
6.85e-218	0.370709	0.78	0.7	2.12e-213	epidermis	Solyc03g116060	Metallothionein-like protein type 2 (AHRD V3.3 *** A0A2G2VXD7_CAPBA)
4.12e-200	0.421004	0.706	0.626	1.27e-195	epidermis	Solyc02g092790	Metallothionein-like protein type 2 (AHRD V3.3 *** A0A2G2VXD7_CAPBA)
1.62e-199	0.422313	0.727	0.65	4.99e-195	epidermis	Solyc03g112050	Metallothionein-like protein type 2 (AHRD V3.3 *** A0A2G2VXD7_CAPBA)
1.89e-199	0.43822	0.713	0.635	5.83e-195	epidermis	Solyc08g061320	Metallothionein-like protein type 2 (AHRD V3.3 *** A0A2G2VXD7_CAPBA)
9.89e-199	0.753619	0.253	0.14	3.06e-194	epidermis	Solyc09g007080	Metallothionein-like protein type 2 (AHRD V3.3 *** A0A2G2VXD7_CAPBA)
4.9e-198	0.790772	0.263	0.15	1.51e-193	epidermis	Solyc09g065200	Metallothionein-like protein type 2 (AHRD V3.3 *** A0A2G2VXD7_CAPBA)
2.82e-195	0.496706	0.642	0.552	8.7e-191	epidermis	Solyc04g081730	Metallothionein-like protein type 2 (AHRD V3.3 *** A0A2G2VXD7_CAPBA)
1.19e-193	0.508439	0.366	0.245	3.68e-189	epidermis	Solyc09g092720	Metallothionein-like protein type 2 (AHRD V3.3 *** A0A2G2VXD7_CAPBA)
5.01e-191	0.748065	0.267	0.153	1.55e-186	epidermis	Solyc11g066020	Metallothionein-like protein type 2 (AHRD V3.3 *** A0A2G2VXD7_CAPBA)
2.59e-190	0.634452	0.428	0.306	8.01e-186	epidermis	Solyc12g009650	Metallothionein-like protein type 2 (AHRD V3.3 *** A0A2G2VXD7_CAPBA)
5.27e-189	0.721565	0.361	0.244	1.63e-184	epidermis	Solyc12g011023	Metallothionein-like protein type 2 (AHRD V3.3 *** A0A2G2VXD7_CAPBA)
6.88e-179	0.584769	0.515	0.421	2.12e-174	epidermis	Solyc08g061100	Metallothionein-like protein type 2 (AHRD V3.3 *** A0A2G2VXD7_CAPBA)
1.67e-176	0.739878	0.371	0.263	5.16e-172	epidermis	Solyc11g010600	Metallothionein-like protein type 2 (AHRD V3.3 *** A0A2G2VXD7_CAPBA)
5.39e-175	0.610525	0.446	0.339	1.66e-170	epidermis	Solyc09g098540	Metallothionein-like protein type 2 (AHRD V3.3 *** A0A2G2VXD7_CAPBA)
1.88e-174	0.744852	0.25	0.142	5.81e-170	epidermis	Solyc07g150102	Metallothionein-like protein type 2 (AHRD V3.3 *** A0A2G2VXD7_CAPBA)
1.16e-173	0.71841	0.301	0.191	3.57e-169	epidermis	Solyc03g120470	Metallothionein-like protein type 2 (AHRD V3.3 *** A0A2G2VXD7_CAPBA)
2.41e-172	0.682417	0.266	0.156	7.44e-168	epidermis	Solyc02g068080	Metallothionein-like protein type 2 (AHRD V3.3 *** A0A2G2VXD7_CAPBA)
4.2e-172	0.720158	0.265	0.157	1.3e-167	epidermis	Solyc04g079430	Metallothionein-like protein type 2 (AHRD V3.3 *** A0A2G2VXD7_CAPBA)
6.85e-172	0.625663	0.399	0.286	2.12e-167	epidermis	Solyc06g054540	Metallothionein-like protein type 2 (AHRD V3.3 *** A0A2G2VXD7_CAPBA)
2.16e-170	0.751642	0.32	0.212	6.68e-166	epidermis	Solyc01g111600	Metallothionein-like protein type 2 (AHRD V3.3 *** A0A2G2VXD7_CAPBA)
2.79e-170	0.711591	0.352	0.244	8.61e-166	epidermis	Solyc10g084280	Metallothionein-like protein type 2 (AHRD V3.3 *** A0A2G2VXD7_CAPBA)
4.77e-169	0.700217	0.311	0.202	1.47e-164	epidermis	Solyc04g071650	Metallothionein-like protein type 2 (AHRD V3.3 *** A0A2G2VXD7_CAPBA)
7.28e-164	0.799391	0.269	0.168	2.25e-159	epidermis	Solyc02g090930	Metallothionein-like protein type 2 (AHRD V3.3 *** A0A2G2VXD7_CAPBA)
1.13e-157	0.600972	0.414	0.304	3.48e-153	epidermis	Solyc02g084720	Metallothionein-like protein type 2 (AHRD V3.3 *** A0A2G2VXD7_CAPBA)
2.75e-156	0.621461	0.364	0.256	8.5e-152	epidermis	Solyc06g007620	Metallothionein-like protein type 2 (AHRD V3.3 *** A0A2G2VXD7_CAPBA)
2.31e-152	0.516841	0.368	0.253	7.15e-148	epidermis	Solyc03g031800	Metallothionein-like protein type 2 (AHRD V3.3 *** A0A2G2VXD7_CAPBA)
3.4e-150	0.42661	0.44	0.32	1.05e-145	epidermis	Solyc02g089160	Metallothionein-like protein type 2 (AHRD V3.3 *** A0A2G2VXD7_CAPBA)
2.1e-142	0.712664	0.254	0.159	6.48e-138	epidermis	Solyc08g077510	Metallothionein-like protein type 2 (AHRD V3.3 *** A0A2G2VXD7_CAPBA)
3.04e-142	0.665834	0.266	0.169	9.38e-138	epidermis	Solyc07g064900	Metallothionein-like protein type 2 (AHRD V3.3 *** A0A2G2VXD7_CAPBA)
5.45e-142	0.581526	0.406	0.307	1.68e-137	epidermis	Solyc09g074360	Metallothionein-like protein type 2 (AHRD V3.3 *** A0A2G2VXD7_CAPBA)
8.57e-142	0.259256	0.947	0.93	2.65e-137	epidermis	Solyc01g109660	Metallothionein-like protein type 2 (AHRD V3.3 *** A0A2G2VXD7_CAPBA)
9.08e-142	0.613725	0.281	0.181	2.8e-137	epidermis	Solyc08g067530	Metallothionein-like protein type 2 (AHRD V3.3 *** A0A2G2VXD7_CAPBA)
6.27e-141	0.600352	0.341	0.24	1.94e-136	epidermis	Solyc09g083290	Metallothionein-like protein type 2 (AHRD V3.3 *** A0A2G2VXD7_CAPBA)
1.9e-135	0.701425	0.307	0.213	5.88e-131	epidermis	Solyc10g006900	Metallothionein-like protein type 2 (AHRD V3.3 *** A0A2G2VXD7_CAPBA)
6.75e-135	0.615148	0.349	0.254	2.08e-130	epidermis	Solyc06g063240	Metallothionein-like protein type 2 (AHRD V3.3 *** A0A2G2VXD7_CAPBA)
3.8e-131	0.503354	0.483	0.392	1.17e-126	epidermis	Solyc05g005020	Metallothionein-like protein type 2 (AHRD V3.3 *** A0A2G2VXD7_CAPBA)
4.38e-130	0.588933	0.342	0.244	1.35e-125	epidermis	Solyc07g007755	Metallothionein-like protein type 2 (AHRD V3.3 *** A0A2G2VXD7_CAPBA)
4.47e-124	0.583211	0.312	0.218	1.38e-119	epidermis	Solyc12g056580	Metallothionein-like protein type 2 (AHRD V3.3 *** A0A2G2VXD7_CAPBA)
2.42e-121	0.517729	0.457	0.365	7.48e-117	epidermis	Solyc04g076880	Metallothionein-like protein type 2 (AHRD V3.3 *** A0A2G2VXD7_CAPBA)
1.07e-119	0.569188	0.301	0.209	3.3e-115	epidermis	Solyc04g007400	Metallothionein-like protein type 2 (AHRD V3.3 *** A0A2G2VXD7_CAPBA)
1.16e-116	0.500588	0.465	0.38	3.57e-112	epidermis	Solyc10g079820	Metallothionein-like protein type 2 (AHRD V3.3 *** A0A2G2VXD7_CAPBA)
1.03e-113	0.59203	0.308	0.22	3.18e-109	epidermis	Solyc03g123740	Metallothionein-like protein type 2 (AHRD V3.3 *** A0A2G2VXD7_CAPBA)
1.18e-113	0.5795	0.276	0.188	3.65e-109	epidermis	Solyc07g045440	Metallothionein-like protein type 2 (AHRD V3.3 *** A0A2G2VXD7_CAPBA)
3.68e-112	0.531029	0.346	0.258	1.14e-107	epidermis	Solyc10g086560	Metallothionein-like protein type 2 (AHRD V3.3 *** A0A2G2VXD7_CAPBA)
4.39e-111	0.545472	0.276	0.188	1.36e-106	epidermis	Solyc01g006190	Metallothionein-like protein type 2 (AHRD V3.3 *** A0A2G2VXD7_CAPBA)
1.66e-110	0.475447	0.447	0.363	5.13e-106	epidermis	Solyc01g094950	Metallothionein-like protein type 2 (AHRD V3.3 *** A0A2G2VXD7_CAPBA)
6.11e-106	0.45636	0.544	0.48	1.89e-101	epidermis	Solyc08g081190	Metallothionein-like protein type 2 (AHRD V3.3 *** A0A2G2VXD7_CAPBA)
4.06e-105	0.364359	0.605	0.54	1.25e-100	epidermis	Solyc02g086930	Metallothionein-like protein type 2 (AHRD V3.3 *** A0A2G2VXD7_CAPBA)
1.91e-104	0.355149	0.67	0.614	5.89e-100	epidermis	Solyc01g005820	Metallothionein-like protein type 2 (AHRD V3.3 *** A0A2G2VXD7_CAPBA)
2.37e-104	0.559877	0.289	0.204	7.32e-100	epidermis	Solyc05g008780	Metallothionein-like protein type 2 (AHRD V3.3 *** A0A2G2VXD7_CAPBA)
5.24e-102	0.332311	0.664	0.61	1.62e-97	epidermis	Solyc04g054810	Metallothionein-like protein type 2 (AHRD V3.3 *** A0A2G2VXD7_CAPBA)
3.2e-99	0.504841	0.396	0.316	9.88e-95	epidermis	Solyc07g052240	Metallothionein-like protein type 2 (AHRD V3.3 *** A0A2G2VXD7_CAPBA)
9.06e-93	0.299808	0.709	0.665	2.8e-88	epidermis	Solyc01g099840	Metallothionein-like protein type 2 (AHRD V3.3 *** A0A2G2VXD7_CAPBA)
4.5e-92	0.371593	0.58	0.528	1.39e-87	epidermis	Solyc03g007470	Metallothionein-like protein type 2 (AHRD V3.3 *** A0A2G2VXD7_CAPBA)
6.88e-91	0.561929	0.294	0.218	2.13e-86	epidermis	Solyc02g093640	Metallothionein-like protein type 2 (AHRD V3.3 *** A0A2G2VXD7_CAPBA)
2.29e-90	0.534936	0.339	0.262	7.09e-86	epidermis	Solyc02g067440	Metallothionein-like protein type 2 (AHRD V3.3 *** A0A2G2VXD7_CAPBA)
1.34e-89	0.450595	0.457	0.388	4.15e-85	epidermis	Solyc08g005800	Metallothionein-like protein type 2 (AHRD V3.3 *** A0A2G2VXD7_CAPBA)
1.07e-87	0.557783	0.258	0.184	3.31e-83	epidermis	Solyc12g099440	Metallothionein-like protein type 2 (AHRD V3.3 *** A0A2G2VXD7_CAPBA)
3.81e-86	0.524042	0.321	0.246	1.18e-81	epidermis	Solyc03g031970	Metallothionein-like protein type 2 (AHRD V3.3 *** A0A2G2VXD7_CAPBA)
3.31e-84	0.42486	0.417	0.342	1.02e-79	epidermis	Solyc09g075760	Metallothionein-like protein type 2 (AHRD V3.3 *** A0A2G2VXD7_CAPBA)
3.82e-82	0.449714	0.421	0.353	1.18e-77	epidermis	Solyc03g082660	Metallothionein-like protein type 2 (AHRD V3.3 *** A0A2G2VXD7_CAPBA)
1.2e-81	0.342952	0.561	0.499	3.7e-77	epidermis	Solyc08g075520	Metallothionein-like protein type 2 (AHRD V3.3 *** A0A2G2VXD7_CAPBA)
3.92e-80	0.474828	0.35	0.274	1.21e-75	epidermis	Solyc00g500063	Metallothionein-like protein type 2 (AHRD V3.3 *** A0A2G2VXD7_CAPBA)
1.35e-79	0.471187	0.335	0.262	4.18e-75	epidermis	Solyc08g083240	Metallothionein-like protein type 2 (AHRD V3.3 *** A0A2G2VXD7_CAPBA)
4.13e-78	0.482208	0.323	0.25	1.28e-73	epidermis	Solyc00g500196	Metallothionein-like protein type 2 (AHRD V3.3 *** A0A2G2VXD7_CAPBA)
6.73e-78	0.406879	0.317	0.238	2.08e-73	epidermis	Solyc04g007690	Metallothionein-like protein type 2 (AHRD V3.3 *** A0A2G2VXD7_CAPBA)
2.77e-75	0.451688	0.34	0.269	8.56e-71	epidermis	Solyc03g007270	Metallothionein-like protein type 2 (AHRD V3.3 *** A0A2G2VXD7_CAPBA)
1.38e-74	0.502248	0.272	0.203	4.26e-70	epidermis	Solyc06g060830	Metallothionein-like protein type 2 (AHRD V3.3 *** A0A2G2VXD7_CAPBA)
1.19e-73	0.378076	0.461	0.396	3.67e-69	epidermis	Solyc12g089110	Metallothionein-like protein type 2 (AHRD V3.3 *** A0A2G2VXD7_CAPBA)
1.49e-72	0.487546	0.273	0.205	4.59e-68	epidermis	Solyc02g092000	Metallothionein-like protein type 2 (AHRD V3.3 *** A0A2G2VXD7_CAPBA)
2.2e-71	0.396405	0.293	0.221	6.81e-67	epidermis	Solyc03g044150	Metallothionein-like protein type 2 (AHRD V3.3 *** A0A2G2VXD7_CAPBA)
1.43e-70	0.481371	0.29	0.223	4.41e-66	epidermis	Solyc04g017620	Metallothionein-like protein type 2 (AHRD V3.3 *** A0A2G2VXD7_CAPBA)
3.16e-69	0.461271	0.263	0.196	9.76e-65	epidermis	Solyc01g106680	Metallothionein-like protein type 2 (AHRD V3.3 *** A0A2G2VXD7_CAPBA)
2.42e-68	0.424086	0.379	0.316	7.49e-64	epidermis	Solyc04g011400	Metallothionein-like protein type 2 (AHRD V3.3 *** A0A2G2VXD7_CAPBA)
2.93e-68	0.340673	0.482	0.421	9.04e-64	epidermis	Solyc09g074930	Metallothionein-like protein type 2 (AHRD V3.3 *** A0A2G2VXD7_CAPBA)
2.07e-66	0.417254	0.327	0.261	6.41e-62	epidermis	Solyc01g087210	Metallothionein-like protein type 2 (AHRD V3.3 *** A0A2G2VXD7_CAPBA)
3.18e-66	0.49633	0.255	0.192	9.82e-62	epidermis	Solyc02g086940	Metallothionein-like protein type 2 (AHRD V3.3 *** A0A2G2VXD7_CAPBA)
1.05e-62	0.424562	0.322	0.259	3.25e-58	epidermis	Solyc06g066730	Metallothionein-like protein type 2 (AHRD V3.3 *** A0A2G2VXD7_CAPBA)
4.12e-62	0.303089	0.504	0.446	1.27e-57	epidermis	Solyc06g083470	Metallothionein-like protein type 2 (AHRD V3.3 *** A0A2G2VXD7_CAPBA)
9.15e-62	0.362977	0.347	0.279	2.82e-57	epidermis	Solyc12g056290	Metallothionein-like protein type 2 (AHRD V3.3 *** A0A2G2VXD7_CAPBA)
1.47e-60	0.374147	0.473	0.425	4.53e-56	epidermis	Solyc01g106280	Metallothionein-like protein type 2 (AHRD V3.3 *** A0A2G2VXD7_CAPBA)
5.08e-60	0.263122	0.682	0.644	1.57e-55	epidermis	Solyc08g076730	Metallothionein-like protein type 2 (AHRD V3.3 *** A0A2G2VXD7_CAPBA)
7.62e-60	0.413561	0.3	0.238	2.35e-55	epidermis	Solyc02g069090	Metallothionein-like protein type 2 (AHRD V3.3 *** A0A2G2VXD7_CAPBA)
8.92e-60	0.44819	0.259	0.199	2.76e-55	epidermis	Solyc03g097050	Metallothionein-like protein type 2 (AHRD V3.3 *** A0A2G2VXD7_CAPBA)
6.47e-59	0.472684	0.303	0.246	2e-54	epidermis	Solyc11g066720	Metallothionein-like protein type 2 (AHRD V3.3 *** A0A2G2VXD7_CAPBA)
1.07e-56	0.374473	0.424	0.374	3.3e-52	epidermis	Solyc04g054480	Metallothionein-like protein type 2 (AHRD V3.3 *** A0A2G2VXD7_CAPBA)
3.91e-54	0.4213	0.309	0.253	1.21e-49	epidermis	Solyc02g087760	Metallothionein-like protein type 2 (AHRD V3.3 *** A0A2G2VXD7_CAPBA)
4.75e-54	0.384694	0.31	0.251	1.47e-49	epidermis	Solyc01g094880	Metallothionein-like protein type 2 (AHRD V3.3 *** A0A2G2VXD7_CAPBA)
7.26e-54	0.410694	0.272	0.213	2.24e-49	epidermis	Solyc12g009800	Metallothionein-like protein type 2 (AHRD V3.3 *** A0A2G2VXD7_CAPBA)
6.27e-52	0.400467	0.375	0.322	1.94e-47	epidermis	Solyc09g091470	Metallothionein-like protein type 2 (AHRD V3.3 *** A0A2G2VXD7_CAPBA)
2.06e-49	0.278159	0.585	0.552	6.35e-45	epidermis	Solyc04g014460	Metallothionein-like protein type 2 (AHRD V3.3 *** A0A2G2VXD7_CAPBA)
2.23e-48	0.394349	0.285	0.231	6.89e-44	epidermis	Solyc02g082840	Metallothionein-like protein type 2 (AHRD V3.3 *** A0A2G2VXD7_CAPBA)
1.83e-46	0.326183	0.454	0.411	5.66e-42	epidermis	Solyc04g078540	Metallothionein-like protein type 2 (AHRD V3.3 *** A0A2G2VXD7_CAPBA)
1.72e-45	0.411554	0.273	0.223	5.3e-41	epidermis	Solyc05g018210	Metallothionein-like protein type 2 (AHRD V3.3 *** A0A2G2VXD7_CAPBA)
2.51e-45	0.403433	0.277	0.226	7.75e-41	epidermis	Solyc11g007690	Metallothionein-like protein type 2 (AHRD V3.3 *** A0A2G2VXD7_CAPBA)
8.65e-45	0.339476	0.428	0.386	2.67e-40	epidermis	Solyc06g053660	Metallothionein-like protein type 2 (AHRD V3.3 *** A0A2G2VXD7_CAPBA)
3.46e-44	0.328033	0.42	0.374	1.07e-39	epidermis	Solyc01g080070	Metallothionein-like protein type 2 (AHRD V3.3 *** A0A2G2VXD7_CAPBA)
3.83e-43	0.315856	0.427	0.382	1.18e-38	epidermis	Solyc04g017690	Metallothionein-like protein type 2 (AHRD V3.3 *** A0A2G2VXD7_CAPBA)
4.9e-42	0.33724	0.37	0.322	1.51e-37	epidermis	Solyc04g014570	Metallothionein-like protein type 2 (AHRD V3.3 *** A0A2G2VXD7_CAPBA)
1.1e-41	0.308688	0.419	0.375	3.4e-37	epidermis	Solyc02g066940	Metallothionein-like protein type 2 (AHRD V3.3 *** A0A2G2VXD7_CAPBA)
2.76e-41	0.294661	0.478	0.438	8.52e-37	epidermis	Solyc05g005620	Metallothionein-like protein type 2 (AHRD V3.3 *** A0A2G2VXD7_CAPBA)
7.4e-40	0.343978	0.356	0.309	2.29e-35	epidermis	Solyc09g075360	Metallothionein-like protein type 2 (AHRD V3.3 *** A0A2G2VXD7_CAPBA)
1.8e-39	0.324414	0.415	0.375	5.56e-35	epidermis	Solyc08g079090	Metallothionein-like protein type 2 (AHRD V3.3 *** A0A2G2VXD7_CAPBA)
2.55e-39	0.34914	0.262	0.214	7.87e-35	epidermis	Solyc11g011020	Metallothionein-like protein type 2 (AHRD V3.3 *** A0A2G2VXD7_CAPBA)
3.21e-39	0.373675	0.265	0.217	9.9e-35	epidermis	Solyc03g082590	Metallothionein-like protein type 2 (AHRD V3.3 *** A0A2G2VXD7_CAPBA)
1.42e-38	0.320505	0.364	0.319	4.4e-34	epidermis	Solyc09g064200	Metallothionein-like protein type 2 (AHRD V3.3 *** A0A2G2VXD7_CAPBA)
2.81e-38	0.323249	0.37	0.327	8.67e-34	epidermis	Solyc05g023740	Metallothionein-like protein type 2 (AHRD V3.3 *** A0A2G2VXD7_CAPBA)
8.06e-38	0.291942	0.442	0.402	2.49e-33	epidermis	Solyc06g066030	Metallothionein-like protein type 2 (AHRD V3.3 *** A0A2G2VXD7_CAPBA)
1.71e-37	0.371993	0.288	0.243	5.29e-33	epidermis	Solyc02g094640	Metallothionein-like protein type 2 (AHRD V3.3 *** A0A2G2VXD7_CAPBA)
5.41e-37	0.363945	0.314	0.269	1.67e-32	epidermis	Solyc05g007030	Metallothionein-like protein type 2 (AHRD V3.3 *** A0A2G2VXD7_CAPBA)
1.63e-36	0.323907	0.342	0.298	5.05e-32	epidermis	Solyc08g066740	Metallothionein-like protein type 2 (AHRD V3.3 *** A0A2G2VXD7_CAPBA)
1.33e-35	0.369926	0.326	0.285	4.1e-31	epidermis	Solyc02g093630	Metallothionein-like protein type 2 (AHRD V3.3 *** A0A2G2VXD7_CAPBA)
4.76e-35	0.377856	0.263	0.22	1.47e-30	epidermis	Solyc11g011200	Metallothionein-like protein type 2 (AHRD V3.3 *** A0A2G2VXD7_CAPBA)
4.4e-34	0.285283	0.408	0.37	1.36e-29	epidermis	Solyc01g102330	Metallothionein-like protein type 2 (AHRD V3.3 *** A0A2G2VXD7_CAPBA)
5.57e-34	0.321149	0.266	0.221	1.72e-29	epidermis	Solyc11g072820	Metallothionein-like protein type 2 (AHRD V3.3 *** A0A2G2VXD7_CAPBA)
7.39e-33	0.305601	0.326	0.282	2.28e-28	epidermis	Solyc07g066070	Metallothionein-like protein type 2 (AHRD V3.3 *** A0A2G2VXD7_CAPBA)
7.82e-31	0.348464	0.259	0.219	2.41e-26	epidermis	Solyc10g005730	Metallothionein-like protein type 2 (AHRD V3.3 *** A0A2G2VXD7_CAPBA)
1.28e-30	0.286267	0.391	0.355	3.96e-26	epidermis	Solyc01g080240	Metallothionein-like protein type 2 (AHRD V3.3 *** A0A2G2VXD7_CAPBA)
7.19e-29	0.35377	0.267	0.229	2.22e-24	epidermis	Solyc06g063320	Metallothionein-like protein type 2 (AHRD V3.3 *** A0A2G2VXD7_CAPBA)
7.12e-28	0.313062	0.273	0.234	2.2e-23	epidermis	Solyc03g121820	Metallothionein-like protein type 2 (AHRD V3.3 *** A0A2G2VXD7_CAPBA)
7.32e-28	0.333357	0.3	0.263	2.26e-23	epidermis	Solyc07g006160	Metallothionein-like protein type 2 (AHRD V3.3 *** A0A2G2VXD7_CAPBA)
1.29e-27	0.296501	0.303	0.265	3.98e-23	epidermis	Solyc01g097290	Metallothionein-like protein type 2 (AHRD V3.3 *** A0A2G2VXD7_CAPBA)
2.1e-27	0.319542	0.28	0.242	6.47e-23	epidermis	Solyc05g017980	Metallothionein-like protein type 2 (AHRD V3.3 *** A0A2G2VXD7_CAPBA)
3.6e-27	0.313886	0.259	0.222	1.11e-22	epidermis	Solyc02g088390	Metallothionein-like protein type 2 (AHRD V3.3 *** A0A2G2VXD7_CAPBA)
1.39e-25	0.271432	0.324	0.288	4.29e-21	epidermis	Solyc01g086890	Metallothionein-like protein type 2 (AHRD V3.3 *** A0A2G2VXD7_CAPBA)
1.81e-25	0.371836	0.25	0.216	5.59e-21	epidermis	Solyc03g006360	Metallothionein-like protein type 2 (AHRD V3.3 *** A0A2G2VXD7_CAPBA)
4.33e-24	0.312529	0.266	0.232	1.34e-19	epidermis	Solyc12g095890	Metallothionein-like protein type 2 (AHRD V3.3 *** A0A2G2VXD7_CAPBA)
2.6e-23	0.263017	0.337	0.304	8.04e-19	epidermis	Solyc03g063600	Metallothionein-like protein type 2 (AHRD V3.3 *** A0A2G2VXD7_CAPBA)
2.68e-23	0.287776	0.346	0.316	8.29e-19	epidermis	Solyc01g101040	Metallothionein-like protein type 2 (AHRD V3.3 *** A0A2G2VXD7_CAPBA)
9.67e-23	0.299787	0.288	0.255	2.99e-18	epidermis	Solyc12g088670	Metallothionein-like protein type 2 (AHRD V3.3 *** A0A2G2VXD7_CAPBA)
2.23e-22	0.285508	0.264	0.23	6.89e-18	epidermis	Solyc03g113730	Metallothionein-like protein type 2 (AHRD V3.3 *** A0A2G2VXD7_CAPBA)
1.14e-21	0.290982	0.315	0.284	3.52e-17	epidermis	Solyc07g054490	Metallothionein-like protein type 2 (AHRD V3.3 *** A0A2G2VXD7_CAPBA)
1.63e-21	0.280757	0.309	0.277	5.04e-17	epidermis	Solyc06g075590	Metallothionein-like protein type 2 (AHRD V3.3 *** A0A2G2VXD7_CAPBA)
3.49e-21	0.331252	0.266	0.234	1.08e-16	epidermis	Solyc09g010210	Metallothionein-like protein type 2 (AHRD V3.3 *** A0A2G2VXD7_CAPBA)
4.35e-21	0.274937	0.305	0.274	1.34e-16	epidermis	Solyc03g120270	Metallothionein-like protein type 2 (AHRD V3.3 *** A0A2G2VXD7_CAPBA)
9.5e-21	0.250135	0.358	0.329	2.93e-16	epidermis	Solyc06g071100	Metallothionein-like protein type 2 (AHRD V3.3 *** A0A2G2VXD7_CAPBA)
5.86e-20	0.346099	0.288	0.26	1.81e-15	epidermis	Solyc03g006490	Metallothionein-like protein type 2 (AHRD V3.3 *** A0A2G2VXD7_CAPBA)
1.75e-19	0.289935	0.254	0.224	5.4e-15	epidermis	Solyc01g109770	Metallothionein-like protein type 2 (AHRD V3.3 *** A0A2G2VXD7_CAPBA)
4.57e-19	0.255468	0.286	0.255	1.41e-14	epidermis	Solyc10g081710	Metallothionein-like protein type 2 (AHRD V3.3 *** A0A2G2VXD7_CAPBA)
1.01e-18	0.250776	0.382	0.356	3.1e-14	epidermis	Solyc03g058390	Metallothionein-like protein type 2 (AHRD V3.3 *** A0A2G2VXD7_CAPBA)
7.25e-18	0.265461	0.284	0.257	2.24e-13	epidermis	Solyc04g049670	Metallothionein-like protein type 2 (AHRD V3.3 *** A0A2G2VXD7_CAPBA)
2.38e-17	0.26922	0.291	0.265	7.35e-13	epidermis	Solyc01g099350	Metallothionein-like protein type 2 (AHRD V3.3 *** A0A2G2VXD7_CAPBA)
4.72e-17	0.250406	0.259	0.23	1.46e-12	epidermis	Solyc05g009360	Metallothionein-like protein type 2 (AHRD V3.3 *** A0A2G2VXD7_CAPBA)
6.55e-16	0.261781	0.259	0.233	2.02e-11	epidermis	Solyc01g091090	Metallothionein-like protein type 2 (AHRD V3.3 *** A0A2G2VXD7_CAPBA)
6.91e-16	0.299044	0.292	0.267	2.13e-11	epidermis	Solyc01g109700	Metallothionein-like protein type 2 (AHRD V3.3 *** A0A2G2VXD7_CAPBA)
8.97e-16	0.267541	0.27	0.244	2.77e-11	epidermis	Solyc08g013860	Metallothionein-like protein type 2 (AHRD V3.3 *** A0A2G2VXD7_CAPBA)
6.43e-15	0.264101	0.259	0.234	1.99e-10	epidermis	Solyc07g065490	Metallothionein-like protein type 2 (AHRD V3.3 *** A0A2G2VXD7_CAPBA)
2.08e-12	0.263428	0.268	0.247	6.44e-08	epidermis	Solyc10g038130	Metallothionein-like protein type 2 (AHRD V3.3 *** A0A2G2VXD7_CAPBA)
1.19e-11	0.261816	0.26	0.24	3.67e-07	epidermis	Solyc11g051160	Metallothionein-like protein type 2 (AHRD V3.3 *** A0A2G2VXD7_CAPBA)
2.35e-10	0.314109	0.267	0.251	7.27e-06	epidermis	Solyc06g051750	Metallothionein-like protein type 2 (AHRD V3.3 *** A0A2G2VXD7_CAPBA)
0	2.71807	0.499	0.051	0	endodermis-like	Solyc05g015880	Metallothionein-like protein type 2 (AHRD V3.3 *** A0A2G2VXD7_CAPBA)
0	2.58491	0.625	0.117	0	endodermis-like	Solyc11g007910	Metallothionein-like protein type 2 (AHRD V3.3 *** A0A2G2VXD7_CAPBA)
0	2.24806	0.283	0.019	0	endodermis-like	Solyc08g005655	Metallothionein-like protein type 2 (AHRD V3.3 *** A0A2G2VXD7_CAPBA)
0	2.20812	0.376	0.038	0	endodermis-like	Solyc02g081270	Metallothionein-like protein type 2 (AHRD V3.3 *** A0A2G2VXD7_CAPBA)
0	2.17434	0.374	0.054	0	endodermis-like	Solyc01g096260	Metallothionein-like protein type 2 (AHRD V3.3 *** A0A2G2VXD7_CAPBA)
0	2.05486	0.383	0.061	0	endodermis-like	Solyc03g081260	Metallothionein-like protein type 2 (AHRD V3.3 *** A0A2G2VXD7_CAPBA)
0	1.87323	0.353	0.063	0	endodermis-like	Solyc02g078950	Metallothionein-like protein type 2 (AHRD V3.3 *** A0A2G2VXD7_CAPBA)
0	1.75724	0.412	0.111	0	endodermis-like	Solyc09g064430	Metallothionein-like protein type 2 (AHRD V3.3 *** A0A2G2VXD7_CAPBA)
0	1.75538	0.271	0.044	0	endodermis-like	Solyc10g076250	Metallothionein-like protein type 2 (AHRD V3.3 *** A0A2G2VXD7_CAPBA)
0	1.75238	0.461	0.194	0	endodermis-like	Solyc07g052510	Metallothionein-like protein type 2 (AHRD V3.3 *** A0A2G2VXD7_CAPBA)
0	1.74195	0.362	0.113	0	endodermis-like	Solyc05g046020	Metallothionein-like protein type 2 (AHRD V3.3 *** A0A2G2VXD7_CAPBA)
0	1.71762	0.296	0.059	0	endodermis-like	Solyc02g077090	Metallothionein-like protein type 2 (AHRD V3.3 *** A0A2G2VXD7_CAPBA)
0	1.69974	0.391	0.107	0	endodermis-like	Solyc01g111380	Metallothionein-like protein type 2 (AHRD V3.3 *** A0A2G2VXD7_CAPBA)
0	1.68398	0.28	0.048	0	endodermis-like	Solyc01g067510	Metallothionein-like protein type 2 (AHRD V3.3 *** A0A2G2VXD7_CAPBA)
0	1.68262	0.301	0.063	0	endodermis-like	Solyc02g089980	Metallothionein-like protein type 2 (AHRD V3.3 *** A0A2G2VXD7_CAPBA)
0	1.55913	0.28	0.066	0	endodermis-like	Solyc07g020960	Metallothionein-like protein type 2 (AHRD V3.3 *** A0A2G2VXD7_CAPBA)
0	1.54698	0.317	0.079	0	endodermis-like	Solyc03g112920	Metallothionein-like protein type 2 (AHRD V3.3 *** A0A2G2VXD7_CAPBA)
0	1.51657	0.307	0.081	0	endodermis-like	Solyc11g013310	Metallothionein-like protein type 2 (AHRD V3.3 *** A0A2G2VXD7_CAPBA)
0	1.3472	0.562	0.274	0	endodermis-like	Solyc01g088250	Metallothionein-like protein type 2 (AHRD V3.3 *** A0A2G2VXD7_CAPBA)
0	1.2963	0.83	0.558	0	endodermis-like	Solyc05g008060	Metallothionein-like protein type 2 (AHRD V3.3 *** A0A2G2VXD7_CAPBA)
0	1.20826	0.679	0.429	0	endodermis-like	Solyc02g092480	Metallothionein-like protein type 2 (AHRD V3.3 *** A0A2G2VXD7_CAPBA)
0	0.794963	0.985	0.917	0	endodermis-like	Solyc11g012325	Metallothionein-like protein type 2 (AHRD V3.3 *** A0A2G2VXD7_CAPBA)
6.39e-307	1.38712	0.336	0.111	1.98e-302	endodermis-like	Solyc06g075250	Metallothionein-like protein type 2 (AHRD V3.3 *** A0A2G2VXD7_CAPBA)
1.14e-294	0.779248	0.9	0.747	3.51e-290	endodermis-like	Solyc11g072710	Metallothionein-like protein type 2 (AHRD V3.3 *** A0A2G2VXD7_CAPBA)
1.46e-243	1.32103	0.321	0.12	4.51e-239	endodermis-like	Solyc02g087620	Metallothionein-like protein type 2 (AHRD V3.3 *** A0A2G2VXD7_CAPBA)
3.41e-193	1.07081	0.509	0.293	1.05e-188	endodermis-like	Solyc03g031800	Metallothionein-like protein type 2 (AHRD V3.3 *** A0A2G2VXD7_CAPBA)
3.2e-185	1.12429	0.568	0.363	9.89e-181	endodermis-like	Solyc02g089160	Metallothionein-like protein type 2 (AHRD V3.3 *** A0A2G2VXD7_CAPBA)
3.4e-184	0.473424	0.968	0.913	1.05e-179	endodermis-like	Solyc12g094620	Metallothionein-like protein type 2 (AHRD V3.3 *** A0A2G2VXD7_CAPBA)
6.44e-180	1.05207	0.483	0.282	1.99e-175	endodermis-like	Solyc08g077220	Metallothionein-like protein type 2 (AHRD V3.3 *** A0A2G2VXD7_CAPBA)
3.47e-164	1.1347	0.253	0.1	1.07e-159	endodermis-like	Solyc01g109790	Metallothionein-like protein type 2 (AHRD V3.3 *** A0A2G2VXD7_CAPBA)
4.12e-162	0.472329	0.958	0.915	1.27e-157	endodermis-like	Solyc02g081190	Metallothionein-like protein type 2 (AHRD V3.3 *** A0A2G2VXD7_CAPBA)
9.28e-129	0.980689	0.255	0.114	2.87e-124	endodermis-like	Solyc06g084540	Metallothionein-like protein type 2 (AHRD V3.3 *** A0A2G2VXD7_CAPBA)
3.68e-128	1.11732	0.294	0.144	1.14e-123	endodermis-like	Solyc07g052980	Metallothionein-like protein type 2 (AHRD V3.3 *** A0A2G2VXD7_CAPBA)
1.25e-127	0.995797	0.316	0.16	3.88e-123	endodermis-like	Solyc03g046270	Metallothionein-like protein type 2 (AHRD V3.3 *** A0A2G2VXD7_CAPBA)
6.64e-110	1.00768	0.336	0.188	2.05e-105	endodermis-like	Solyc05g008090	Metallothionein-like protein type 2 (AHRD V3.3 *** A0A2G2VXD7_CAPBA)
2.6e-108	0.947089	0.279	0.141	8.03e-104	endodermis-like	Solyc05g008580	Metallothionein-like protein type 2 (AHRD V3.3 *** A0A2G2VXD7_CAPBA)
2.89e-88	0.820991	0.305	0.173	8.94e-84	endodermis-like	Solyc04g015590	Metallothionein-like protein type 2 (AHRD V3.3 *** A0A2G2VXD7_CAPBA)
2.61e-72	0.670067	0.455	0.326	8.07e-68	endodermis-like	Solyc09g065860	Metallothionein-like protein type 2 (AHRD V3.3 *** A0A2G2VXD7_CAPBA)
9.59e-72	0.718052	0.316	0.195	2.96e-67	endodermis-like	Solyc11g006260	Metallothionein-like protein type 2 (AHRD V3.3 *** A0A2G2VXD7_CAPBA)
4.09e-69	0.628282	0.569	0.467	1.26e-64	endodermis-like	Solyc06g083470	Metallothionein-like protein type 2 (AHRD V3.3 *** A0A2G2VXD7_CAPBA)
1.07e-66	0.804862	0.274	0.164	3.31e-62	endodermis-like	Solyc03g123630	Metallothionein-like protein type 2 (AHRD V3.3 *** A0A2G2VXD7_CAPBA)
2.69e-66	0.749119	0.319	0.202	8.32e-62	endodermis-like	Solyc12g044310	Metallothionein-like protein type 2 (AHRD V3.3 *** A0A2G2VXD7_CAPBA)
6.03e-64	0.779469	0.295	0.186	1.86e-59	endodermis-like	Solyc07g065700	Metallothionein-like protein type 2 (AHRD V3.3 *** A0A2G2VXD7_CAPBA)
2.07e-62	0.764929	0.274	0.166	6.38e-58	endodermis-like	Solyc03g080100	Metallothionein-like protein type 2 (AHRD V3.3 *** A0A2G2VXD7_CAPBA)
6.44e-60	0.679407	0.356	0.244	1.99e-55	endodermis-like	Solyc03g033980	Metallothionein-like protein type 2 (AHRD V3.3 *** A0A2G2VXD7_CAPBA)
5.94e-52	0.547175	0.445	0.333	1.83e-47	endodermis-like	Solyc03g097380	Metallothionein-like protein type 2 (AHRD V3.3 *** A0A2G2VXD7_CAPBA)
1.28e-51	0.522551	0.588	0.511	3.96e-47	endodermis-like	Solyc03g098050	Metallothionein-like protein type 2 (AHRD V3.3 *** A0A2G2VXD7_CAPBA)
1.68e-49	0.411589	0.613	0.514	5.2e-45	endodermis-like	Solyc11g066950	Metallothionein-like protein type 2 (AHRD V3.3 *** A0A2G2VXD7_CAPBA)
3.06e-46	0.497722	0.396	0.288	9.45e-42	endodermis-like	Solyc01g008850	Metallothionein-like protein type 2 (AHRD V3.3 *** A0A2G2VXD7_CAPBA)
8.04e-44	0.600143	0.358	0.262	2.48e-39	endodermis-like	Solyc07g008900	Metallothionein-like protein type 2 (AHRD V3.3 *** A0A2G2VXD7_CAPBA)
2.69e-41	0.701175	0.266	0.181	8.32e-37	endodermis-like	Solyc06g050980	Metallothionein-like protein type 2 (AHRD V3.3 *** A0A2G2VXD7_CAPBA)
9.35e-40	0.486847	0.42	0.325	2.89e-35	endodermis-like	Solyc09g075360	Metallothionein-like protein type 2 (AHRD V3.3 *** A0A2G2VXD7_CAPBA)
1.09e-35	0.489512	0.447	0.361	3.38e-31	endodermis-like	Solyc12g009650	Metallothionein-like protein type 2 (AHRD V3.3 *** A0A2G2VXD7_CAPBA)
3.06e-35	0.371509	0.66	0.613	9.44e-31	endodermis-like	Solyc03g083970	Metallothionein-like protein type 2 (AHRD V3.3 *** A0A2G2VXD7_CAPBA)
7.57e-34	0.595416	0.289	0.21	2.34e-29	endodermis-like	Solyc08g022210	Metallothionein-like protein type 2 (AHRD V3.3 *** A0A2G2VXD7_CAPBA)
6.89e-33	0.573276	0.273	0.196	2.13e-28	endodermis-like	Solyc11g013010	Metallothionein-like protein type 2 (AHRD V3.3 *** A0A2G2VXD7_CAPBA)
1.85e-32	0.506218	0.354	0.271	5.7e-28	endodermis-like	Solyc04g007690	Metallothionein-like protein type 2 (AHRD V3.3 *** A0A2G2VXD7_CAPBA)
1.18e-31	0.6054	0.264	0.19	3.66e-27	endodermis-like	Solyc12g055840	Metallothionein-like protein type 2 (AHRD V3.3 *** A0A2G2VXD7_CAPBA)
1.41e-28	0.557438	0.259	0.189	4.36e-24	endodermis-like	Solyc02g087870	Metallothionein-like protein type 2 (AHRD V3.3 *** A0A2G2VXD7_CAPBA)
3.13e-28	0.62083	0.273	0.204	9.67e-24	endodermis-like	Solyc06g150138	Metallothionein-like protein type 2 (AHRD V3.3 *** A0A2G2VXD7_CAPBA)
3.41e-27	0.559159	0.254	0.186	1.05e-22	endodermis-like	Solyc04g053120	Metallothionein-like protein type 2 (AHRD V3.3 *** A0A2G2VXD7_CAPBA)
1.38e-26	0.526952	0.322	0.253	4.27e-22	endodermis-like	Solyc08g074760	Metallothionein-like protein type 2 (AHRD V3.3 *** A0A2G2VXD7_CAPBA)
1.04e-21	0.350876	0.457	0.395	3.22e-17	endodermis-like	Solyc04g078195	Metallothionein-like protein type 2 (AHRD V3.3 *** A0A2G2VXD7_CAPBA)
2.89e-21	0.402567	0.382	0.322	8.92e-17	endodermis-like	Solyc11g062010	Metallothionein-like protein type 2 (AHRD V3.3 *** A0A2G2VXD7_CAPBA)
4.18e-21	0.397386	0.384	0.323	1.29e-16	endodermis-like	Solyc07g008670	Metallothionein-like protein type 2 (AHRD V3.3 *** A0A2G2VXD7_CAPBA)
2.53e-19	0.470049	0.259	0.201	7.81e-15	endodermis-like	Solyc06g050170	Metallothionein-like protein type 2 (AHRD V3.3 *** A0A2G2VXD7_CAPBA)
1.44e-17	0.397785	0.35	0.294	4.44e-13	endodermis-like	Solyc08g083240	Metallothionein-like protein type 2 (AHRD V3.3 *** A0A2G2VXD7_CAPBA)
4.92e-16	0.407177	0.291	0.238	1.52e-11	endodermis-like	Solyc12g009800	Metallothionein-like protein type 2 (AHRD V3.3 *** A0A2G2VXD7_CAPBA)
6.25e-15	0.420494	0.284	0.236	1.93e-10	endodermis-like	Solyc12g044880	Metallothionein-like protein type 2 (AHRD V3.3 *** A0A2G2VXD7_CAPBA)
2.69e-14	0.406977	0.283	0.235	8.3e-10	endodermis-like	Solyc01g088100	Metallothionein-like protein type 2 (AHRD V3.3 *** A0A2G2VXD7_CAPBA)
1.28e-13	0.322684	0.44	0.406	3.95e-09	endodermis-like	Solyc04g005340	Metallothionein-like protein type 2 (AHRD V3.3 *** A0A2G2VXD7_CAPBA)
1.93e-12	0.38794	0.284	0.241	5.97e-08	endodermis-like	Solyc11g072820	Metallothionein-like protein type 2 (AHRD V3.3 *** A0A2G2VXD7_CAPBA)
1.74e-10	0.36555	0.283	0.246	5.37e-06	endodermis-like	Solyc11g044470	Metallothionein-like protein type 2 (AHRD V3.3 *** A0A2G2VXD7_CAPBA)
6.62e-10	0.308079	0.285	0.247	2.05e-05	endodermis-like	Solyc09g010210	Metallothionein-like protein type 2 (AHRD V3.3 *** A0A2G2VXD7_CAPBA)
1.42e-09	0.308088	0.279	0.242	4.38e-05	endodermis-like	Solyc05g007210	Metallothionein-like protein type 2 (AHRD V3.3 *** A0A2G2VXD7_CAPBA)
6.74e-09	0.361582	0.257	0.224	0.000208265	endodermis-like	Solyc06g076410	Metallothionein-like protein type 2 (AHRD V3.3 *** A0A2G2VXD7_CAPBA)
1.9e-08	0.317098	0.316	0.286	0.000587224	endodermis-like	Solyc08g082060	Metallothionein-like protein type 2 (AHRD V3.3 *** A0A2G2VXD7_CAPBA)
3.59e-07	0.284587	0.299	0.269	0.0110755	endodermis-like	Solyc02g086458	Metallothionein-like protein type 2 (AHRD V3.3 *** A0A2G2VXD7_CAPBA)
0	2.27641	0.452	0.062	0	procambium	Solyc11g073260	Metallothionein-like protein type 2 (AHRD V3.3 *** A0A2G2VXD7_CAPBA)
0	2.10446	0.549	0.13	0	procambium	Solyc09g083380	Metallothionein-like protein type 2 (AHRD V3.3 *** A0A2G2VXD7_CAPBA)
0	2.05866	0.613	0.168	0	procambium	Solyc04g007890	Metallothionein-like protein type 2 (AHRD V3.3 *** A0A2G2VXD7_CAPBA)
0	2.01454	0.792	0.321	0	procambium	Solyc01g099410	Metallothionein-like protein type 2 (AHRD V3.3 *** A0A2G2VXD7_CAPBA)
0	1.97453	0.506	0.14	0	procambium	Solyc09g082710	Metallothionein-like protein type 2 (AHRD V3.3 *** A0A2G2VXD7_CAPBA)
0	1.95507	0.395	0.063	0	procambium	Solyc06g075800	Metallothionein-like protein type 2 (AHRD V3.3 *** A0A2G2VXD7_CAPBA)
0	1.88648	0.46	0.106	0	procambium	Solyc01g086820	Metallothionein-like protein type 2 (AHRD V3.3 *** A0A2G2VXD7_CAPBA)
0	1.88038	0.407	0.066	0	procambium	Solyc11g072860	Metallothionein-like protein type 2 (AHRD V3.3 *** A0A2G2VXD7_CAPBA)
0	1.87602	0.568	0.177	0	procambium	Solyc06g074790	Metallothionein-like protein type 2 (AHRD V3.3 *** A0A2G2VXD7_CAPBA)
0	1.84268	0.367	0.058	0	procambium	Solyc06g075960	Metallothionein-like protein type 2 (AHRD V3.3 *** A0A2G2VXD7_CAPBA)
0	1.76403	0.674	0.301	0	procambium	Solyc12g005270	Metallothionein-like protein type 2 (AHRD V3.3 *** A0A2G2VXD7_CAPBA)
0	1.73077	0.524	0.155	0	procambium	Solyc01g079110	Metallothionein-like protein type 2 (AHRD V3.3 *** A0A2G2VXD7_CAPBA)
0	1.71463	0.376	0.073	0	procambium	Solyc04g011390	Metallothionein-like protein type 2 (AHRD V3.3 *** A0A2G2VXD7_CAPBA)
0	1.70415	0.689	0.279	0	procambium	Solyc09g010400	Metallothionein-like protein type 2 (AHRD V3.3 *** A0A2G2VXD7_CAPBA)
0	1.65434	0.441	0.109	0	procambium	Solyc01g074000	Metallothionein-like protein type 2 (AHRD V3.3 *** A0A2G2VXD7_CAPBA)
0	1.64887	0.589	0.208	0	procambium	Solyc11g073250	Metallothionein-like protein type 2 (AHRD V3.3 *** A0A2G2VXD7_CAPBA)
0	1.62574	0.78	0.372	0	procambium	Solyc02g082700	Metallothionein-like protein type 2 (AHRD V3.3 *** A0A2G2VXD7_CAPBA)
4.22e-306	1.412	0.318	0.065	1.3e-301	procambium	Solyc10g008910	Metallothionein-like protein type 2 (AHRD V3.3 *** A0A2G2VXD7_CAPBA)
7.96e-301	1.71875	0.531	0.179	2.46e-296	procambium	Solyc10g006560	Metallothionein-like protein type 2 (AHRD V3.3 *** A0A2G2VXD7_CAPBA)
1.34e-291	1.64764	0.729	0.371	4.14e-287	procambium	Solyc06g084020	Metallothionein-like protein type 2 (AHRD V3.3 *** A0A2G2VXD7_CAPBA)
1.37e-282	1.59969	0.413	0.113	4.22e-278	procambium	Solyc06g072660	Metallothionein-like protein type 2 (AHRD V3.3 *** A0A2G2VXD7_CAPBA)
8.1e-261	1.37352	0.272	0.055	2.5e-256	procambium	Solyc02g077480	Metallothionein-like protein type 2 (AHRD V3.3 *** A0A2G2VXD7_CAPBA)
7.65e-253	1.43341	0.3	0.068	2.36e-248	procambium	Solyc11g007920	Metallothionein-like protein type 2 (AHRD V3.3 *** A0A2G2VXD7_CAPBA)
6.86e-236	1.49653	0.391	0.116	2.12e-231	procambium	Solyc05g055430	Metallothionein-like protein type 2 (AHRD V3.3 *** A0A2G2VXD7_CAPBA)
3.59e-204	1.22187	0.279	0.069	1.11e-199	procambium	Solyc06g005420	Metallothionein-like protein type 2 (AHRD V3.3 *** A0A2G2VXD7_CAPBA)
7.06e-190	1.19712	0.293	0.079	2.18e-185	procambium	Solyc11g066430	Metallothionein-like protein type 2 (AHRD V3.3 *** A0A2G2VXD7_CAPBA)
2.3e-163	1.23319	0.511	0.228	7.1e-159	procambium	Solyc10g085850	Metallothionein-like protein type 2 (AHRD V3.3 *** A0A2G2VXD7_CAPBA)
6.91e-145	1.02709	0.273	0.083	2.14e-140	procambium	Solyc02g087980	Metallothionein-like protein type 2 (AHRD V3.3 *** A0A2G2VXD7_CAPBA)
1.61e-144	1.09859	0.333	0.115	4.96e-140	procambium	Solyc12g100330	Metallothionein-like protein type 2 (AHRD V3.3 *** A0A2G2VXD7_CAPBA)
7.33e-138	1.0053	0.655	0.391	2.26e-133	procambium	Solyc03g032130	Metallothionein-like protein type 2 (AHRD V3.3 *** A0A2G2VXD7_CAPBA)
4.77e-134	1.17167	0.498	0.243	1.47e-129	procambium	Solyc09g066100	Metallothionein-like protein type 2 (AHRD V3.3 *** A0A2G2VXD7_CAPBA)
1.62e-128	1.0418	0.252	0.078	4.99e-124	procambium	Solyc02g063060	Metallothionein-like protein type 2 (AHRD V3.3 *** A0A2G2VXD7_CAPBA)
3.85e-125	1.09704	0.388	0.163	1.19e-120	procambium	Solyc03g005220	Metallothionein-like protein type 2 (AHRD V3.3 *** A0A2G2VXD7_CAPBA)
4.94e-125	1.04373	0.257	0.082	1.53e-120	procambium	Solyc06g075830	Metallothionein-like protein type 2 (AHRD V3.3 *** A0A2G2VXD7_CAPBA)
3.27e-116	1.20036	0.348	0.142	1.01e-111	procambium	Solyc03g117540	Metallothionein-like protein type 2 (AHRD V3.3 *** A0A2G2VXD7_CAPBA)
3.64e-113	1.05482	0.262	0.09	1.12e-108	procambium	Solyc06g074780	Metallothionein-like protein type 2 (AHRD V3.3 *** A0A2G2VXD7_CAPBA)
2.14e-110	0.709326	0.824	0.635	6.6e-106	procambium	Solyc10g078960	Metallothionein-like protein type 2 (AHRD V3.3 *** A0A2G2VXD7_CAPBA)
1.03e-108	0.901314	0.61	0.362	3.17e-104	procambium	Solyc09g065755	Metallothionein-like protein type 2 (AHRD V3.3 *** A0A2G2VXD7_CAPBA)
8.71e-104	0.741264	0.814	0.63	2.69e-99	procambium	Solyc05g054580	Metallothionein-like protein type 2 (AHRD V3.3 *** A0A2G2VXD7_CAPBA)
7.9e-100	0.641075	0.86	0.688	2.44e-95	procambium	Solyc10g078630	Metallothionein-like protein type 2 (AHRD V3.3 *** A0A2G2VXD7_CAPBA)
5.55e-99	0.991208	0.351	0.153	1.72e-94	procambium	Solyc03g071620	Metallothionein-like protein type 2 (AHRD V3.3 *** A0A2G2VXD7_CAPBA)
2.07e-97	0.88336	0.257	0.094	6.39e-93	procambium	Solyc06g084090	Metallothionein-like protein type 2 (AHRD V3.3 *** A0A2G2VXD7_CAPBA)
1.29e-94	0.664723	0.827	0.667	3.98e-90	procambium	Solyc02g082000	Metallothionein-like protein type 2 (AHRD V3.3 *** A0A2G2VXD7_CAPBA)
1.6e-92	0.71175	0.755	0.559	4.94e-88	procambium	Solyc06g007470	Metallothionein-like protein type 2 (AHRD V3.3 *** A0A2G2VXD7_CAPBA)
9.46e-88	0.713703	0.752	0.557	2.92e-83	procambium	Solyc06g073430	Metallothionein-like protein type 2 (AHRD V3.3 *** A0A2G2VXD7_CAPBA)
1.35e-87	0.742949	0.69	0.481	4.17e-83	procambium	Solyc07g005050	Metallothionein-like protein type 2 (AHRD V3.3 *** A0A2G2VXD7_CAPBA)
3.67e-87	0.728793	0.663	0.447	1.13e-82	procambium	Solyc04g074300	Metallothionein-like protein type 2 (AHRD V3.3 *** A0A2G2VXD7_CAPBA)
2.06e-86	0.655813	0.861	0.72	6.35e-82	procambium	Solyc01g096450	Metallothionein-like protein type 2 (AHRD V3.3 *** A0A2G2VXD7_CAPBA)
1.15e-79	0.746491	0.599	0.387	3.56e-75	procambium	Solyc04g072660	Metallothionein-like protein type 2 (AHRD V3.3 *** A0A2G2VXD7_CAPBA)
1.27e-79	0.712672	0.699	0.502	3.91e-75	procambium	Solyc06g007210	Metallothionein-like protein type 2 (AHRD V3.3 *** A0A2G2VXD7_CAPBA)
1.42e-79	0.764777	0.485	0.272	4.38e-75	procambium	Solyc05g054480	Metallothionein-like protein type 2 (AHRD V3.3 *** A0A2G2VXD7_CAPBA)
6.44e-79	0.65713	0.745	0.557	1.99e-74	procambium	Solyc03g019780	Metallothionein-like protein type 2 (AHRD V3.3 *** A0A2G2VXD7_CAPBA)
1.94e-78	0.734036	0.632	0.427	6e-74	procambium	Solyc06g007220	Metallothionein-like protein type 2 (AHRD V3.3 *** A0A2G2VXD7_CAPBA)
2e-77	0.685589	0.721	0.544	6.17e-73	procambium	Solyc11g005680	Metallothionein-like protein type 2 (AHRD V3.3 *** A0A2G2VXD7_CAPBA)
2.09e-77	0.66851	0.721	0.531	6.46e-73	procambium	Solyc08g075700	Metallothionein-like protein type 2 (AHRD V3.3 *** A0A2G2VXD7_CAPBA)
1.33e-76	0.647624	0.712	0.519	4.12e-72	procambium	Solyc01g097870	Metallothionein-like protein type 2 (AHRD V3.3 *** A0A2G2VXD7_CAPBA)
1.56e-75	0.612769	0.76	0.588	4.83e-71	procambium	Solyc01g099900	Metallothionein-like protein type 2 (AHRD V3.3 *** A0A2G2VXD7_CAPBA)
1.21e-72	0.632031	0.762	0.59	3.72e-68	procambium	Solyc11g067100	Metallothionein-like protein type 2 (AHRD V3.3 *** A0A2G2VXD7_CAPBA)
5.88e-72	0.665845	0.636	0.441	1.82e-67	procambium	Solyc01g068530	Metallothionein-like protein type 2 (AHRD V3.3 *** A0A2G2VXD7_CAPBA)
2.82e-70	0.613746	0.711	0.529	8.72e-66	procambium	Solyc10g078620	Metallothionein-like protein type 2 (AHRD V3.3 *** A0A2G2VXD7_CAPBA)
2.2e-68	0.573877	0.722	0.535	6.8e-64	procambium	Solyc01g008080	Metallothionein-like protein type 2 (AHRD V3.3 *** A0A2G2VXD7_CAPBA)
7.23e-68	0.767724	0.366	0.188	2.23e-63	procambium	Solyc03g112620	Metallothionein-like protein type 2 (AHRD V3.3 *** A0A2G2VXD7_CAPBA)
2.93e-67	0.695429	0.578	0.379	9.05e-63	procambium	Solyc12g096700	Metallothionein-like protein type 2 (AHRD V3.3 *** A0A2G2VXD7_CAPBA)
4.32e-67	0.667938	0.666	0.477	1.33e-62	procambium	Solyc01g006160	Metallothionein-like protein type 2 (AHRD V3.3 *** A0A2G2VXD7_CAPBA)
4.67e-67	0.650867	0.643	0.45	1.44e-62	procambium	Solyc03g097900	Metallothionein-like protein type 2 (AHRD V3.3 *** A0A2G2VXD7_CAPBA)
1.57e-65	0.672495	0.636	0.45	4.86e-61	procambium	Solyc02g069850	Metallothionein-like protein type 2 (AHRD V3.3 *** A0A2G2VXD7_CAPBA)
1.91e-65	0.769881	0.381	0.203	5.88e-61	procambium	Solyc12g089385	Metallothionein-like protein type 2 (AHRD V3.3 *** A0A2G2VXD7_CAPBA)
7.37e-65	0.648666	0.658	0.475	2.28e-60	procambium	Solyc12g010350	Metallothionein-like protein type 2 (AHRD V3.3 *** A0A2G2VXD7_CAPBA)
1.95e-64	0.672763	0.616	0.428	6.02e-60	procambium	Solyc12g042080	Metallothionein-like protein type 2 (AHRD V3.3 *** A0A2G2VXD7_CAPBA)
2.58e-64	0.733611	0.67	0.483	7.97e-60	procambium	Solyc10g039290	Metallothionein-like protein type 2 (AHRD V3.3 *** A0A2G2VXD7_CAPBA)
1.3e-63	0.600286	0.662	0.476	4.01e-59	procambium	Solyc05g054810	Metallothionein-like protein type 2 (AHRD V3.3 *** A0A2G2VXD7_CAPBA)
6.39e-63	0.836996	0.305	0.151	1.97e-58	procambium	Solyc05g051500	Metallothionein-like protein type 2 (AHRD V3.3 *** A0A2G2VXD7_CAPBA)
4.62e-62	0.607686	0.668	0.49	1.43e-57	procambium	Solyc05g053670	Metallothionein-like protein type 2 (AHRD V3.3 *** A0A2G2VXD7_CAPBA)
1.63e-61	0.681154	0.576	0.39	5.05e-57	procambium	Solyc03g096360	Metallothionein-like protein type 2 (AHRD V3.3 *** A0A2G2VXD7_CAPBA)
1.98e-61	0.554933	0.735	0.57	6.12e-57	procambium	Solyc04g150158	Metallothionein-like protein type 2 (AHRD V3.3 *** A0A2G2VXD7_CAPBA)
3.5e-61	0.668021	0.584	0.393	1.08e-56	procambium	Solyc11g066840	Metallothionein-like protein type 2 (AHRD V3.3 *** A0A2G2VXD7_CAPBA)
4.38e-61	0.616847	0.677	0.5	1.35e-56	procambium	Solyc09g066430	Metallothionein-like protein type 2 (AHRD V3.3 *** A0A2G2VXD7_CAPBA)
1.01e-60	0.653156	0.553	0.364	3.13e-56	procambium	Solyc12g044720	Metallothionein-like protein type 2 (AHRD V3.3 *** A0A2G2VXD7_CAPBA)
1.02e-60	0.600603	0.684	0.509	3.14e-56	procambium	Solyc01g104370	Metallothionein-like protein type 2 (AHRD V3.3 *** A0A2G2VXD7_CAPBA)
4.9e-60	0.31988	0.98	0.956	1.51e-55	procambium	Solyc01g099770	Metallothionein-like protein type 2 (AHRD V3.3 *** A0A2G2VXD7_CAPBA)
9.25e-60	0.596391	0.702	0.532	2.86e-55	procambium	Solyc02g070310	Metallothionein-like protein type 2 (AHRD V3.3 *** A0A2G2VXD7_CAPBA)
5.9e-59	0.626899	0.517	0.321	1.82e-54	procambium	Solyc07g008670	Metallothionein-like protein type 2 (AHRD V3.3 *** A0A2G2VXD7_CAPBA)
1.09e-57	0.666014	0.57	0.394	3.37e-53	procambium	Solyc12g042650	Metallothionein-like protein type 2 (AHRD V3.3 *** A0A2G2VXD7_CAPBA)
2.19e-57	0.646096	0.57	0.392	6.75e-53	procambium	Solyc01g096580	Metallothionein-like protein type 2 (AHRD V3.3 *** A0A2G2VXD7_CAPBA)
2.71e-57	0.62305	0.6	0.412	8.38e-53	procambium	Solyc07g066380	Metallothionein-like protein type 2 (AHRD V3.3 *** A0A2G2VXD7_CAPBA)
4.01e-57	0.63699	0.574	0.395	1.24e-52	procambium	Solyc06g072490	Metallothionein-like protein type 2 (AHRD V3.3 *** A0A2G2VXD7_CAPBA)
6.82e-56	0.564503	0.631	0.45	2.11e-51	procambium	Solyc06g007670	Metallothionein-like protein type 2 (AHRD V3.3 *** A0A2G2VXD7_CAPBA)
1.5e-55	0.546077	0.739	0.593	4.64e-51	procambium	Solyc03g115360	Metallothionein-like protein type 2 (AHRD V3.3 *** A0A2G2VXD7_CAPBA)
2.29e-55	0.638132	0.551	0.372	7.07e-51	procambium	Solyc04g014720	Metallothionein-like protein type 2 (AHRD V3.3 *** A0A2G2VXD7_CAPBA)
2.11e-54	0.528514	0.698	0.524	6.53e-50	procambium	Solyc05g052800	Metallothionein-like protein type 2 (AHRD V3.3 *** A0A2G2VXD7_CAPBA)
1.06e-53	0.634899	0.623	0.457	3.28e-49	procambium	Solyc06g050120	Metallothionein-like protein type 2 (AHRD V3.3 *** A0A2G2VXD7_CAPBA)
3.87e-53	0.624014	0.498	0.318	1.19e-48	procambium	Solyc09g082520	Metallothionein-like protein type 2 (AHRD V3.3 *** A0A2G2VXD7_CAPBA)
1.02e-52	0.538182	0.681	0.502	3.15e-48	procambium	Solyc12g096220	Metallothionein-like protein type 2 (AHRD V3.3 *** A0A2G2VXD7_CAPBA)
1.14e-52	0.639777	0.319	0.168	3.53e-48	procambium	Solyc03g117480	Metallothionein-like protein type 2 (AHRD V3.3 *** A0A2G2VXD7_CAPBA)
5.21e-52	0.55387	0.639	0.476	1.61e-47	procambium	Solyc06g083780	Metallothionein-like protein type 2 (AHRD V3.3 *** A0A2G2VXD7_CAPBA)
9.09e-52	0.525914	0.727	0.58	2.81e-47	procambium	Solyc06g036050	Metallothionein-like protein type 2 (AHRD V3.3 *** A0A2G2VXD7_CAPBA)
1.31e-51	0.646242	0.438	0.27	4.04e-47	procambium	Solyc06g073300	Metallothionein-like protein type 2 (AHRD V3.3 *** A0A2G2VXD7_CAPBA)
1.66e-51	0.431509	0.877	0.775	5.14e-47	procambium	Solyc09g010630	Metallothionein-like protein type 2 (AHRD V3.3 *** A0A2G2VXD7_CAPBA)
2.1e-51	0.48518	0.789	0.675	6.47e-47	procambium	Solyc06g009210	Metallothionein-like protein type 2 (AHRD V3.3 *** A0A2G2VXD7_CAPBA)
2.68e-51	0.602064	0.493	0.317	8.29e-47	procambium	Solyc06g083180	Metallothionein-like protein type 2 (AHRD V3.3 *** A0A2G2VXD7_CAPBA)
3.2e-51	0.694853	0.326	0.179	9.9e-47	procambium	Solyc03g112360	Metallothionein-like protein type 2 (AHRD V3.3 *** A0A2G2VXD7_CAPBA)
5.69e-51	0.465579	0.84	0.744	1.76e-46	procambium	Solyc06g005060	Metallothionein-like protein type 2 (AHRD V3.3 *** A0A2G2VXD7_CAPBA)
1.09e-50	0.533397	0.681	0.527	3.35e-46	procambium	Solyc02g070340	Metallothionein-like protein type 2 (AHRD V3.3 *** A0A2G2VXD7_CAPBA)
1.41e-50	0.579811	0.613	0.443	4.37e-46	procambium	Solyc04g005680	Metallothionein-like protein type 2 (AHRD V3.3 *** A0A2G2VXD7_CAPBA)
3.43e-50	0.615007	0.611	0.441	1.06e-45	procambium	Solyc11g010230	Metallothionein-like protein type 2 (AHRD V3.3 *** A0A2G2VXD7_CAPBA)
3.53e-50	0.69928	0.297	0.155	1.09e-45	procambium	Solyc01g094690	Metallothionein-like protein type 2 (AHRD V3.3 *** A0A2G2VXD7_CAPBA)
5.36e-50	0.610674	0.49	0.317	1.65e-45	procambium	Solyc08g068180	Metallothionein-like protein type 2 (AHRD V3.3 *** A0A2G2VXD7_CAPBA)
1.15e-49	0.594348	0.422	0.255	3.56e-45	procambium	Solyc09g083080	Metallothionein-like protein type 2 (AHRD V3.3 *** A0A2G2VXD7_CAPBA)
1.96e-49	0.579679	0.563	0.392	6.06e-45	procambium	Solyc06g066660	Metallothionein-like protein type 2 (AHRD V3.3 *** A0A2G2VXD7_CAPBA)
3.75e-49	0.478676	0.745	0.599	1.16e-44	procambium	Solyc06g073310	Metallothionein-like protein type 2 (AHRD V3.3 *** A0A2G2VXD7_CAPBA)
2.41e-48	0.522475	0.657	0.494	7.46e-44	procambium	Solyc05g053440	Metallothionein-like protein type 2 (AHRD V3.3 *** A0A2G2VXD7_CAPBA)
4.37e-48	0.552771	0.664	0.511	1.35e-43	procambium	Solyc11g150146	Metallothionein-like protein type 2 (AHRD V3.3 *** A0A2G2VXD7_CAPBA)
1.1e-47	0.531321	0.693	0.547	3.39e-43	procambium	Solyc09g005720	Metallothionein-like protein type 2 (AHRD V3.3 *** A0A2G2VXD7_CAPBA)
1.78e-47	0.630041	0.452	0.288	5.5e-43	procambium	Solyc01g011000	Metallothionein-like protein type 2 (AHRD V3.3 *** A0A2G2VXD7_CAPBA)
2.49e-47	0.581634	0.551	0.382	7.69e-43	procambium	Solyc12g008700	Metallothionein-like protein type 2 (AHRD V3.3 *** A0A2G2VXD7_CAPBA)
3.59e-47	0.606001	0.525	0.358	1.11e-42	procambium	Solyc01g104590	Metallothionein-like protein type 2 (AHRD V3.3 *** A0A2G2VXD7_CAPBA)
5.98e-47	0.523234	0.678	0.522	1.85e-42	procambium	Solyc06g074430	Metallothionein-like protein type 2 (AHRD V3.3 *** A0A2G2VXD7_CAPBA)
1.92e-46	0.649203	0.295	0.159	5.91e-42	procambium	Solyc03g044000	Metallothionein-like protein type 2 (AHRD V3.3 *** A0A2G2VXD7_CAPBA)
5.13e-46	0.585266	0.477	0.31	1.58e-41	procambium	Solyc01g104470	Metallothionein-like protein type 2 (AHRD V3.3 *** A0A2G2VXD7_CAPBA)
9.47e-46	0.642623	0.373	0.221	2.92e-41	procambium	Solyc03g025270	Metallothionein-like protein type 2 (AHRD V3.3 *** A0A2G2VXD7_CAPBA)
8.78e-45	0.505878	0.675	0.519	2.71e-40	procambium	Solyc12g008720	Metallothionein-like protein type 2 (AHRD V3.3 *** A0A2G2VXD7_CAPBA)
9.94e-45	0.606282	0.546	0.382	3.07e-40	procambium	Solyc08g077720	Metallothionein-like protein type 2 (AHRD V3.3 *** A0A2G2VXD7_CAPBA)
1.14e-44	0.577069	0.589	0.432	3.54e-40	procambium	Solyc03g119360	Metallothionein-like protein type 2 (AHRD V3.3 *** A0A2G2VXD7_CAPBA)
3.89e-44	0.649284	0.385	0.235	1.2e-39	procambium	Solyc09g075290	Metallothionein-like protein type 2 (AHRD V3.3 *** A0A2G2VXD7_CAPBA)
5.15e-44	0.58654	0.559	0.402	1.59e-39	procambium	Solyc10g085480	Metallothionein-like protein type 2 (AHRD V3.3 *** A0A2G2VXD7_CAPBA)
7.3e-44	0.569202	0.547	0.384	2.26e-39	procambium	Solyc03g112850	Metallothionein-like protein type 2 (AHRD V3.3 *** A0A2G2VXD7_CAPBA)
9.11e-44	0.551718	0.498	0.335	2.81e-39	procambium	Solyc01g081010	Metallothionein-like protein type 2 (AHRD V3.3 *** A0A2G2VXD7_CAPBA)
1.04e-43	0.482233	0.7	0.548	3.23e-39	procambium	Solyc11g069097	Metallothionein-like protein type 2 (AHRD V3.3 *** A0A2G2VXD7_CAPBA)
1.2e-43	0.355537	0.913	0.828	3.7e-39	procambium	Solyc01g111170	Metallothionein-like protein type 2 (AHRD V3.3 *** A0A2G2VXD7_CAPBA)
1.73e-43	0.562326	0.528	0.368	5.34e-39	procambium	Solyc06g069090	Metallothionein-like protein type 2 (AHRD V3.3 *** A0A2G2VXD7_CAPBA)
2.03e-43	0.590743	0.554	0.399	6.27e-39	procambium	Solyc10g086020	Metallothionein-like protein type 2 (AHRD V3.3 *** A0A2G2VXD7_CAPBA)
2.08e-43	0.569748	0.537	0.374	6.43e-39	procambium	Solyc11g068420	Metallothionein-like protein type 2 (AHRD V3.3 *** A0A2G2VXD7_CAPBA)
3.25e-43	0.555101	0.589	0.431	1e-38	procambium	Solyc05g008010	Metallothionein-like protein type 2 (AHRD V3.3 *** A0A2G2VXD7_CAPBA)
3.38e-43	0.54567	0.544	0.382	1.04e-38	procambium	Solyc06g035450	Metallothionein-like protein type 2 (AHRD V3.3 *** A0A2G2VXD7_CAPBA)
3.64e-43	0.559947	0.549	0.39	1.12e-38	procambium	Solyc12g096300	Metallothionein-like protein type 2 (AHRD V3.3 *** A0A2G2VXD7_CAPBA)
8.41e-43	0.564998	0.527	0.361	2.6e-38	procambium	Solyc06g064630	Metallothionein-like protein type 2 (AHRD V3.3 *** A0A2G2VXD7_CAPBA)
1.13e-42	0.528198	0.671	0.528	3.5e-38	procambium	Solyc06g008170	Metallothionein-like protein type 2 (AHRD V3.3 *** A0A2G2VXD7_CAPBA)
1.25e-42	0.4527	0.698	0.554	3.85e-38	procambium	Solyc03g083530	Metallothionein-like protein type 2 (AHRD V3.3 *** A0A2G2VXD7_CAPBA)
2.78e-42	0.538312	0.566	0.408	8.58e-38	procambium	Solyc03g121330	Metallothionein-like protein type 2 (AHRD V3.3 *** A0A2G2VXD7_CAPBA)
3.12e-42	0.480715	0.705	0.577	9.62e-38	procambium	Solyc03g111230	Metallothionein-like protein type 2 (AHRD V3.3 *** A0A2G2VXD7_CAPBA)
6.51e-42	0.586274	0.404	0.25	2.01e-37	procambium	Solyc07g008800	Metallothionein-like protein type 2 (AHRD V3.3 *** A0A2G2VXD7_CAPBA)
9.54e-42	0.510422	0.67	0.53	2.95e-37	procambium	Solyc01g066840	Metallothionein-like protein type 2 (AHRD V3.3 *** A0A2G2VXD7_CAPBA)
9.65e-42	0.505987	0.5	0.339	2.98e-37	procambium	Solyc01g010580	Metallothionein-like protein type 2 (AHRD V3.3 *** A0A2G2VXD7_CAPBA)
1.03e-41	0.507114	0.611	0.451	3.17e-37	procambium	Solyc07g009330	Metallothionein-like protein type 2 (AHRD V3.3 *** A0A2G2VXD7_CAPBA)
1.24e-41	0.615724	0.395	0.249	3.82e-37	procambium	Solyc11g012110	Metallothionein-like protein type 2 (AHRD V3.3 *** A0A2G2VXD7_CAPBA)
2.08e-41	0.540845	0.476	0.321	6.42e-37	procambium	Solyc04g008810	Metallothionein-like protein type 2 (AHRD V3.3 *** A0A2G2VXD7_CAPBA)
7.07e-41	0.579337	0.687	0.557	2.18e-36	procambium	Solyc09g075210	Metallothionein-like protein type 2 (AHRD V3.3 *** A0A2G2VXD7_CAPBA)
1.37e-40	0.517957	0.578	0.423	4.22e-36	procambium	Solyc08g074240	Metallothionein-like protein type 2 (AHRD V3.3 *** A0A2G2VXD7_CAPBA)
1.59e-40	0.543125	0.444	0.287	4.92e-36	procambium	Solyc09g009030	Metallothionein-like protein type 2 (AHRD V3.3 *** A0A2G2VXD7_CAPBA)
1.64e-40	0.513055	0.594	0.441	5.07e-36	procambium	Solyc08g077710	Metallothionein-like protein type 2 (AHRD V3.3 *** A0A2G2VXD7_CAPBA)
2.13e-40	0.566495	0.526	0.374	6.58e-36	procambium	Solyc10g084310	Metallothionein-like protein type 2 (AHRD V3.3 *** A0A2G2VXD7_CAPBA)
7.53e-40	0.499323	0.612	0.456	2.32e-35	procambium	Solyc05g055640	Metallothionein-like protein type 2 (AHRD V3.3 *** A0A2G2VXD7_CAPBA)
9.38e-40	0.574197	0.36	0.218	2.9e-35	procambium	Solyc07g063890	Metallothionein-like protein type 2 (AHRD V3.3 *** A0A2G2VXD7_CAPBA)
9.67e-40	0.489725	0.43	0.276	2.99e-35	procambium	Solyc06g084310	Metallothionein-like protein type 2 (AHRD V3.3 *** A0A2G2VXD7_CAPBA)
1.38e-39	0.584534	0.44	0.289	4.25e-35	procambium	Solyc08g075090	Metallothionein-like protein type 2 (AHRD V3.3 *** A0A2G2VXD7_CAPBA)
2.78e-39	0.603587	0.286	0.162	8.58e-35	procambium	Solyc06g075180	Metallothionein-like protein type 2 (AHRD V3.3 *** A0A2G2VXD7_CAPBA)
3.26e-39	0.534476	0.496	0.345	1.01e-34	procambium	Solyc09g007250	Metallothionein-like protein type 2 (AHRD V3.3 *** A0A2G2VXD7_CAPBA)
3.7e-39	0.551606	0.5	0.349	1.14e-34	procambium	Solyc01g068045	Metallothionein-like protein type 2 (AHRD V3.3 *** A0A2G2VXD7_CAPBA)
2.07e-38	0.523	0.524	0.368	6.39e-34	procambium	Solyc10g006070	Metallothionein-like protein type 2 (AHRD V3.3 *** A0A2G2VXD7_CAPBA)
2.58e-38	0.518037	0.569	0.422	7.98e-34	procambium	Solyc08g007140	Metallothionein-like protein type 2 (AHRD V3.3 *** A0A2G2VXD7_CAPBA)
4.16e-38	0.519195	0.542	0.39	1.28e-33	procambium	Solyc06g060400	Metallothionein-like protein type 2 (AHRD V3.3 *** A0A2G2VXD7_CAPBA)
7.7e-38	0.463159	0.66	0.521	2.38e-33	procambium	Solyc06g008260	Metallothionein-like protein type 2 (AHRD V3.3 *** A0A2G2VXD7_CAPBA)
8.11e-38	0.539885	0.385	0.243	2.5e-33	procambium	Solyc01g091220	Metallothionein-like protein type 2 (AHRD V3.3 *** A0A2G2VXD7_CAPBA)
1.36e-37	0.555826	0.457	0.311	4.2e-33	procambium	Solyc02g086240	Metallothionein-like protein type 2 (AHRD V3.3 *** A0A2G2VXD7_CAPBA)
1.47e-37	0.512089	0.598	0.445	4.53e-33	procambium	Solyc08g076340	Metallothionein-like protein type 2 (AHRD V3.3 *** A0A2G2VXD7_CAPBA)
3.96e-37	0.534505	0.46	0.31	1.22e-32	procambium	Solyc03g078290	Metallothionein-like protein type 2 (AHRD V3.3 *** A0A2G2VXD7_CAPBA)
5.18e-37	0.527694	0.478	0.328	1.6e-32	procambium	Solyc10g150146	Metallothionein-like protein type 2 (AHRD V3.3 *** A0A2G2VXD7_CAPBA)
5.36e-37	0.575441	0.436	0.294	1.66e-32	procambium	Solyc03g082570	Metallothionein-like protein type 2 (AHRD V3.3 *** A0A2G2VXD7_CAPBA)
5.41e-37	0.496246	0.54	0.385	1.67e-32	procambium	Solyc08g062920	Metallothionein-like protein type 2 (AHRD V3.3 *** A0A2G2VXD7_CAPBA)
9.85e-37	0.501209	0.479	0.329	3.04e-32	procambium	Solyc12g099330	Metallothionein-like protein type 2 (AHRD V3.3 *** A0A2G2VXD7_CAPBA)
1.08e-36	0.380094	0.847	0.757	3.33e-32	procambium	Solyc07g065840	Metallothionein-like protein type 2 (AHRD V3.3 *** A0A2G2VXD7_CAPBA)
1.28e-36	0.512114	0.31	0.18	3.95e-32	procambium	Solyc08g008590	Metallothionein-like protein type 2 (AHRD V3.3 *** A0A2G2VXD7_CAPBA)
2.66e-36	0.504181	0.498	0.349	8.21e-32	procambium	Solyc06g069010	Metallothionein-like protein type 2 (AHRD V3.3 *** A0A2G2VXD7_CAPBA)
3.2e-36	0.661722	0.339	0.21	9.88e-32	procambium	Solyc02g078040	Metallothionein-like protein type 2 (AHRD V3.3 *** A0A2G2VXD7_CAPBA)
3.51e-36	0.493188	0.655	0.517	1.08e-31	procambium	Solyc11g066950	Metallothionein-like protein type 2 (AHRD V3.3 *** A0A2G2VXD7_CAPBA)
1.82e-35	0.525556	0.493	0.35	5.63e-31	procambium	Solyc05g053780	Metallothionein-like protein type 2 (AHRD V3.3 *** A0A2G2VXD7_CAPBA)
1.47e-34	0.574052	0.311	0.188	4.55e-30	procambium	Solyc03g119130	Metallothionein-like protein type 2 (AHRD V3.3 *** A0A2G2VXD7_CAPBA)
2.84e-34	0.586722	0.319	0.194	8.78e-30	procambium	Solyc04g026100	Metallothionein-like protein type 2 (AHRD V3.3 *** A0A2G2VXD7_CAPBA)
3e-34	0.464258	0.555	0.406	9.26e-30	procambium	Solyc12g096540	Metallothionein-like protein type 2 (AHRD V3.3 *** A0A2G2VXD7_CAPBA)
4.36e-34	0.50187	0.453	0.312	1.35e-29	procambium	Solyc09g098360	Metallothionein-like protein type 2 (AHRD V3.3 *** A0A2G2VXD7_CAPBA)
4.76e-34	0.534112	0.418	0.278	1.47e-29	procambium	Solyc01g097760	Metallothionein-like protein type 2 (AHRD V3.3 *** A0A2G2VXD7_CAPBA)
2.14e-33	0.492882	0.464	0.322	6.62e-29	procambium	Solyc10g006580	Metallothionein-like protein type 2 (AHRD V3.3 *** A0A2G2VXD7_CAPBA)
2.32e-33	0.527748	0.451	0.311	7.17e-29	procambium	Solyc09g010100	Metallothionein-like protein type 2 (AHRD V3.3 *** A0A2G2VXD7_CAPBA)
2.38e-33	0.56283	0.372	0.242	7.36e-29	procambium	Solyc03g119040	Metallothionein-like protein type 2 (AHRD V3.3 *** A0A2G2VXD7_CAPBA)
2.77e-33	0.470617	0.614	0.485	8.55e-29	procambium	Solyc01g099830	Metallothionein-like protein type 2 (AHRD V3.3 *** A0A2G2VXD7_CAPBA)
3.67e-33	0.559498	0.286	0.168	1.13e-28	procambium	Solyc09g091740	Metallothionein-like protein type 2 (AHRD V3.3 *** A0A2G2VXD7_CAPBA)
3.85e-33	0.503506	0.44	0.301	1.19e-28	procambium	Solyc06g082090	Metallothionein-like protein type 2 (AHRD V3.3 *** A0A2G2VXD7_CAPBA)
5.2e-33	0.497926	0.401	0.263	1.61e-28	procambium	Solyc03g025520	Metallothionein-like protein type 2 (AHRD V3.3 *** A0A2G2VXD7_CAPBA)
1.06e-32	0.497332	0.262	0.149	3.27e-28	procambium	Solyc07g032240	Metallothionein-like protein type 2 (AHRD V3.3 *** A0A2G2VXD7_CAPBA)
1.88e-32	0.484385	0.498	0.354	5.79e-28	procambium	Solyc08g016180	Metallothionein-like protein type 2 (AHRD V3.3 *** A0A2G2VXD7_CAPBA)
2.2e-32	0.521272	0.396	0.265	6.79e-28	procambium	Solyc12g005330	Metallothionein-like protein type 2 (AHRD V3.3 *** A0A2G2VXD7_CAPBA)
2.8e-32	0.461957	0.477	0.337	8.66e-28	procambium	Solyc01g009520	Metallothionein-like protein type 2 (AHRD V3.3 *** A0A2G2VXD7_CAPBA)
2.81e-32	0.478882	0.458	0.316	8.66e-28	procambium	Solyc04g150159	Metallothionein-like protein type 2 (AHRD V3.3 *** A0A2G2VXD7_CAPBA)
4.02e-32	0.486457	0.379	0.248	1.24e-27	procambium	Solyc01g088080	Metallothionein-like protein type 2 (AHRD V3.3 *** A0A2G2VXD7_CAPBA)
4.05e-32	0.485722	0.44	0.302	1.25e-27	procambium	Solyc04g063290	Metallothionein-like protein type 2 (AHRD V3.3 *** A0A2G2VXD7_CAPBA)
6.47e-32	0.488771	0.436	0.296	2e-27	procambium	Solyc02g070330	Metallothionein-like protein type 2 (AHRD V3.3 *** A0A2G2VXD7_CAPBA)
9.29e-32	0.476868	0.335	0.207	2.87e-27	procambium	Solyc05g051000	Metallothionein-like protein type 2 (AHRD V3.3 *** A0A2G2VXD7_CAPBA)
1.11e-31	0.481639	0.37	0.239	3.44e-27	procambium	Solyc11g071490	Metallothionein-like protein type 2 (AHRD V3.3 *** A0A2G2VXD7_CAPBA)
1.12e-31	0.52884	0.375	0.244	3.46e-27	procambium	Solyc11g044470	Metallothionein-like protein type 2 (AHRD V3.3 *** A0A2G2VXD7_CAPBA)
1.21e-31	0.440221	0.54	0.399	3.75e-27	procambium	Solyc04g074910	Metallothionein-like protein type 2 (AHRD V3.3 *** A0A2G2VXD7_CAPBA)
1.45e-31	0.519435	0.513	0.38	4.49e-27	procambium	Solyc03g120780	Metallothionein-like protein type 2 (AHRD V3.3 *** A0A2G2VXD7_CAPBA)
1.71e-31	0.517735	0.371	0.242	5.28e-27	procambium	Solyc06g083340	Metallothionein-like protein type 2 (AHRD V3.3 *** A0A2G2VXD7_CAPBA)
1.74e-31	0.511267	0.41	0.275	5.36e-27	procambium	Solyc06g082670	Metallothionein-like protein type 2 (AHRD V3.3 *** A0A2G2VXD7_CAPBA)
2.66e-31	0.455258	0.576	0.44	8.2e-27	procambium	Solyc08g007220	Metallothionein-like protein type 2 (AHRD V3.3 *** A0A2G2VXD7_CAPBA)
5.74e-31	0.498651	0.308	0.187	1.77e-26	procambium	Solyc03g096920	Metallothionein-like protein type 2 (AHRD V3.3 *** A0A2G2VXD7_CAPBA)
5.94e-31	0.495135	0.502	0.368	1.83e-26	procambium	Solyc04g010240	Metallothionein-like protein type 2 (AHRD V3.3 *** A0A2G2VXD7_CAPBA)
1.73e-30	0.486743	0.328	0.206	5.33e-26	procambium	Solyc02g014310	Metallothionein-like protein type 2 (AHRD V3.3 *** A0A2G2VXD7_CAPBA)
2.91e-30	0.487	0.368	0.24	8.97e-26	procambium	Solyc11g020877	Metallothionein-like protein type 2 (AHRD V3.3 *** A0A2G2VXD7_CAPBA)
3.88e-30	0.474078	0.392	0.263	1.2e-25	procambium	Solyc06g064470	Metallothionein-like protein type 2 (AHRD V3.3 *** A0A2G2VXD7_CAPBA)
4.79e-30	0.457728	0.555	0.421	1.48e-25	procambium	Solyc01g099670	Metallothionein-like protein type 2 (AHRD V3.3 *** A0A2G2VXD7_CAPBA)
5.34e-30	0.425884	0.489	0.347	1.65e-25	procambium	Solyc07g041310	Metallothionein-like protein type 2 (AHRD V3.3 *** A0A2G2VXD7_CAPBA)
7.59e-30	0.449476	0.582	0.448	2.34e-25	procambium	Solyc09g008800	Metallothionein-like protein type 2 (AHRD V3.3 *** A0A2G2VXD7_CAPBA)
9.24e-30	0.483894	0.438	0.306	2.85e-25	procambium	Solyc08g083120	Metallothionein-like protein type 2 (AHRD V3.3 *** A0A2G2VXD7_CAPBA)
9.91e-30	0.484899	0.254	0.148	3.06e-25	procambium	Solyc02g092430	Metallothionein-like protein type 2 (AHRD V3.3 *** A0A2G2VXD7_CAPBA)
1.2e-29	0.460203	0.441	0.305	3.7e-25	procambium	Solyc06g072120	Metallothionein-like protein type 2 (AHRD V3.3 *** A0A2G2VXD7_CAPBA)
1.31e-29	0.433474	0.644	0.515	4.04e-25	procambium	Solyc09g072865	Metallothionein-like protein type 2 (AHRD V3.3 *** A0A2G2VXD7_CAPBA)
1.37e-29	0.514966	0.31	0.194	4.24e-25	procambium	Solyc02g070650	Metallothionein-like protein type 2 (AHRD V3.3 *** A0A2G2VXD7_CAPBA)
1.94e-29	0.471328	0.298	0.183	6e-25	procambium	Solyc09g090580	Metallothionein-like protein type 2 (AHRD V3.3 *** A0A2G2VXD7_CAPBA)
2.3e-29	0.455094	0.274	0.164	7.12e-25	procambium	Solyc01g016470	Metallothionein-like protein type 2 (AHRD V3.3 *** A0A2G2VXD7_CAPBA)
2.37e-29	0.451028	0.476	0.34	7.34e-25	procambium	Solyc01g100570	Metallothionein-like protein type 2 (AHRD V3.3 *** A0A2G2VXD7_CAPBA)
2.79e-29	0.432176	0.557	0.425	8.63e-25	procambium	Solyc12g095990	Metallothionein-like protein type 2 (AHRD V3.3 *** A0A2G2VXD7_CAPBA)
4.91e-29	0.483498	0.439	0.307	1.52e-24	procambium	Solyc06g071720	Metallothionein-like protein type 2 (AHRD V3.3 *** A0A2G2VXD7_CAPBA)
7.6e-29	0.493229	0.256	0.151	2.35e-24	procambium	Solyc06g074720	Metallothionein-like protein type 2 (AHRD V3.3 *** A0A2G2VXD7_CAPBA)
1.26e-28	0.526713	0.313	0.199	3.89e-24	procambium	Solyc12g098940	Metallothionein-like protein type 2 (AHRD V3.3 *** A0A2G2VXD7_CAPBA)
2.01e-28	0.492262	0.293	0.181	6.2e-24	procambium	Solyc01g010540	Metallothionein-like protein type 2 (AHRD V3.3 *** A0A2G2VXD7_CAPBA)
2.21e-28	0.474268	0.376	0.252	6.84e-24	procambium	Solyc09g075130	Metallothionein-like protein type 2 (AHRD V3.3 *** A0A2G2VXD7_CAPBA)
2.59e-28	0.435132	0.49	0.358	8.01e-24	procambium	Solyc02g070570	Metallothionein-like protein type 2 (AHRD V3.3 *** A0A2G2VXD7_CAPBA)
3.15e-28	0.482336	0.482	0.356	9.72e-24	procambium	Solyc06g073370	Metallothionein-like protein type 2 (AHRD V3.3 *** A0A2G2VXD7_CAPBA)
3.94e-28	0.449396	0.52	0.384	1.22e-23	procambium	Solyc05g007560	Metallothionein-like protein type 2 (AHRD V3.3 *** A0A2G2VXD7_CAPBA)
3.97e-28	0.495535	0.408	0.284	1.23e-23	procambium	Solyc06g083820	Metallothionein-like protein type 2 (AHRD V3.3 *** A0A2G2VXD7_CAPBA)
1.15e-27	0.440613	0.266	0.159	3.55e-23	procambium	Solyc01g109220	Metallothionein-like protein type 2 (AHRD V3.3 *** A0A2G2VXD7_CAPBA)
1.43e-27	0.443358	0.599	0.474	4.41e-23	procambium	Solyc08g062910	Metallothionein-like protein type 2 (AHRD V3.3 *** A0A2G2VXD7_CAPBA)
1.52e-27	0.422326	0.553	0.422	4.7e-23	procambium	Solyc09g075430	Metallothionein-like protein type 2 (AHRD V3.3 *** A0A2G2VXD7_CAPBA)
1.92e-27	0.437846	0.406	0.279	5.93e-23	procambium	Solyc10g018250	Metallothionein-like protein type 2 (AHRD V3.3 *** A0A2G2VXD7_CAPBA)
3.88e-27	0.480347	0.38	0.258	1.2e-22	procambium	Solyc06g071880	Metallothionein-like protein type 2 (AHRD V3.3 *** A0A2G2VXD7_CAPBA)
3.88e-27	0.432985	0.576	0.45	1.2e-22	procambium	Solyc01g089970	Metallothionein-like protein type 2 (AHRD V3.3 *** A0A2G2VXD7_CAPBA)
3.99e-27	0.444333	0.492	0.362	1.23e-22	procambium	Solyc01g096590	Metallothionein-like protein type 2 (AHRD V3.3 *** A0A2G2VXD7_CAPBA)
7.15e-27	0.401586	0.33	0.212	2.21e-22	procambium	Solyc06g007520	Metallothionein-like protein type 2 (AHRD V3.3 *** A0A2G2VXD7_CAPBA)
7.78e-27	0.423217	0.354	0.234	2.4e-22	procambium	Solyc05g056310	Metallothionein-like protein type 2 (AHRD V3.3 *** A0A2G2VXD7_CAPBA)
1.81e-26	0.465528	0.42	0.293	5.58e-22	procambium	Solyc06g082650	Metallothionein-like protein type 2 (AHRD V3.3 *** A0A2G2VXD7_CAPBA)
3.2e-26	0.454486	0.393	0.273	9.88e-22	procambium	Solyc02g081810	Metallothionein-like protein type 2 (AHRD V3.3 *** A0A2G2VXD7_CAPBA)
8.38e-26	0.438695	0.391	0.267	2.59e-21	procambium	Solyc09g075010	Metallothionein-like protein type 2 (AHRD V3.3 *** A0A2G2VXD7_CAPBA)
8.75e-26	0.461958	0.463	0.342	2.7e-21	procambium	Solyc02g021400	Metallothionein-like protein type 2 (AHRD V3.3 *** A0A2G2VXD7_CAPBA)
1.93e-25	0.423457	0.469	0.346	5.95e-21	procambium	Solyc06g084230	Metallothionein-like protein type 2 (AHRD V3.3 *** A0A2G2VXD7_CAPBA)
1.98e-25	0.440154	0.462	0.338	6.12e-21	procambium	Solyc01g096290	Metallothionein-like protein type 2 (AHRD V3.3 *** A0A2G2VXD7_CAPBA)
2.72e-25	0.461914	0.353	0.238	8.39e-21	procambium	Solyc10g007980	Metallothionein-like protein type 2 (AHRD V3.3 *** A0A2G2VXD7_CAPBA)
3.26e-25	0.463069	0.535	0.417	1.01e-20	procambium	Solyc08g062660	Metallothionein-like protein type 2 (AHRD V3.3 *** A0A2G2VXD7_CAPBA)
3.28e-25	0.426657	0.468	0.346	1.01e-20	procambium	Solyc08g062800	Metallothionein-like protein type 2 (AHRD V3.3 *** A0A2G2VXD7_CAPBA)
4.17e-25	0.450041	0.424	0.304	1.29e-20	procambium	Solyc07g008720	Metallothionein-like protein type 2 (AHRD V3.3 *** A0A2G2VXD7_CAPBA)
9e-25	0.41521	0.279	0.174	2.78e-20	procambium	Solyc03g031720	Metallothionein-like protein type 2 (AHRD V3.3 *** A0A2G2VXD7_CAPBA)
1.48e-24	0.422661	0.358	0.243	4.57e-20	procambium	Solyc05g013990	Metallothionein-like protein type 2 (AHRD V3.3 *** A0A2G2VXD7_CAPBA)
1.71e-24	0.387557	0.521	0.397	5.27e-20	procambium	Solyc12g039120	Metallothionein-like protein type 2 (AHRD V3.3 *** A0A2G2VXD7_CAPBA)
2.57e-24	0.379413	0.506	0.375	7.93e-20	procambium	Solyc08g008220	Metallothionein-like protein type 2 (AHRD V3.3 *** A0A2G2VXD7_CAPBA)
2.59e-24	0.423189	0.277	0.175	8e-20	procambium	Solyc06g065520	Metallothionein-like protein type 2 (AHRD V3.3 *** A0A2G2VXD7_CAPBA)
2.81e-24	0.423163	0.358	0.244	8.69e-20	procambium	Solyc10g083740	Metallothionein-like protein type 2 (AHRD V3.3 *** A0A2G2VXD7_CAPBA)
1.04e-23	0.397563	0.49	0.371	3.21e-19	procambium	Solyc01g111300	Metallothionein-like protein type 2 (AHRD V3.3 *** A0A2G2VXD7_CAPBA)
1.34e-23	0.35665	0.599	0.477	4.12e-19	procambium	Solyc11g072190	Metallothionein-like protein type 2 (AHRD V3.3 *** A0A2G2VXD7_CAPBA)
1.58e-23	0.389575	0.458	0.339	4.89e-19	procambium	Solyc06g074300	Metallothionein-like protein type 2 (AHRD V3.3 *** A0A2G2VXD7_CAPBA)
2.28e-23	0.440939	0.332	0.224	7.04e-19	procambium	Solyc03g005050	Metallothionein-like protein type 2 (AHRD V3.3 *** A0A2G2VXD7_CAPBA)
2.87e-23	0.409279	0.322	0.214	8.86e-19	procambium	Solyc12g010930	Metallothionein-like protein type 2 (AHRD V3.3 *** A0A2G2VXD7_CAPBA)
4e-23	0.427717	0.277	0.178	1.24e-18	procambium	Solyc01g009447	Metallothionein-like protein type 2 (AHRD V3.3 *** A0A2G2VXD7_CAPBA)
4e-23	0.398782	0.519	0.406	1.24e-18	procambium	Solyc06g082870	Metallothionein-like protein type 2 (AHRD V3.3 *** A0A2G2VXD7_CAPBA)
4.05e-23	0.432678	0.4	0.284	1.25e-18	procambium	Solyc01g008960	Metallothionein-like protein type 2 (AHRD V3.3 *** A0A2G2VXD7_CAPBA)
4.3e-23	0.390875	0.43	0.311	1.33e-18	procambium	Solyc08g061955	Metallothionein-like protein type 2 (AHRD V3.3 *** A0A2G2VXD7_CAPBA)
4.71e-23	0.427649	0.264	0.166	1.46e-18	procambium	Solyc09g064660	Metallothionein-like protein type 2 (AHRD V3.3 *** A0A2G2VXD7_CAPBA)
8.1e-23	0.3952	0.45	0.33	2.5e-18	procambium	Solyc05g023800	Metallothionein-like protein type 2 (AHRD V3.3 *** A0A2G2VXD7_CAPBA)
8.12e-23	0.266426	0.802	0.705	2.51e-18	procambium	Solyc12g088720	Metallothionein-like protein type 2 (AHRD V3.3 *** A0A2G2VXD7_CAPBA)
8.92e-23	0.438178	0.318	0.212	2.76e-18	procambium	Solyc05g052810	Metallothionein-like protein type 2 (AHRD V3.3 *** A0A2G2VXD7_CAPBA)
9.92e-23	0.397617	0.404	0.285	3.06e-18	procambium	Solyc07g044840	Metallothionein-like protein type 2 (AHRD V3.3 *** A0A2G2VXD7_CAPBA)
1.21e-22	0.431021	0.37	0.26	3.74e-18	procambium	Solyc06g073800	Metallothionein-like protein type 2 (AHRD V3.3 *** A0A2G2VXD7_CAPBA)
1.38e-22	0.361821	0.355	0.242	4.26e-18	procambium	Solyc11g069000	Metallothionein-like protein type 2 (AHRD V3.3 *** A0A2G2VXD7_CAPBA)
2.01e-22	0.400337	0.322	0.216	6.2e-18	procambium	Solyc04g008460	Metallothionein-like protein type 2 (AHRD V3.3 *** A0A2G2VXD7_CAPBA)
2.16e-22	0.445172	0.407	0.295	6.69e-18	procambium	Solyc01g009100	Metallothionein-like protein type 2 (AHRD V3.3 *** A0A2G2VXD7_CAPBA)
2.37e-22	0.424032	0.268	0.171	7.32e-18	procambium	Solyc03g080160	Metallothionein-like protein type 2 (AHRD V3.3 *** A0A2G2VXD7_CAPBA)
7.2e-22	0.450389	0.383	0.271	2.22e-17	procambium	Solyc09g076050	Metallothionein-like protein type 2 (AHRD V3.3 *** A0A2G2VXD7_CAPBA)
2.18e-21	0.352046	0.403	0.286	6.72e-17	procambium	Solyc06g073790	Metallothionein-like protein type 2 (AHRD V3.3 *** A0A2G2VXD7_CAPBA)
3.96e-21	0.408828	0.25	0.159	1.22e-16	procambium	Solyc08g061843	Metallothionein-like protein type 2 (AHRD V3.3 *** A0A2G2VXD7_CAPBA)
4.9e-21	0.364758	0.407	0.29	1.51e-16	procambium	Solyc09g065330	Metallothionein-like protein type 2 (AHRD V3.3 *** A0A2G2VXD7_CAPBA)
5.08e-21	0.381392	0.264	0.17	1.57e-16	procambium	Solyc03g019720	Metallothionein-like protein type 2 (AHRD V3.3 *** A0A2G2VXD7_CAPBA)
5.17e-21	0.428433	0.276	0.182	1.6e-16	procambium	Solyc05g056390	Metallothionein-like protein type 2 (AHRD V3.3 *** A0A2G2VXD7_CAPBA)
5.56e-21	0.374306	0.295	0.194	1.72e-16	procambium	Solyc10g084350	Metallothionein-like protein type 2 (AHRD V3.3 *** A0A2G2VXD7_CAPBA)
5.89e-21	0.413158	0.357	0.252	1.82e-16	procambium	Solyc11g068830	Metallothionein-like protein type 2 (AHRD V3.3 *** A0A2G2VXD7_CAPBA)
8.11e-21	0.378536	0.361	0.25	2.51e-16	procambium	Solyc03g114790	Metallothionein-like protein type 2 (AHRD V3.3 *** A0A2G2VXD7_CAPBA)
1.55e-20	0.433878	0.314	0.215	4.78e-16	procambium	Solyc03g083390	Metallothionein-like protein type 2 (AHRD V3.3 *** A0A2G2VXD7_CAPBA)
1.93e-20	0.381223	0.309	0.209	5.96e-16	procambium	Solyc10g081370	Metallothionein-like protein type 2 (AHRD V3.3 *** A0A2G2VXD7_CAPBA)
1.99e-20	0.335503	0.392	0.282	6.13e-16	procambium	Solyc10g081030	Metallothionein-like protein type 2 (AHRD V3.3 *** A0A2G2VXD7_CAPBA)
2.71e-20	0.381274	0.364	0.255	8.37e-16	procambium	Solyc06g083300	Metallothionein-like protein type 2 (AHRD V3.3 *** A0A2G2VXD7_CAPBA)
3.36e-20	0.359577	0.442	0.329	1.04e-15	procambium	Solyc07g065170	Metallothionein-like protein type 2 (AHRD V3.3 *** A0A2G2VXD7_CAPBA)
3.87e-20	0.397532	0.278	0.184	1.2e-15	procambium	Solyc07g047670	Metallothionein-like protein type 2 (AHRD V3.3 *** A0A2G2VXD7_CAPBA)
3.99e-20	0.353523	0.502	0.386	1.23e-15	procambium	Solyc01g103540	Metallothionein-like protein type 2 (AHRD V3.3 *** A0A2G2VXD7_CAPBA)
5.36e-20	0.376105	0.455	0.342	1.65e-15	procambium	Solyc05g046390	Metallothionein-like protein type 2 (AHRD V3.3 *** A0A2G2VXD7_CAPBA)
1.34e-19	0.400806	0.326	0.227	4.13e-15	procambium	Solyc07g005530	Metallothionein-like protein type 2 (AHRD V3.3 *** A0A2G2VXD7_CAPBA)
1.47e-19	0.379688	0.362	0.257	4.55e-15	procambium	Solyc01g104840	Metallothionein-like protein type 2 (AHRD V3.3 *** A0A2G2VXD7_CAPBA)
2.49e-19	0.34211	0.591	0.482	7.68e-15	procambium	Solyc11g006460	Metallothionein-like protein type 2 (AHRD V3.3 *** A0A2G2VXD7_CAPBA)
2.71e-19	0.405684	0.292	0.199	8.37e-15	procambium	Solyc10g086010	Metallothionein-like protein type 2 (AHRD V3.3 *** A0A2G2VXD7_CAPBA)
3.55e-19	0.261461	0.545	0.417	1.1e-14	procambium	Solyc06g061230	Metallothionein-like protein type 2 (AHRD V3.3 *** A0A2G2VXD7_CAPBA)
4.29e-19	0.385205	0.371	0.268	1.32e-14	procambium	Solyc09g007350	Metallothionein-like protein type 2 (AHRD V3.3 *** A0A2G2VXD7_CAPBA)
4.76e-19	0.33874	0.563	0.45	1.47e-14	procambium	Solyc04g081880	Metallothionein-like protein type 2 (AHRD V3.3 *** A0A2G2VXD7_CAPBA)
5.24e-19	0.35594	0.278	0.186	1.62e-14	procambium	Solyc06g071870	Metallothionein-like protein type 2 (AHRD V3.3 *** A0A2G2VXD7_CAPBA)
5.4e-19	0.367538	0.307	0.21	1.67e-14	procambium	Solyc12g099025	Metallothionein-like protein type 2 (AHRD V3.3 *** A0A2G2VXD7_CAPBA)
6.51e-19	0.389878	0.334	0.234	2.01e-14	procambium	Solyc06g060080	Metallothionein-like protein type 2 (AHRD V3.3 *** A0A2G2VXD7_CAPBA)
9.79e-19	0.374895	0.569	0.469	3.02e-14	procambium	Solyc01g104680	Metallothionein-like protein type 2 (AHRD V3.3 *** A0A2G2VXD7_CAPBA)
5.56e-18	0.321086	0.495	0.384	1.72e-13	procambium	Solyc05g009470	Metallothionein-like protein type 2 (AHRD V3.3 *** A0A2G2VXD7_CAPBA)
7.34e-18	0.265313	0.808	0.711	2.27e-13	procambium	Solyc01g107870	Metallothionein-like protein type 2 (AHRD V3.3 *** A0A2G2VXD7_CAPBA)
8.84e-18	0.326621	0.498	0.391	2.73e-13	procambium	Solyc04g073970	Metallothionein-like protein type 2 (AHRD V3.3 *** A0A2G2VXD7_CAPBA)
9.77e-18	0.339774	0.311	0.217	3.02e-13	procambium	Solyc08g006040	Metallothionein-like protein type 2 (AHRD V3.3 *** A0A2G2VXD7_CAPBA)
1.58e-17	0.344553	0.413	0.312	4.89e-13	procambium	Solyc02g087930	Metallothionein-like protein type 2 (AHRD V3.3 *** A0A2G2VXD7_CAPBA)
1.75e-17	0.368174	0.358	0.262	5.4e-13	procambium	Solyc06g076640	Metallothionein-like protein type 2 (AHRD V3.3 *** A0A2G2VXD7_CAPBA)
2.02e-17	0.328682	0.415	0.31	6.25e-13	procambium	Solyc12g036790	Metallothionein-like protein type 2 (AHRD V3.3 *** A0A2G2VXD7_CAPBA)
4.39e-17	0.349591	0.251	0.167	1.35e-12	procambium	Solyc08g068340	Metallothionein-like protein type 2 (AHRD V3.3 *** A0A2G2VXD7_CAPBA)
4.79e-17	0.312092	0.714	0.629	1.48e-12	procambium	Solyc11g005330	Metallothionein-like protein type 2 (AHRD V3.3 *** A0A2G2VXD7_CAPBA)
5.06e-17	0.360201	0.316	0.222	1.56e-12	procambium	Solyc03g005470	Metallothionein-like protein type 2 (AHRD V3.3 *** A0A2G2VXD7_CAPBA)
6.21e-17	0.289491	0.424	0.317	1.92e-12	procambium	Solyc06g083790	Metallothionein-like protein type 2 (AHRD V3.3 *** A0A2G2VXD7_CAPBA)
7.36e-17	0.357439	0.435	0.327	2.27e-12	procambium	Solyc04g079340	Metallothionein-like protein type 2 (AHRD V3.3 *** A0A2G2VXD7_CAPBA)
9.88e-17	0.348628	0.333	0.24	3.05e-12	procambium	Solyc09g075150	Metallothionein-like protein type 2 (AHRD V3.3 *** A0A2G2VXD7_CAPBA)
1.35e-16	0.380961	0.274	0.189	4.16e-12	procambium	Solyc10g076350	Metallothionein-like protein type 2 (AHRD V3.3 *** A0A2G2VXD7_CAPBA)
1.64e-16	0.331248	0.409	0.31	5.05e-12	procambium	Solyc05g055260	Metallothionein-like protein type 2 (AHRD V3.3 *** A0A2G2VXD7_CAPBA)
2.31e-16	0.366498	0.391	0.295	7.12e-12	procambium	Solyc04g015830	Metallothionein-like protein type 2 (AHRD V3.3 *** A0A2G2VXD7_CAPBA)
2.41e-16	0.299274	0.329	0.233	7.46e-12	procambium	Solyc08g006900	Metallothionein-like protein type 2 (AHRD V3.3 *** A0A2G2VXD7_CAPBA)
6.45e-16	0.292853	0.351	0.256	1.99e-11	procambium	Solyc11g070030	Metallothionein-like protein type 2 (AHRD V3.3 *** A0A2G2VXD7_CAPBA)
9.55e-16	0.347851	0.381	0.287	2.95e-11	procambium	Solyc06g071530	Metallothionein-like protein type 2 (AHRD V3.3 *** A0A2G2VXD7_CAPBA)
1.06e-15	0.372526	0.289	0.203	3.29e-11	procambium	Solyc06g065710	Metallothionein-like protein type 2 (AHRD V3.3 *** A0A2G2VXD7_CAPBA)
1.25e-15	0.347538	0.392	0.298	3.85e-11	procambium	Solyc10g050860	Metallothionein-like protein type 2 (AHRD V3.3 *** A0A2G2VXD7_CAPBA)
1.44e-15	0.281042	0.543	0.442	4.46e-11	procambium	Solyc06g011280	Metallothionein-like protein type 2 (AHRD V3.3 *** A0A2G2VXD7_CAPBA)
1.64e-15	0.306929	0.294	0.207	5.07e-11	procambium	Solyc10g077010	Metallothionein-like protein type 2 (AHRD V3.3 *** A0A2G2VXD7_CAPBA)
4.23e-15	0.334089	0.379	0.285	1.31e-10	procambium	Solyc11g028100	Metallothionein-like protein type 2 (AHRD V3.3 *** A0A2G2VXD7_CAPBA)
4.65e-15	0.330081	0.392	0.296	1.44e-10	procambium	Solyc01g095410	Metallothionein-like protein type 2 (AHRD V3.3 *** A0A2G2VXD7_CAPBA)
4.66e-15	0.295428	0.541	0.44	1.44e-10	procambium	Solyc10g083570	Metallothionein-like protein type 2 (AHRD V3.3 *** A0A2G2VXD7_CAPBA)
4.84e-15	0.360152	0.354	0.264	1.5e-10	procambium	Solyc07g008370	Metallothionein-like protein type 2 (AHRD V3.3 *** A0A2G2VXD7_CAPBA)
4.98e-15	0.319095	0.372	0.278	1.54e-10	procambium	Solyc05g054920	Metallothionein-like protein type 2 (AHRD V3.3 *** A0A2G2VXD7_CAPBA)
5.61e-15	0.319867	0.275	0.192	1.73e-10	procambium	Solyc10g005510	Metallothionein-like protein type 2 (AHRD V3.3 *** A0A2G2VXD7_CAPBA)
1.12e-14	0.312493	0.468	0.372	3.45e-10	procambium	Solyc01g104700	Metallothionein-like protein type 2 (AHRD V3.3 *** A0A2G2VXD7_CAPBA)
1.79e-14	0.30892	0.532	0.433	5.52e-10	procambium	Solyc11g072450	Metallothionein-like protein type 2 (AHRD V3.3 *** A0A2G2VXD7_CAPBA)
2.05e-14	0.292712	0.304	0.219	6.33e-10	procambium	Solyc12g096150	Metallothionein-like protein type 2 (AHRD V3.3 *** A0A2G2VXD7_CAPBA)
2.19e-14	0.319793	0.289	0.207	6.76e-10	procambium	Solyc10g080590	Metallothionein-like protein type 2 (AHRD V3.3 *** A0A2G2VXD7_CAPBA)
2.23e-14	0.296453	0.278	0.196	6.9e-10	procambium	Solyc10g005260	Metallothionein-like protein type 2 (AHRD V3.3 *** A0A2G2VXD7_CAPBA)
2.52e-14	0.324032	0.302	0.215	7.78e-10	procambium	Solyc09g091180	Metallothionein-like protein type 2 (AHRD V3.3 *** A0A2G2VXD7_CAPBA)
2.81e-14	0.331744	0.266	0.187	8.68e-10	procambium	Solyc09g092040	Metallothionein-like protein type 2 (AHRD V3.3 *** A0A2G2VXD7_CAPBA)
3.41e-14	0.323739	0.363	0.274	1.05e-09	procambium	Solyc11g062190	Metallothionein-like protein type 2 (AHRD V3.3 *** A0A2G2VXD7_CAPBA)
6.54e-14	0.314578	0.447	0.355	2.02e-09	procambium	Solyc09g057650	Metallothionein-like protein type 2 (AHRD V3.3 *** A0A2G2VXD7_CAPBA)
6.88e-14	0.297526	0.273	0.193	2.12e-09	procambium	Solyc02g023970	Metallothionein-like protein type 2 (AHRD V3.3 *** A0A2G2VXD7_CAPBA)
8.23e-14	0.292427	0.371	0.281	2.54e-09	procambium	Solyc03g095730	Metallothionein-like protein type 2 (AHRD V3.3 *** A0A2G2VXD7_CAPBA)
9.37e-14	0.276357	0.468	0.372	2.89e-09	procambium	Solyc01g103800	Metallothionein-like protein type 2 (AHRD V3.3 *** A0A2G2VXD7_CAPBA)
1.26e-13	0.286196	0.37	0.281	3.89e-09	procambium	Solyc09g010565	Metallothionein-like protein type 2 (AHRD V3.3 *** A0A2G2VXD7_CAPBA)
1.32e-13	0.344821	0.256	0.181	4.06e-09	procambium	Solyc03g114170	Metallothionein-like protein type 2 (AHRD V3.3 *** A0A2G2VXD7_CAPBA)
2.77e-13	0.360666	0.294	0.216	8.55e-09	procambium	Solyc03g058920	Metallothionein-like protein type 2 (AHRD V3.3 *** A0A2G2VXD7_CAPBA)
2.89e-13	0.311694	0.339	0.254	8.93e-09	procambium	Solyc07g064510	Metallothionein-like protein type 2 (AHRD V3.3 *** A0A2G2VXD7_CAPBA)
3e-13	0.296073	0.487	0.394	9.28e-09	procambium	Solyc12g055760	Metallothionein-like protein type 2 (AHRD V3.3 *** A0A2G2VXD7_CAPBA)
6.48e-13	0.314608	0.329	0.247	2e-08	procambium	Solyc01g060470	Metallothionein-like protein type 2 (AHRD V3.3 *** A0A2G2VXD7_CAPBA)
6.91e-13	0.321686	0.375	0.289	2.13e-08	procambium	Solyc01g096040	Metallothionein-like protein type 2 (AHRD V3.3 *** A0A2G2VXD7_CAPBA)
8.25e-13	0.332964	0.298	0.218	2.55e-08	procambium	Solyc11g068400	Metallothionein-like protein type 2 (AHRD V3.3 *** A0A2G2VXD7_CAPBA)
1.65e-12	0.276192	0.252	0.178	5.1e-08	procambium	Solyc10g084050	Metallothionein-like protein type 2 (AHRD V3.3 *** A0A2G2VXD7_CAPBA)
2.44e-12	0.277425	0.273	0.198	7.53e-08	procambium	Solyc10g005560	Metallothionein-like protein type 2 (AHRD V3.3 *** A0A2G2VXD7_CAPBA)
2.82e-12	0.275275	0.474	0.382	8.69e-08	procambium	Solyc11g039840	Metallothionein-like protein type 2 (AHRD V3.3 *** A0A2G2VXD7_CAPBA)
3.17e-12	0.252319	0.279	0.203	9.8e-08	procambium	Solyc09g090660	Metallothionein-like protein type 2 (AHRD V3.3 *** A0A2G2VXD7_CAPBA)
3.8e-12	0.25432	0.32	0.239	1.17e-07	procambium	Solyc07g006265	Metallothionein-like protein type 2 (AHRD V3.3 *** A0A2G2VXD7_CAPBA)
4.37e-12	0.290346	0.284	0.209	1.35e-07	procambium	Solyc12g044310	Metallothionein-like protein type 2 (AHRD V3.3 *** A0A2G2VXD7_CAPBA)
4.89e-12	0.271367	0.517	0.426	1.51e-07	procambium	Solyc11g069090	Metallothionein-like protein type 2 (AHRD V3.3 *** A0A2G2VXD7_CAPBA)
1.06e-11	0.253602	0.482	0.396	3.27e-07	procambium	Solyc07g016150	Metallothionein-like protein type 2 (AHRD V3.3 *** A0A2G2VXD7_CAPBA)
1.18e-11	0.285784	0.254	0.184	3.63e-07	procambium	Solyc10g085550	Metallothionein-like protein type 2 (AHRD V3.3 *** A0A2G2VXD7_CAPBA)
1.36e-11	0.300944	0.254	0.184	4.21e-07	procambium	Solyc01g022750	Metallothionein-like protein type 2 (AHRD V3.3 *** A0A2G2VXD7_CAPBA)
1.37e-11	0.310948	0.281	0.208	4.24e-07	procambium	Solyc01g059930	Metallothionein-like protein type 2 (AHRD V3.3 *** A0A2G2VXD7_CAPBA)
1.37e-11	0.255479	0.271	0.197	4.24e-07	procambium	Solyc01g090750	Metallothionein-like protein type 2 (AHRD V3.3 *** A0A2G2VXD7_CAPBA)
1.53e-11	0.272901	0.402	0.318	4.73e-07	procambium	Solyc06g082580	Metallothionein-like protein type 2 (AHRD V3.3 *** A0A2G2VXD7_CAPBA)
2.99e-11	0.295815	0.261	0.191	9.22e-07	procambium	Solyc10g008010	Metallothionein-like protein type 2 (AHRD V3.3 *** A0A2G2VXD7_CAPBA)
4.85e-11	0.25596	0.331	0.251	1.5e-06	procambium	Solyc10g081190	Metallothionein-like protein type 2 (AHRD V3.3 *** A0A2G2VXD7_CAPBA)
8.1e-11	0.29488	0.271	0.202	2.5e-06	procambium	Solyc02g068420	Metallothionein-like protein type 2 (AHRD V3.3 *** A0A2G2VXD7_CAPBA)
1.34e-10	0.286453	0.257	0.19	4.13e-06	procambium	Solyc08g081945	Metallothionein-like protein type 2 (AHRD V3.3 *** A0A2G2VXD7_CAPBA)
1.64e-10	0.262911	0.32	0.245	5.08e-06	procambium	Solyc05g050200	Metallothionein-like protein type 2 (AHRD V3.3 *** A0A2G2VXD7_CAPBA)
1.74e-10	0.316914	0.284	0.215	5.39e-06	procambium	Solyc01g008110	Metallothionein-like protein type 2 (AHRD V3.3 *** A0A2G2VXD7_CAPBA)
3.3e-10	0.322342	0.326	0.253	1.02e-05	procambium	Solyc02g087240	Metallothionein-like protein type 2 (AHRD V3.3 *** A0A2G2VXD7_CAPBA)
3.36e-10	0.2857	0.293	0.224	1.04e-05	procambium	Solyc01g088570	Metallothionein-like protein type 2 (AHRD V3.3 *** A0A2G2VXD7_CAPBA)
3.47e-10	0.288441	0.426	0.344	1.07e-05	procambium	Solyc01g087120	Metallothionein-like protein type 2 (AHRD V3.3 *** A0A2G2VXD7_CAPBA)
6.17e-10	0.261912	0.277	0.209	1.91e-05	procambium	Solyc10g078690	Metallothionein-like protein type 2 (AHRD V3.3 *** A0A2G2VXD7_CAPBA)
6.3e-10	0.276549	0.305	0.235	1.95e-05	procambium	Solyc07g041970	Metallothionein-like protein type 2 (AHRD V3.3 *** A0A2G2VXD7_CAPBA)
1.21e-09	0.26325	0.255	0.19	3.74e-05	procambium	Solyc03g025910	Metallothionein-like protein type 2 (AHRD V3.3 *** A0A2G2VXD7_CAPBA)
1.36e-09	0.263274	0.27	0.205	4.21e-05	procambium	Solyc06g051810	Metallothionein-like protein type 2 (AHRD V3.3 *** A0A2G2VXD7_CAPBA)
2.58e-09	0.261079	0.341	0.272	7.97e-05	procambium	Solyc01g110390	Metallothionein-like protein type 2 (AHRD V3.3 *** A0A2G2VXD7_CAPBA)
1.08e-08	0.290649	0.263	0.203	0.000332169	procambium	Solyc06g060290	Metallothionein-like protein type 2 (AHRD V3.3 *** A0A2G2VXD7_CAPBA)
2.35e-08	0.268388	0.266	0.206	0.000726843	procambium	Solyc06g068320	Metallothionein-like protein type 2 (AHRD V3.3 *** A0A2G2VXD7_CAPBA)
4.91e-07	0.253564	0.305	0.248	0.0151598	procambium	Solyc01g110530	Metallothionein-like protein type 2 (AHRD V3.3 *** A0A2G2VXD7_CAPBA)
0	4.90198	0.782	0.085	0	cortex	Solyc08g082120	Metallothionein-like protein type 2 (AHRD V3.3 *** A0A2G2VXD7_CAPBA)
0	4.4577	0.697	0.053	0	cortex	Solyc04g058150	Metallothionein-like protein type 2 (AHRD V3.3 *** A0A2G2VXD7_CAPBA)
0	3.80746	0.619	0.028	0	cortex	Solyc04g081590	Metallothionein-like protein type 2 (AHRD V3.3 *** A0A2G2VXD7_CAPBA)
0	3.15926	0.706	0.137	0	cortex	Solyc10g051373	Metallothionein-like protein type 2 (AHRD V3.3 *** A0A2G2VXD7_CAPBA)
0	3.08558	0.656	0.12	0	cortex	Solyc03g121290	Metallothionein-like protein type 2 (AHRD V3.3 *** A0A2G2VXD7_CAPBA)
0	3.04669	0.65	0.031	0	cortex	Solyc02g031740	Metallothionein-like protein type 2 (AHRD V3.3 *** A0A2G2VXD7_CAPBA)
0	2.9791	0.58	0.015	0	cortex	Solyc01g066880	Metallothionein-like protein type 2 (AHRD V3.3 *** A0A2G2VXD7_CAPBA)
0	2.93945	0.511	0.02	0	cortex	Solyc02g071790	Metallothionein-like protein type 2 (AHRD V3.3 *** A0A2G2VXD7_CAPBA)
0	2.70992	0.614	0.051	0	cortex	Solyc10g085910	Metallothionein-like protein type 2 (AHRD V3.3 *** A0A2G2VXD7_CAPBA)
0	2.64663	0.275	0.011	0	cortex	Solyc08g082190	Metallothionein-like protein type 2 (AHRD V3.3 *** A0A2G2VXD7_CAPBA)
0	2.63788	0.513	0.069	0	cortex	Solyc05g047680	Metallothionein-like protein type 2 (AHRD V3.3 *** A0A2G2VXD7_CAPBA)
0	2.55052	0.382	0.011	0	cortex	Solyc06g009050	Metallothionein-like protein type 2 (AHRD V3.3 *** A0A2G2VXD7_CAPBA)
0	2.33081	0.358	0.009	0	cortex	Solyc05g055510	Metallothionein-like protein type 2 (AHRD V3.3 *** A0A2G2VXD7_CAPBA)
0	2.32885	0.413	0.01	0	cortex	Solyc05g006700	Metallothionein-like protein type 2 (AHRD V3.3 *** A0A2G2VXD7_CAPBA)
0	2.22813	0.342	0.005	0	cortex	Solyc04g081460	Metallothionein-like protein type 2 (AHRD V3.3 *** A0A2G2VXD7_CAPBA)
0	2.20521	0.278	0.005	0	cortex	Solyc05g013630	Metallothionein-like protein type 2 (AHRD V3.3 *** A0A2G2VXD7_CAPBA)
0	2.17008	0.466	0.064	0	cortex	Solyc08g006320	Metallothionein-like protein type 2 (AHRD V3.3 *** A0A2G2VXD7_CAPBA)
0	2.13192	0.335	0.01	0	cortex	Solyc12g006590	Metallothionein-like protein type 2 (AHRD V3.3 *** A0A2G2VXD7_CAPBA)
0	2.11943	0.323	0.005	0	cortex	Solyc10g078600	Metallothionein-like protein type 2 (AHRD V3.3 *** A0A2G2VXD7_CAPBA)
0	2.07697	0.305	0.01	0	cortex	Solyc02g083570	Metallothionein-like protein type 2 (AHRD V3.3 *** A0A2G2VXD7_CAPBA)
0	2.03777	0.314	0.006	0	cortex	Solyc11g045110	Metallothionein-like protein type 2 (AHRD V3.3 *** A0A2G2VXD7_CAPBA)
0	1.9706	0.328	0.005	0	cortex	Solyc12g008460	Metallothionein-like protein type 2 (AHRD V3.3 *** A0A2G2VXD7_CAPBA)
0	1.94674	0.382	0.039	0	cortex	Solyc05g054760	Metallothionein-like protein type 2 (AHRD V3.3 *** A0A2G2VXD7_CAPBA)
0	1.93614	0.355	0.014	0	cortex	Solyc01g091040	Metallothionein-like protein type 2 (AHRD V3.3 *** A0A2G2VXD7_CAPBA)
0	1.88359	0.324	0.006	0	cortex	Solyc02g069020	Metallothionein-like protein type 2 (AHRD V3.3 *** A0A2G2VXD7_CAPBA)
0	1.87332	0.33	0.008	0	cortex	Solyc12g056960	Metallothionein-like protein type 2 (AHRD V3.3 *** A0A2G2VXD7_CAPBA)
0	1.85429	0.271	0.022	0	cortex	Solyc08g075430	Metallothionein-like protein type 2 (AHRD V3.3 *** A0A2G2VXD7_CAPBA)
0	1.81698	0.324	0.02	0	cortex	Solyc11g017440	Metallothionein-like protein type 2 (AHRD V3.3 *** A0A2G2VXD7_CAPBA)
0	1.81003	0.38	0.045	0	cortex	Solyc09g010380	Metallothionein-like protein type 2 (AHRD V3.3 *** A0A2G2VXD7_CAPBA)
0	1.803	0.261	0.02	0	cortex	Solyc11g012700	Metallothionein-like protein type 2 (AHRD V3.3 *** A0A2G2VXD7_CAPBA)
0	1.75348	0.34	0.033	0	cortex	Solyc06g030470	Metallothionein-like protein type 2 (AHRD V3.3 *** A0A2G2VXD7_CAPBA)
0	1.65453	0.317	0.039	0	cortex	Solyc03g098020	Metallothionein-like protein type 2 (AHRD V3.3 *** A0A2G2VXD7_CAPBA)
0	1.63096	0.251	0.023	0	cortex	Solyc08g083060	Metallothionein-like protein type 2 (AHRD V3.3 *** A0A2G2VXD7_CAPBA)
0	1.61988	0.265	0.012	0	cortex	Solyc10g008880	Metallothionein-like protein type 2 (AHRD V3.3 *** A0A2G2VXD7_CAPBA)
0	1.61633	0.279	0.008	0	cortex	Solyc02g069040	Metallothionein-like protein type 2 (AHRD V3.3 *** A0A2G2VXD7_CAPBA)
0	1.36836	0.255	0.019	0	cortex	Solyc11g017010	Metallothionein-like protein type 2 (AHRD V3.3 *** A0A2G2VXD7_CAPBA)
0	1.32662	0.264	0.027	0	cortex	Solyc11g012580	Metallothionein-like protein type 2 (AHRD V3.3 *** A0A2G2VXD7_CAPBA)
1.02e-282	1.61429	0.376	0.063	3.14e-278	cortex	Solyc09g014620	Metallothionein-like protein type 2 (AHRD V3.3 *** A0A2G2VXD7_CAPBA)
3.86e-274	1.57267	0.298	0.041	1.19e-269	cortex	Solyc09g057630	Metallothionein-like protein type 2 (AHRD V3.3 *** A0A2G2VXD7_CAPBA)
5.64e-261	2.9487	0.254	0.032	1.74e-256	cortex	Solyc06g076140	Metallothionein-like protein type 2 (AHRD V3.3 *** A0A2G2VXD7_CAPBA)
8.9e-231	1.17326	0.263	0.037	2.75e-226	cortex	Solyc04g072450	Metallothionein-like protein type 2 (AHRD V3.3 *** A0A2G2VXD7_CAPBA)
1.29e-209	1.66701	0.34	0.066	3.97e-205	cortex	Solyc01g103530	Metallothionein-like protein type 2 (AHRD V3.3 *** A0A2G2VXD7_CAPBA)
3.69e-186	1.60532	0.52	0.16	1.14e-181	cortex	Solyc02g071150	Metallothionein-like protein type 2 (AHRD V3.3 *** A0A2G2VXD7_CAPBA)
4.68e-180	1.25493	0.259	0.045	1.44e-175	cortex	Solyc01g099780	Metallothionein-like protein type 2 (AHRD V3.3 *** A0A2G2VXD7_CAPBA)
2.22e-176	1.54074	0.368	0.087	6.85e-172	cortex	Solyc02g093110	Metallothionein-like protein type 2 (AHRD V3.3 *** A0A2G2VXD7_CAPBA)
8.04e-176	1.98087	0.465	0.14	2.48e-171	cortex	Solyc05g052890	Metallothionein-like protein type 2 (AHRD V3.3 *** A0A2G2VXD7_CAPBA)
9.39e-176	1.37998	0.344	0.077	2.9e-171	cortex	Solyc07g062400	Metallothionein-like protein type 2 (AHRD V3.3 *** A0A2G2VXD7_CAPBA)
2.69e-175	1.29536	0.257	0.045	8.31e-171	cortex	Solyc02g067860	Metallothionein-like protein type 2 (AHRD V3.3 *** A0A2G2VXD7_CAPBA)
4.75e-175	1.34751	0.318	0.066	1.47e-170	cortex	Solyc04g049080	Metallothionein-like protein type 2 (AHRD V3.3 *** A0A2G2VXD7_CAPBA)
2.63e-173	1.29163	0.283	0.054	8.11e-169	cortex	Solyc11g010500	Metallothionein-like protein type 2 (AHRD V3.3 *** A0A2G2VXD7_CAPBA)
4.55e-172	1.23074	0.331	0.072	1.4e-167	cortex	Solyc02g079220	Metallothionein-like protein type 2 (AHRD V3.3 *** A0A2G2VXD7_CAPBA)
1.89e-165	1.33248	0.304	0.064	5.85e-161	cortex	Solyc07g065090	Metallothionein-like protein type 2 (AHRD V3.3 *** A0A2G2VXD7_CAPBA)
3.66e-159	1.24018	0.259	0.049	1.13e-154	cortex	Solyc08g062783	Metallothionein-like protein type 2 (AHRD V3.3 *** A0A2G2VXD7_CAPBA)
2.45e-153	1.57215	0.56	0.218	7.56e-149	cortex	Solyc04g080850	Metallothionein-like protein type 2 (AHRD V3.3 *** A0A2G2VXD7_CAPBA)
2.73e-152	1.4969	0.499	0.168	8.43e-148	cortex	Solyc03g005410	Metallothionein-like protein type 2 (AHRD V3.3 *** A0A2G2VXD7_CAPBA)
1.17e-148	1.18322	0.265	0.054	3.62e-144	cortex	Solyc07g064620	Metallothionein-like protein type 2 (AHRD V3.3 *** A0A2G2VXD7_CAPBA)
9.31e-146	1.43922	0.311	0.074	2.88e-141	cortex	Solyc04g080010	Metallothionein-like protein type 2 (AHRD V3.3 *** A0A2G2VXD7_CAPBA)
1.75e-144	1.13689	0.272	0.058	5.41e-140	cortex	Solyc02g092800	Metallothionein-like protein type 2 (AHRD V3.3 *** A0A2G2VXD7_CAPBA)
3.92e-143	1.24144	0.311	0.074	1.21e-138	cortex	Solyc04g016270	Metallothionein-like protein type 2 (AHRD V3.3 *** A0A2G2VXD7_CAPBA)
7.97e-139	1.48428	0.968	0.912	2.46e-134	cortex	Solyc09g010800	Metallothionein-like protein type 2 (AHRD V3.3 *** A0A2G2VXD7_CAPBA)
4.67e-135	1.35787	0.67	0.323	1.44e-130	cortex	Solyc09g010440	Actin-depolymerizing factor (AHRD V3.3 *** Q1EMP8_PLAMJ)
1.82e-127	1.18627	0.779	0.448	5.61e-123	cortex	Solyc07g017780	(DB226) meloidogyne-induced giant cell protein
9.18e-127	1.08691	0.445	0.143	2.83e-122	cortex	Solyc03g117540	ABC transporter C family member 13 (AHRD V3.3 *** A0A2G3CZQ5_CAPCH)
1.25e-126	1.24445	0.505	0.188	3.88e-122	cortex	Solyc10g005510	Glyceraldehyde-3-phosphate dehydrogenase (AHRD V3.3 *** A0A2G3BCA8_CAPCH)
1.9e-122	1.22683	0.389	0.121	5.86e-118	cortex	Solyc03g097270	cystatin 9
1.32e-121	1.31076	0.46	0.165	4.08e-117	cortex	Solyc11g065490	protein RETICULATA-RELATED 4, chloroplastic-like (AHRD V3.3 *** A0A2I4G748_9ROSI)
1.12e-116	1.1862	0.44	0.155	3.47e-112	cortex	Solyc02g077410	28 kDa heat-and acid-stable phosphoprotein (AHRD V3.3 *** A0A1U8FTR4_CAPAN)
3.66e-116	1.20762	0.665	0.344	1.13e-111	cortex	Solyc01g103220	Cytochrome c (AHRD V3.3 *** A0A2G3BUT2_CAPCH)
9.56e-115	1.21047	0.794	0.53	2.95e-110	cortex	Solyc08g075690	Acyl-CoA-binding protein (AHRD V3.3 *** A0A2G2XLT1_CAPBA)
7.2e-113	1.25665	0.425	0.146	2.22e-108	cortex	Solyc07g017600	Pectinesterase (AHRD V3.3 *** A0A1U8F5L9_CAPAN)
4.3e-102	1.06133	0.289	0.081	1.33e-97	cortex	Solyc03g083360	Pectinesterase (AHRD V3.3 *** A0A2G3CX60_CAPCH)
6.37e-102	0.961122	0.254	0.064	1.97e-97	cortex	Solyc07g027020	Proline-rich receptor-like protein kinase PERK13 (AHRD V3.3 *** A0A1U8GM75_CAPAN)
3.07e-101	1.14266	0.558	0.253	9.49e-97	cortex	Solyc04g150111	ozone-responsive stress-like protein (DUF1138) (AHRD V3.3 *** AT1G01170.2)
7.39e-99	1.24659	0.404	0.148	2.28e-94	cortex	Solyc05g055310	Heavy metal transport protein (AHRD V3.3 *-* A0A1S6YG40_PHAEQ)
5.44e-93	1.11477	0.27	0.077	1.68e-88	cortex	Solyc03g111010	Glyceraldehyde-3-phosphate dehydrogenase (AHRD V3.11 *** tr|A0A0F7JIC2|A0A0F7JIC2_NICBE)
3.41e-92	0.993675	0.357	0.121	1.05e-87	cortex	Solyc01g010760	Mitochondrial outer membrane protein porin (AHRD V3.3 *** A0A2K3KY08_TRIPR)
5.53e-92	1.01575	0.758	0.512	1.71e-87	cortex	Solyc06g007510	Ubiquitin-conjugating enzyme (AHRD V3.3 *** A0A200PUP4_9MAGN)
2.9e-91	0.849166	0.94	0.829	8.94e-87	cortex	Solyc01g111170	cyclophilin
1.16e-89	0.953474	0.844	0.644	3.59e-85	cortex	Solyc12g043160	Translation machinery associated TMA7 (AHRD V3.3 *** A0A2U1KUC0_ARTAN)
1.94e-88	1.0481	0.282	0.086	6.01e-84	cortex	Solyc11g070130	Profilin (AHRD V3.3 *** A0A2G2VQJ3_CAPBA)
1.95e-87	1.31961	0.317	0.106	6.02e-83	cortex	Solyc01g150156	nuclear pore complex protein NUP98A-like isoform X5 (AHRD V3.3 *-* XP_019068100.2)
7.52e-87	1.09168	0.303	0.098	2.32e-82	cortex	Solyc05g010420	S-adenosylmethionine decarboxylase
2.35e-85	0.872152	0.284	0.087	7.26e-81	cortex	Solyc09g011920	uncoupling protein AF472619
4.4e-83	1.20348	0.443	0.186	1.36e-78	cortex	Solyc07g008320	Calcium-transporting ATPase (AHRD V3.3 *** G3LY22_SOLLC)
1.61e-82	1.15044	0.307	0.103	4.97e-78	cortex	Solyc03g112910	Pantothenate kinase 2 (AHRD V3.3 *** A0A0K9S3P1_SPIOL)
4.16e-82	1.03096	0.462	0.201	1.29e-77	cortex	Solyc12g005570	hypothetical protein (AHRD V3.3 *** AT2G20820.1)
6.24e-81	0.949372	0.278	0.088	1.93e-76	cortex	Solyc09g090040	Germin-like protein subfamily 1 member 15 (AHRD V3.3 *** A0A2G2W1B7_CAPBA)
7.22e-77	1.01807	0.684	0.431	2.23e-72	cortex	Solyc11g072450	ATP synthase subunit d, mitochondrial (AHRD V3.3 *** A0A1U8ELT5_CAPAN)
3.26e-75	0.88633	0.314	0.109	1.01e-70	cortex	Solyc09g074050	2-oxoglutarate (2OG) and Fe(II)-dependent oxygenase-like protein (AHRD V3.3 *-* G5DX62_SILLA)
2.59e-74	1.05126	0.465	0.216	8e-70	cortex	Solyc11g068400	Cytochrome b-c1 complex subunit 9 (AHRD V3.3 *** A0A2G2VPU7_CAPBA)
5.58e-73	0.951988	0.443	0.197	1.72e-68	cortex	Solyc08g066110	Profilin (AHRD V3.3 *** A0A2G2W5D3_CAPBA)
1.19e-70	0.838827	0.381	0.153	3.68e-66	cortex	Solyc03g117770	Serinc-domain containing serine and sphingolipid biosynthesis protein (AHRD V3.3 *** A0A2U1NLC6_ARTAN)
1.22e-70	0.900299	0.718	0.472	3.76e-66	cortex	Solyc07g062650	Malate dehydrogenase (AHRD V3.3 *** Q645N1_SOLLC)
1.81e-69	1.00294	0.515	0.259	5.59e-65	cortex	Solyc01g073740	Citrate synthase (AHRD V3.3 *** A0A2G3ALM4_CAPAN)
4.69e-69	0.931965	0.591	0.329	1.45e-64	cortex	Solyc05g023800	Ran protein/TC4 protein 1
1.86e-68	0.942039	0.33	0.127	5.73e-64	cortex	Solyc07g009490	Ethanolamine-phosphate cytidylyltransferase (AHRD V3.3 *** A0A2G3BYY5_CAPCH)
7.06e-68	0.931298	0.397	0.168	2.18e-63	cortex	Solyc03g123630	pectin methylesterase pmeu1
2.62e-67	0.867613	0.284	0.1	8.1e-63	cortex	Solyc12g026430	Nucleobase-ascorbate transporter 6 (AHRD V3.3 *** A0A1U8FWK5_CAPAN)
1.41e-65	1.06173	0.347	0.141	4.35e-61	cortex	Solyc08g006600	Dynamin-related protein 3A (AHRD V3.11 *** tr|A0A2G3BQP9|A0A2G3BQP9_CAPCH)
9.95e-64	0.899456	0.258	0.088	3.07e-59	cortex	Solyc10g011740	Ubiquitin-conjugating enzyme (AHRD V3.3 *** H6VUS9_9FABA)
2.75e-63	0.886579	0.63	0.38	8.49e-59	cortex	Solyc01g079420	Cytochrome c oxidase subunit 5C (AHRD V3.3 *** A0A2G3AK13_CAPAN)
7.06e-63	0.806012	0.262	0.09	2.18e-58	cortex	Solyc07g045290	Long chain acyl-CoA synthetase (AHRD V3.3 *** Q5W6W7_ORYSJ)
1.9e-62	0.788718	0.327	0.128	5.88e-58	cortex	Solyc01g006430	Fatty acid desaturase (AHRD V3.3 *** E7CCC0_9BRAS)
2.58e-62	0.858291	0.304	0.116	7.98e-58	cortex	Solyc07g049360	Small ubiquitin-related modifier (AHRD V3.3 *** A0A1U8FER0_CAPAN)
3.24e-62	0.867926	0.276	0.099	1e-57	cortex	Solyc01g067680	Tubby-like F-box protein (AHRD V3.3 *** A0A2G3DFX8_CAPCH)
6.19e-60	0.903495	0.419	0.196	1.91e-55	cortex	Solyc10g005560	Ubiquitin family protein (AHRD V3.3 *** A0A1Y1IF26_KLENI)
1.81e-59	0.861152	0.39	0.175	5.6e-55	cortex	Solyc09g007180	Adenylate kinase (AHRD V3.3 *** S8CID7_9LAMI),Pfam:PF00406
4.75e-58	0.712772	0.295	0.112	1.47e-53	cortex	Solyc02g070540	DUF642 domain-containing protein (AHRD V3.3 *** A0A1Q3DKA7_CEPFO)
1.38e-56	0.723121	0.811	0.62	4.25e-52	cortex	Solyc07g066600	Phosphoglycerate kinase (AHRD V3.3 *** A0A2G3C3B1_CAPCH)
4.03e-56	0.85043	0.636	0.401	1.24e-51	cortex	Solyc02g067460	Mitochondrial outer membrane protein porin (AHRD V3.3 *** A0A2K3KY08_TRIPR)
4.09e-55	0.815089	0.334	0.142	1.26e-50	cortex	Solyc07g005200	Synaptobrevin-like protein (AHRD V3.3 *** A0A2U1NP32_ARTAN)
3.14e-54	0.815024	0.658	0.432	9.7e-50	cortex	Solyc12g010060	Eukaryotic translation initiation factor 5A (AHRD V3.3 *** Q6S021_CAPAN)
4.29e-54	0.77717	0.439	0.215	1.32e-49	cortex	Solyc04g074550	Cytochrome c oxidase subunit (AHRD V3.3 *-* B6UF31_MAIZE)
5.77e-54	0.767853	0.447	0.222	1.78e-49	cortex	Solyc01g088570	Acyl carrier protein (AHRD V3.3 *** A0A1U8EAL0_CAPAN)
6.69e-54	0.870622	0.593	0.357	2.07e-49	cortex	Solyc01g080540	Histidine-containing phosphotransfer protein 1 (AHRD V3.3 *** A0A2G2VZ65_CAPBA)
1.22e-53	0.802994	0.553	0.317	3.76e-49	cortex	Solyc06g007540	Cytochrome b-c1 complex subunit 8 (AHRD V3.3 *** A0A1U8H2J1_CAPAN)
9.57e-53	0.771934	0.338	0.147	2.96e-48	cortex	Solyc04g076810	Non-specific serine/threonine protein kinase (AHRD V3.3 *** A0A2G3CPB2_CAPCH)
5.15e-52	0.793578	0.573	0.341	1.59e-47	cortex	Solyc05g046390	neuronal acetylcholine receptor subunit alpha-5 (AHRD V3.3 *** AT2G31490.1)
1.41e-51	0.782548	0.579	0.351	4.37e-47	cortex	Solyc09g074870	Aldose 1-epimerase (AHRD V3.3 *-* A0A1U8FSY0_CAPAN)
1.83e-51	0.791227	0.262	0.102	5.65e-47	cortex	Solyc05g015630	nuclear transport factor 2-like (AHRD V3.3 *** A0A2I4G8G9_9ROSI)
2.13e-51	0.792743	0.461	0.24	6.57e-47	cortex	Solyc12g008730	ATP synthase subunit G mitochondrial-like (AHRD V3.3 *** A0A2K3LBD4_TRIPR)
3.54e-51	0.862459	0.445	0.23	1.09e-46	cortex	Solyc09g091170	NADH dehydrogenase [ubiquinone] 1 alpha subcomplex subunit 13-B (AHRD V3.3 *** A0A2G3CRY5_CAPCH)
4.07e-51	0.768564	0.528	0.295	1.26e-46	cortex	Solyc11g005050	Mitochondrial ATP synthase subunit (AHRD V3.3 *** A0A2K3PHV4_TRIPR)
4.68e-51	0.803013	0.442	0.225	1.44e-46	cortex	Solyc02g091880	Cytochrome c oxidase subunit 6a, mitochondrial (AHRD V3.3 *** A0A1U8FNT4_CAPAN)
5.29e-51	0.836326	0.277	0.11	1.63e-46	cortex	Solyc01g094640	DUF3741 domain-containing protein/DUF4378 domain-containing protein (AHRD V3.3 *** A0A1Q3CNJ4_CEPFO)
6.74e-51	0.779087	0.571	0.343	2.08e-46	cortex	Solyc01g087120	ATP synthase subunit O, mitochondrial (AHRD V3.3 *** A0A2G2XQH2_CAPBA)
4.21e-50	0.670547	0.776	0.594	1.3e-45	cortex	Solyc01g067740	Superoxide dismutase [Cu-Zn] 1
4.09e-49	0.814298	0.272	0.11	1.26e-44	cortex	Solyc01g094200	Malic enzyme (AHRD V3.3 *** A0A2G3BT53_CAPCH)
7.25e-49	1.06007	0.342	0.162	2.24e-44	cortex	Solyc01g098110	Acyltransferase-like protein, chloroplastic (AHRD V3.11 *** tr|A0A2G3BTU6|A0A2G3BTU6_CAPCH)
5.27e-47	0.52862	0.513	0.275	1.63e-42	cortex	Solyc05g054480	Actin (AHRD V3.3 *** A0A2G2VVS8_CAPBA)
6.07e-47	0.766705	0.607	0.383	1.87e-42	cortex	Solyc06g063310	ATP-dependent RNA helicase (AHRD V3.3 *** AT4G30010.1)
1.37e-46	0.722018	0.524	0.298	4.24e-42	cortex	Solyc01g091530	Fasciclin-like arabinogalactan protein (AHRD V3.11 *** tr|E3WHD6|E3WHD6_9ROSI)
2.6e-46	0.733403	0.531	0.305	8.02e-42	cortex	Solyc06g065180	SLL1 protein (AHRD V3.3 *** B6SMM6_MAIZE)
8.2e-46	0.679057	0.688	0.493	2.53e-41	cortex	Solyc04g011510	Triosephosphate isomerase (AHRD V3.11 *** tr|S8E0E9|S8E0E9_9LAMI)
3.23e-44	0.844081	0.495	0.28	9.96e-40	cortex	Solyc04g054910	Ethylene-responsive transcription factor (AHRD V3.3 *-* A0A2G2ZQC4_CAPAN)
1.22e-43	0.769267	0.409	0.212	3.76e-39	cortex	Solyc08g022210	Methylthioribose-1-phosphate isomerase (AHRD V3.3 *** A0A1U8DRF1_CAPAN)
1.03e-42	1.00229	0.27	0.117	3.18e-38	cortex	Solyc02g086970	Aldehyde dehydrogenase (AHRD V3.3 *** A0A2U1MUY7_ARTAN)
1.17e-42	0.709754	0.358	0.174	3.6e-38	cortex	Solyc02g087330	B12D protein (AHRD V3.3 *** Q9XHD5_IPOBA)
2.22e-42	0.712809	0.368	0.182	6.86e-38	cortex	Solyc01g022750	NADH dehydrogenase [ubiquinone] 1 alpha subcomplex subunit 6 (AHRD V3.3 *** A0A1U8GJI0_CAPAN)
2.12e-41	0.635707	0.414	0.214	6.54e-37	cortex	Solyc01g008110	Cytochrome P450 (AHRD V3.11 *** tr|A0A200R3Q9|A0A200R3Q9_9MAGN)
2.87e-41	0.632027	0.653	0.443	8.85e-37	cortex	Solyc11g010230	Histone H3 (AHRD V3.3 *** A0A2K1J132_PHYPA)
3.35e-41	0.675919	0.355	0.174	1.03e-36	cortex	Solyc07g055210	Aspartate aminotransferase (AHRD V3.3 *** A0A2G2WE83_CAPBA)
5.76e-41	0.673425	0.44	0.237	1.78e-36	cortex	Solyc10g083720	Pyruvate kinase (AHRD V3.3 *** A0A1U8EAH7_CAPAN)
5.92e-41	0.717781	0.328	0.156	1.83e-36	cortex	Solyc12g036200	Peptidyl-prolyl cis-trans isomerase (AHRD V3.3 *** A0A1U8EWD8_CAPAN),Pfam:PF13616
4.92e-40	0.661322	0.627	0.415	1.52e-35	cortex	Solyc04g081090	V-type proton ATPase proteolipid subunit (AHRD V3.3 *** A0A2G3AAA7_CAPAN)
5.95e-40	0.787603	0.588	0.381	1.84e-35	cortex	Solyc06g084020	histone H1
1.56e-39	0.656701	0.489	0.28	4.81e-35	cortex	Solyc03g095730	Ubiquinol-cytochrome c reductase complex 6.7 kDa protein (AHRD V3.3 *** A0A2G2ZWQ4_CAPAN)
3.14e-39	0.67582	0.357	0.178	9.69e-35	cortex	Solyc07g062570	Ubiquitin-conjugating enzyme (AHRD V3.3 *** H6VUT0_9FABA)
5.63e-39	0.626367	0.333	0.159	1.74e-34	cortex	Solyc08g077930	Isocitrate dehydrogenase [NAD] subunit, mitochondrial (AHRD V3.3 *** O65852_TOBAC)
1.01e-38	0.654724	0.394	0.208	3.12e-34	cortex	Solyc10g078690	Outer envelope pore protein 16-3, chloroplastic/mitochondrial (AHRD V3.3 *** A0A1U8E9I6_CAPAN),Pfam:PF02466
1.33e-38	0.643166	0.551	0.344	4.12e-34	cortex	Solyc12g008630	Mitochondrial processing peptidase (AHRD V3.3 *** S8DRX8_9LAMI)
1.57e-38	0.678762	0.585	0.381	4.85e-34	cortex	Solyc11g039840	Cytochrome b-c1 complex subunit Rieske, mitochondrial (AHRD V3.3 *** UCRI_SOLTU)
3.1e-38	0.530984	0.812	0.681	9.59e-34	cortex	Solyc09g090140	Malate dehydrogenase (AHRD V3.11 *** tr|A0A1U8G3L8|A0A1U8G3L8_CAPAN)
3.41e-38	0.68423	0.284	0.129	1.05e-33	cortex	Solyc10g083120	Ubiquitin-conjugating enzyme variant (AHRD V3.3 *** C8CP48_CITSI)
4.43e-38	0.577315	0.278	0.124	1.37e-33	cortex	Solyc11g027870	MICOS complex subunit Mic10-like protein (DUF543) (AHRD V3.3 *** F4I1E5_ARATH)
4.76e-38	0.599234	0.588	0.371	1.47e-33	cortex	Solyc01g104700	Ran protein/TC4 protein ran2b
5.1e-38	0.648844	0.413	0.222	1.57e-33	cortex	Solyc09g091820	putative type 1 membrane protein Chr3:8726241-8729023 FORWARD LENGTH 364 201606 (AHRD V3.11 *** AT3G24160.1)
5.1e-38	0.642477	0.401	0.213	1.57e-33	cortex	Solyc06g067940	Cytochrome c oxidase subunit 5b-1, mitochondrial (AHRD V3.3 *** A0A2G3C921_CAPCH)
7.41e-38	0.702158	0.262	0.116	2.29e-33	cortex	Solyc10g074500	mitochondrial NAD-dependent isocitrate dehydrogenase
1.07e-36	0.670524	0.347	0.175	3.31e-32	cortex	Solyc09g011760	Mitochondrial import inner membrane translocase subunit TIM10 (AHRD V3.3 *** A0A2G2VX96_CAPBA)
2.4e-36	0.625244	0.447	0.255	7.42e-32	cortex	Solyc11g070030	NADH-quinone oxidoreductase subunit B (AHRD V3.3 *** A0A1V9H215_9XANT)
2.86e-36	0.625266	0.325	0.16	8.84e-32	cortex	Solyc01g007910	succinyl-CoA ligase alpha 1 subunit
2.92e-36	0.572608	0.376	0.194	9.01e-32	cortex	Solyc12g013550	hypothetical protein (AHRD V3.3 *** AT2G20820.1)
4.9e-36	0.529468	0.27	0.122	1.51e-31	cortex	Solyc11g005670	POLYUBIQUITIN 1
9.56e-36	0.644973	0.331	0.165	2.95e-31	cortex	Solyc06g065480	Protein-tyrosine-phosphatase PTP1 (AHRD V3.3 *** A0A2G3C819_CAPCH)
1.32e-35	0.611605	0.583	0.384	4.07e-31	cortex	Solyc01g008000	ADP-ribosylation factor (AHRD V3.3 *** A0A2U1LV56_ARTAN)
2.65e-35	0.733398	0.278	0.131	8.19e-31	cortex	Solyc01g102290	Low temperature and salt responsive protein (AHRD V3.3 *** Q8H9B8_SOLTU)
3.92e-35	0.540466	0.831	0.682	1.21e-30	cortex	Solyc10g051377	RNA-binding protein (AHRD V3.3 *** O24106_NICGU)
4.19e-35	0.640893	0.637	0.443	1.29e-30	cortex	Solyc05g005190	ADP-ribosylation factor (AHRD V3.3 *** A0A2U1LV56_ARTAN)
1.18e-34	0.635398	0.572	0.372	3.64e-30	cortex	Solyc01g111300	Cold-shock protein (AHRD V3.3 *-* A0A200RAC1_9MAGN)
3.7e-34	0.552896	0.251	0.112	1.14e-29	cortex	Solyc08g079650	ACT domain-containing protein (AHRD V3.3 *** A0A1Q3BQZ1_CEPFO)
4.86e-34	0.584674	0.341	0.175	1.5e-29	cortex	Solyc08g078860	NADH dehydrogenase [ubiquinone] 1 beta subcomplex subunit 8, mitochondrial (AHRD V3.3 *** A0A1U8GDQ0_CAPAN)
5.81e-34	0.545761	0.354	0.183	1.79e-29	cortex	Solyc10g005230	excitatory amino acid transporter (AHRD V3.3 *** AT4G20150.1)
6.02e-34	0.59488	0.335	0.171	1.86e-29	cortex	Solyc08g080240	NADH-ubiquinone oxidoreductase (AHRD V3.3 *** A0A2P4Q047_RHIID)
8.78e-34	0.578226	0.665	0.469	2.71e-29	cortex	Solyc01g104680	Ran protein/TC4 protein ran2a
1.06e-33	0.588353	0.255	0.116	3.27e-29	cortex	Solyc08g074410	Tryptophan--tRNA ligase, cytoplasmic (AHRD V3.11 *** tr|A0A1U8GS48|A0A1U8GS48_CAPAN)
1.1e-33	0.635629	0.416	0.234	3.41e-29	cortex	Solyc06g060080	Mitochondrial ATP synthase subunit (AHRD V3.11 *** tr|A0A2K3NL61|A0A2K3NL61_TRIPR)
1.13e-33	0.559111	0.611	0.4	3.49e-29	cortex	Solyc06g005360	Actin-depolymerizing factor (AHRD V3.3 *** D9I9X9_HEVBR)
1.77e-33	0.665014	0.358	0.191	5.47e-29	cortex	Solyc01g087620	Ubiquitin-like protein 5 (AHRD V3.3 *** A0A1U8DUI9_CAPAN)
4.14e-33	0.619035	0.404	0.226	1.28e-28	cortex	Solyc11g005880	NADH-ubiquinone oxidoreductase-related protein (AHRD V3.3 *** A0A2U1MTF0_ARTAN)
4.61e-33	0.594055	0.587	0.384	1.42e-28	cortex	Solyc04g007550	ATP synthase subunit beta (AHRD V3.3 *** A0A2G2WS30_CAPBA)
9.11e-33	0.633375	0.433	0.25	2.81e-28	cortex	Solyc10g081190	Leucine-rich repeat receptor-like protein kinase family (AHRD V3.3 *** A0A0K9PTM3_ZOSMR)
1.34e-32	0.697107	0.436	0.255	4.14e-28	cortex	Solyc09g065830	NADH dehydrogenase (AHRD V3.3 *** A0A2K3L7L1_TRIPR),Pfam:PF01257
1.53e-32	0.607961	0.265	0.125	4.73e-28	cortex	Solyc10g051350	NADH-quinone oxidoreductase subunit I (AHRD V3.3 *** A0A2W4F7J2_9RHIZ)
2.21e-32	0.594665	0.272	0.129	6.83e-28	cortex	Solyc09g150155	Cytochrome b-c1 complex subunit 6 (AHRD V3.3 *** A0A2G2ZW44_CAPAN)
7.05e-32	0.58518	0.456	0.27	2.18e-27	cortex	Solyc01g110390	NADH dehydrogenase [ubiquinone] 1 beta subcomplex subunit 9 (AHRD V3.3 *** A0A1U8E7N6_CAPAN)
1.33e-31	0.598343	0.54	0.352	4.1e-27	cortex	Solyc02g093900	Cytochrome c1 (AHRD V3.3 *** A0A200Q1S0_9MAGN)
1.41e-31	0.643886	0.579	0.393	4.36e-27	cortex	Solyc12g055760	ATP synthase subunit epsilon, mitochondrial (AHRD V3.3 *** A0A2G3B3J0_CAPCH)
1.66e-31	0.584999	0.434	0.252	5.13e-27	cortex	Solyc02g087240	NADH dehydrogenase [ubiquinone] flavoprotein 1, mitochondrial (AHRD V3.3 *** A0A2G3D9C7_CAPCH)
1.78e-31	0.537153	0.39	0.215	5.5e-27	cortex	Solyc10g054560	V-type proton ATPase proteolipid subunit (AHRD V3.3 *** A0A2I4E7G5_9ROSI)
2.53e-31	0.544455	0.31	0.156	7.82e-27	cortex	Solyc01g109620	NADH-quinone oxidoreductase subunit I (AHRD V3.3 *** A0A2W4F7J2_9RHIZ)
2.71e-31	0.55794	0.338	0.177	8.37e-27	cortex	Solyc11g068510	copper ion binding protein (AHRD V3.3 *** AT2G27730.4)
3.29e-31	0.573597	0.498	0.31	1.01e-26	cortex	Solyc12g036790	NADH dehydrogenase [ubiquinone] 1 beta subcomplex subunit 10-B (AHRD V3.3 *** A0A2G3D198_CAPCH)
5.95e-31	0.605958	0.312	0.16	1.84e-26	cortex	Solyc01g095150	late embryogenesis-like protein
6.16e-31	0.617193	0.279	0.138	1.9e-26	cortex	Solyc06g049080	thioredoxin peroxidase 1
6.43e-31	0.603785	0.425	0.245	1.99e-26	cortex	Solyc07g006790	Acetyltransferase component of pyruvate dehydrogenase complex (AHRD V3.3 *** A0A1U8HER3_CAPAN)
1.11e-30	0.604498	0.408	0.237	3.44e-26	cortex	Solyc08g067020	Cytochrome b-c1 complex subunit 7 (AHRD V3.11 *** tr|A0A1U8E2B0|A0A1U8E2B0_CAPAN)
1.28e-30	0.592833	0.35	0.189	3.96e-26	cortex	Solyc03g025910	transmembrane protein (AHRD V3.3 *** AT4G00585.1)
1.95e-30	0.576065	0.455	0.273	6.01e-26	cortex	Solyc11g062190	ADP,ATP carrier protein, mitochondrial (AHRD V3.3 *** A0A2G3CB84_CAPCH)
2.77e-30	0.389286	0.916	0.861	8.56e-26	cortex	Solyc05g014470	glyceraldehyde 3-phosphate dehydrogenase
4.64e-30	0.589227	0.261	0.126	1.43e-25	cortex	Solyc04g015370	Acyl carrier protein (AHRD V3.3 *** A0A2G3CDT8_CAPCH)
5.89e-30	0.57025	0.469	0.286	1.82e-25	cortex	Solyc07g044840	2,3-bisphosphoglycerate-independent phosphoglycerate mutase (AHRD V3.3 *** A0A2G2WBT5_CAPBA)
1.13e-29	0.5782	0.366	0.201	3.49e-25	cortex	Solyc11g006260	Defensin-like protein (AHRD V3.3 *** A0A314KXD1_NICAT),Pfam:PF00304
1.84e-29	0.522265	0.387	0.216	5.69e-25	cortex	Solyc04g072047	MALE GAMETOPHYTE DEFECTIVE 1 (AHRD V3.3 *** AT2G21870.1)
2.07e-29	0.55043	0.559	0.366	6.4e-25	cortex	Solyc07g005560	Eukaryotic translation initiation factor 5A (AHRD V3.3 *** A0A2G3BXD8_CAPCH)
3.75e-29	0.531591	0.323	0.172	1.16e-24	cortex	Solyc01g097020	succinate dehydrogenase subunit 8, mitochondrial (AHRD V3.3 *** XP_024440768.1)
2.06e-28	0.540574	0.511	0.328	6.37e-24	cortex	Solyc01g110540	ATP synthase E chain (AHRD V3.3 *** Q8GXE7_ARATH)
1.04e-27	0.565839	0.41	0.245	3.21e-23	cortex	Solyc05g050200	Eukaryotic translation initiation factor 1A (AHRD V3.3 *** A0A2G3BSS7_CAPCH)
1.69e-27	0.537144	0.298	0.156	5.23e-23	cortex	Solyc08g005490	S-adenosyl-L-methionine-dependent methyltransferases superfamily protein (AHRD V3.3 *** A0A2U1NU97_ARTAN)
1.83e-27	0.754966	0.336	0.188	5.66e-23	cortex	Solyc01g150152	Unknown protein
2.64e-27	0.533575	0.551	0.367	8.15e-23	cortex	Solyc03g115110	ATP synthase subunit gamma (AHRD V3.3 *** A0A2I4EZN6_9ROSI)
3.15e-27	0.525282	0.403	0.236	9.72e-23	cortex	Solyc12g044880	ss-galactosidase, clone tEG1B
4.24e-27	0.638706	0.279	0.146	1.31e-22	cortex	Solyc09g082650	1,2-dihydroxy-3-keto-5-methylthiopentene dioxygenase (AHRD V3.3 *** A8UGP3_SOLTU)
5.77e-27	0.482596	0.646	0.454	1.78e-22	cortex	Solyc06g074490	Unknown protein
7.8e-27	0.57952	0.413	0.249	2.41e-22	cortex	Solyc02g093680	succinate dehydrogenase
9.74e-27	0.679938	0.598	0.419	3.01e-22	cortex	Solyc08g005800	Pectin acetylesterase (AHRD V3.3 *** A0A1U8F2I8_CAPAN)
1.1e-26	0.406552	0.863	0.745	3.41e-22	cortex	Solyc06g005060	elongation factor 1-alpha
1.13e-26	0.50053	0.316	0.17	3.48e-22	cortex	Solyc02g068450	V-type proton ATPase subunit F (AHRD V3.3 *** A0A1U8FKD8_CAPAN)
3.77e-26	0.511454	0.341	0.189	1.16e-21	cortex	Solyc10g076350	Macrophage migration inhibitory factor (AHRD V3.3 *** A0A2U1PAA1_ARTAN)
5.2e-26	0.4344	0.312	0.166	1.6e-21	cortex	Solyc12g006007	Unknown protein
6.08e-26	0.310843	0.689	0.486	1.88e-21	cortex	Solyc10g039290	Major facilitator superfamily protein (AHRD V3.3 *** A0A1P8AT47_ARATH)
3.47e-25	0.522659	0.493	0.317	1.07e-20	cortex	Solyc06g083790	succinyl CoA ligase beta subunit
4.59e-25	0.533957	0.402	0.241	1.42e-20	cortex	Solyc05g009360	translocase subunit seca (AHRD V3.3 *** AT1G13390.2)
4.84e-25	0.553533	0.297	0.161	1.5e-20	cortex	Solyc07g065275	NADH-ubiquinone oxidoreductase (AHRD V3.3 *** A0A200QX89_9MAGN)
5.23e-25	0.545468	0.301	0.164	1.62e-20	cortex	Solyc07g064270	Glucose-6-phosphate/phosphate translocator 2, chloroplastic (AHRD V3.3 *** A0A2G2Z5J6_CAPAN)
7.22e-25	0.631846	0.289	0.158	2.23e-20	cortex	Solyc08g075370	Unknown protein
7.29e-25	0.496751	0.325	0.181	2.25e-20	cortex	Solyc03g114170	Protein DELETION OF SUV3 SUPPRESSOR 1(I) (AHRD V3.3 *** SEM11_ARATH)
8.01e-25	0.440047	0.298	0.159	2.48e-20	cortex	Solyc07g006650	Xylose isomerase (AHRD V3.3 *** A0A1U8H8G3_CAPAN)
2.36e-24	0.472882	0.349	0.199	7.29e-20	cortex	Solyc02g080630	Lactoylglutathione lyase (AHRD V3.3 *** A0A1U8FLK7_CAPAN)
3e-24	0.435924	0.33	0.184	9.28e-20	cortex	Solyc06g073900	Succinate dehydrogenase subunit 6, mitochondrial (AHRD V3.3 *** A0A2G2XX03_CAPAN)
3.69e-24	0.484186	0.263	0.137	1.14e-19	cortex	Solyc10g007260	Ubiquitin-conjugating enzyme (AHRD V3.3 *** H6VUT0_9FABA)
4.84e-24	0.500754	0.601	0.446	1.49e-19	cortex	Solyc02g094470	Phosphate carrier protein, mitochondrial (AHRD V3.3 *** A0A1U8FRG6_CAPAN)
8.06e-24	0.507028	0.521	0.356	2.49e-19	cortex	Solyc02g085350	Succinate dehydrogenase [ubiquinone] flavoprotein subunit, mitochondrial (AHRD V3.3 *** A0A2G3D7Q7_CAPCH)
1e-23	0.527799	0.584	0.416	3.1e-19	cortex	Solyc07g066380	Unknown protein
1.41e-23	0.47432	0.482	0.311	4.37e-19	cortex	Solyc03g007740	Reticulon-like protein (AHRD V3.3 *** A0A2G3CWR7_CAPCH)
1.98e-23	0.427967	0.412	0.251	6.12e-19	cortex	Solyc06g083810	Glycolipid transfer protein domain (AHRD V3.3 *** A0A200QEY9_9MAGN)
2.87e-23	0.561563	0.298	0.167	8.85e-19	cortex	Solyc06g073360	succinate dehydrogenase subunit 7B, mitochondrial (AHRD V3.3 *** A0A2I4HJZ8_9ROSI)
3.68e-23	0.517398	0.524	0.365	1.14e-18	cortex	Solyc05g050230	Ubiquitin-conjugating enzyme (AHRD V3.3 *-* Q5XUV4_WHEAT)
6.63e-23	0.536757	0.328	0.19	2.05e-18	cortex	Solyc09g013110	Reticulon-like protein (AHRD V3.3 *** A0A2G3BKW2_CAPCH)
1.37e-22	0.449329	0.667	0.511	4.24e-18	cortex	Solyc09g009020	enolase
9.7e-22	0.4148	0.292	0.162	3e-17	cortex	Solyc06g072580	Pyruvate dehydrogenase E1 component subunit beta (AHRD V3.3 *** A0A2G3CA95_CAPCH)
1.49e-21	0.484636	0.283	0.156	4.59e-17	cortex	Solyc01g100940	protein NIM1-INTERACTING 1-like isoform X2 (AHRD V3.11 -** XP_020213781.1)
2.14e-21	0.485877	0.295	0.167	6.6e-17	cortex	Solyc02g067420	Ubiquitin-conjugating enzyme (AHRD V3.3 *** Q5ZFS2_PLAMJ)
4.26e-21	0.396088	0.264	0.142	1.32e-16	cortex	Solyc05g006520	Pyruvate dehydrogenase E1 component subunit alpha (AHRD V3.11 *** tr|A0A1U8EUA7|A0A1U8EUA7_CAPAN)
1.48e-20	0.457618	0.552	0.388	4.57e-16	cortex	Solyc08g062920	elongation factor 2
2.02e-20	0.495286	0.257	0.14	6.25e-16	cortex	Solyc01g094930	CAAX prenyl protease 1 (Peptidase family M48) (AHRD V3.3 *** A0A166XK07_9PEZI)
2.95e-20	0.458361	0.409	0.263	9.12e-16	cortex	Solyc07g064130	Polyubiquitin (AHRD V3.3 *** F1SY21_MESCR)
3.24e-20	0.425843	0.531	0.364	1e-15	cortex	Solyc01g109410	Dolichyl-diphosphooligosaccharide--protein glycosyltransferase 48 kDa subunit (AHRD V3.3 *** A0A2G2WA56_CAPBA)
6.32e-20	0.427919	0.446	0.292	1.95e-15	cortex	Solyc01g011000	Eukaryotic translation initiation factor 5A (AHRD V3.3 *** A0A1U8HES8_CAPAN)
1.16e-19	0.400276	0.356	0.216	3.59e-15	cortex	Solyc01g080330	Bax inhibitor 1-related (AHRD V3.11 *-* tr|A0A200RBK8|A0A200RBK8_9MAGN)
1.3e-19	0.483827	0.381	0.241	4.01e-15	cortex	Solyc04g049450	Protein disulfide-isomerase (AHRD V3.3 *** A0A2G3AFP1_CAPAN)
1.65e-19	0.399141	0.263	0.147	5.1e-15	cortex	Solyc03g111200	Adenylate kinase (AHRD V3.3 *** A0A200R495_9MAGN),Pfam:PF00406
1.78e-19	0.458826	0.312	0.182	5.49e-15	cortex	Solyc08g013730	NOD26-like intrinsic protein5.1
1.86e-19	0.494936	0.348	0.215	5.74e-15	cortex	Solyc07g051850	aspartic proteinase-like (AHRD V3.3 *** A0A2I4H0Z7_9ROSI)
2.04e-19	0.416614	0.363	0.224	6.29e-15	cortex	Solyc01g103680	DUF1682 domain-containing protein (AHRD V3.3 *** A0A1Q3D239_CEPFO)
2.22e-19	0.43687	0.429	0.28	6.86e-15	cortex	Solyc04g080960	pre-pro-cysteine proteinase
4.02e-19	0.398362	0.478	0.321	1.24e-14	cortex	Solyc05g008600	ripening regulated protein (DDTFR6/A)
4.41e-19	0.407131	0.307	0.179	1.36e-14	cortex	Solyc01g073690	V-type proton ATPase subunit D (AHRD V3.3 *** A0A2G2WYU9_CAPBA)
5.97e-19	0.455673	0.415	0.272	1.84e-14	cortex	Solyc03g083440	Glutamate synthase (AHRD V3.3 *** A0A2U1PKW7_ARTAN)
6.72e-19	0.384438	0.71	0.561	2.07e-14	cortex	Solyc06g073430	40S ribosomal protein S29-like (AHRD V3.3 *** A0A2I4F7M1_9ROSI)
7e-19	0.36511	0.36	0.22	2.16e-14	cortex	Solyc08g068300	Coiled-coil domain-containing protein 25 (AHRD V3.3 *** A0A1U8DSI6_CAPAN)
8.45e-19	0.413712	0.534	0.368	2.61e-14	cortex	Solyc12g044720	60S ribosomal protein L28 (AHRD V3.3 *** B3TLS3_ELAGV)
8.51e-19	0.479707	0.483	0.337	2.63e-14	cortex	Solyc11g066060	70 kDa heat shock protein (AHRD V3.11 *** tr|Q943K7|Q943K7_ORYSJ)
1.17e-18	0.386739	0.308	0.181	3.61e-14	cortex	Solyc09g064450	NADH dehydrogenase (AHRD V3.3 *** A0A2K3NNI2_TRIPR)
1.21e-18	0.406761	0.448	0.297	3.75e-14	cortex	Solyc02g092270	NADH dehydrogenase [ubiquinone] iron-sulfur protein 4, mitochondrial (AHRD V3.3 *** A0A1U8FNY1_CAPAN)
1.63e-18	0.407194	0.291	0.171	5.03e-14	cortex	Solyc03g019720	Gamma carbonic anhydrase-like 2, mitochondrial (AHRD V3.11 *** tr|A0A1U8FYL3|A0A1U8FYL3_CAPAN)
1.84e-18	0.408878	0.281	0.163	5.69e-14	cortex	Solyc06g050770	Alpha-soluble NSF attachment protein (AHRD V3.3 *** A0A2G2WJF0_CAPBA),Pfam:PF14938
2.85e-18	0.44512	0.387	0.245	8.81e-14	cortex	Solyc01g091220	40S ribosomal protein S13 (AHRD V3.3 *** A0A2I0WN36_9ASPA)
5.04e-18	0.425385	0.481	0.331	1.56e-13	cortex	Solyc05g055770	basic leucine zipper and W2 domain-containing protein 2-like (AHRD V3.3 *** A0A2I4DVN7_9ROSI)
7.52e-18	0.35061	0.311	0.185	2.32e-13	cortex	Solyc09g090580	translation initiation factor iso4E
8.95e-18	0.371724	0.278	0.161	2.76e-13	cortex	Solyc05g012380	Carbohydrate-binding X8 domain superfamily protein (AHRD V3.3 *-* A0A1P8AME0_ARATH)
1.09e-17	0.488874	0.528	0.386	3.35e-13	cortex	Solyc12g008700	40S ribosomal protein S30 (AHRD V3.3 *** F2EKP2_HORVV)
1.21e-17	0.395648	0.534	0.385	3.73e-13	cortex	Solyc02g082700	High mobility group family (AHRD V3.3 *** S8EDU2_9LAMI)
1.88e-17	0.359652	0.535	0.375	5.8e-13	cortex	Solyc01g110120	V-type proton ATPase subunit a (AHRD V3.3 *** A0A2G2XNJ6_CAPBA)
1.97e-17	0.429909	0.321	0.196	6.09e-13	cortex	Solyc08g074750	Zinc finger, C2H2 (AHRD V3.3 *** A0A2U1KGD1_ARTAN)
1.98e-17	0.492315	0.256	0.148	6.12e-13	cortex	Solyc04g014390	54S ribosomal protein L51, mitochondrial (AHRD V3.3 *** A0A1J3CY67_NOCCA)
2.76e-17	0.399783	0.257	0.147	8.52e-13	cortex	Solyc09g064440	ABC transporter C family member 13 (AHRD V3.3 *** A0A2G2VCG3_CAPBA)
2.94e-17	0.380948	0.379	0.243	9.08e-13	cortex	Solyc01g096090	Fiber protein Fb11 (AHRD V3.11 *** tr|B6SNA3|B6SNA3_MAIZE)
3.01e-17	0.329608	0.263	0.15	9.3e-13	cortex	Solyc07g056140	ADP-glucose pyrophosphorylase small subunit
3.03e-17	0.350545	0.447	0.297	9.37e-13	cortex	Solyc01g095410	eukaryotic translation initiation factor 1A-like (AHRD V3.3 *** A0A2I4HKY5_9ROSI)
4.16e-17	0.415694	0.387	0.254	1.29e-12	cortex	Solyc07g008800	10 kDa chaperonin (AHRD V3.11 *** tr|A0A1U8F6X5|A0A1U8F6X5_CAPAN)
5.2e-17	0.32311	0.678	0.516	1.61e-12	cortex	Solyc06g076970	Peptidyl-prolyl cis-trans isomerase (AHRD V3.11 *** tr|A0A2G3CBN4|A0A2G3CBN4_CAPCH)
6.36e-17	0.407262	0.652	0.507	1.97e-12	cortex	Solyc06g007210	Unknown protein
9.52e-17	0.397073	0.452	0.308	2.94e-12	cortex	Solyc08g083120	Ubiquitin (AHRD V3.3 *** B2W3N0_PYRTR)
1.09e-16	0.302696	0.354	0.221	3.35e-12	cortex	Solyc12g015860	farnesyl pyrophosphate synthase
1.59e-16	0.400071	0.525	0.377	4.92e-12	cortex	Solyc07g052350	Aconitate hydratase (AHRD V3.3 *** A0A200Q7Z0_9MAGN)
1.77e-16	0.339291	0.252	0.145	5.47e-12	cortex	Solyc01g079450	Peptidase S9 (AHRD V3.3 *** A0A200R223_9MAGN)
2.12e-16	0.375931	0.264	0.155	6.55e-12	cortex	Solyc05g051500	Histone H3 (AHRD V3.3 *** A0A2K1J132_PHYPA)
2.13e-16	0.420226	0.631	0.486	6.59e-12	cortex	Solyc07g005050	60S ribosomal protein L39 (AHRD V3.3 *** B6SYU3_MAIZE)
2.14e-16	0.358236	0.252	0.145	6.61e-12	cortex	Solyc02g087750	Ubiquitin-conjugating enzyme (AHRD V3.3 *** Q5ZFS2_PLAMJ)
2.41e-16	0.458044	0.363	0.235	7.43e-12	cortex	Solyc07g041970	Subtilisin-like protease (AHRD V3.11 *** tr|A0A1J3J113|A0A1J3J113_NOCCA)
2.59e-16	0.406819	0.435	0.295	7.99e-12	cortex	Solyc01g010750	Ricin B lectin domain (AHRD V3.3 *-* A0A200Q0G6_9MAGN)
2.89e-16	0.373977	0.35	0.222	8.92e-12	cortex	Solyc12g042900	Cytochrome c oxidase subunit 5b-1, mitochondrial (AHRD V3.3 *** A0A1U8EZG2_CAPAN)
3.32e-16	0.359254	0.35	0.222	1.02e-11	cortex	Solyc08g015690	Late embryogenesis abundant protein (AHRD V3.3 *** A0A2K3L9G4_TRIPR)
3.9e-16	0.368898	0.468	0.321	1.2e-11	cortex	Solyc08g068180	Ribosomal protein L37 (AHRD V3.3 *** A0A2K3PC33_TRIPR)
7.09e-16	0.36448	0.66	0.522	2.19e-11	cortex	Solyc06g009970	Elongation factor 1-alpha (AHRD V3.3 *** A0A2G3C6B0_CAPCH)
1.22e-15	0.392339	0.447	0.304	3.77e-11	cortex	Solyc04g063290	40S ribosomal protein S2 (AHRD V3.3 *** A0A2G2ZPD5_CAPAN)
1.54e-15	0.357484	0.25	0.146	4.75e-11	cortex	Solyc10g083520	Transcriptional activator (DUF662) (AHRD V3.3 *** Q3EBM1_ARATH)
2.17e-15	0.375453	0.371	0.244	6.71e-11	cortex	Solyc11g011470	NADH-quinone oxidoreductase (AHRD V3.3 *** A0A248JWT1_9PROT)
2.19e-15	0.358384	0.344	0.221	6.78e-11	cortex	Solyc07g026770	ATP synthase subunit G mitochondrial-like (AHRD V3.3 *** A0A2K3PQ81_TRIPR)
2.54e-15	0.432645	0.333	0.214	7.84e-11	cortex	Solyc06g007520	60S ribosomal protein L10 (AHRD V3.3 *** A0A2G2Z7S9_CAPAN)
2.56e-15	0.418836	0.38	0.254	7.91e-11	cortex	Solyc09g075130	Small nuclear ribonucleoprotein Sm D2 (AHRD V3.3 *** A0A2I4HQA6_9ROSI)
3.01e-15	0.35767	0.289	0.177	9.28e-11	cortex	Solyc10g011870	Reticulon-like protein (AHRD V3.3 *** A0A2G2W6K7_CAPBA)
3.9e-15	0.292338	0.272	0.162	1.2e-10	cortex	Solyc11g068670	Nicalin (AHRD V3.3 *** A0A2I4G6J6_9ROSI)
3.94e-15	0.33345	0.39	0.258	1.22e-10	cortex	Solyc11g072880	Calcium-transporting ATPase (AHRD V3.3 *** U9T0G4_RHIID)
4.46e-15	0.459249	0.534	0.398	1.38e-10	cortex	Solyc12g042650	40S ribosomal protein S12 (AHRD V3.3 *** A0A1U8DVK6_CAPAN)
5.44e-15	0.402853	0.605	0.461	1.68e-10	cortex	Solyc05g010425	S-adenosylmethionine decarboxylase (AHRD V3.3 *-* Q6KC47_PRUPE)
5.84e-15	0.424934	0.442	0.313	1.8e-10	cortex	Solyc03g078290	40S ribosomal protein S18 (AHRD V3.3 *** A0A2G3CUV3_CAPCH)
5.87e-15	0.340347	0.644	0.5	1.81e-10	cortex	Solyc12g055800	vacuolar H+-ATPase A1 subunit isoform
5.93e-15	0.350862	0.25	0.147	1.83e-10	cortex	Solyc06g075400	V-type proton ATPase subunit a (AHRD V3.3 *** A0A1U8H960_CAPAN)
5.93e-15	0.322988	0.301	0.187	1.83e-10	cortex	Solyc12g043120	Heat shock protein 70 family (AHRD V3.3 *** A0A200PNX6_9MAGN)
7.29e-15	0.308405	0.375	0.244	2.25e-10	cortex	Solyc01g090190	Nuclear RNA binding protein (AHRD V3.3 *** C7TPG6_SOLTU)
7.76e-15	0.332294	0.252	0.149	2.4e-10	cortex	Solyc03g110870	Unknown protein
8.86e-15	0.300409	0.289	0.177	2.74e-10	cortex	Solyc01g111090	Er lumen protein retaining receptor-like protein (AHRD V3.3 *** A0A2K3NRD2_TRIPR)
1.19e-14	0.335692	0.399	0.267	3.68e-10	cortex	Solyc12g005330	Ribosomal protein L2 (AHRD V3.3 *** A0A200QMJ3_9MAGN)
1.21e-14	0.303336	0.284	0.174	3.73e-10	cortex	Solyc08g077350	Haloacid dehalogenase-like hydrolase (HAD) superfamily protein (AHRD V3.3 *** A0A2U1KV95_ARTAN),Pfam:PF13419
1.57e-14	0.346133	0.489	0.348	4.85e-10	cortex	Solyc08g062800	RNA helicase DEAD26
1.68e-14	0.362124	0.252	0.152	5.19e-10	cortex	Solyc06g062940	Ring box protein (AHRD V3.11 *** tr|C3SA59|C3SA59_BRADI)
1.68e-14	0.309374	0.323	0.205	5.19e-10	cortex	Solyc06g051810	XH/XS domain protein (AHRD V3.11 *** tr|A0A2K3NHW6|A0A2K3NHW6_TRIPR)
2.08e-14	0.325339	0.272	0.165	6.44e-10	cortex	Solyc08g081910	V-type proton ATPase subunit E (AHRD V3.3 *** A0A2G3DAR4_CAPCH)
2.57e-14	0.29493	0.336	0.217	7.95e-10	cortex	Solyc03g058920	Mitochondrial outer membrane protein porin (AHRD V3.3 *** A0A2K3KY08_TRIPR)
3.13e-14	0.326816	0.384	0.254	9.66e-10	cortex	Solyc09g009260	fructose-1,6-bisphosphate aldolase
3.48e-14	0.37351	0.66	0.529	1.07e-09	cortex	Solyc01g089980	ELMO/CED-12 family protein (AHRD V3.3 *** Q8VZ78_ARATH)
4.42e-14	0.33076	0.392	0.266	1.36e-09	cortex	Solyc03g025520	60S ribosomal protein L36 (AHRD V3.11 *** tr|A0A2G2ZZ61|A0A2G2ZZ61_CAPAN)
5.18e-14	0.324346	0.787	0.671	1.6e-09	cortex	Solyc02g082000	40S ribosomal protein S15 (AHRD V3.3 *** A0A2G3D6Q0_CAPCH)
5.91e-14	0.363801	0.32	0.208	1.82e-09	cortex	Solyc10g054590	V-type proton ATPase proteolipid subunit (AHRD V3.3 *** A0A2I4E7G5_9ROSI)
5.96e-14	0.313897	0.533	0.39	1.84e-09	cortex	Solyc01g005620	oxoglutarate/malate translocator
8.03e-14	0.299135	0.768	0.64	2.48e-09	cortex	Solyc10g078960	60S ribosomal protein L21 (AHRD V3.3 *** B6SYW9_MAIZE)
8.15e-14	0.38481	0.574	0.435	2.52e-09	cortex	Solyc05g008010	60S ribosomal protein L31 (AHRD V3.3 *** A0A1U8ELH9_CAPAN)
8.46e-14	0.335657	0.383	0.257	2.61e-09	cortex	Solyc10g008870	Transcription elongation factor 1 homolog (AHRD V3.3 *** A0A2G3BD30_CAPCH)
9.47e-14	0.347627	0.413	0.286	2.93e-09	cortex	Solyc08g082060	Protein trichome birefringence-like 25 (AHRD V3.3 *** A0A2G3DB46_CAPCH)
1.15e-13	0.293484	0.461	0.327	3.56e-09	cortex	Solyc06g005160	cytosolic ascorbate peroxidase 1
1.22e-13	0.303609	0.428	0.296	3.78e-09	cortex	Solyc10g081530	V-type proton ATPase subunit (AHRD V3.3 *** A0A1U8FH10_CAPAN)
1.64e-13	0.362268	0.559	0.418	5.08e-09	cortex	Solyc08g062660	Ran binding protein-1
1.66e-13	0.331605	0.368	0.245	5.12e-09	cortex	Solyc06g083340	Wound-induced basic protein (AHRD V3.3 *** A0A1U8H216_CAPAN)
1.72e-13	0.325673	0.468	0.335	5.3e-09	cortex	Solyc02g072130	Protein transport protein Sec61 subunit alpha (AHRD V3.3 *** A0A1U8FK13_CAPAN)
2.37e-13	0.331022	0.297	0.19	7.32e-09	cortex	Solyc03g096920	Exportin-1 (AHRD V3.3 *** D1MAF2_SOLLC)
2.91e-13	0.330372	0.508	0.371	8.98e-09	cortex	Solyc11g042930	SKP1-like protein (AHRD V3.3 *** O82463_NICCL)
3.36e-13	0.338951	0.356	0.239	1.04e-08	cortex	Solyc07g006265	Cytochrome c oxidase subunit (AHRD V3.3 *** A0A2I4GEN1_9ROSI)
3.4e-13	0.299194	0.43	0.299	1.05e-08	cortex	Solyc10g050860	DNA-binding protein AY506544
3.52e-13	0.353616	0.357	0.243	1.09e-08	cortex	Solyc11g020877	40S ribosomal protein S29-like (AHRD V3.3 *** A0A2I4F7M1_9ROSI)
5.59e-13	0.319026	0.406	0.284	1.73e-08	cortex	Solyc04g078070	4F5 domain-containing protein/zf-met2 domain-containing protein (AHRD V3.11 *** tr|A0A1Q3BD42|A0A1Q3BD42_CEPFO)
6.01e-13	0.3239	0.771	0.629	1.86e-08	cortex	Solyc11g005330	Solyc11g005330
6.2e-13	0.253448	0.785	0.672	1.92e-08	cortex	Solyc01g100380	Calreticulin (AHRD V3.3 *** A0A2G3AWT5_CAPCH)
6.68e-13	0.304601	0.443	0.317	2.06e-08	cortex	Solyc07g064150	Protein translation factor SUI1-like protein (AHRD V3.3 *** A0A1U8FM48_CAPAN)
6.7e-13	0.345001	0.496	0.358	2.07e-08	cortex	Solyc06g073370	40S ribosomal protein S18 (AHRD V3.11 *** tr|A0A2G3B1S6|A0A2G3B1S6_CAPCH)
7.34e-13	0.300304	0.312	0.203	2.27e-08	cortex	Solyc06g060290	Protein disulfide-isomerase (AHRD V3.3 *** A0A1U8GVQ2_CAPAN)
1.12e-12	0.357475	0.533	0.401	3.46e-08	cortex	Solyc04g074910	40S ribosomal protein S21 (AHRD V3.3 *** A0A1U8F4M1_CAPAN)
1.13e-12	0.380738	0.381	0.264	3.49e-08	cortex	Solyc02g088260	glycine-rich protein (AHRD V3.3 *-* AT3G29075.1)
1.15e-12	0.297312	0.366	0.247	3.57e-08	cortex	Solyc01g110530	Peptidyl-prolyl cis-trans isomerase (AHRD V3.3 *** A0A1U8DXV8_CAPAN)
1.45e-12	0.318409	0.322	0.211	4.47e-08	cortex	Solyc12g099025	Ubiquitin (AHRD V3.3 *** B1P770_LOLTE)
1.52e-12	0.302693	0.257	0.161	4.68e-08	cortex	Solyc01g109220	Mitochondrial import receptor subunit TOM6-like protein (AHRD V3.3 *** A0A1U8DXE9_CAPAN)
1.69e-12	0.340344	0.577	0.435	5.23e-08	cortex	Solyc03g119360	40S ribosomal protein S7 (AHRD V3.3 *-* A0A2G3D0S9_CAPCH)
1.71e-12	0.300455	0.355	0.238	5.29e-08	cortex	Solyc11g005000	keratinocyte-associated-like protein (AHRD V3.3 *** AT1G77350.2)
1.86e-12	0.270988	0.259	0.162	5.76e-08	cortex	Solyc03g044000	60S ribosomal protein L26 (AHRD V3.3 *** A0A1U8FHZ3_CAPAN)
2.19e-12	0.379564	0.283	0.184	6.77e-08	cortex	Solyc05g052140	ATP synthase subunit delta', mitochondrial (AHRD V3.11 *** tr|A0A2G2WIK8|A0A2G2WIK8_CAPBA)
2.24e-12	0.300813	0.259	0.163	6.91e-08	cortex	Solyc03g005120	Cystinosin-like protein (AHRD V3.3 *** A0A2G2WWA3_CAPBA)
2.79e-12	0.34234	0.482	0.353	8.61e-08	cortex	Solyc05g053780	RNA binding protein (AHRD V3.3 *** O23793_NICSY)
3.1e-12	0.358612	0.572	0.432	9.57e-08	cortex	Solyc06g007220	Unknown protein
3.16e-12	0.262542	0.294	0.189	9.75e-08	cortex	Solyc03g098600	Dolichyl-diphosphooligosaccharide--protein glycosyltransferase subunit STT3 (AHRD V3.3 *** A0A2G2Y1B2_CAPAN)
3.77e-12	0.281835	0.779	0.68	1.16e-07	cortex	Solyc03g078400	actin
3.81e-12	0.250272	0.327	0.215	1.18e-07	cortex	Solyc04g079180	Succinate dehydrogenase subunit 5, mitochondrial (AHRD V3.3 *** A0A2G2X0V7_CAPBA)
3.88e-12	0.28067	0.354	0.24	1.2e-07	cortex	Solyc02g094200	Nuclear transport factor 2 (AHRD V3.3 *** A0A1U8FRA0_CAPAN)
4.04e-12	0.319758	0.282	0.183	1.25e-07	cortex	Solyc05g056390	10 kDa chaperonin (AHRD V3.3 *** A0A1U8F6X5_CAPAN)
4.29e-12	0.285103	0.277	0.177	1.32e-07	cortex	Solyc05g046330	Dolichyl-diphosphooligosaccharide--protein glycosyltransferase subunit 2 (AHRD V3.11 *** tr|A0A2G3CGY3|A0A2G3CGY3_CAPCH)
4.87e-12	0.317079	0.328	0.219	1.5e-07	cortex	Solyc11g022540	Transmembrane 9 superfamily member (AHRD V3.3 *** A0A2G3CMH8_CAPCH)
5.03e-12	0.277283	0.267	0.169	1.55e-07	cortex	Solyc01g011040	Leucine-rich repeat receptor-like protein kinase (AHRD V3.3 *** A0A2R6RFK8_ACTCH)
6.07e-12	0.289521	0.591	0.448	1.88e-07	cortex	Solyc08g076340	40S ribosomal protein S30 (AHRD V3.3 *** F2EKP2_HORVV)
6.49e-12	0.346189	0.508	0.384	2.01e-07	cortex	Solyc05g012160	Protein SPIRAL1-like 2 (AHRD V3.3 *** A0A2G2YD05_CAPAN)
7.72e-12	0.300609	0.251	0.158	2.38e-07	cortex	Solyc08g081100	Kinesin-4 (AHRD V3.11 *** tr|A0A2G3DAJ4|A0A2G3DAJ4_CAPCH)
7.98e-12	0.304509	0.533	0.396	2.46e-07	cortex	Solyc01g096580	40S ribosomal protein S20 (AHRD V3.3 *** A0A2G3BTN1_CAPCH)
8.49e-12	0.295403	0.43	0.31	2.62e-07	cortex	Solyc06g071720	60S ribosomal protein L27a (AHRD V3.3 *** A0A1U8H4G8_CAPAN)
9.44e-12	0.276564	0.446	0.314	2.92e-07	cortex	Solyc09g010100	Ribosomal protein S11 (AHRD V3.3 *** A0A200Q0S8_9MAGN)
1.11e-11	0.305113	0.79	0.673	3.43e-07	cortex	Solyc11g072240	Calmodulin 4
1.12e-11	0.277298	0.268	0.173	3.45e-07	cortex	Solyc01g098780	Signal peptidase complex subunit 3 (AHRD V3.3 *** A0A2G2XZA0_CAPAN)
1.43e-11	0.357565	0.334	0.227	4.41e-07	cortex	Solyc01g111830	Methyltransferase (AHRD V3.3 *** O24154_TOBAC)
2.1e-11	0.25257	0.35	0.238	6.48e-07	cortex	Solyc09g008610	ER membrane protein complex subunit 1-like (AHRD V3.3 *** A0A2I4GFA7_9ROSI)
2.13e-11	0.349391	0.275	0.181	6.58e-07	cortex	Solyc06g063140	26S protease regulatory subunit 7 (AHRD V3.3 *** A0A1U8FAJ3_CAPAN)
2.48e-11	0.257132	0.278	0.179	7.65e-07	cortex	Solyc03g005600	S-adenosyl-L-methionine-dependent methyltransferases superfamily protein (AHRD V3.3 *** A0A2U1MED4_ARTAN)
2.83e-11	0.316433	0.645	0.531	8.74e-07	cortex	Solyc06g008170	Ribosomal protein L17 (AHRD V3.3 *** Q5I7K4_WHEAT)
2.91e-11	0.278364	0.439	0.315	8.98e-07	cortex	Solyc11g010600	O-fucosyltransferase (AHRD V3.3 *** A0A2P5EGU4_TREOI)
3.15e-11	0.285585	0.269	0.174	9.72e-07	cortex	Solyc10g080710	asparaginyl-tRNA synthetase
3.17e-11	0.268152	0.594	0.454	9.79e-07	cortex	Solyc02g069850	40S ribosomal protein S25 (AHRD V3.3 *-* A0A2G3D4C4_CAPCH)
3.51e-11	0.284323	0.377	0.262	1.08e-06	cortex	Solyc06g073800	40S ribosomal protein S11 (AHRD V3.3 *** A0A2G2YII0_CAPAN)
4.72e-11	0.331501	0.454	0.333	1.46e-06	cortex	Solyc12g099330	Unknown protein
6.11e-11	0.372464	0.584	0.454	1.89e-06	cortex	Solyc07g009330	60S acidic ribosomal protein P3 (AHRD V3.11 *** tr|A0A2G2Z2E6|A0A2G2Z2E6_CAPAN)
6.81e-11	0.290191	0.373	0.263	2.1e-06	cortex	Solyc04g079970	RUB1 conjugating enzyme
6.99e-11	0.271283	0.285	0.188	2.16e-06	cortex	Solyc06g082680	Cytochrome b-c1 complex subunit 8 (AHRD V3.3 *** A0A1U8H2J1_CAPAN)
7.22e-11	0.301897	0.426	0.308	2.23e-06	cortex	Solyc06g072120	40S ribosomal protein SA (AHRD V3.3 *** A0A1U8H4B1_CAPAN)
7.77e-11	0.341847	0.66	0.535	2.4e-06	cortex	Solyc08g075700	60S ribosomal protein L13 (AHRD V3.3 *** A0A1U8GMG9_CAPAN)
7.93e-11	0.29098	0.354	0.245	2.45e-06	cortex	Solyc05g013990	T-complex protein 1 subunit epsilon (AHRD V3.3 *** A0A1U8GBL8_CAPAN)
8.42e-11	0.268977	0.25	0.161	2.6e-06	cortex	Solyc05g056160	Proteasome subunit beta (AHRD V3.3 *** A0A2G3CJ01_CAPCH)
8.67e-11	0.309869	0.646	0.526	2.68e-06	cortex	Solyc06g074430	60S acidic ribosomal protein P2 (AHRD V3.3 *** A0A2G2ZDK5_CAPAN),Pfam:PF00428
9.09e-11	0.267081	0.281	0.186	2.81e-06	cortex	Solyc09g098300	Unknown protein
1.23e-10	0.274192	0.645	0.515	3.79e-06	cortex	Solyc11g150146	Elongation factor 1-alpha (AHRD V3.3 *** A0A1U8EL12_CAPAN)
1.42e-10	0.309146	0.323	0.221	4.38e-06	cortex	Solyc08g076460	Dolichyl-diphosphooligosaccharide--protein glycosyltransferase subunit DAD1 (AHRD V3.3 *** A0A2G3DCR1_CAPCH)
1.88e-10	0.283667	0.36	0.253	5.79e-06	cortex	Solyc11g068830	Uridine 5'-monophosphate synthase (AHRD V3.3 *** A0A1U8EL35_CAPAN)
1.93e-10	0.312518	0.263	0.174	5.96e-06	cortex	Solyc12g095910	cysteine protease
2.42e-10	0.267372	0.274	0.181	7.48e-06	cortex	Solyc09g090190	S-adenosyl-L-methionine-dependent methyltransferases superfamily protein (AHRD V3.3 *** A0A2U1MED4_ARTAN)
2.94e-10	0.328699	0.471	0.352	9.08e-06	cortex	Solyc01g068045	Ubiquitin (AHRD V3.11 *** tr|B1P770|B1P770_LOLTE)
3.34e-10	0.292749	0.467	0.354	1.03e-05	cortex	Solyc08g082820	TOMBIPGRBC Tomato BiP (binding protein)/grp78
3.59e-10	0.265761	0.541	0.422	1.11e-05	cortex	Solyc04g074510	tft3 14-3-3
4.9e-10	0.31255	0.465	0.353	1.51e-05	cortex	Solyc05g055160	DnaJ protein (AHRD V3.3 *** Q43177_SOLTU)
5.56e-10	0.256382	0.474	0.352	1.72e-05	cortex	Solyc06g069010	LeArcA1 protein containing 7 WD40 repeats
5.7e-10	0.25395	0.279	0.187	1.76e-05	cortex	Solyc10g081310	Histidine triad (HIT) protein (AHRD V3.3 *** A0A2U1PU92_ARTAN)
6.47e-10	0.345455	0.509	0.395	2e-05	cortex	Solyc03g096360	60S ribosomal protein L35a-3 (AHRD V3.11 *** tr|A0A2G3CUB7|A0A2G3CUB7_CAPCH)
6.87e-10	0.265494	0.581	0.446	2.12e-05	cortex	Solyc01g068530	40S ribosomal protein S16 (AHRD V3.3 *** A0A2G3DIR8_CAPCH)
6.9e-10	0.390713	0.325	0.234	2.13e-05	cortex	Solyc11g062440	L-ascorbate oxidase (AHRD V3.3 *** ASO_TOBAC)
8.92e-10	0.299879	0.374	0.27	2.75e-05	cortex	Solyc01g007860	Ubiquitin-conjugating enzyme variant (AHRD V3.3 *** C8CP48_CITSI)
1.1e-09	0.261054	0.594	0.476	3.4e-05	cortex	Solyc08g062910	Elongation factor (AHRD V3.3 *** Q7XTK1_ORYSJ)
1.48e-09	0.304257	0.258	0.173	4.56e-05	cortex	Solyc12g006540	Signal peptidase I (AHRD V3.3 *** A0A1U8ECQ1_CAPAN)
1.51e-09	0.270331	0.272	0.184	4.67e-05	cortex	Solyc08g008590	Ubiquitin (AHRD V3.3 *-* K2RHN1_MACPH)
1.69e-09	0.262117	0.634	0.506	5.21e-05	cortex	Solyc12g096220	Rop guanine nucleotide exchange factor 14 (AHRD V3.3 *** A0A2G2VI54_CAPBA)
2.48e-09	0.290075	0.284	0.194	7.65e-05	cortex	Solyc12g055840	Glucan endo-1,3-beta-glucosidase 10 (AHRD V3.3 *** A0A1U8F6Q1_CAPAN)
2.53e-09	0.308788	0.312	0.219	7.8e-05	cortex	Solyc06g035940	Homeobox-leucine zipper protein ROC5 (AHRD V3.3 *** A0A2G2X6G6_CAPBA)
2.55e-09	0.327195	0.354	0.256	7.88e-05	cortex	Solyc01g088480	UMP-CMP kinase (AHRD V3.3 *** A0A2G2XT48_CAPBA),Pfam:PF00406
2.66e-09	0.266623	0.374	0.269	8.21e-05	cortex	Solyc12g088670	cysteine protease CYP1
2.69e-09	0.263759	0.504	0.386	8.3e-05	cortex	Solyc04g049330	V-type proton ATPase subunit G (AHRD V3.3 *** Q5GMM8_CAPCH)
3.2e-09	0.336295	0.397	0.297	9.88e-05	cortex	Solyc01g009100	60S ribosomal protein L30 (AHRD V3.11 *-* tr|A0A2G2XP72|A0A2G2XP72_CAPBA)
3.49e-09	0.258718	0.262	0.176	0.000107886	cortex	Solyc07g016200	Proteasome subunit beta (AHRD V3.3 *** A0A1U8EZ62_CAPAN)
3.63e-09	0.270101	0.482	0.371	0.00011205	cortex	Solyc04g010240	60S ribosomal protein L35 (AHRD V3.3 *** A0A2G2ZKJ8_CAPAN)
3.87e-09	0.297353	0.455	0.344	0.000119613	cortex	Solyc02g021400	40S ribosomal protein S28 (AHRD V3.3 *** A0A2G3BI08_CAPCH)
4.73e-09	0.293568	0.277	0.192	0.000146233	cortex	Solyc10g008010	Proteasome subunit alpha type (AHRD V3.3 *** S8CX89_9LAMI)
1e-08	0.290013	0.507	0.4	0.000309893	cortex	Solyc12g039120	40S ribosomal protein S19 (AHRD V3.3 *** A0A1U8G3N2_CAPAN)
1.09e-08	0.317661	0.467	0.363	0.000335674	cortex	Solyc01g104590	ribosomal protein L3
1.29e-08	0.296292	0.417	0.315	0.000398881	cortex	Solyc02g086240	60S ribosomal protein L11 (AHRD V3.3 *-* A0A2G2VRP4_CAPBA)
1.51e-08	0.285639	0.553	0.443	0.000466311	cortex	Solyc08g007220	Hyaluronan/mRNA-binding protein (AHRD V3.11 *** tr|A0A200QJ96|A0A200QJ96_9MAGN)
1.65e-08	0.291351	0.278	0.194	0.000508223	cortex	Solyc02g023970	Obg-like ATPase 1 (AHRD V3.3 *** A0A2G2XB41_CAPBA)
2.27e-08	0.314712	0.562	0.453	0.000699809	cortex	Solyc04g074300	40S ribosomal protein S2 (AHRD V3.3 *** A0A2G2ZPD5_CAPAN)
2.58e-08	0.286288	0.251	0.172	0.000798332	cortex	Solyc03g117480	Pyrophosphate-energized vacuolar membrane proton pump (AHRD V3.3 *** A0A1U8FVU1_CAPAN)
3.47e-08	0.256542	0.663	0.552	0.00107139	cortex	Solyc11g069097	Elongation factor 1-alpha (AHRD V3.11 *** tr|A0A1U8EL12|A0A1U8EL12_CAPAN)
4.76e-08	0.265218	0.652	0.533	0.00147116	cortex	Solyc01g066840	40S ribosomal protein S21 (AHRD V3.3 *** A0A1U8E7W4_CAPAN)
6.12e-08	0.266061	0.367	0.275	0.00188914	cortex	Solyc06g073300	60S ribosomal protein L27 (AHRD V3.3 *** A0A2G3CAK1_CAPCH)
6.8e-08	0.251284	0.267	0.188	0.00209874	cortex	Solyc06g071870	60S ribosomal protein L17 (AHRD V3.3 *** A0A2I0X0J2_9ASPA)
7.01e-08	0.253193	0.429	0.325	0.00216549	cortex	Solyc04g008810	40S ribosomal protein S26 (AHRD V3.3 *-* A0A2G2X986_CAPBA)
8.35e-08	0.359389	0.41	0.314	0.00257914	cortex	Solyc12g005270	Histone H2A (AHRD V3.3 *** A0A1U8E2W4_CAPAN)
1.31e-07	0.273448	0.408	0.312	0.00403264	cortex	Solyc04g077970	Adenine phosphoribosyltransferase 3 (AHRD V3.11 *** tr|A0A2G3CPQ3|A0A2G3CPQ3_CAPCH)
6.16e-07	0.259627	0.256	0.184	0.0190162	cortex	Solyc01g010540	40S ribosomal protein S9 (AHRD V3.3 *** A0A1U8EPE0_CAPAN)
0	3.42257	0.501	0.039	0	exodermis-like	Solyc09g097770	Cell wall protein (AHRD V3.3 *** Q40142_SOLLC)
0	3.33301	0.879	0.296	0	exodermis-like	Solyc09g092720	glycine-rich protein 3 short isoform-like (AHRD V3.3 *** XP_004247911.1)
0	3.10879	0.617	0.049	0	exodermis-like	Solyc09g092270	Transferase (AHRD V3.3 *** A0A200PUF8_9MAGN)
0	3.07772	0.374	0.01	0	exodermis-like	Solyc04g005230	Alpha/beta-Hydrolases superfamily protein (AHRD V3.3 *** A0A2U1KK17_ARTAN)
0	3.04302	0.651	0.075	0	exodermis-like	Solyc03g065250	Fatty acid hydroxylase superfamily (AHRD V3.3 *** A0A2U1L8N4_ARTAN)
0	2.93203	0.6	0.081	0	exodermis-like	Solyc05g013220	3-ketoacyl-CoA synthase (AHRD V3.3 *** A0A2G2VLA8_CAPBA)
0	2.87562	0.633	0.072	0	exodermis-like	Solyc03g031940	AMP-dependent synthetase/ligase (AHRD V3.11 *** tr|A0A200RCS7|A0A200RCS7_9MAGN)
0	2.84789	0.372	0.013	0	exodermis-like	Solyc09g097780	Glycine-rich protein (AHRD V3.3 *-* A0A2G2ZTB9_CAPAN)
0	2.81035	0.299	0.009	0	exodermis-like	Solyc12g100190	Pleiotropic drug resistance protein (AHRD V3.3 *** C8CA13_CUCSA)
0	2.78098	0.284	0.019	0	exodermis-like	Solyc12g009260	3-oxoacyl-[acyl-carrier-protein] synthase (AHRD V3.11 *** tr|A0A1J7H123|A0A1J7H123_LUPAN)
0	2.63645	0.269	0.004	0	exodermis-like	Solyc07g043680	3-hydroxyisobutyryl-CoA hydrolase-like protein 5 (AHRD V3.3 *** A0A2G2XQ26_CAPBA)
0	2.57379	0.304	0.005	0	exodermis-like	Solyc07g043660	AMP-dependent synthetase/ligase (AHRD V3.3 *** A0A200QNF3_9MAGN)
0	2.53584	0.664	0.143	0	exodermis-like	Solyc08g068150	BURP domain-containing protein (AHRD V3.3 *-* A0A2U1QID7_ARTAN)
0	2.28887	0.278	0.009	0	exodermis-like	Solyc04g077240	SlBCAT6
0	2.24146	0.291	0.01	0	exodermis-like	Solyc04g063350	2-oxoisovalerate dehydrogenase subunit alpha 2, mitochondrial (AHRD V3.3 *** A0A2G3CL46_CAPCH)
0	2.07885	0.251	0.008	0	exodermis-like	Solyc03g005860	ABC transporter B family member 12 (AHRD V3.3 *** A0A2G3CJR4_CAPCH)
0	2.05215	0.276	0.01	0	exodermis-like	Solyc03g007050	LRR receptor-like kinase family protein (AHRD V3.3 *** A0A072VP04_MEDTR)
0	1.99806	0.269	0.006	0	exodermis-like	Solyc01g105387	ABC transporter G family member 11 (AHRD V3.3 *** A0A2G3AV03_CAPCH)
0	1.99789	0.327	0.027	0	exodermis-like	Solyc01g079240	Long chain acyl-CoA synthetase 1 (AHRD V3.3 *** A0A2G3AKT2_CAPAN)
1.41e-305	2.15374	0.405	0.053	4.37e-301	exodermis-like	Solyc02g085870	beta-ketoacyl-coenzyme A synthase
2.36e-290	2.79473	0.45	0.07	7.3e-286	exodermis-like	Solyc11g006250	GDSL-motif lipase/hydrolase family protein 2
9.79e-278	2.77138	0.354	0.045	3.03e-273	exodermis-like	Solyc01g094080	Cytochrome P450 (AHRD V3.3 *** A0A200PMP8_9MAGN)
8.65e-266	1.81687	0.352	0.045	2.67e-261	exodermis-like	Solyc04g074080	WW domain-containing protein (AHRD V3.3 *** A0A2U1LGX7_ARTAN)
6.51e-260	1.79894	0.283	0.03	2.01e-255	exodermis-like	Solyc01g066520	Dihydrolipoamide acetyltransferase component of pyruvate dehydrogenase complex (AHRD V3.3 *** A0A024B875_SOLTU)
9.54e-236	2.04698	0.405	0.067	2.95e-231	exodermis-like	Solyc01g094700	Glycerol-3-phosphate acyltransferase, expressed (AHRD V3.11 *** tr|D8L9N9|D8L9N9_WHEAT)
2.59e-153	1.89867	0.417	0.098	8.01e-149	exodermis-like	Solyc09g083050	3-ketoacyl-CoA synthase (AHRD V3.3 *** A0A2G3CSP6_CAPCH)
4.37e-150	2.18208	0.428	0.109	1.35e-145	exodermis-like	Solyc04g071610	Abscisic stress-ripening protein 3 (AHRD V3.11 *-* tr|A0A1U8GDP7|A0A1U8GDP7_CAPAN)
1.47e-148	2.18052	0.345	0.074	4.54e-144	exodermis-like	Solyc08g014130	Isopropylmalate synthase (AHRD V3.3 *** K4CJ46_SOLLC)
1.97e-144	1.57761	0.664	0.245	6.09e-140	exodermis-like	Solyc09g010510	NAD(P)-binding Rossmann-fold superfamily protein (AHRD V3.3 *** A0A2U1QM80_ARTAN)
6.62e-135	1.67833	0.291	0.056	2.04e-130	exodermis-like	Solyc02g077710	protein E6-like (AHRD V3.3 *-* A0A2I4DTB4_9ROSI)
2.45e-127	1.57135	0.347	0.081	7.57e-123	exodermis-like	Solyc05g008810	Lipid phosphate phosphatase (AHRD V3.3 *** A0A2R6PGX1_ACTCH)
5.91e-126	1.48694	0.256	0.046	1.83e-121	exodermis-like	Solyc10g054840	X-intrinsic protein 1.1
6.4e-124	2.01637	0.626	0.281	1.98e-119	exodermis-like	Solyc05g053470	60 kDa chaperonin (AHRD V3.3 *** Q8H903_ORYSJ)
8.01e-118	1.51616	0.326	0.075	2.47e-113	exodermis-like	Solyc07g062700	Calcium-binding EF-hand family protein (AHRD V3.3 *** A0A2U1MZJ3_ARTAN)
1.02e-116	1.54255	0.311	0.069	3.15e-112	exodermis-like	Solyc06g062600	Glucose-methanol-choline (GMC) oxidoreductase family protein (AHRD V3.3 *** A0A2U1MMK8_ARTAN)
9.1e-115	1.45353	0.357	0.09	2.81e-110	exodermis-like	Solyc03g019760	ABC transporter G family member 11 (AHRD V3.3 *** A0A2G3AW36_CAPCH)
8.31e-87	1.44116	0.382	0.121	2.57e-82	exodermis-like	Solyc03g083380	O-acyltransferase WSD1-like (AHRD V3.11 *** tr|A0A2I4DRV2|A0A2I4DRV2_9ROSI)
2.37e-83	1.45416	0.324	0.096	7.32e-79	exodermis-like	Solyc02g021140	Superoxide dismutase (AHRD V3.3 *** A0A1U8EWU2_CAPAN)
4.33e-82	1.76554	0.4	0.144	1.34e-77	exodermis-like	Solyc01g028900	2-oxoisovalerate dehydrogenase subunit beta, mitochondrial (AHRD V3.3 *** A0A2G3DFR9_CAPCH)
6.37e-75	1.41542	0.327	0.104	1.97e-70	exodermis-like	Solyc03g112910	Pantothenate kinase 2 (AHRD V3.3 *** A0A0K9S3P1_SPIOL)
1.52e-74	1.45809	0.693	0.411	4.69e-70	exodermis-like	Solyc10g075110	Non-specific lipid-transfer protein (AHRD V3.3 *** M1AVB9_SOLTU)
1.17e-68	1.24649	0.344	0.116	3.63e-64	exodermis-like	Solyc02g088100	expansin precursor 5
5.34e-67	1.63249	0.314	0.107	1.65e-62	exodermis-like	Solyc10g083760	chloroplast threonine deaminase 1 precursor
8.65e-67	1.90303	0.612	0.377	2.67e-62	exodermis-like	Solyc07g053280	Ketol-acid reductoisomerase (AHRD V3.3 *** K4CFM5_SOLLC)
2.36e-65	1.26645	0.345	0.12	7.28e-61	exodermis-like	Solyc09g009580	Fatty acyl-CoA reductase (AHRD V3.3 *** A0A2G2YPA8_CAPAN)
4.38e-62	1.73646	0.354	0.135	1.35e-57	exodermis-like	Solyc07g055950	Protodermal factor 1 (AHRD V3.3 *-* A0A2G2YIY2_CAPAN)
3.06e-57	1.2521	0.266	0.086	9.45e-53	exodermis-like	Solyc05g009030	3-isopropylmalate dehydrogenase (AHRD V3.11 *** tr|B5LAV1|B5LAV1_CAPAN)
2.44e-53	1.51408	0.332	0.134	7.52e-49	exodermis-like	Solyc08g082020	Mitochondrial carrier protein (AHRD V3.3 *** A0A200PUN8_9MAGN)
7.04e-49	1.03387	0.251	0.085	2.17e-44	exodermis-like	Solyc02g070790	3-oxoacyl-[acyl-carrier-protein] synthase (AHRD V3.3 *** A0A2I4EJY8_9ROSI)
9.34e-49	1.18717	0.288	0.107	2.89e-44	exodermis-like	Solyc02g088820	Carboxypeptidase (AHRD V3.3 *** A0A2G3ABI4_CAPAN)
1.63e-48	0.96474	0.273	0.096	5.04e-44	exodermis-like	Solyc09g074560	Zinc finger protein CONSTANS-LIKE 15 (AHRD V3.3 *** A0A2G3CTS9_CAPCH)
5.09e-44	0.866093	0.301	0.116	1.57e-39	exodermis-like	Solyc11g065350	ABC transporter G family member 12 (AHRD V3.3 *** A0A2G3B9R8_CAPCH)
2.94e-41	1.07521	0.269	0.104	9.07e-37	exodermis-like	Solyc04g014370	Very-long-chain (3R)-3-hydroxyacyl-CoA dehydratase (AHRD V3.3 *** A0A2G2V069_CAPBA)
1.46e-40	1.00875	0.289	0.116	4.51e-36	exodermis-like	Solyc08g077680	KIP1-like protein (AHRD V3.3 *** A0A2U1NFC3_ARTAN)
3.72e-40	1.06002	0.256	0.098	1.15e-35	exodermis-like	Solyc01g009020	Cysteine proteinase inhibitor (AHRD V3.11 *** tr|A0A059TCI1|A0A059TCI1_TOBAC)
2.22e-38	1.01287	0.549	0.344	6.86e-34	exodermis-like	Solyc06g069120	BnaA05g33450D protein (AHRD V3.3 *** A0A078J4B8_BRANA)
9.96e-38	0.935451	0.369	0.175	3.08e-33	exodermis-like	Solyc03g121180	GDSL esterase/lipase (AHRD V3.3 *** A0A2G3D0P9_CAPCH)
2.28e-36	0.873098	0.374	0.178	7.05e-32	exodermis-like	Solyc02g071610	GDSL esterase/lipase (AHRD V3.3 *** A0A2G2XF69_CAPBA)
4.84e-32	0.855966	0.372	0.189	1.49e-27	exodermis-like	Solyc01g100760	DUF538 domain-containing protein (AHRD V3.3 *** A0A1Q3CLQ5_CEPFO)
6.85e-31	1.00178	0.294	0.139	2.12e-26	exodermis-like	Solyc07g063130	Protein kinase domain (AHRD V3.3 *** A0A200QBC6_9MAGN)
1.01e-30	1.3782	0.317	0.16	3.12e-26	exodermis-like	Solyc04g045600	Protein kinase superfamily protein (AHRD V3.3 *** F4JTH2_ARATH)
1.67e-30	0.907819	0.522	0.337	5.16e-26	exodermis-like	Solyc07g020860	Peroxiredoxin (AHRD V3.3 *** Q8S3L0_POPPZ)
1.97e-30	0.945739	0.25	0.108	6.08e-26	exodermis-like	Solyc01g005985	Bifunctional inhibitor/lipid-transfer protein/seed storage 2S albumin superfamily protein, putative (AHRD V3.11 *** tr|A0A061GSH0|A0A061GSH0_THECC)
7.44e-29	0.836285	0.455	0.271	2.3e-24	exodermis-like	Solyc12g044600	NADP-malic enzyme
6.41e-28	0.788514	0.433	0.254	1.98e-23	exodermis-like	Solyc02g093640	Very-long-chain 3-oxoacyl-CoA reductase (AHRD V3.3 *** A0A2U1QI70_ARTAN)
1.08e-26	0.917597	0.289	0.141	3.33e-22	exodermis-like	Solyc02g093210	PI-PLC X domain-containing protein (AHRD V3.3 *** A0A2G3A7Y6_CAPAN)
1.94e-25	0.813469	0.281	0.137	6e-21	exodermis-like	Solyc05g054490	3-oxo-5-alpha-steroid 4-dehydrogenase (AHRD V3.3 *** A0A200R6L0_9MAGN)
2e-24	0.612363	0.302	0.15	6.18e-20	exodermis-like	Solyc02g084650	UPF0651 protein, mitochondrial (AHRD V3.3 *** A0A2G3D7Z0_CAPCH)
4.41e-24	0.474929	0.869	0.778	1.36e-19	exodermis-like	Solyc09g010630	HSC2-like
9.58e-24	0.501059	0.86	0.759	2.96e-19	exodermis-like	Solyc07g065840	molecular chaperone Hsp90-2
1.77e-23	0.704053	0.273	0.135	5.46e-19	exodermis-like	Solyc05g053310	Stress responsive A/B Barrel domain containing protein (AHRD V3.3 *** A0A1Y1IK97_KLENI)
2.08e-23	0.841474	0.261	0.128	6.41e-19	exodermis-like	Solyc01g100050	TOPLESS 3
1.22e-22	0.831021	0.345	0.198	3.78e-18	exodermis-like	Solyc03g005730	3-isopropylmalate dehydratase large subunit (AHRD V3.3 *** A0A2G2WWL6_CAPBA)
8.19e-20	0.728748	0.499	0.353	2.53e-15	exodermis-like	Solyc05g055160	DnaJ protein (AHRD V3.3 *** Q43177_SOLTU)
1.08e-19	0.441164	0.36	0.206	3.33e-15	exodermis-like	Solyc05g015490	Bifunctional inhibitor/plant lipid transfer protein/seed storage helical domain (AHRD V3.11 *** tr|A0A200QGD6|A0A200QGD6_9MAGN)
2.49e-19	0.677384	0.279	0.149	7.68e-15	exodermis-like	Solyc03g007810	Pyruvate kinase (AHRD V3.3 *** A0A2G3CWU0_CAPCH)
2.12e-17	0.699102	0.336	0.208	6.55e-13	exodermis-like	Solyc04g080700	Bifunctional nuclease 2 (AHRD V3.3 *** A0A2G3AX92_CAPCH)
5.4e-17	0.665586	0.43	0.298	1.67e-12	exodermis-like	Solyc01g095410	eukaryotic translation initiation factor 1A-like (AHRD V3.3 *** A0A2I4HKY5_9ROSI)
6.51e-17	0.530701	0.709	0.596	2.01e-12	exodermis-like	Solyc01g067730	Acyl carrier protein (AHRD V3.3 *** A0A1U8EET6_CAPAN)
1.61e-16	0.556805	0.607	0.484	4.96e-12	exodermis-like	Solyc11g006460	DnaJ protein (AHRD V3.3 *** Q43177_SOLTU)
1.61e-16	0.666145	0.312	0.185	4.98e-12	exodermis-like	Solyc10g007660	CASP-like protein (AHRD V3.3 *** A0A2I4EBH2_9ROSI)
5.16e-16	0.517393	0.577	0.446	1.59e-11	exodermis-like	Solyc11g010230	Histone H3 (AHRD V3.3 *** A0A2K1J132_PHYPA)
1.31e-15	0.488811	0.621	0.505	4.04e-11	exodermis-like	Solyc02g064730	DUF1909-domain-containing protein (AHRD V3.3 *** A0A1J7IYE1_9PEZI)
2.27e-15	0.68281	0.299	0.183	7.02e-11	exodermis-like	Solyc05g056390	10 kDa chaperonin (AHRD V3.3 *** A0A1U8F6X5_CAPAN)
3.98e-15	0.707337	0.261	0.149	1.23e-10	exodermis-like	Solyc09g082510	Kinase interacting (KIP1-like) family protein (AHRD V3.3 *** A0A2K3NUK8_TRIPR)
4.97e-15	0.673304	0.269	0.157	1.53e-10	exodermis-like	Solyc01g096700	DnaJ domain-containing protein (AHRD V3.3 *-* A0A2U1QIS2_ARTAN)
4.99e-15	0.49717	0.38	0.246	1.54e-10	exodermis-like	Solyc03g096840	hypothetical protein Chr5:5643143-5647702 REVERSE LENGTH 116 201606 (AHRD V3.11 *** AT5G17165.1)
3.49e-14	0.694662	0.301	0.188	1.08e-09	exodermis-like	Solyc05g005160	ATP-citrate synthase (AHRD V3.3 *** B6TD54_MAIZE)
1.3e-13	0.643727	0.273	0.164	4.02e-09	exodermis-like	Solyc04g007970	Ubiquitin-conjugating enzyme variant (AHRD V3.3 *** V5KX13_SOLLC)
3.31e-13	0.490052	0.412	0.285	1.02e-08	exodermis-like	Solyc04g078070	4F5 domain-containing protein/zf-met2 domain-containing protein (AHRD V3.11 *** tr|A0A1Q3BD42|A0A1Q3BD42_CEPFO)
4.61e-13	0.46877	0.342	0.221	1.42e-08	exodermis-like	Solyc08g068300	Coiled-coil domain-containing protein 25 (AHRD V3.3 *** A0A1U8DSI6_CAPAN)
7.06e-13	0.435108	0.59	0.462	2.18e-08	exodermis-like	Solyc05g010425	S-adenosylmethionine decarboxylase (AHRD V3.3 *-* Q6KC47_PRUPE)
2.97e-12	0.567252	0.393	0.279	9.16e-08	exodermis-like	Solyc07g006160	AFG1-like ATPase family protein (AHRD V3.3 *** A0A2U1Q7V4_ARTAN)
5.35e-11	0.502515	0.455	0.333	1.65e-06	exodermis-like	Solyc00g500358	ATP synthase subunit alpha (AHRD V3.3 *** A0A2H4NB27_SOLLC)
3.06e-10	0.495834	0.306	0.206	9.44e-06	exodermis-like	Solyc06g051810	XH/XS domain protein (AHRD V3.11 *** tr|A0A2K3NHW6|A0A2K3NHW6_TRIPR)
1.67e-09	0.394556	0.486	0.378	5.16e-05	exodermis-like	Solyc08g008220	Ubiquitin-conjugating enzyme (AHRD V3.3 *** A0A200PUP4_9MAGN)
3.26e-09	0.487329	0.417	0.318	0.000100639	exodermis-like	Solyc07g064150	Protein translation factor SUI1-like protein (AHRD V3.3 *** A0A1U8FM48_CAPAN)
3.87e-09	0.411357	0.39	0.287	0.000119661	exodermis-like	Solyc01g008960	Argonaute 4a
5.56e-09	0.57813	0.345	0.255	0.000171688	exodermis-like	Solyc07g008800	10 kDa chaperonin (AHRD V3.11 *** tr|A0A1U8F6X5|A0A1U8F6X5_CAPAN)
1.03e-08	0.419155	0.255	0.167	0.00031926	exodermis-like	Solyc01g096270	Cytochrome b5 (AHRD V3.3 *** A0A2G2W6T4_CAPBA)
1.05e-08	0.423886	0.35	0.253	0.0003234	exodermis-like	Solyc10g081190	Leucine-rich repeat receptor-like protein kinase family (AHRD V3.3 *** A0A0K9PTM3_ZOSMR)
1.39e-08	0.346909	0.509	0.408	0.000428538	exodermis-like	Solyc12g035130	RNA helicase DEAD36
2.06e-08	0.435318	0.321	0.227	0.000636723	exodermis-like	Solyc03g005050	Adenylate kinase (AHRD V3.3 *** A0A200QGC4_9MAGN),Pfam:PF00406
2.25e-08	0.460937	0.372	0.283	0.000694805	exodermis-like	Solyc04g054910	Ethylene-responsive transcription factor (AHRD V3.3 *-* A0A2G2ZQC4_CAPAN)
8.94e-08	0.473884	0.269	0.188	0.00276134	exodermis-like	Solyc06g083460	Transcriptional corepressor LEUNIG (AHRD V3.3 *** A0A1U8H8S8_CAPAN)
9.01e-08	0.35786	0.531	0.436	0.00278366	exodermis-like	Solyc05g008010	60S ribosomal protein L31 (AHRD V3.3 *** A0A1U8ELH9_CAPAN)
9.21e-08	0.35812	0.476	0.381	0.00284496	exodermis-like	Solyc04g009770	DnaJ protein (AHRD V3.3 *** Q43177_SOLTU)
1.03e-07	0.425529	0.354	0.264	0.00317585	exodermis-like	Solyc04g079970	RUB1 conjugating enzyme
1.16e-07	0.373054	0.255	0.173	0.00359481	exodermis-like	Solyc10g078300	Single-stranded nucleic acid binding R3H protein (AHRD V3.3 *** A0A2U1P9X7_ARTAN)
3.16e-07	0.358435	0.388	0.3	0.00975928	exodermis-like	Solyc10g050860	DNA-binding protein AY506544
3.68e-07	0.313626	0.605	0.516	0.0113519	exodermis-like	Solyc06g007510	Ubiquitin-conjugating enzyme (AHRD V3.3 *** A0A200PUP4_9MAGN)
4.1e-07	0.39405	0.364	0.28	0.0126573	exodermis-like	Solyc09g010520	ADP-ribosylation factor GTPase-activating protein 1 (AHRD V3.3 *** A0A1U8EA26_CAPAN)
4.12e-07	0.287777	0.279	0.194	0.0127265	exodermis-like	Solyc10g005510	Glyceraldehyde-3-phosphate dehydrogenase (AHRD V3.3 *** A0A2G3BCA8_CAPCH)
4.7e-07	0.359322	0.474	0.378	0.0145073	exodermis-like	Solyc01g101060	S-adenosyl-L-methionine synthetase
6.58e-07	0.355508	0.25	0.175	0.0203313	exodermis-like	Solyc11g069790	60 kDa chaperonin (AHRD V3.3 *** B2IXD2_NOSP7)
6.65e-07	0.339342	0.251	0.173	0.0205526	exodermis-like	Solyc10g007290	phosphoenolpyruvate carboxylase (AHRD V3.3 *** A0A1S3YLC5_TOBAC)
1.1e-06	0.413909	0.311	0.229	0.0338509	exodermis-like	Solyc07g005530	Ubiquitin carboxyl-terminal hydrolase 23 (AHRD V3.3 *** A0A1U8HH33_CAPAN)
1.45e-06	0.353331	0.387	0.299	0.0448126	exodermis-like	Solyc02g092270	NADH dehydrogenase [ubiquinone] iron-sulfur protein 4, mitochondrial (AHRD V3.3 *** A0A1U8FNY1_CAPAN)

## Sheet: hook-celltype GO results
Supplementary Table 2-s2 Hook celltype GO results
ONTOLOGY	ID	Description	GeneRatio	BgRatio	pvalue	p.adjust	qvalue	geneID	Count	celltype
BP	GO:0009629	response to gravity	3/69	62/25350	0.000650622	0.0333986	0.0281936	Solyc05g015880/Solyc03g112920/Solyc02g092480-NPH3	3	endodermis-like
BP	GO:0009926	auxin polar transport	3/69	73/25350	0.00104735	0.0358427	0.0302568	Solyc05g015880/Solyc05g008060/Solyc04g007690	3	endodermis-like
MF	GO:0080161	auxin transmembrane transporter activity	2/67	15/24137	0.00077862	0.0244568	0.0216899	Solyc05g008060-SlPIN4/Solyc04g007690-SlPIN3	2	endodermis-like
BP	GO:0030243	cellulose metabolic process	11/200	102/25350	5.33027e-10	3.77383e-07	3.4282e-07	Solyc05g005080/Solyc03g114860/Solyc08g082250/Solyc08g061100/Solyc04g071650/Solyc12g056580/Solyc01g087210/Solyc03g097050/Solyc04g054480/Solyc09g075360/Solyc09g010210	11	epidermis
BP	GO:0042546	cell wall biogenesis	13/200	263/25350	1.89555e-07	2.68409e-05	2.43827e-05	Solyc12g011030/Solyc03g096730/Solyc03g114860/Solyc09g008320/Solyc12g011023/Solyc08g061100/Solyc04g071650/Solyc03g031800/Solyc06g063240/Solyc12g056580/Solyc01g087210/Solyc03g097050/Solyc04g054480	13	epidermis
MF	GO:0004553	hydrolase activity, hydrolyzing O-glycosyl compounds	14/192	428/24137	9.17192e-06	0.000589296	0.000528592	Solyc01g074030/Solyc12g011030/Solyc01g104950/Solyc08g082170/Solyc03g019890/Solyc05g005080/Solyc08g082250/Solyc09g008320/Solyc07g043130/Solyc12g011023/Solyc02g084720/Solyc03g031800/Solyc09g075360/Solyc09g010210	14	epidermis
MF	GO:0016759	cellulose synthase activity	5/192	32/24137	5.11286e-06	0.000589296	0.000528592	Solyc08g061100/Solyc04g071650/Solyc12g056580/Solyc01g087210/Solyc03g097050	5	epidermis
CC	GO:0009506	plasmodesma	11/209	433/27418	0.000524756	0.0204089	0.014521	Solyc03g114860/Solyc04g015620/Solyc04g082140/Solyc04g079430/Solyc01g111600/Solyc12g099440/Solyc04g054480/Solyc08g079090/Solyc11g011020/Solyc03g006490/Solyc01g091090	11	epidermis
BP	GO:0006631	fatty acid metabolic process	18/110	349/25350	1.2892e-14	5.44042e-12	4.91252e-12	Solyc09g092270/Solyc05g013220/Solyc03g031940/Solyc12g009260/Solyc07g043660/Solyc01g079240/Solyc02g085870/Solyc01g094080/Solyc01g066520/Solyc09g083050/Solyc06g062600/Solyc02g070790/Solyc04g014370/Solyc02g093640/Solyc05g054490/Solyc03g007810/Solyc01g067730/Solyc01g096270	18	exodermis-like
BP	GO:0009081	branched-chain amino acid metabolic process	9/110	75/25350	3.86708e-11	5.43969e-09	4.91187e-09	Solyc07g043680/Solyc04g077240/Solyc04g063350/Solyc08g014130/Solyc01g028900/Solyc10g083760/Solyc07g053280/Solyc05g009030/Solyc03g005730	9	exodermis-like
BP	GO:0006457	protein folding	10/110	298/25350	7.21454e-07	3.38282e-05	3.05458e-05	Solyc05g053470/Solyc09g010630/Solyc07g065840/Solyc05g055160/Solyc11g006460/Solyc05g056390/Solyc01g096700/Solyc07g008800/Solyc04g009770/Solyc11g069790	10	exodermis-like
MF	GO:0004312	fatty acid synthase activity	5/106	42/24137	1.11023e-06	0.000191958	0.000156678	Solyc05g013220/Solyc12g009260/Solyc09g083050/Solyc02g070790/Solyc05g054490	5	exodermis-like
MF	GO:0051082	unfolded protein binding	7/106	179/24137	1.44121e-05	0.000536447	0.000437854	Solyc09g010630/Solyc07g065840/Solyc05g055160/Solyc11g006460/Solyc05g056390/Solyc07g008800/Solyc04g009770	7	exodermis-like
BP	GO:0002181	cytoplasmic translation	36/298	134/25350	8.04653e-39	4.1842e-36	3.2779e-36	Solyc05g054580/Solyc01g006160/Solyc03g019780/Solyc06g036050/Solyc05g052800/Solyc12g096700/Solyc05g008010/Solyc06g073310/Solyc03g096360/Solyc03g111230/Solyc01g104370/Solyc07g063890/Solyc11g067100/Solyc06g064630/Solyc10g006580/Solyc03g044000/Solyc06g074430/Solyc04g014720/Solyc10g085480/Solyc03g025520/Solyc12g008720/Solyc01g099830/Solyc11g012110/Solyc06g072120/Solyc04g008460/Solyc12g005330/Solyc01g0…	36	phloem
BP	GO:0042254	ribosome biogenesis	54/298	457/25350	5.92813e-38	1.54131e-35	1.20747e-35	Solyc02g082000/Solyc05g054580/Solyc01g068530/Solyc03g119360/Solyc03g115360/Solyc03g019780/Solyc05g052800/Solyc10g078630/Solyc09g066430/Solyc05g023800/Solyc03g096360/Solyc01g104470/Solyc01g066840/Solyc06g074720/Solyc06g007670/Solyc12g096220/Solyc06g050120/Solyc06g083180/Solyc01g008080/Solyc08g075090/Solyc03g044000/Solyc01g081010/Solyc04g014720/Solyc09g005720/Solyc06g008260/Solyc04g010240/Solyc02g0…	54	phloem
MF	GO:0019843	rRNA binding	29/292	235/24137	7.27282e-21	1.13456e-18	9.03361e-19	Solyc05g054580/Solyc12g042080/Solyc06g075180/Solyc12g096700/Solyc06g073310/Solyc06g008170/Solyc06g083780/Solyc02g070340/Solyc06g007670/Solyc04g005680/Solyc10g018250/Solyc09g072865/Solyc06g066660/Solyc09g005720/Solyc03g083530/Solyc02g086240/Solyc08g068180/Solyc06g073790/Solyc03g120780/Solyc01g010580/Solyc02g070330/Solyc01g010540/Solyc06g073800/Solyc10g007980/Solyc05g051000/Solyc06g082870/Solyc12g0…	29	phloem
MF	GO:0008135	translation factor activity, RNA binding	15/292	185/24137	8.37115e-09	3.51296e-07	2.79709e-07	Solyc06g005060/Solyc01g011000/Solyc08g007140/Solyc11g072190/Solyc08g062920/Solyc09g090580/Solyc08g062910/Solyc11g150146/Solyc11g069097/Solyc12g095990/Solyc06g009970/Solyc01g095410/Solyc11g028100/Solyc07g016150/Solyc08g062800	15	phloem
CC	GO:0009506	plasmodesma	17/301	433/27418	7.0075e-06	5.34444e-05	3.02516e-05	Solyc12g044720/Solyc04g074300/Solyc09g066430/Solyc06g071720/Solyc03g112360/Solyc03g121330/Solyc06g008260/Solyc02g081810/Solyc07g041310/Solyc06g083820/Solyc09g007250/Solyc04g063290/Solyc08g061955/Solyc10g084350/Solyc10g086010/Solyc10g081030/Solyc11g028100	17	phloem
BP	GO:0009060	aerobic respiration	35/388	241/25350	6.27746e-24	4.99058e-21	4.07044e-21	Solyc01g103220/Solyc11g068400/Solyc07g062650/Solyc01g073740/Solyc01g088570/Solyc06g007540/Solyc09g074870/Solyc02g091880/Solyc01g087120/Solyc08g077930/Solyc11g039840/Solyc09g090140/Solyc06g067940/Solyc10g074500/Solyc11g070030/Solyc01g007910/Solyc04g007550/Solyc09g065830/Solyc10g051350/Solyc09g150155/Solyc01g110390/Solyc12g055760/Solyc02g087240/Solyc01g109620/Solyc08g067020/Solyc02g093680/Solyc06g0…	35	cortex
BP	GO:0045333	cellular respiration	35/388	271/25350	3.41055e-22	9.03797e-20	7.37159e-20	Solyc01g103220/Solyc11g068400/Solyc07g062650/Solyc01g073740/Solyc01g088570/Solyc06g007540/Solyc09g074870/Solyc02g091880/Solyc01g087120/Solyc08g077930/Solyc11g039840/Solyc09g090140/Solyc06g067940/Solyc10g074500/Solyc11g070030/Solyc01g007910/Solyc04g007550/Solyc09g065830/Solyc10g051350/Solyc09g150155/Solyc01g110390/Solyc12g055760/Solyc02g087240/Solyc01g109620/Solyc08g067020/Solyc02g093680/Solyc06g0…	35	cortex
MF	GO:0015078	proton transmembrane transporter activity	25/373	250/24137	1.67649e-13	6.05211e-11	4.48239e-11	Solyc11g017010/Solyc07g017780/Solyc11g072450/Solyc11g068400/Solyc12g008730/Solyc01g087120/Solyc04g081090/Solyc12g008630/Solyc11g039840/Solyc04g007550/Solyc02g093900/Solyc12g055760/Solyc10g054560/Solyc03g115110/Solyc02g068450/Solyc01g073690/Solyc01g110120/Solyc07g026770/Solyc12g055800/Solyc06g075400/Solyc10g054590/Solyc10g081530/Solyc05g052140/Solyc04g049330/Solyc03g117480	25	cortex
CC	GO:0070469	respirasome	44/416	166/27418	6.06547e-42	5.27695e-40	3.28812e-40	Solyc01g103220/Solyc11g068400/Solyc01g079420/Solyc04g074550/Solyc01g088570/Solyc06g007540/Solyc05g046390/Solyc09g074870/Solyc09g091170/Solyc02g091880/Solyc01g022750/Solyc03g095730/Solyc10g078690/Solyc12g008630/Solyc11g039840/Solyc06g067940/Solyc11g070030/Solyc08g078860/Solyc10g005230/Solyc11g005880/Solyc09g065830/Solyc10g051350/Solyc09g150155/Solyc01g110390/Solyc02g093900/Solyc02g087240/Solyc01g1…	44	cortex
CC	GO:0098803	respiratory chain complex	38/416	115/27418	1.84784e-40	6.43049e-39	4.0069e-39	Solyc11g068400/Solyc04g074550/Solyc01g088570/Solyc06g007540/Solyc05g046390/Solyc09g074870/Solyc09g091170/Solyc02g091880/Solyc01g022750/Solyc10g078690/Solyc11g039840/Solyc06g067940/Solyc11g070030/Solyc08g078860/Solyc10g005230/Solyc11g005880/Solyc09g065830/Solyc10g051350/Solyc09g150155/Solyc01g110390/Solyc02g087240/Solyc01g109620/Solyc11g068510/Solyc12g036790/Solyc08g067020/Solyc03g025910/Solyc04g0…	38	cortex
BP	GO:0002181	cytoplasmic translation	40/358	134/25350	7.47703e-42	4.38154e-39	3.75426e-39	Solyc05g054580/Solyc03g019780/Solyc11g067100/Solyc12g096700/Solyc01g006160/Solyc03g096360/Solyc01g104370/Solyc04g014720/Solyc05g052800/Solyc06g036050/Solyc06g073310/Solyc06g074430/Solyc03g044000/Solyc12g008720/Solyc10g085480/Solyc05g008010/Solyc06g064630/Solyc03g111230/Solyc11g012110/Solyc07g063890/Solyc06g060400/Solyc10g006580/Solyc01g099830/Solyc03g025520/Solyc12g005330/Solyc09g008800/Solyc02g0…	40	procambium
BP	GO:0042254	ribosome biogenesis	57/358	457/25350	7.77998e-37	2.27953e-34	1.95318e-34	Solyc05g054580/Solyc10g078630/Solyc02g082000/Solyc03g019780/Solyc01g068530/Solyc01g008080/Solyc03g096360/Solyc09g066430/Solyc06g007670/Solyc03g115360/Solyc04g014720/Solyc05g052800/Solyc06g050120/Solyc12g096220/Solyc06g083180/Solyc09g083080/Solyc09g005720/Solyc03g044000/Solyc01g104470/Solyc03g025270/Solyc03g119360/Solyc01g081010/Solyc06g069090/Solyc01g066840/Solyc11g012110/Solyc08g075090/Solyc10g0…	57	procambium
MF	GO:0019843	rRNA binding	29/355	235/24137	1.6115e-18	1.8774e-16	1.64543e-16	Solyc05g054580/Solyc12g096700/Solyc12g042080/Solyc06g007670/Solyc06g083780/Solyc02g070340/Solyc04g005680/Solyc08g068180/Solyc06g066660/Solyc06g073310/Solyc09g005720/Solyc06g008170/Solyc03g083530/Solyc01g010580/Solyc06g075180/Solyc01g091220/Solyc02g086240/Solyc02g070330/Solyc05g051000/Solyc03g120780/Solyc09g072865/Solyc01g010540/Solyc10g018250/Solyc10g007980/Solyc12g010930/Solyc06g082870/Solyc06g0…	29	procambium
CC	GO:0098803	respiratory chain complex	12/367	115/27418	4.95225e-08	3.60414e-07	2.11412e-07	Solyc05g046390/Solyc12g036790/Solyc11g070030/Solyc11g068400/Solyc11g039840/Solyc07g006265/Solyc01g022750/Solyc02g087240/Solyc01g088570/Solyc10g078690/Solyc03g025910/Solyc01g110390	12	procambium
CC	GO:0009506	plasmodesma	23/367	433/27418	2.62331e-08	2.14783e-07	1.25988e-07	Solyc04g074300/Solyc09g066430/Solyc12g044720/Solyc03g112360/Solyc03g121330/Solyc09g007250/Solyc06g008260/Solyc04g063290/Solyc07g041310/Solyc06g071720/Solyc06g083820/Solyc02g081810/Solyc08g061955/Solyc08g061843/Solyc10g084350/Solyc10g081030/Solyc10g086010/Solyc05g009470/Solyc08g068340/Solyc06g011280/Solyc11g028100/Solyc07g041970/Solyc01g110530	23	procambium
BP	GO:0002181	cytoplasmic translation	26/298	134/25350	2.67619e-24	1.66726e-21	1.41134e-21	Solyc05g052800/Solyc01g006160/Solyc03g019780/Solyc05g054580/Solyc12g096700/Solyc11g067100/Solyc06g073310/Solyc03g096360/Solyc06g036050/Solyc05g008010/Solyc03g111230/Solyc04g014720/Solyc12g095990/Solyc12g005330/Solyc08g062800/Solyc07g063890/Solyc10g006580/Solyc01g099830/Solyc06g064630/Solyc06g060400/Solyc01g104370/Solyc03g025520/Solyc12g008720/Solyc04g008460/Solyc09g075150/Solyc11g012110	26	xylem
BP	GO:0042254	ribosome biogenesis	39/298	457/25350	3.10586e-22	9.67475e-20	8.18966e-20	Solyc10g080130/Solyc10g078630/Solyc05g052800/Solyc02g082000/Solyc03g019780/Solyc04g074910/Solyc01g008080/Solyc05g054580/Solyc12g096220/Solyc06g050120/Solyc01g068530/Solyc06g007670/Solyc03g115360/Solyc01g104470/Solyc03g096360/Solyc09g005720/Solyc09g066430/Solyc01g104700/Solyc06g008260/Solyc01g081010/Solyc04g014720/Solyc03g119360/Solyc02g021400/Solyc01g097760/Solyc01g104680/Solyc06g064470/Solyc03g0…	39	xylem
BP	GO:0045333	cellular respiration	21/298	271/25350	1.15498e-11	6.5414e-10	5.53728e-10	Solyc12g055760/Solyc07g062650/Solyc01g103220/Solyc11g039840/Solyc04g007550/Solyc01g005560/Solyc01g087120/Solyc09g090140/Solyc09g074870/Solyc11g070030/Solyc06g083790/Solyc01g088570/Solyc02g091880/Solyc06g007540/Solyc02g085350/Solyc11g068400/Solyc08g067020/Solyc02g093680/Solyc09g065830/Solyc04g079180/Solyc01g110390	21	xylem
MF	GO:0008135	translation factor activity, RNA binding	12/293	185/24137	2.95e-06	0.000256859	0.000225498	Solyc06g005060/Solyc11g150146/Solyc08g062910/Solyc08g007140/Solyc12g095990/Solyc11g072190/Solyc08g062800/Solyc01g011000/Solyc11g069097/Solyc08g062920/Solyc09g090580/Solyc01g095410	12	xylem
CC	GO:0009506	plasmodesma	14/308	433/27418	0.000429687	0.00133817	0.000671991	Solyc12g044720/Solyc01g005620/Solyc04g074300/Solyc05g011920/Solyc09g066430/Solyc06g008260/Solyc06g071720/Solyc07g041970/Solyc05g012070/Solyc03g121330/Solyc03g112360/Solyc09g007250/Solyc04g063290/Solyc07g041310	14	xylem
