# Supplementary material for: Single-nucleus transcriptome profiling unveils cell-type-specific ethylene and TOR signaling in tomato
Source: Hortic Res. 2026 Feb 28;13(5):uhag044. doi: 10.1093/hr/uhag044 (PMC13156461; doi:10.1093/hr/uhag044)
Supplement: Web_Material_uhag044 [file web_material_uhag044.zip › Table S3.xlsx]

## Sheet: hypo_celltype_findallmarkers
Supplementary Table 3-s1 Hypo celltype findallmarkers
p_val	avg_log2FC	pct.1	pct.2	p_val_adj	cluster	gene	notes
0	1.59742	0.383	0.109	0	epidermis	Solyc09g014610	S-type anion channel SLAH3 (AHRD V3.3 *** A0A2G3BJK2_CAPCH)
0	1.46252	0.668	0.317	0	epidermis	Solyc08g082170	Pectin lyase-like superfamily protein (AHRD V3.3 *** A0A2U1LXC7_ARTAN)
0	1.43496	0.508	0.195	0	epidermis	Solyc04g082270	DUF241 domain-containing protein (AHRD V3.3 *** A0A1Q3B6H2_CEPFO)
0	1.40432	0.516	0.218	0	epidermis	Solyc06g083580	Pectate lyase (AHRD V3.3 *** A0A2G3CC63_CAPCH)
0	1.40035	0.491	0.191	0	epidermis	Solyc04g015560	Glycosyl hydrolase family protein (AHRD V3.3 *** A0A2U1QCD6_ARTAN)
0	1.33229	0.657	0.329	0	epidermis	Solyc01g105880	Monoterpenoid synthase 2
0	1.31126	0.398	0.15	0	epidermis	Solyc02g093970	Protein kinase domain (AHRD V3.3 *** A0A200QYA9_9MAGN)
0	1.30858	0.609	0.297	0	epidermis	Solyc06g083500	Serine/threonine-protein kinase PBS1 (AHRD V3.11 *** tr|A0A2G2WN41|A0A2G2WN41_CAPBA)
0	1.24527	0.685	0.365	0	epidermis	Solyc05g007180	jasmonic acid 1
0	1.23446	0.512	0.233	0	epidermis	Solyc05g005000	Alpha/beta-Hydrolases superfamily protein (AHRD V3.3 *-* F4I5X3_ARATH)
0	1.20888	0.252	0.087	0	epidermis	Solyc02g084650	UPF0651 protein, mitochondrial (AHRD V3.3 *** A0A2G3D7Z0_CAPCH)
0	1.1936	0.413	0.22	0	epidermis	Solyc02g088100	expansin precursor 5
0	1.16335	0.254	0.07	0	epidermis	Solyc04g071540	Sterol 3-beta-glucosyltransferase (AHRD V3.3 *** B6SKE1_MAIZE)
0	1.1368	0.707	0.452	0	epidermis	Solyc06g067910	DUF642 domain-containing protein (AHRD V3.3 *** A0A1Q3BMB3_CEPFO)
0	1.13312	0.312	0.156	0	epidermis	Solyc02g071610	GDSL esterase/lipase (AHRD V3.3 *** A0A2G2XF69_CAPBA)
0	1.08325	0.283	0.114	0	epidermis	Solyc01g066740	Transducin/WD40 repeat-like superfamily protein (AHRD V3.3 *-* A0A2U1LEC3_ARTAN)
0	1.08174	0.307	0.136	0	epidermis	Solyc12g017240	xyloglucan endo-transglycosylase B1
0	1.06779	0.48	0.242	0	epidermis	Solyc02g065170	L-ascorbate oxidase-like protein (AHRD V3.3 *** A0A2G3D2Z5_CAPCH)
0	1.05902	0.549	0.304	0	epidermis	Solyc12g011030	xyloglucan endotransglucosylase-hydrolase 9
0	1.05301	0.285	0.113	0	epidermis	Solyc07g052320	Hexosyltransferase (AHRD V3.3 *** A0A2G2WDG1_CAPBA)
0	1.04696	0.472	0.254	0	epidermis	Solyc12g011023	Xyloglucan endotransglucosylase/hydrolase (AHRD V3.3 *** Q6RHX7_SOLLC)
0	1.04554	0.524	0.277	0	epidermis	Solyc03g025830	Myosin heavy chain-related protein (AHRD V3.11 *** tr|Q9C8T4|Q9C8T4_ARATH)
0	1.04338	0.63	0.356	0	epidermis	Solyc10g084280	SUN-like protein 29
0	1.02831	0.28	0.114	0	epidermis	Solyc01g065700	Protein phosphatase 2C family protein (AHRD V3.3 *** A0A2U1N538_ARTAN)
0	1.01512	0.423	0.194	0	epidermis	Solyc11g066820	Glucomannan 4-beta-mannosyltransferase 2 (AHRD V3.3 *** A0A1U8HBW8_CAPAN)
0	1.01395	0.333	0.145	0	epidermis	Solyc09g065200	cyclinU3_1
0	1.01341	0.478	0.262	0	epidermis	Solyc10g078530	Patatin (AHRD V3.3 *** A0A2G3BI67_CAPCH)
0	1.0092	0.79	0.577	0	epidermis	Solyc01g112100	Flavin-containing monooxygenase (AHRD V3.3 *** A0A2G3BW83_CAPCH)
0	0.990677	0.511	0.281	0	epidermis	Solyc04g081870	Expansin (AHRD V3.11 *** tr|K4BVR6|K4BVR6_SOLLC)
0	0.970802	0.506	0.268	0	epidermis	Solyc02g091470	Protein kinase superfamily protein (AHRD V3.3 *** A0A2U1NMG2_ARTAN)
0	0.966363	0.416	0.204	0	epidermis	Solyc04g082140	pectinesterase
0	0.964763	0.718	0.453	0	epidermis	Solyc10g079070	bHLH transcription factor 065
0	0.944377	0.449	0.229	0	epidermis	Solyc12g098960	Protein kinase domain (AHRD V3.3 *** A0A200R1U1_9MAGN)
0	0.941473	0.425	0.203	0	epidermis	Solyc04g007690	SlPIN3
0	0.938698	0.467	0.239	0	epidermis	Solyc03g026220	BAG family molecular chaperone regulator 1 (AHRD V3.3 *** A0A2G2ZYV9_CAPAN)
0	0.938502	0.387	0.198	0	epidermis	Solyc09g009690	Inosine/uridine-preferring nucleoside hydrolase domain-containing protein (AHRD V3.3 *** A0A2U1L4C1_ARTAN)
0	0.932707	0.449	0.228	0	epidermis	Solyc03g118200	Calcium-dependent phospholipid-binding Copine family protein (AHRD V3.3 *** A0A2U1NDK1_ARTAN)
0	0.927744	0.476	0.25	0	epidermis	Solyc03g123740	Ovule receptor-like kinase 28 (AHRD V3.3 *** A4GWX5_SOLCH)
0	0.921872	0.427	0.216	0	epidermis	Solyc07g055290	LES245570 Rab11 GTPase
0	0.909179	0.4	0.209	0	epidermis	Solyc04g064620	Bidirectional sugar transporter SWEET (AHRD V3.3 *** M1CBD4_SOLTU)
0	0.887808	0.698	0.5	0	epidermis	Solyc08g067030	DUF642 domain-containing protein (AHRD V3.3 *** A0A1Q3BRG3_CEPFO)
0	0.876216	0.409	0.22	0	epidermis	Solyc01g058320	transmembrane protein (AHRD V3.3 *-* AT3G17120.5)
0	0.854455	0.369	0.19	0	epidermis	Solyc01g109860	Sec14p-like phosphatidylinositol transfer family protein (AHRD V3.3 *** A0A2U1QM07_ARTAN)
0	0.849134	0.259	0.112	0	epidermis	Solyc09g082580	Auxin canalization protein (DUF828) (AHRD V3.11 *** tr|Q8VY20|Q8VY20_ARATH)
0	0.83847	0.398	0.21	0	epidermis	Solyc07g053920	Mannan endo-1,4-beta-mannosidase (AHRD V3.3 *** A0A2K3MXH2_TRIPR)
0	0.837959	0.266	0.121	0	epidermis	Solyc02g082120	DNA-3-methyladenine glycosylase I (AHRD V3.3 *** B6TPB7_MAIZE)
0	0.833335	0.407	0.232	0	epidermis	Solyc04g082490	Niemann-Pick C1 protein-like (AHRD V3.3 *** A0A2I4DPI3_9ROSI)
0	0.827235	0.312	0.155	0	epidermis	Solyc09g010860	Expansin (AHRD V3.11 *** tr|Q9ZP32|Q9ZP32_SOLLC)
0	0.82399	0.63	0.409	0	epidermis	Solyc06g073450	hypothetical protein (DUF1685) (AHRD V3.3 *** AT1G05870.9)
0	0.812945	0.427	0.234	0	epidermis	Solyc09g007080	Protein phosphatase 2C family protein (AHRD V3.3 *** A0A2U1Q2B2_ARTAN)
0	0.796397	0.408	0.223	0	epidermis	Solyc04g074310	RNA-binding protein 38-like (AHRD V3.3 *** A0A2I4HAQ4_9ROSI)
0	0.784976	0.255	0.112	0	epidermis	Solyc01g102340	R2R3MYB transcription factor 61
0	0.782842	0.292	0.137	0	epidermis	Solyc03g031800	Xyloglucan endotransglucosylase/hydrolase (AHRD V3.3 *** A0A2G2WX11_CAPBA)
0	0.782417	0.676	0.451	0	epidermis	Solyc10g081720	Fasciclin-like arabinogalactan protein 17 (AHRD V3.3 *** A0A2G3AVK5_CAPCH)
0	0.779851	0.321	0.162	0	epidermis	Solyc01g098700	Branched-chain-amino-acid aminotransferase-like protein 1 (AHRD V3.3 *** A0A2G2W7E2_CAPBA)
0	0.778049	0.435	0.258	0	epidermis	Solyc06g049050	expansin 2
0	0.775967	0.28	0.132	0	epidermis	Solyc01g097840	MAP kinase kinase kinase 6
0	0.772527	0.357	0.211	0	epidermis	Solyc04g063230	S-adenosyl-L-methionine-dependent methyltransferases superfamily protein (AHRD V3.3 *** A0A2U1PWQ7_ARTAN)
0	0.771522	0.272	0.132	0	epidermis	Solyc06g076040	RING-type E3 ubiquitin transferase (AHRD V3.3 *** A0A2G2WNK7_CAPBA)
0	0.768521	0.314	0.185	0	epidermis	Solyc07g017600	Pectinesterase (AHRD V3.3 *** A0A1U8F5L9_CAPAN)
0	0.766478	0.354	0.189	0	epidermis	Solyc06g007170	Protein trichome birefringence-like 45 (AHRD V3.3 *** A0A2G3C507_CAPCH)
0	0.764199	0.309	0.157	0	epidermis	Solyc02g089640	Cellulose-synthase-like C4 (AHRD V3.3 *** A0A2U1LSH2_ARTAN)
0	0.75265	0.293	0.146	0	epidermis	Solyc01g081440	DUF1005 domain-containing protein (AHRD V3.3 *** A0A1Q3BB96_CEPFO)
0	0.749266	0.27	0.135	0	epidermis	Solyc10g080390	serine/threonine-protein kinase Nek6-like isoform X1 (AHRD V3.3 *** A0A2I4G4E6_9ROSI)
0	0.741939	0.426	0.276	0	epidermis	Solyc02g077000	Phospholipase A1-II 1 (AHRD V3.3 *** A0A1U8FS88_CAPAN)
0	0.739135	0.489	0.295	0	epidermis	Solyc05g047460	Auxin Response Factor 7B
0	0.737589	0.375	0.25	0	epidermis	Solyc03g121180	GDSL esterase/lipase (AHRD V3.3 *** A0A2G3D0P9_CAPCH)
0	0.733483	0.354	0.233	0	epidermis	Solyc07g055950	Protodermal factor 1 (AHRD V3.3 *-* A0A2G2YIY2_CAPAN)
0	0.731119	0.265	0.125	0	epidermis	Solyc06g071410	MAP kinase kinase kinase 40
0	0.727004	0.61	0.391	0	epidermis	Solyc01g074030	Beta-glucosidase (AHRD V3.3 *** Q43014_PRUAV)
0	0.717486	0.304	0.161	0	epidermis	Solyc06g008580	auxin-regulated IAA22
0	0.716736	0.421	0.254	0	epidermis	Solyc06g053840	auxin-regulated IAA4
0	0.714083	0.505	0.328	0	epidermis	Solyc04g081730	DNA ligase (AHRD V3.3 -** AT1G75860.1)
0	0.710313	0.262	0.131	0	epidermis	Solyc10g076590	Phosphoinositide phosphatase SAC8 (AHRD V3.3 *** A0A2G2VSN5_CAPBA)
0	0.708429	0.347	0.204	0	epidermis	Solyc04g008260	Purple acid phosphatase (AHRD V3.3 *** Q6J5M7_SOLTU)
0	0.699361	0.258	0.128	0	epidermis	Solyc05g014000	Pectate lyase (AHRD V3.11 *** tr|A0A2G3B8Z4|A0A2G3B8Z4_CAPCH)
0	0.680375	0.265	0.132	0	epidermis	Solyc11g072820	Kinesin (AHRD V3.3 *** A0A200R660_9MAGN)
0	0.677555	0.438	0.272	0	epidermis	Solyc04g071650	Cellulose synthase (AHRD V3.3 *** K4BTF5_SOLLC)
0	0.673077	0.521	0.358	0	epidermis	Solyc08g005800	Pectin acetylesterase (AHRD V3.3 *** A0A1U8F2I8_CAPAN)
0	0.655501	0.659	0.475	0	epidermis	Solyc04g081490	beta-tubulin
0	0.651142	0.57	0.383	0	epidermis	Solyc02g090930	Lipase (AHRD V3.3 *** A0A200QYW4_9MAGN)
0	0.645156	0.458	0.296	0	epidermis	Solyc09g074360	RNA binding protein (AHRD V3.3 *** B6UFA0_MAIZE)
0	0.645057	0.43	0.254	0	epidermis	Solyc06g083480	NAD(P)-binding Rossmann-fold superfamily protein (AHRD V3.3 *** A0A1P8AYK7_ARATH)
0	0.644812	0.473	0.306	0	epidermis	Solyc12g056580	Cellulose synthase (AHRD V3.3 *** K4DFY9_SOLLC)
0	0.634313	0.472	0.307	0	epidermis	Solyc06g051960	Pectinesterase (AHRD V3.3 *** A0A2G2WIV2_CAPBA)
0	0.62702	0.468	0.296	0	epidermis	Solyc11g066020	Ankyrin repeat family protein, putative, expressed (AHRD V3.3 *** Q10NB7_ORYSJ)
0	0.623187	0.366	0.222	0	epidermis	Solyc09g064200	Myosin (AHRD V3.3 *** W5ZTD6_MAIZE)
0	0.621921	0.297	0.172	0	epidermis	Solyc08g082250	endo-beta-1,4-D-glucanase (Cel8)
0	0.61533	0.251	0.131	0	epidermis	Solyc05g012450	S-adenosyl-L-methionine-dependent methyltransferases superfamily protein (AHRD V3.3 *-* A0A2U1PA46_ARTAN)
0	0.609772	0.31	0.177	0	epidermis	Solyc05g006650	bHLH transcription factor 036
0	0.604716	0.272	0.15	0	epidermis	Solyc12g088910	P-loop containing nucleoside triphosphate hydrolases superfamily protein (AHRD V3.11 *** tr|A0A1P8B1U2|A0A1P8B1U2_ARATH)
0	0.604045	0.43	0.278	0	epidermis	Solyc06g008590	auxin-regulated IAA17
0	0.598915	0.264	0.146	0	epidermis	Solyc03g025290	Hydroxyproline-rich glycoprotein family protein (AHRD V3.3 *** B6SWF0_MAIZE)
0	0.598125	0.371	0.231	0	epidermis	Solyc02g093630	Transmembrane protein (AHRD V3.3 *** Q84K38_ARATH)
0	0.597064	0.273	0.15	0	epidermis	Solyc10g008300	Mannan endo-1,4-beta-mannosidase (AHRD V3.3 *** A0A2K3MXH2_TRIPR)
0	0.596136	0.611	0.448	0	epidermis	Solyc08g061100	Cellulose synthase (AHRD V3.3 *** K4CKQ2_SOLLC)
0	0.59272	0.526	0.36	0	epidermis	Solyc06g066830	2-oxoglutarate (2OG) and Fe(II)-dependent oxygenase superfamily protein (AHRD V3.3 *** A0A2U1LXD5_ARTAN)
0	0.589298	0.286	0.166	0	epidermis	Solyc01g106950	myosin heavy chain-like protein (AHRD V3.3 *** AT2G14680.3)
0	0.585131	0.431	0.299	0	epidermis	Solyc00g500063	Ribulose bisphosphate carboxylase large chain (AHRD V3.3 *** A0A2G2Z7Q2_CAPAN)
0	0.58132	0.321	0.196	0	epidermis	Solyc08g069040	Peroxidase (AHRD V3.3 *** K4CMC4_SOLLC)
0	0.579421	0.457	0.307	0	epidermis	Solyc01g086920	Leucine-rich repeat receptor-like protein (AHRD V3.3 *** H6V789_MALDO)
0	0.576181	0.327	0.195	0	epidermis	Solyc01g073750	Callose synthase (AHRD V3.3 *** K7PRK8_MAIZE)
0	0.571503	0.43	0.295	0	epidermis	Solyc11g010600	O-fucosyltransferase (AHRD V3.3 *** A0A2P5EGU4_TREOI)
0	0.569557	0.289	0.169	0	epidermis	Solyc03g063600	Guanylate kinase 1 (AHRD V3.3 *** A0A2G2X5F7_CAPBA)
0	0.567918	0.521	0.365	0	epidermis	Solyc06g007620	DUF538 domain-containing protein (AHRD V3.3 *** A0A1Q3BSI7_CEPFO)
0	0.563039	0.297	0.178	0	epidermis	Solyc09g097870	bHLH transcription factor 062
0	0.562006	0.393	0.254	0	epidermis	Solyc05g054390	Two-component response regulator (AHRD V3.3 *** A0A2G2WV84_CAPBA)
0	0.560285	0.332	0.204	0	epidermis	Solyc06g060830	Homeobox-leucine zipper protein HAT2 (AHRD V3.3 *** A0A2G2WJU4_CAPBA)
0	0.55446	0.348	0.208	0	epidermis	Solyc04g007710	mitogen-activated protein kinase 14
0	0.553943	0.577	0.402	0	epidermis	Solyc10g081730	Protein WVD2-like 1 (AHRD V3.3 *** A0A2G3AVM2_CAPCH)
0	0.548792	0.378	0.247	0	epidermis	Solyc02g090940	Alpha/beta-Hydrolases superfamily protein (AHRD V3.11 *** tr|F4K4J2|F4K4J2_ARATH)
0	0.546098	0.438	0.272	0	epidermis	Solyc08g078460	Oxidoreductase family protein (AHRD V3.3 *** A0A2U1N6F1_ARTAN)
0	0.545365	0.28	0.162	0	epidermis	Solyc10g024360	Potassium channel AKT2 (AHRD V3.3 *** A0A1U8F4T5_CAPAN)
0	0.536303	0.28	0.162	0	epidermis	Solyc10g079700	Two-component response regulator arr9 (AHRD V3.3 *** A0A0A1WCS3_NICAT)
0	0.533435	0.274	0.16	0	epidermis	Solyc10g054080	Kinesin-related protein 11 (AHRD V3.3 *** A0A2G3BDZ7_CAPCH)
0	0.519648	0.338	0.215	0	epidermis	Solyc02g088390	Lamin-like protein (AHRD V3.3 *** A0A2G2V9B8_CAPBA)
0	0.507834	0.449	0.31	0	epidermis	Solyc09g011670	Adenine nucleotide alpha hydrolases-like superfamily protein (AHRD V3.3 *** A0A2U1NYH2_ARTAN)
0	0.501265	0.459	0.319	0	epidermis	Solyc04g054480	U-box domain-containing protein (AHRD V3.3 *** A0A2K3NTR2_TRIPR)
0	0.499261	0.382	0.255	0	epidermis	Solyc06g066030	Protein WVD2-like 1 (AHRD V3.3 *** A0A2G3C7U3_CAPCH)
0	0.498625	0.689	0.535	0	epidermis	Solyc02g089350	Gibberellin regulated protein (AHRD V3.3 *** A0A2U1PE48_ARTAN)
0	0.490317	0.502	0.361	0	epidermis	Solyc02g086454	titin isoform X6 (AHRD V3.11 *-* XP_010316304.1)
0	0.487318	0.68	0.532	0	epidermis	Solyc02g092790	Arabinogalactan (AHRD V3.11 *-* tr|Q43719|Q43719_SOLLC)
0	0.485967	0.69	0.552	0	epidermis	Solyc03g007470	Ubiquitin conjugating enzyme (AHRD V3.3 *** B3TLN8_ELAGV)
0	0.472072	0.74	0.607	0	epidermis	Solyc01g104950	Beta-D-xylosidase 4 (AHRD V3.11 *** tr|A0A2G2Y364|A0A2G2Y364_CAPAN)
0	0.471189	0.481	0.347	0	epidermis	Solyc05g012110	6-phosphogluconolactonase (AHRD V3.3 *** B6U0H2_MAIZE)
0	0.470029	0.464	0.327	0	epidermis	Solyc07g041900	Cysteine protease (AHRD V3.11 *** tr|Q9LRI2|Q9LRI2_TOBAC)
0	0.466489	0.488	0.356	0	epidermis	Solyc07g065120	Glycerophosphodiester phosphodiesterase GDPDL4 (AHRD V3.3 *** A0A2G2Z5P4_CAPAN)
0	0.46643	0.566	0.424	0	epidermis	Solyc10g005100	Plasma membrane-associated cation-binding protein 1 (AHRD V3.3 *** A0A2G2YJZ6_CAPAN)
0	0.455993	0.678	0.533	0	epidermis	Solyc10g007500	mitogen-activated protein kinase 10
0	0.426374	0.635	0.492	0	epidermis	Solyc05g005080	Endoglucanase (AHRD V3.3 *** A0A2G2V2B4_CAPBA)
0	0.378934	0.885	0.771	0	epidermis	Solyc10g009150	Organ specific protein (AHRD V3.3 *-* A0A2U1PW62_ARTAN)
0	0.30005	0.923	0.877	0	epidermis	Solyc08g006890	Tubulin alpha chain (AHRD V3.3 *** A0A1U8GD16_CAPAN)
2.3e-304	0.466837	0.376	0.251	7.34e-300	epidermis	Solyc05g009360	translocase subunit seca (AHRD V3.3 *** AT1G13390.2)
3.06e-304	0.491981	0.41	0.283	9.79e-300	epidermis	Solyc01g087210	Cellulose synthase (AHRD V3.3 *** M1A916_SOLTU)
6e-298	0.404896	0.593	0.468	1.92e-293	epidermis	Solyc03g082590	Ypt/Rab-GAP domain of gyp1p superfamily protein (AHRD V3.3 *** A0A2U1QCL8_ARTAN)
2.8e-297	0.51453	0.266	0.157	8.94e-293	epidermis	Solyc08g068140	BURP domain-containing protein 3 (AHRD V3.3 *-* A0A2G3BT77_CAPCH)
1.98e-292	0.467275	0.395	0.272	6.32e-288	epidermis	Solyc01g091950	Lysophospholipid acyltransferase LPEAT2 (AHRD V3.11 *** tr|A0A1U8GTY1|A0A1U8GTY1_CAPAN)
8.16e-292	0.507547	0.276	0.166	2.61e-287	epidermis	Solyc07g053170	MAP kinase kinase kinase 56
4.42e-291	0.437515	0.519	0.394	1.41e-286	epidermis	Solyc01g106280	PSTVd RNA-biding protein
1.73e-288	0.542826	0.252	0.149	5.55e-284	epidermis	Solyc02g069780	SIT4 phosphatase-associated family protein (AHRD V3.3 *** F4I6B2_ARATH)
4.62e-285	0.472241	0.343	0.224	1.48e-280	epidermis	Solyc11g011020	Ovary receptor kinase 11 (AHRD V3.3 *** S4WG09_SOLCH)
2.52e-283	0.43037	0.495	0.37	8.04e-279	epidermis	Solyc03g096730	pollen-specific kinase partner protein
5.69e-283	0.401204	0.543	0.417	1.82e-278	epidermis	Solyc09g082980	DUF506 domain-containing protein (AHRD V3.3 *** A0A1Q3BNU4_CEPFO)
2.79e-282	0.471546	0.365	0.245	8.91e-278	epidermis	Solyc06g063240	O-fucosyltransferase family protein (AHRD V3.3 *** A0A061GA16_THECC)
1.22e-281	0.472918	0.375	0.255	3.9e-277	epidermis	Solyc08g079090	Monocopper oxidase-like protein sku5 (AHRD V3.3 *** A0A1J6IJ65_NICAT)
4.63e-281	0.496917	0.254	0.15	1.48e-276	epidermis	Solyc08g078300	Homeobox-leucine zipper protein HAT4 (AHRD V3.3 *** A0A2G2XL32_CAPBA)
6.24e-280	0.2794	0.828	0.749	2e-275	epidermis	Solyc04g077020	Tubulin alpha chain (AHRD V3.3 *** A0A1U8GD16_CAPAN)
4.88e-277	0.497875	0.274	0.169	1.56e-272	epidermis	Solyc01g150156	nuclear pore complex protein NUP98A-like isoform X5 (AHRD V3.3 *-* XP_019068100.2)
1.48e-275	0.459989	0.391	0.27	4.73e-271	epidermis	Solyc01g105720	hypothetical protein (AHRD V3.3 *** AT1G58120.1)
6e-275	0.288061	0.806	0.72	1.92e-270	epidermis	Solyc08g061320	Polyadenylate-binding protein-interacting protein 7 (AHRD V3.3 *** A0A2G3BRE1_CAPCH)
1.06e-272	0.455521	0.257	0.153	3.39e-268	epidermis	Solyc11g066770	AP-2 complex subunit alpha (AHRD V3.3 *** A0A2G2VQ36_CAPBA)
1.09e-263	0.446886	0.351	0.236	3.5e-259	epidermis	Solyc06g071100	plasma membrane H+-ATPase
2.47e-263	0.472334	0.261	0.159	7.9e-259	epidermis	Solyc07g054490	Secretory carrier-associated membrane protein (AHRD V3.3 *** A0A2G2Z3L9_CAPAN)
6.49e-263	0.460785	0.293	0.186	2.07e-258	epidermis	Solyc02g082840	Protein GRIP (AHRD V3.3 *** A0A1U8FMA7_CAPAN)
1.24e-262	0.422861	0.422	0.301	3.95e-258	epidermis	Solyc12g006997	Heavy metal transport/detoxification superfamily protein (AHRD V3.3 *** A0A2U1NJ85_ARTAN)
1.03e-257	0.636969	0.358	0.251	3.3e-253	epidermis	Solyc12g098225	glycine-rich cell wall structural protein (AHRD V3.3 *-* XP_010314854.1)
6.01e-248	0.406372	0.558	0.447	1.92e-243	epidermis	Solyc11g051160	Patellin-1 (AHRD V3.3 *** A0A2G2YV42_CAPAN)
2.62e-247	0.350648	0.419	0.301	8.39e-243	epidermis	Solyc02g086458	titin isoform X2 (AHRD V3.11 *-* XP_010316302.1)
5.68e-245	0.448906	0.292	0.189	1.82e-240	epidermis	Solyc03g123790	Vacuolar cation/proton exchanger (AHRD V3.3 *** K4DFQ6_SOLLC)
9.33e-243	0.443841	0.309	0.204	2.98e-238	epidermis	Solyc09g011740	Phosphatidylinositol:ceramide inositolphosphotransferase (AHRD V3.3 *** A0A1U8EEU4_CAPAN)
2.81e-241	0.442093	0.336	0.228	8.99e-237	epidermis	Solyc01g098760	Heavy metal-associated isoprenylated plant protein (AHRD V3.3 *-* A0A2R6PK24_ACTCH)
3.67e-231	0.373082	0.499	0.384	1.17e-226	epidermis	Solyc03g025850	remorin 1
4.16e-227	0.379654	0.426	0.313	1.33e-222	epidermis	Solyc01g097290	auxin-regulated IAA16
6.49e-227	0.330186	0.579	0.465	2.08e-222	epidermis	Solyc09g098540	Chitinase-like protein (AHRD V3.3 *** Q6JX03_GOSHI)
1.1e-224	0.422128	0.256	0.162	3.52e-220	epidermis	Solyc09g075460	Pectin lyase-like superfamily protein (AHRD V3.3 *** A0A2U1PV10_ARTAN)
2.14e-218	0.458013	0.272	0.178	6.83e-214	epidermis	Solyc04g078690	bHLH transcription factor 035
6.07e-218	0.401218	0.316	0.215	1.94e-213	epidermis	Solyc09g007480	transmembrane protein (AHRD V3.3 -** AT5G03120.1)
2.1e-217	0.282059	0.75	0.666	6.71e-213	epidermis	Solyc03g112050	Serine/threonine-protein kinase AFC1 (AHRD V3.3 *** A0A1U8FX08_CAPAN)
1.08e-215	0.458651	0.277	0.183	3.45e-211	epidermis	Solyc02g087760	SUN-like protein 7
1.26e-215	0.383214	0.478	0.368	4.01e-211	epidermis	Solyc11g007690	Pyruvate kinase (AHRD V3.3 *** A0A2G2Y675_CAPAN)
4.68e-214	0.387106	0.316	0.214	1.5e-209	epidermis	Solyc01g008850	Non-specific serine/threonine protein kinase (AHRD V3.11 *** tr|A0A2G2XP60|A0A2G2XP60_CAPBA)
2.62e-213	0.425345	0.288	0.192	8.37e-209	epidermis	Solyc06g008040	CLIP-associated protein (AHRD V3.3 *** A0A2G3C415_CAPCH)
1.41e-212	0.401425	0.345	0.241	4.5e-208	epidermis	Solyc02g079190	Protein AUXIN SIGNALING F-BOX 3 (AHRD V3.3 *** A0A2G3D604_CAPCH)
2.47e-211	0.437884	0.272	0.179	7.88e-207	epidermis	Solyc03g083910	Acid beta-fructofuranosidase (AHRD V3.11 *** sp|P29000|INVA_SOLLC)
1.69e-209	0.302999	0.555	0.437	5.41e-205	epidermis	Solyc10g007770	Protein MEI2-like 5 (AHRD V3.3 *** A0A2G2YIV9_CAPAN)
2.2e-207	0.378588	0.358	0.254	7.02e-203	epidermis	Solyc02g068080	Chloride channel protein (AHRD V3.3 *** K4B7E0_SOLLC)
2.53e-207	0.35405	0.38	0.274	8.1e-203	epidermis	Solyc05g023740	Arabidopsis mei2-like protein
2.79e-206	0.410886	0.279	0.185	8.91e-202	epidermis	Solyc03g093520	ATP-dependent 6-phosphofructokinase (AHRD V3.3 *** A0A2G2ZX77_CAPAN)
3.05e-204	0.433718	0.255	0.166	9.76e-200	epidermis	Solyc07g044780	Zinc finger protein (AHRD V3.3 *** A0A200QX00_9MAGN)
7.75e-198	0.365141	0.433	0.326	2.48e-193	epidermis	Solyc10g150101	Homeobox-leucine zipper protein HOX6 (AHRD V3.11 *** tr|A0A2G2YIM8|A0A2G2YIM8_CAPAN)
1.32e-196	0.319846	0.651	0.558	4.21e-192	epidermis	Solyc08g075520	transglutaminase family protein (AHRD V3.3 *** AT4G19160.2)
8.79e-192	0.312839	0.377	0.272	2.81e-187	epidermis	Solyc01g088250	SUN domain protein3
5.45e-185	0.291863	0.597	0.494	1.74e-180	epidermis	Solyc10g055630	plasma membrane intrinsic protein 2.9
1.61e-184	0.30898	0.528	0.421	5.14e-180	epidermis	Solyc09g083290	auxin-regulated IAA14
7.8e-184	0.383081	0.287	0.196	2.49e-179	epidermis	Solyc03g114060	Bromo adjacent homology (BAH) domain (AHRD V3.3 *** A0A200R0M3_9MAGN)
1.36e-181	0.313624	0.537	0.432	4.34e-177	epidermis	Solyc01g109500	BURP domain-containing protein (AHRD V3.3 *-* A0A1Q3C0F5_CEPFO)
1.15e-180	0.390049	0.267	0.18	3.67e-176	epidermis	Solyc01g102330	Carbohydrate esterase, putative (DUF303) (AHRD V3.3 *** Q0WNN6_ARATH)
1.91e-179	0.357474	0.308	0.216	6.1e-175	epidermis	Solyc07g064900	DUF3537 domain-containing protein (AHRD V3.3 *** A0A1Q3D045_CEPFO)
3.3e-179	0.346591	0.454	0.352	1.06e-174	epidermis	Solyc12g009650	Sl proline-rich protein
6.86e-178	0.370152	0.28	0.191	2.19e-173	epidermis	Solyc01g105680	Phototropic-responsive NPH3 family protein (AHRD V3.3 *** A0A2U1PJR6_ARTAN)
3.71e-176	0.399351	0.273	0.188	1.19e-171	epidermis	Solyc03g082660	Major facilitator superfamily protein (AHRD V3.3 *** A0A2U1QCK3_ARTAN)
8.22e-175	0.344797	0.306	0.214	2.63e-170	epidermis	Solyc01g100110	Protein phosphatase 2C family protein (AHRD V3.3 *** A0A2U1PE44_ARTAN)
1.04e-173	0.427144	0.285	0.2	3.32e-169	epidermis	Solyc02g150146	Receptor-like protein kinase (AHRD V3.3 *-* A0A2K3LZH3_TRIPR)
2.1e-171	0.389647	0.257	0.174	6.73e-167	epidermis	Solyc01g009000	RING/U-box superfamily protein (AHRD V3.3 *** A0A1I9LQQ9_ARATH)
1.36e-170	0.360377	0.287	0.2	4.34e-166	epidermis	Solyc03g123900	alpha-1,2-Mannosidase (AHRD V3.3 *** A0A2G3D1E2_CAPCH)
3.9e-169	0.418595	0.376	0.286	1.25e-164	epidermis	Solyc03g097380	Heavy metal-associated isoprenylated plant protein (AHRD V3.3 *-* A0A2R6PUZ2_ACTCH)
2.24e-165	0.348634	0.361	0.268	7.15e-161	epidermis	Solyc11g072710	phototropin 1
2.21e-162	0.346005	0.326	0.236	7.06e-158	epidermis	Solyc01g106000	Nicotinamidase 1 (AHRD V3.11 *** tr|A0A1U8DWC4|A0A1U8DWC4_CAPAN)
2.42e-162	0.33752	0.29	0.203	7.74e-158	epidermis	Solyc02g071860	LRR_1 domain-containing protein/Pkinase_Tyr domain-containing protein/Malectin domain-containing protein (AHRD V3.3 *** A0A1Q3CJY9_CEPFO)
2.16e-159	0.345576	0.261	0.18	6.9e-155	epidermis	Solyc06g073960	Serine/threonine-protein phosphatase (AHRD V3.3 *** I6WZC5_SOLTU)
1.35e-150	0.335809	0.26	0.18	4.33e-146	epidermis	Solyc06g051310	Clathrin heavy chain (AHRD V3.3 *** A0A1U8F1S0_CAPAN)
1.54e-150	0.28588	0.432	0.334	4.94e-146	epidermis	Solyc01g088100	Zinc finger transcription factor 12
3.25e-147	0.351728	0.258	0.18	1.04e-142	epidermis	Solyc04g056280	cyclin dependent kinase C
1.68e-145	0.379257	0.266	0.19	5.38e-141	epidermis	Solyc04g071610	Abscisic stress-ripening protein 3 (AHRD V3.11 *-* tr|A0A1U8GDP7|A0A1U8GDP7_CAPAN)
1.72e-140	0.315168	0.278	0.198	5.48e-136	epidermis	Solyc07g045440	Fasciclin-like arabinogalactan protein 2 (AHRD V3.3 *** A0A2G3BYC2_CAPCH)
9.89e-139	0.273079	0.539	0.447	3.16e-134	epidermis	Solyc04g054810	Pollen Ole e 1 allergen/extensin (AHRD V3.3 *** A0A200QVY0_9MAGN),Pfam:PF01190
6.22e-133	0.317743	0.274	0.197	1.99e-128	epidermis	Solyc01g099520	Rapid alkalinization factor (AHRD V3.3 *** RALF_TOBAC)
1.17e-130	0.301601	0.265	0.189	3.73e-126	epidermis	Solyc04g079940	NAC domain-containing protein (AHRD V3.3 *** A0A2U1N781_ARTAN)
3.44e-130	0.332585	0.262	0.188	1.1e-125	epidermis	Solyc03g045050	Nuclear matrix constituent-like protein 1 (AHRD V3.3 *** E5GCT1_CUCME)
9.02e-126	0.292016	0.326	0.246	2.88e-121	epidermis	Solyc01g101040	ATP-citrate synthase (AHRD V3.3 *** B6TD54_MAIZE)
4.7e-124	0.278003	0.365	0.281	1.5e-119	epidermis	Solyc02g072300	SHAGGY-like kinase (AHRD V3.3 *** N0A047_WHEAT)
3e-122	0.281743	0.385	0.302	9.59e-118	epidermis	Solyc03g083970	BAG family molecular chaperone regulator 7-like (AHRD V3.3 *** A0A2I4H718_9ROSI)
3.18e-122	0.275038	0.339	0.258	1.02e-117	epidermis	Solyc08g066740	Early nodulin-like protein 1 (AHRD V3.3 *** A0A1J3CHP6_NOCCA)
2.62e-118	0.277329	0.343	0.263	8.36e-114	epidermis	Solyc10g086560	Protein FAR-RED-ELONGATED HYPOCOTYL 1-LIKE (AHRD V3.3 --* FHL_ARATH)
1.56e-113	0.295826	0.253	0.183	4.98e-109	epidermis	Solyc05g025750	SH3 domain protein (AHRD V3.3 *** A0A2K3ME66_TRIPR)
1.15e-112	0.265471	0.332	0.255	3.68e-108	epidermis	Solyc11g066320	Exostosin family protein (AHRD V3.3 *** A0A2U1P7C1_ARTAN)
4.29e-111	0.277889	0.267	0.196	1.37e-106	epidermis	Solyc08g079450	Maspardin (AHRD V3.3 *** A0A200QB24_9MAGN)
6.97e-111	0.276991	0.273	0.202	2.23e-106	epidermis	Solyc01g112250	Calcium dependent protein kinase (AHRD V3.3 *** Q43676_VIGRR)
2.04e-109	0.258923	0.392	0.311	6.54e-105	epidermis	Solyc08g082610	DCD (Development and Cell Death) domain protein (AHRD V3.3 *** A0A2U1P2J5_ARTAN)
3.41e-104	0.26715	0.253	0.186	1.09e-99	epidermis	Solyc07g044850	WD repeat-containing protein 26-like (AHRD V3.3 *** A0A2I4E4P1_9ROSI)
2.86e-102	0.25764	0.294	0.223	9.14e-98	epidermis	Solyc07g047770	Histidine kinase 2 (AHRD V3.3 *** A0A2G2Z2M2_CAPAN)
1.04e-101	0.263251	0.25	0.184	3.32e-97	epidermis	Solyc11g039650	Dynamin (AHRD V3.3 *** A0A2U1N3P9_ARTAN)
2.54e-94	0.260796	0.334	0.264	8.12e-90	epidermis	Solyc03g113800	Aldehyde dehydrogenase (AHRD V3.3 *** A0A0K9R405_SPIOL)
0	2.78179	0.716	0.22	0	endodermis-like	Solyc12g009110	O-methyltransferase, putative (AHRD V3.11 *** tr|B9SUX6|B9SUX6_RICCO)
0	2.66663	0.323	0.02	0	endodermis-like	Solyc07g006750	blind-like8
0	2.65359	0.383	0.047	0	endodermis-like	Solyc08g005655	Alkyl transferase (AHRD V3.3 *** K7WQ45_SOLLC)
0	2.3618	0.29	0.03	0	endodermis-like	Solyc08g074980	Receptor-like serine/threonine-protein kinase (AHRD V3.11 *** tr|A0A1U8FDP5|A0A1U8FDP5_CAPAN)
0	2.23497	0.842	0.455	0	endodermis-like	Solyc07g052510	peroxidase (TPX1)
0	2.02242	0.252	0.016	0	endodermis-like	Solyc04g072310	histone-lysine N-methyltransferase SETD1B-A (AHRD V3.3 *** XP_004237854.1)
0	1.676	0.615	0.296	0	endodermis-like	Solyc05g008060	SlPIN4
0	1.61092	0.364	0.145	0	endodermis-like	Solyc05g046010	Peroxidase (AHRD V3.3 *** K4C0T4_SOLLC)
0	1.48144	0.276	0.1	0	endodermis-like	Solyc06g050510	SNF2 domain-containing protein CLASSY 1 (AHRD V3.3 *** A0A1U8GWM4_CAPAN)
0	1.48003	0.393	0.185	0	endodermis-like	Solyc05g046020	Peroxidase (AHRD V3.3 *** K4C0T5_SOLLC)
0	0.779057	0.881	0.788	0	endodermis-like	Solyc04g150104	Kirola (AHRD V3.3 *** A0A2G2WRW0_CAPBA)
2.81e-286	1.36713	0.265	0.103	8.99e-282	endodermis-like	Solyc11g007910	RING/U-box superfamily protein (AHRD V3.3 *** A0A2U1L030_ARTAN)
2.79e-260	1.18892	0.26	0.103	8.91e-256	endodermis-like	Solyc03g081260	Subtilisin-like protease SBT3.5 (AHRD V3.3 *** A0A1U8FZF7_CAPAN)
1.59e-245	1.26598	0.292	0.13	5.1e-241	endodermis-like	Solyc12g005940	1-aminocyclopropane-1-carboxylate oxidase 2 (AHRD V3.3 *** Q7Y257_BETPN)
2.41e-244	1.40155	0.363	0.189	7.7e-240	endodermis-like	Solyc01g099980	Enolase (DUF1399) (AHRD V3.3 *-* F4I3L9_ARATH)
8.65e-230	0.888207	0.678	0.535	2.77e-225	endodermis-like	Solyc09g098510	extensin-2-like (AHRD V3.11 *-* tr|A0A1U8G7P3|A0A1U8G7P3_CAPAN)
9.79e-194	0.953201	0.506	0.347	3.13e-189	endodermis-like	Solyc04g074740	Blue copper protein (AHRD V3.11 *** tr|A0A2G2ZQN6|A0A2G2ZQN6_CAPAN)
1.53e-184	1.13583	0.335	0.183	4.89e-180	endodermis-like	Solyc02g087620	Inositol hexakisphosphate and diphosphoinositol-pentakisphosphate kinase (AHRD V3.3 *** A0A2G3ACA5_CAPAN)
1.06e-166	1.02215	0.431	0.283	3.39e-162	endodermis-like	Solyc05g008090	TPX2 (Targeting protein for Xklp2) protein family (AHRD V3.3 *-* A0A2U1NUC4_ARTAN)
7.16e-160	0.988657	0.266	0.135	2.29e-155	endodermis-like	Solyc12g007240	hypothetical protein (AHRD V3.3 --* AT2G20080.2)
1.92e-156	0.45404	0.932	0.905	6.15e-152	endodermis-like	Solyc01g109660	meloidogyne-induced giant cell protein DB275
2.79e-129	0.958863	0.354	0.227	8.91e-125	endodermis-like	Solyc08g006880	ABC transporter (AHRD V3.3 *** A0A200R061_9MAGN)
5.81e-124	0.603359	0.774	0.716	1.86e-119	endodermis-like	Solyc11g012325	Unknown protein
2.43e-122	0.936776	0.293	0.173	7.77e-118	endodermis-like	Solyc01g067750	dehydroquinate dehydratase/shikimate:NADP oxidoreductase
4.91e-98	0.866028	0.319	0.212	1.57e-93	endodermis-like	Solyc11g008810	Beta-hexosaminidase (AHRD V3.3 *** M1BC44_SOLTU)
1.78e-74	0.816889	0.304	0.207	5.69e-70	endodermis-like	Solyc03g006250	GDSL esterase/lipase (AHRD V3.3 *** A0A1U8GGV5_CAPAN)
2.23e-72	0.846735	0.287	0.197	7.14e-68	endodermis-like	Solyc11g066770	AP-2 complex subunit alpha (AHRD V3.3 *** A0A2G2VQ36_CAPBA)
6.97e-68	0.794009	0.266	0.18	2.23e-63	endodermis-like	Solyc04g053120	4-alpha-glucanotransferase (AHRD V3.3 *** A0A1U8EWW1_CAPAN)
1.39e-63	0.711375	0.326	0.239	4.46e-59	endodermis-like	Solyc06g065100	R2R3MYB transcription factor 3
1.09e-60	0.598178	0.438	0.356	3.48e-56	endodermis-like	Solyc04g071120	Protein kinase domain (AHRD V3.3 *** A0A200RCD5_9MAGN)
1.73e-60	0.698597	0.399	0.317	5.51e-56	endodermis-like	Solyc01g088250	SUN domain protein3
4.66e-60	0.730063	0.276	0.194	1.49e-55	endodermis-like	Solyc07g056660	Vacuolar sorting protein 39 (AHRD V3.3 *** A0A2U1PI44_ARTAN)
1.38e-59	0.668469	0.337	0.255	4.4e-55	endodermis-like	Solyc04g055170	annexin p35
2.26e-38	0.265894	0.828	0.812	7.24e-34	endodermis-like	Solyc02g030170	DWARF1/DIMINUTO
5.68e-29	0.533357	0.277	0.222	1.82e-24	endodermis-like	Solyc05g050120	cytosolic NADP-malic enzyme
9.4e-27	0.366438	0.498	0.461	3e-22	endodermis-like	Solyc07g017780	(DB226) meloidogyne-induced giant cell protein
1.56e-26	0.50779	0.325	0.277	4.98e-22	endodermis-like	Solyc08g077220	Tobamovirus multiplication protein 2A (AHRD V3.3 *** A0A2G3DCL9_CAPCH)
1.36e-25	0.514125	0.25	0.199	4.36e-21	endodermis-like	Solyc08g065940	Zinc finger CCCH domain-containing protein 20 (AHRD V3.11 *** tr|A0A1U8E1G0|A0A1U8E1G0_CAPAN)
3.52e-24	0.391959	0.403	0.356	1.12e-19	endodermis-like	Solyc12g006997	Heavy metal transport/detoxification superfamily protein (AHRD V3.3 *** A0A2U1NJ85_ARTAN)
3.92e-23	0.494467	0.282	0.234	1.25e-18	endodermis-like	Solyc07g063390	Beta-glucosidase 16 (AHRD V3.3 *** A0A2G2WEV4_CAPBA)
2.04e-22	0.451919	0.38	0.338	6.52e-18	endodermis-like	Solyc02g080200	Pectinesterase (AHRD V3.11 *** tr|A0A2G2VBJ7|A0A2G2VBJ7_CAPBA)
2.99e-20	0.436605	0.329	0.288	9.54e-16	endodermis-like	Solyc09g082860	ATP sulfurylase (AHRD V3.3 *** Q8SAG1_SOYBN)
1.47e-19	0.439341	0.317	0.28	4.71e-15	endodermis-like	Solyc07g052350	Aconitate hydratase (AHRD V3.3 *** A0A200Q7Z0_9MAGN)
1.69e-14	0.262748	0.611	0.604	5.39e-10	endodermis-like	Solyc02g081190	1-aminocyclopropane-1-carboxylate oxidase 2 (AHRD V3.11 *** tr|Q7Y257|Q7Y257_BETPN)
2.17e-12	0.392254	0.288	0.259	6.93e-08	endodermis-like	Solyc03g058350	Eukaryotic translation initiation factor 5B (AHRD V3.3 *** A0A2G2WJG0_CAPBA)
3.48e-12	0.291627	0.414	0.391	1.11e-07	endodermis-like	Solyc12g162400	Plant/F18B13-26 protein (AHRD V3.11 *** tr|A0A072UGY9|A0A072UGY9_MEDTR)
1.09e-10	0.373948	0.258	0.231	3.5e-06	endodermis-like	Solyc03g123630	pectin methylesterase pmeu1
2.16e-10	0.255437	0.455	0.426	6.89e-06	endodermis-like	Solyc02g086454	titin isoform X6 (AHRD V3.11 *-* XP_010316304.1)
2.66e-09	0.414238	0.268	0.247	8.51e-05	endodermis-like	Solyc01g087560	Methyltransferase (AHRD V3.3 *** A0A2G2XST8_CAPBA)
6.6e-09	0.385282	0.283	0.261	0.000210854	endodermis-like	Solyc06g083470	NAD(P)-binding Rossmann-fold superfamily protein (AHRD V3.11 *** tr|F4IKL5|F4IKL5_ARATH)
4.77e-07	0.282334	0.323	0.308	0.0152547	endodermis-like	Solyc02g090940	Alpha/beta-Hydrolases superfamily protein (AHRD V3.11 *** tr|F4K4J2|F4K4J2_ARATH)
5.47e-07	0.348918	0.316	0.307	0.0174989	endodermis-like	Solyc03g120470	tonoplast intrinsic protein 2.2
0	2.16956	0.389	0.117	0	phloem	Solyc05g054480	Actin (AHRD V3.3 *** A0A2G2VVS8_CAPBA)
0	1.76623	0.26	0.084	0	phloem	Solyc01g097220	Ankyrin repeat family protein (AHRD V3.3 *** A0A2U1L9Z0_ARTAN)
0	1.71482	0.658	0.35	0	phloem	Solyc10g039290	Major facilitator superfamily protein (AHRD V3.3 *** A0A1P8AT47_ARATH)
0	1.6877	0.338	0.115	0	phloem	Solyc07g006320	auxin canalization protein (DUF828) (AHRD V3.3 *** AT5G57770.2)
0	1.66822	0.386	0.182	0	phloem	Solyc04g008470	Defensin SD2 (AHRD V3.3 *** A0A2G2ZH52_CAPAN),Pfam:PF00304
0	1.56871	0.348	0.114	0	phloem	Solyc12g026430	Nucleobase-ascorbate transporter 6 (AHRD V3.3 *** A0A1U8FWK5_CAPAN)
0	1.50817	0.405	0.143	0	phloem	Solyc03g114790	Isoaspartyl peptidase/L-asparaginase (AHRD V3.3 *** A0A2G2WQU4_CAPBA)
0	1.50105	0.287	0.112	0	phloem	Solyc10g080130	Exosome complex component RRP43 (AHRD V3.3 *** A0A2U1QHR4_ARTAN)
0	1.45037	0.298	0.139	0	phloem	Solyc01g109895	aspartate carbamoyltransferase Chr2:7094882-7095557 FORWARD LENGTH 83 201606 (AHRD V3.11 *** AT2G16385.1)
0	1.32967	0.377	0.164	0	phloem	Solyc01g006720	ABC transporter G family member 27 (AHRD V3.3 *** A0A2G2VCM9_CAPBA)
0	1.23731	0.287	0.104	0	phloem	Solyc03g112620	NEP-interacting protein, putative (DUF239) (AHRD V3.3 *** F4I5H4_ARATH)
0	1.06231	0.391	0.213	0	phloem	Solyc01g005550	DUF239 domain-containing protein/DUF4409 domain-containing protein (AHRD V3.3 *** A0A1Q3BKR6_CEPFO)
0	1.04577	0.631	0.465	0	phloem	Solyc11g066950	Stress responsive A/B barrel domain-containing protein (AHRD V3.3 *** A0A2K3N653_TRIPR)
0	1.01861	0.621	0.427	0	phloem	Solyc01g080540	Histidine-containing phosphotransfer protein 1 (AHRD V3.3 *** A0A2G2VZ65_CAPBA)
0	0.985989	0.499	0.342	0	phloem	Solyc01g096450	Eukaryotic aspartyl protease family protein (AHRD V3.11 *** tr|A0A2U1PLR1|A0A2U1PLR1_ARTAN)
0	0.984924	0.618	0.465	0	phloem	Solyc02g036350	1-aminocyclopropane-1-carboxylate oxidase EF501822
0	0.969722	0.342	0.217	0	phloem	Solyc04g080540	DNA polymerase epsilon catalytic subunit A (AHRD V3.3 *** AT1G19530.2)
0	0.962506	0.569	0.472	0	phloem	Solyc06g059990	Alkyl transferase (AHRD V3.11 *** tr|K7W9N9|K7W9N9_SOLLC)
0	0.940911	0.357	0.222	0	phloem	Solyc03g117870	4-coumarate:CoA ligase (AHRD V3.3 *** Q42879_LITER)
0	0.92627	0.354	0.208	0	phloem	Solyc01g111840	Major facilitator superfamily protein (AHRD V3.3 *** A0A1P8BEX6_ARATH)
0	0.909912	0.355	0.22	0	phloem	Solyc01g109700	bHLH transcription factor 010
0	0.86528	0.484	0.321	0	phloem	Solyc06g061230	metallocarboxypeptidase inhibitor precursor (AHRD V3.3 -** NP_001275375.1)
0	0.837866	0.401	0.273	0	phloem	Solyc10g051377	RNA-binding protein (AHRD V3.3 *** O24106_NICGU)
0	0.806652	0.545	0.437	0	phloem	Solyc01g089980	ELMO/CED-12 family protein (AHRD V3.3 *** Q8VZ78_ARATH)
0	0.779808	0.529	0.394	0	phloem	Solyc09g007920	Phenylalanine ammonia-lyase (AHRD V3.3 *** A0A2G3BJ81_CAPCH)
0	0.678972	0.55	0.44	0	phloem	Solyc07g017780	(DB226) meloidogyne-induced giant cell protein
0	0.650089	0.759	0.709	0	phloem	Solyc11g012325	Unknown protein
0	0.531288	0.844	0.792	0	phloem	Solyc12g008590	Profilin (AHRD V3.3 *** E0XJL2_GOSHI)
9.7e-308	0.808221	0.45	0.332	3.1e-303	phloem	Solyc04g074740	Blue copper protein (AHRD V3.11 *** tr|A0A2G2ZQN6|A0A2G2ZQN6_CAPAN)
1.74e-300	1.29339	0.255	0.146	5.55e-296	phloem	Solyc06g076140	Metallothionein-like protein (AHRD V3.11 *** tr|A8DUB1|A8DUB1_SOLLC)
1.37e-286	0.808843	0.325	0.208	4.39e-282	phloem	Solyc03g123630	pectin methylesterase pmeu1
3.09e-256	0.733574	0.302	0.191	9.88e-252	phloem	Solyc10g005060	O-methyltransferase-like protein (AHRD V3.3 *** D3JZ18_PRUMU)
1.02e-254	0.817957	0.29	0.182	3.27e-250	phloem	Solyc03g083440	Glutamate synthase (AHRD V3.3 *** A0A2U1PKW7_ARTAN)
1.38e-244	0.749561	0.266	0.161	4.41e-240	phloem	Solyc11g068830	Uridine 5'-monophosphate synthase (AHRD V3.3 *** A0A1U8EL35_CAPAN)
2.75e-234	2.23628	0.4	0.312	8.79e-230	phloem	Solyc08g082120	Methanol inducible protein (AHRD V3.3 *** D1MAX5_NICBE)
7.06e-234	0.719814	0.302	0.196	2.26e-229	phloem	Solyc09g011170	Prf interactor 30137
6.39e-227	0.749732	0.287	0.184	2.04e-222	phloem	Solyc06g076630	Peroxidase (AHRD V3.3 *** K4CA23_SOLLC)
8.1e-213	0.859475	0.48	0.397	2.59e-208	phloem	Solyc01g111170	cyclophilin
3.07e-209	0.629792	0.3	0.198	9.82e-205	phloem	Solyc01g096880	Major facilitator superfamily protein (AHRD V3.3 *** A0A1P8AZ04_ARATH)
1.48e-208	0.761094	0.301	0.204	4.72e-204	phloem	Solyc01g104700	Ran protein/TC4 protein ran2b
7.33e-203	0.693618	0.416	0.321	2.34e-198	phloem	Solyc02g080200	Pectinesterase (AHRD V3.11 *** tr|A0A2G2VBJ7|A0A2G2VBJ7_CAPBA)
1.12e-198	0.694495	0.298	0.202	3.58e-194	phloem	Solyc09g013110	Reticulon-like protein (AHRD V3.3 *** A0A2G3BKW2_CAPCH)
3.96e-192	0.609218	0.391	0.295	1.27e-187	phloem	Solyc05g008060	SlPIN4
3.94e-191	0.576164	0.454	0.364	1.26e-186	phloem	Solyc02g086930	Homeobox-leucine zipper protein HAT5 (AHRD V3.3 *** A0A2G2XIE8_CAPBA)
1.7e-189	0.631768	0.333	0.237	5.42e-185	phloem	Solyc06g007470	40S ribosomal protein S26 (AHRD V3.3 *** A0A2G2X986_CAPBA)
2.81e-186	0.668628	0.311	0.218	8.99e-182	phloem	Solyc02g083290	Protein kinase domain (AHRD V3.3 *** A0A200QZU4_9MAGN)
8.05e-185	0.707565	0.317	0.226	2.57e-180	phloem	Solyc09g010440	Actin-depolymerizing factor (AHRD V3.3 *** Q1EMP8_PLAMJ)
3.5e-182	0.439323	0.617	0.552	1.12e-177	phloem	Solyc09g092380	S-adenosyl-l-homocysteine hydrolase
2.21e-181	0.747817	0.26	0.173	7.08e-177	phloem	Solyc02g087870	ABC transporter (AHRD V3.3 *** A0A200QEZ6_9MAGN)
3.09e-181	0.342339	0.918	0.914	9.88e-177	phloem	Solyc09g075210	Late embryogenesis abundant protein Lea5 (AHRD V3.3 *** A0A1J3JXG8_NOCCA)
2.44e-179	0.507251	0.523	0.444	7.79e-175	phloem	Solyc10g078630	40S ribosomal protein S28 (AHRD V3.3 *** A0A2G3BI08_CAPCH)
5.88e-171	0.501534	0.641	0.595	1.88e-166	phloem	Solyc02g081190	1-aminocyclopropane-1-carboxylate oxidase 2 (AHRD V3.11 *** tr|Q7Y257|Q7Y257_BETPN)
7.37e-160	0.629754	0.309	0.223	2.36e-155	phloem	Solyc05g007960	O-fucosyltransferase (AHRD V3.3 *** A0A2P5FK44_TREOI)
1.17e-147	0.493781	0.579	0.532	3.74e-143	phloem	Solyc04g077780	LIM domain-containing protein (AHRD V3.3 *** A0A1Q3ALK2_CEPFO)
3.16e-146	0.567541	0.33	0.247	1.01e-141	phloem	Solyc04g150158	40S ribosomal protein S15a (AHRD V3.3 *** A0A2G3C780_CAPCH)
4.7e-146	0.508701	0.508	0.434	1.5e-141	phloem	Solyc02g089160	dwarf
3.41e-141	0.525669	0.418	0.339	1.09e-136	phloem	Solyc02g082000	40S ribosomal protein S15 (AHRD V3.3 *** A0A2G3D6Q0_CAPCH)
5.47e-141	0.580258	0.283	0.202	1.75e-136	phloem	Solyc01g099900	60S ribosomal protein L18, putative, expressed (AHRD V3.3 *** Q10LN7_ORYSJ)
5.88e-140	0.543567	0.347	0.266	1.88e-135	phloem	Solyc06g073430	40S ribosomal protein S29-like (AHRD V3.3 *** A0A2I4F7M1_9ROSI)
5.52e-131	0.554881	0.325	0.247	1.76e-126	phloem	Solyc11g005680	40S ribosomal protein S18 (AHRD V3.3 *** A0A2G3B1S6_CAPCH)
1.78e-123	0.539005	0.321	0.246	5.68e-119	phloem	Solyc05g052800	60S ribosomal protein L35a-3 (AHRD V3.3 *** A0A2G3CHN6_CAPCH)
7.53e-119	0.321416	0.717	0.692	2.41e-114	phloem	Solyc06g007510	Ubiquitin-conjugating enzyme (AHRD V3.3 *** A0A200PUP4_9MAGN)
2.55e-118	0.538735	0.289	0.216	8.15e-114	phloem	Solyc09g005720	60S ribosomal protein L23a (AHRD V3.3 *-* A0A2G2YLF5_CAPAN)
7.95e-118	0.489785	0.403	0.332	2.54e-113	phloem	Solyc10g078960	60S ribosomal protein L21 (AHRD V3.3 *** B6SYW9_MAIZE)
2.39e-117	0.532128	0.333	0.26	7.64e-113	phloem	Solyc11g067100	60S acidic ribosomal protein family (AHRD V3.3 *-* F4IGR3_ARATH),Pfam:PF00428
1.03e-116	0.568551	0.279	0.208	3.29e-112	phloem	Solyc02g082680	RB1-inducible coiled-coil protein (AHRD V3.3 *** AT2G17550.1)
7.77e-111	0.370861	0.808	0.81	2.48e-106	phloem	Solyc06g074820	tonoplast intrinsic protein 1.1
2.08e-110	0.367466	0.661	0.636	6.66e-106	phloem	Solyc12g043160	Translation machinery associated TMA7 (AHRD V3.3 *** A0A2U1KUC0_ARTAN)
1.63e-109	0.485457	0.482	0.425	5.21e-105	phloem	Solyc04g005860	Protein ENHANCED DISEASE RESISTANCE 2 (AHRD V3.3 *** A0A1J3E5Z2_NOCCA)
4.64e-108	0.532636	0.293	0.224	1.48e-103	phloem	Solyc03g115360	40S ribosomal protein S19 (AHRD V3.3 *** A0A1U8G3N2_CAPAN)
2.33e-107	0.535909	0.279	0.211	7.44e-103	phloem	Solyc12g044720	60S ribosomal protein L28 (AHRD V3.3 *** B3TLS3_ELAGV)
1.33e-104	0.518499	0.307	0.238	4.25e-100	phloem	Solyc01g097870	40S ribosomal protein S24 (AHRD V3.3 *** A0A2G3BTW2_CAPCH)
6.05e-104	0.889834	0.74	0.736	1.93e-99	phloem	Solyc09g010800	Metallothionein-like protein type 2 (AHRD V3.3 *** A0A2G2VXD7_CAPBA)
6.03e-99	0.548477	0.32	0.257	1.93e-94	phloem	Solyc04g015830	Villin (AHRD V3.3 *** A0A2P5EN25_TREOI)
2.18e-91	0.465424	0.331	0.268	6.97e-87	phloem	Solyc01g008080	40S ribosomal protein S27 (AHRD V3.3 *** S8E0G1_9LAMI)
1.36e-87	0.391063	0.483	0.434	4.36e-83	phloem	Solyc06g005060	elongation factor 1-alpha
9.98e-87	0.367026	0.545	0.512	3.19e-82	phloem	Solyc11g005330	Solyc11g005330
4.97e-86	0.484978	0.261	0.201	1.59e-81	phloem	Solyc07g005050	60S ribosomal protein L39 (AHRD V3.3 *** B6SYU3_MAIZE)
2.62e-85	0.495464	0.288	0.226	8.39e-81	phloem	Solyc11g062440	L-ascorbate oxidase (AHRD V3.3 *** ASO_TOBAC)
1.37e-83	0.472439	0.447	0.402	4.37e-79	phloem	Solyc08g075690	Acyl-CoA-binding protein (AHRD V3.3 *** A0A2G2XLT1_CAPBA)
2.23e-83	0.49442	0.334	0.275	7.13e-79	phloem	Solyc09g008320	Xyloglucan endotransglucosylase/hydrolase (AHRD V3.11 *** tr|A0A1U8EG04|A0A1U8EG04_CAPAN)
6.3e-82	0.502757	0.253	0.195	2.01e-77	phloem	Solyc05g008010	60S ribosomal protein L31 (AHRD V3.3 *** A0A1U8ELH9_CAPAN)
3.43e-80	0.472237	0.298	0.24	1.1e-75	phloem	Solyc02g078210	Ubiquitin-conjugating enzyme (AHRD V3.3 *** A0A200QBL2_9MAGN)
2.94e-75	0.417344	0.429	0.385	9.41e-71	phloem	Solyc07g066600	Phosphoglycerate kinase (AHRD V3.3 *** A0A2G3C3B1_CAPCH)
1.1e-69	0.386866	0.392	0.341	3.52e-65	phloem	Solyc06g009210	Ribosomal protein L19 (AHRD V3.11 *** tr|A0A2G2WGH9|A0A2G2WGH9_CAPBA)
6.15e-69	0.445734	0.392	0.347	1.97e-64	phloem	Solyc09g074930	REF/SRPP-like protein (AHRD V3.3 *** A0A2G3CTD5_CAPCH)
6.35e-64	0.432329	0.278	0.226	2.03e-59	phloem	Solyc07g006160	AFG1-like ATPase family protein (AHRD V3.3 *** A0A2U1Q7V4_ARTAN)
2.61e-63	0.416477	0.322	0.273	8.35e-59	phloem	Solyc01g005620	oxoglutarate/malate translocator
9.14e-62	0.425388	0.297	0.248	2.92e-57	phloem	Solyc03g083530	40S ribosomal protein S13 (AHRD V3.3 *** A0A2I0WN36_9ASPA)
2.33e-60	0.372957	0.438	0.401	7.43e-56	phloem	Solyc09g090140	Malate dehydrogenase (AHRD V3.11 *** tr|A0A1U8G3L8|A0A1U8G3L8_CAPAN)
2.12e-58	0.408897	0.286	0.237	6.76e-54	phloem	Solyc11g072190	Elongation factor 1-beta (AHRD V3.3 *** A0A1U8EW17_CAPAN)
2.26e-57	0.350277	0.401	0.356	7.21e-53	phloem	Solyc02g083380	Big1 (AHRD V3.3 *-* AT2G17710.1)
1.12e-53	0.40323	0.282	0.237	3.57e-49	phloem	Solyc06g005160	cytosolic ascorbate peroxidase 1
3.27e-53	0.3939	0.273	0.227	1.05e-48	phloem	Solyc04g074910	40S ribosomal protein S21 (AHRD V3.3 *** A0A1U8F4M1_CAPAN)
4.07e-53	0.345417	0.374	0.331	1.3e-48	phloem	Solyc03g032130	High mobility group family (AHRD V3.11 *** tr|S8EDU2|S8EDU2_9LAMI)
7.44e-52	0.353355	0.35	0.306	2.38e-47	phloem	Solyc06g036050	60S ribosomal protein L36 (AHRD V3.3 *-* A0A2G2Z8V1_CAPAN)
2.48e-50	0.392474	0.272	0.227	7.93e-46	phloem	Solyc12g096220	Rop guanine nucleotide exchange factor 14 (AHRD V3.3 *** A0A2G2VI54_CAPBA)
5.97e-49	0.381283	0.367	0.329	1.91e-44	phloem	Solyc07g005560	Eukaryotic translation initiation factor 5A (AHRD V3.3 *** A0A2G3BXD8_CAPCH)
9.91e-49	0.373118	0.275	0.232	3.17e-44	phloem	Solyc12g095990	RNA helicase DEAD40
1.74e-46	0.402143	0.376	0.344	5.56e-42	phloem	Solyc01g104680	Ran protein/TC4 protein ran2a
1.91e-46	0.371399	0.256	0.213	6.09e-42	phloem	Solyc02g070310	60S ribosomal protein L32 (AHRD V3.3 *** A0A2G3D4E0_CAPCH)
2.88e-45	0.384079	0.348	0.311	9.21e-41	phloem	Solyc06g084020	histone H1
3.24e-44	0.355205	0.353	0.315	1.04e-39	phloem	Solyc04g076810	Non-specific serine/threonine protein kinase (AHRD V3.3 *** A0A2G3CPB2_CAPCH)
5.78e-44	0.3116	0.542	0.516	1.85e-39	phloem	Solyc11g051176	Unknown protein
1.8e-43	0.477037	0.304	0.269	5.76e-39	phloem	Solyc03g079880	Bifunctional inhibitor/plant lipid transfer protein/seed storage helical domain-containing protein (AHRD V3.3 *** A0A103YIU0_CYNCS)
4.73e-43	0.377629	0.288	0.248	1.51e-38	phloem	Solyc03g025630	Tripeptidyl-peptidase 2 (AHRD V3.3 *-* A0A2G3CWH4_CAPCH)
1.19e-42	0.369994	0.269	0.229	3.8e-38	phloem	Solyc04g011510	Triosephosphate isomerase (AHRD V3.11 *** tr|S8E0E9|S8E0E9_9LAMI)
1.66e-41	0.338978	0.311	0.272	5.32e-37	phloem	Solyc09g150143	Unknown protein
3.17e-37	0.324203	0.387	0.356	1.01e-32	phloem	Solyc08g008220	Ubiquitin-conjugating enzyme (AHRD V3.3 *** A0A200PUP4_9MAGN)
8.59e-35	0.281897	0.458	0.438	2.75e-30	phloem	Solyc01g067740	Superoxide dismutase [Cu-Zn] 1
1.09e-34	0.289449	0.464	0.443	3.48e-30	phloem	Solyc06g069120	BnaA05g33450D protein (AHRD V3.3 *** A0A078J4B8_BRANA)
1.63e-33	0.343701	0.267	0.234	5.22e-29	phloem	Solyc06g065480	Protein-tyrosine-phosphatase PTP1 (AHRD V3.3 *** A0A2G3C819_CAPCH)
1.02e-30	0.312199	0.32	0.29	3.26e-26	phloem	Solyc02g069150	Vesicle-associated membrane protein (AHRD V3.3 *** A0A1U8H291_CAPAN)
1.46e-30	0.337286	0.307	0.278	4.67e-26	phloem	Solyc10g081510	ethylene-responsive methionine synthase
3.86e-29	0.32798	0.285	0.254	1.23e-24	phloem	Solyc03g078570	Rab family GTPase (AHRD V3.3 *** A0A1Y1IFP9_KLENI)
4.7e-29	0.28304	0.384	0.359	1.5e-24	phloem	Solyc04g009770	DnaJ protein (AHRD V3.3 *** Q43177_SOLTU)
2.7e-28	0.324731	0.296	0.268	8.62e-24	phloem	Solyc11g039840	Cytochrome b-c1 complex subunit Rieske, mitochondrial (AHRD V3.3 *** UCRI_SOLTU)
5e-28	0.294022	0.394	0.372	1.6e-23	phloem	Solyc10g044670	phytochrome A
1.22e-27	0.321137	0.314	0.288	3.9e-23	phloem	Solyc08g062910	Elongation factor (AHRD V3.3 *** Q7XTK1_ORYSJ)
1.38e-27	0.312482	0.494	0.476	4.41e-23	phloem	Solyc00g160750	Polyadenylate-binding protein RBP47B (AHRD V3.11 *-* tr|A0A2G3BE08|A0A2G3BE08_CAPCH)
9.07e-27	0.285403	0.353	0.329	2.9e-22	phloem	Solyc12g088720	Polyadenylate-binding protein (AHRD V3.3 *** A0A2G3B416_CAPCH)
1.21e-24	0.287203	0.292	0.264	3.87e-20	phloem	Solyc01g005560	Isocitrate dehydrogenase [NADP] (AHRD V3.3 *** A0A2G3BR90_CAPCH)
2.35e-24	0.258644	0.431	0.416	7.51e-20	phloem	Solyc06g070980	Ubiquitin-conjugating enzyme (AHRD V3.3 *** A0A200QF19_9MAGN)
3.62e-24	0.349069	0.256	0.23	1.16e-19	phloem	Solyc08g074760	Receptor-like protein kinase (AHRD V3.3 *** A0A0K9Q349_ZOSMR)
1.93e-22	0.275254	0.341	0.319	6.17e-18	phloem	Solyc06g076410	Methylsterol monooxygenase 2-1 (AHRD V3.11 *** tr|A0A1U8H2P4|A0A1U8H2P4_CAPAN)
2.77e-20	0.295923	0.278	0.256	8.86e-16	phloem	Solyc07g062650	Malate dehydrogenase (AHRD V3.3 *** Q645N1_SOLLC)
5.02e-20	0.291613	0.303	0.281	1.61e-15	phloem	Solyc04g077970	Adenine phosphoribosyltransferase 3 (AHRD V3.11 *** tr|A0A2G3CPQ3|A0A2G3CPQ3_CAPCH)
1.6e-17	0.295137	0.361	0.351	5.1e-13	phloem	Solyc06g064940	Patellin-5 (AHRD V3.3 *** A0A2G2WKZ3_CAPBA)
3.33e-15	0.251064	0.25	0.229	1.07e-10	phloem	Solyc02g093900	Cytochrome c1 (AHRD V3.3 *** A0A200Q1S0_9MAGN)
1.32e-13	0.250552	0.268	0.251	4.22e-09	phloem	Solyc02g092270	NADH dehydrogenase [ubiquinone] iron-sulfur protein 4, mitochondrial (AHRD V3.3 *** A0A1U8FNY1_CAPAN)
7.52e-11	0.253676	0.292	0.28	2.4e-06	phloem	Solyc03g006140	Neutral ceramidase (AHRD V3.3 *** A0A2G2ZL79_CAPAN)
8.42e-10	0.268322	0.263	0.252	2.69e-05	phloem	Solyc05g005190	ADP-ribosylation factor (AHRD V3.3 *** A0A2U1LV56_ARTAN)
0	2.88249	0.498	0.076	0	cortex	Solyc09g008080	Ubiquitin domain-containing protein (AHRD V3.3 --* A0A1Q3C6U9_CEPFO)
0	2.73116	0.887	0.453	0	cortex	Solyc08g067960	CHY-type/CTCHY-type/RING-type Zinc finger protein (AHRD V3.3 *** A0A2U1Q2D4_ARTAN)
0	2.57988	0.581	0.121	0	cortex	Solyc09g161950	polyubiquitin-like (AHRD V3.11 -** XP_021655819.1)
0	2.40384	0.727	0.221	0	cortex	Solyc12g008840	beta-galactosidase 4
0	2.24839	0.71	0.234	0	cortex	Solyc01g091050	Pectinesterase (AHRD V3.11 *** tr|A0A2G2XP44|A0A2G2XP44_CAPBA)
0	2.19035	0.346	0.033	0	cortex	Solyc04g063350	2-oxoisovalerate dehydrogenase subunit alpha 2, mitochondrial (AHRD V3.3 *** A0A2G3CL46_CAPCH)
0	2.1356	0.79	0.318	0	cortex	Solyc09g007520	Peroxidase (AHRD V3.3 *** K4CQE1_SOLLC)
0	2.11867	0.759	0.331	0	cortex	Solyc03g121540	beta-galactosidase 3
0	1.97999	0.407	0.097	0	cortex	Solyc09g008913	Cytochrome P450 (AHRD V3.3 *** Q8H0I8_PETHY)
0	1.85533	0.415	0.093	0	cortex	Solyc07g017610	Saccharopine dehydrogenase / Homospermidine synthase (AHRD V3.3 *** A0A200PV89_9MAGN)
0	1.66649	0.684	0.304	0	cortex	Solyc08g080570	UDP-glucose 4-epimerase-like protein (AHRD V3.3 *** A0A2K3NI12_TRIPR)
0	1.61908	0.481	0.182	0	cortex	Solyc02g083280	Rhodanese-like domain (AHRD V3.11 *** tr|A0A200R010|A0A200R010_9MAGN)
0	1.556	0.645	0.322	0	cortex	Solyc08g014000	lipoxygenase A
0	1.54437	0.425	0.206	0	cortex	Solyc07g009380	Xyloglucan endotransglucosylase/hydrolase (AHRD V3.11 *** tr|Q9FZ05|Q9FZ05_SOLLC)
0	1.53932	0.462	0.181	0	cortex	Solyc03g117590	Chaperone protein DnaJ (AHRD V3.3 *** A0A2G2WQF7_CAPBA)
0	1.52863	0.673	0.345	0	cortex	Solyc01g106080	Methylmalonate-semialdehyde dehydrogenase (AHRD V3.3 *** A0A200PUD7_9MAGN)
0	1.50417	0.56	0.233	0	cortex	Solyc01g109170	Cold-regulated plasma membrane protein 2 (AHRD V3.3 *** A0A1U8E7A7_CAPAN)
0	1.43786	0.288	0.07	0	cortex	Solyc05g041200	4-hydroxyphenylpyruvate dioxygenase (AHRD V3.11 *** tr|A0A2G2WSP4|A0A2G2WSP4_CAPBA)
0	1.37925	0.797	0.47	0	cortex	Solyc06g009140	Late embryogenesis abundant protein Lea5 (AHRD V3.3 *** A0A1J3JXG8_NOCCA)
0	1.36114	0.391	0.142	0	cortex	Solyc10g076740	GDSL esterase/lipase CPRD49 (AHRD V3.3 *-* A0A1U8E6E5_CAPAN)
0	1.33611	0.31	0.095	0	cortex	Solyc11g069180	Isovaleryl-CoA dehydrogenase (AHRD V3.3 *** B4FQ64_MAIZE)
0	1.31969	0.256	0.06	0	cortex	Solyc07g061740	Ankyrin repeat (AHRD V3.3 *** A0A200Q4D4_9MAGN)
0	1.26054	0.444	0.171	0	cortex	Solyc03g006250	GDSL esterase/lipase (AHRD V3.3 *** A0A1U8GGV5_CAPAN)
0	1.2528	0.339	0.129	0	cortex	Solyc01g109460	Polyol monosaccharide transporter 4
0	1.24862	0.299	0.096	0	cortex	Solyc09g065540	biotin-binding protein
0	1.22821	0.503	0.243	0	cortex	Solyc01g108490	Carboxypeptidase (AHRD V3.3 *** A0A1U8E723_CAPAN)
0	1.21557	0.383	0.158	0	cortex	Solyc02g065550	ACI19
0	1.11972	0.27	0.095	0	cortex	Solyc09g011470	Plant/T7H20-70 protein (AHRD V3.3 *-* G7L5L0_MEDTR)
0	1.11955	0.941	0.781	0	cortex	Solyc07g016215	Organ specific protein (AHRD V3.3 *** A0A2U1PWC1_ARTAN)
0	1.11387	0.851	0.648	0	cortex	Solyc04g076880	phosphoenolpyruvate carboxykinase
0	1.1111	0.408	0.231	0	cortex	Solyc00g023590	Cytochrome f (AHRD V3.3 *-* A0A2G3AYY8_CAPCH)
0	1.09033	0.335	0.139	0	cortex	Solyc03g071690	Non-symbiotic hemoglobin 2 (AHRD V3.3 *** HBL2_SOLLC)
0	1.05106	0.451	0.237	0	cortex	Solyc07g006650	Xylose isomerase (AHRD V3.3 *** A0A1U8H8G3_CAPAN)
0	1.0497	0.383	0.18	0	cortex	Solyc09g011140	NAD(P)-binding Rossmann-fold superfamily protein (AHRD V3.3 *** A0A1P8AYM6_ARATH),Pfam:PF13561
0	1.04571	0.292	0.128	0	cortex	Solyc01g103590	Lactoylglutathione lyase / glyoxalase (AHRD V3.3 *** A0A1Y1HY85_KLENI)
0	1.03613	0.414	0.206	0	cortex	Solyc03g111310	Snf1-related protein kinase regulatory subunit gamma-1 (AHRD V3.3 *** A0A1J6IJ95_NICAT)
0	1.02466	0.578	0.382	0	cortex	Solyc11g044910	Beta-D-xylosidase 4 (AHRD V3.3 *** A0A2G2VN32_CAPBA)
0	1.01873	0.538	0.296	0	cortex	Solyc08g005560	transglutaminase family protein (AHRD V3.3 *** AT4G19160.2)
0	1.01007	0.429	0.224	0	cortex	Solyc02g078380	Stem-specific protein TSJT1 (AHRD V3.3 *** A0A1U8FVZ0_CAPAN)
0	1.00581	0.565	0.403	0	cortex	Solyc02g086454	titin isoform X6 (AHRD V3.11 *-* XP_010316304.1)
0	1.00525	0.49	0.332	0	cortex	Solyc02g086458	titin isoform X2 (AHRD V3.11 *-* XP_010316302.1)
0	0.98438	0.484	0.27	0	cortex	Solyc06g068500	Chaperone protein DnaJ (AHRD V3.3 *** A0A2G2WQF7_CAPBA)
0	0.981386	0.685	0.458	0	cortex	Solyc10g081460	Cationic amino acid transporter 2 (AHRD V3.3 *** A0A2R3U877_CAMSI)
0	0.976832	0.365	0.17	0	cortex	Solyc05g005840	WAT1-related protein (AHRD V3.11 *** tr|K4BWB1|K4BWB1_SOLLC)
0	0.972343	0.785	0.566	0	cortex	Solyc02g086880	formate dehydrogenase
0	0.969355	0.663	0.422	0	cortex	Solyc09g075890	Haloacid dehalogenase-like hydrolase (HAD) superfamily protein (AHRD V3.3 *** A0A2U1N6A2_ARTAN),Pfam:PF13419
0	0.949974	0.933	0.8	0	cortex	Solyc09g018750	CBS domain protein (AHRD V3.3 *** A0A2K3NEI1_TRIPR)
0	0.939485	0.75	0.586	0	cortex	Solyc00g500196	Protein TIC 214 (AHRD V3.11 *** tr|K4EQH9|K4EQH9_DATST)
0	0.93689	0.292	0.126	0	cortex	Solyc08g069231	L-arabinokinase (AHRD V3.3 *** A0A2G3AGT3_CAPAN)
0	0.929413	0.617	0.407	0	cortex	Solyc03g096840	hypothetical protein Chr5:5643143-5647702 REVERSE LENGTH 116 201606 (AHRD V3.11 *** AT5G17165.1)
0	0.923371	0.324	0.165	0	cortex	Solyc07g041830	MTD1 (AHRD V3.11 *-* tr|Q9LLM3|Q9LLM3_MEDTR)
0	0.915991	0.597	0.354	0	cortex	Solyc12g162400	Plant/F18B13-26 protein (AHRD V3.11 *** tr|A0A072UGY9|A0A072UGY9_MEDTR)
0	0.915899	0.33	0.172	0	cortex	Solyc01g110000	Beta-galactosidase (AHRD V3.3 *** A0A2G3BW46_CAPCH)
0	0.91541	0.37	0.195	0	cortex	Solyc06g068140	Methyl-CpG-binding domain-containing protein 11 (AHRD V3.3 *** A0A2G2ZBW5_CAPAN)
0	0.91353	0.354	0.181	0	cortex	Solyc08g068140	BURP domain-containing protein 3 (AHRD V3.3 *-* A0A2G3BT77_CAPCH)
0	0.913466	0.789	0.566	0	cortex	Solyc01g109090	Unknown protein
0	0.896317	0.356	0.184	0	cortex	Solyc03g006490	Stem-specific protein TSJT1 (AHRD V3.3 *** A0A2G2WW08_CAPBA)
0	0.887604	0.359	0.196	0	cortex	Solyc01g111730	Protein phosphatase 2C (AHRD V3.3 *** A0A2U1M4W5_ARTAN)
0	0.874673	0.264	0.114	0	cortex	Solyc01g100460	BZIP transcription factor (AHRD V3.3 *** C0LQL1_9CARY)
0	0.85262	0.912	0.795	0	cortex	Solyc02g030170	DWARF1/DIMINUTO
0	0.844272	0.414	0.233	0	cortex	Solyc10g086570	transmembrane protein (AHRD V3.3 *** AT5G02160.1)
0	0.833	0.297	0.143	0	cortex	Solyc08g077730	phosphatidylinositol 4-phosphate 5-kinase 4-like (AHRD V3.3 *** A0A2I4G100_9ROSI)
0	0.827266	0.29	0.141	0	cortex	Solyc11g006970	ACT domain-containing protein (AHRD V3.3 *** A0A1Q3CPR0_CEPFO)
0	0.824108	0.286	0.133	0	cortex	Solyc08g006770	2-oxoglutarate (2OG) and Fe(II)-dependent oxygenase superfamily protein (AHRD V3.3 *** A0A2U1MCV6_ARTAN)
0	0.821693	0.78	0.594	0	cortex	Solyc08g076730	Tetratricopeptide repeat (TPR)-like superfamily protein (AHRD V3.11 *-* tr|Q0WUZ1|Q0WUZ1_ARATH)
0	0.815157	0.412	0.248	0	cortex	Solyc03g121090	BnaC02g12160D protein (AHRD V3.3 *-* A0A078HTB1_BRANA)
0	0.809462	0.297	0.145	0	cortex	Solyc06g073560	Isovaleryl-CoA dehydrogenase (AHRD V3.11 *** tr|B4FQ64|B4FQ64_MAIZE)
0	0.790122	0.259	0.129	0	cortex	Solyc11g012360	Tonoplast dicarboxylate transporter (AHRD V3.3 *** A0A2G3AZI6_CAPCH)
0	0.789834	0.506	0.322	0	cortex	Solyc08g078460	Oxidoreductase family protein (AHRD V3.3 *** A0A2U1N6F1_ARTAN)
0	0.78218	0.574	0.393	0	cortex	Solyc09g063030	CLIP-associated protein (AHRD V3.3 *** A0A2G2WGM7_CAPBA)
0	0.781899	0.32	0.168	0	cortex	Solyc03g114150	Aldehyde dehydrogenase (AHRD V3.3 *** A0A2U1M8J4_ARTAN)
0	0.765992	0.515	0.333	0	cortex	Solyc04g071120	Protein kinase domain (AHRD V3.3 *** A0A200RCD5_9MAGN)
0	0.759024	0.434	0.273	0	cortex	Solyc05g007020	LOV/LOV protein (AHRD V3.3 *** E3WH16_SOLLC)
0	0.757682	0.348	0.194	0	cortex	Solyc07g042550	sucrose synthase
0	0.756323	0.592	0.41	0	cortex	Solyc06g066830	2-oxoglutarate (2OG) and Fe(II)-dependent oxygenase superfamily protein (AHRD V3.3 *** A0A2U1LXD5_ARTAN)
0	0.754961	0.417	0.257	0	cortex	Solyc04g071900	Peroxidase (AHRD V3.11 *** tr|K4BTH7|K4BTH7_SOLLC)
0	0.746604	0.649	0.471	0	cortex	Solyc04g081880	DNA/RNA-binding protein Alba-like protein (AHRD V3.3 *-* A0A2U1M9H1_ARTAN)
0	0.716475	0.928	0.806	0	cortex	Solyc10g009150	Organ specific protein (AHRD V3.3 *-* A0A2U1PW62_ARTAN)
0	0.694517	0.504	0.34	0	cortex	Solyc02g083380	Big1 (AHRD V3.3 *-* AT2G17710.1)
0	0.620954	0.606	0.461	0	cortex	Solyc03g117420	F-box/LRR-repeat protein 14-like (AHRD V3.3 *** A0A2I4G8X3_9ROSI)
0	0.574034	0.693	0.535	0	cortex	Solyc05g005080	Endoglucanase (AHRD V3.3 *** A0A2G2V2B4_CAPBA)
0	0.555722	0.676	0.541	0	cortex	Solyc06g054540	E3 ubiquitin-protein ligase MIEL1-like (AHRD V3.3 *** A0A1S4BAM5_TOBAC)
0	0.545598	0.78	0.658	0	cortex	Solyc10g079820	Protein EARLY RESPONSIVE TO DEHYDRATION 15 (AHRD V3.3 *** A0A1U8FFS2_CAPAN)
0	0.4252	0.866	0.78	0	cortex	Solyc04g150104	Kirola (AHRD V3.3 *** A0A2G2WRW0_CAPBA)
0	0.384322	0.939	0.901	0	cortex	Solyc01g109660	meloidogyne-induced giant cell protein DB275
0	0.374043	0.986	0.97	0	cortex	Solyc12g094620	catalase
0	0.355667	0.926	0.866	0	cortex	Solyc11g069430	plasma membrane intrinsic protein 2.6
8.64e-286	0.740024	0.338	0.199	2.76e-281	cortex	Solyc02g078150	PDDEXK-like protein (AHRD V3.11 *** tr|A0A2U1QIN2|A0A2U1QIN2_ARTAN)
3.63e-282	0.535783	0.615	0.461	1.16e-277	cortex	Solyc10g081730	Protein WVD2-like 1 (AHRD V3.3 *** A0A2G3AVM2_CAPCH)
4.43e-280	0.712111	0.405	0.261	1.41e-275	cortex	Solyc05g014030	Regulator of chromosome condensation (RCC1) family protein (AHRD V3.3 *** Q9LU80_ARATH)
1.78e-257	0.529746	0.6	0.46	5.7e-253	cortex	Solyc01g109500	BURP domain-containing protein (AHRD V3.3 *-* A0A1Q3C0F5_CEPFO)
3.39e-251	0.53687	0.606	0.472	1.08e-246	cortex	Solyc10g007770	Protein MEI2-like 5 (AHRD V3.3 *** A0A2G2YIV9_CAPAN)
6.5e-249	0.362956	0.888	0.818	2.08e-244	cortex	Solyc08g081190	plasma membrane intrinsic protein 1.5
1.33e-239	0.700418	0.261	0.145	4.26e-235	cortex	Solyc02g068420	Ribosome biogenesis protein NOP53 (AHRD V3.3 *** A0A200QRU3_9MAGN)
4.19e-237	0.668688	0.297	0.173	1.34e-232	cortex	Solyc04g078320	F-box-like/WD repeat-containing protein TBL1XR1-A (AHRD V3.3 *** A0A2G3CPV9_CAPCH)
6.52e-225	0.667274	0.276	0.159	2.08e-220	cortex	Solyc09g009540	Alpha/beta-Hydrolases superfamily protein (AHRD V3.11 *** tr|A0A2U1QP59|A0A2U1QP59_ARTAN)
4.63e-224	0.67974	0.328	0.205	1.48e-219	cortex	Solyc08g062210	Nuclear transcription factor Y subunit A-1 (AHRD V3.3 *** A0A1U8DRR5_CAPAN)
1.23e-215	0.412802	0.705	0.591	3.93e-211	cortex	Solyc10g008120	O-methyltransferase (AHRD V3.11 *** tr|A0A1B4Z3W3|A0A1B4Z3W3_9ROSA)
1.01e-210	0.413274	0.692	0.581	3.23e-206	cortex	Solyc02g077880	Auxin-repressed protein (AHRD V3.3 *** A9YSI8_TOBAC)
2.46e-209	0.52506	0.503	0.371	7.86e-205	cortex	Solyc07g041900	Cysteine protease (AHRD V3.11 *** tr|Q9LRI2|Q9LRI2_TOBAC)
8.08e-206	0.539428	0.459	0.331	2.58e-201	cortex	Solyc01g006900	MD-2-related lipid recognition domain-containing protein / ML domain-containing protein (AHRD V3.3 *** A0A2U1NF61_ARTAN)
1.42e-202	0.584132	0.34	0.218	4.54e-198	cortex	Solyc07g063390	Beta-glucosidase 16 (AHRD V3.3 *** A0A2G2WEV4_CAPBA)
4.68e-202	0.61345	0.265	0.155	1.5e-197	cortex	Solyc01g105240	Ubiquitin carboxyl-terminal hydrolase 46 (AHRD V3.3 *** A0A2G2VAM8_CAPBA)
2.89e-201	0.59633	0.417	0.29	9.23e-197	cortex	Solyc02g077430	Phospholipase A1-II 1 (AHRD V3.11 *** tr|A0A2G3D5J3|A0A2G3D5J3_CAPCH)
2.65e-199	0.469307	0.607	0.491	8.47e-195	cortex	Solyc03g113730	B12D protein (AHRD V3.3 *** Q9XHD5_IPOBA)
9.58e-197	0.481766	0.575	0.453	3.06e-192	cortex	Solyc03g113620	Transcription factor MYB1R1 (AHRD V3.3 *** A0A2G2WRC4_CAPBA)
4.29e-192	0.571866	0.322	0.206	1.37e-187	cortex	Solyc05g010813	Phosphatidylinositol 4-kinase gamma 7 (AHRD V3.11 *** tr|A0A2G2YCT0|A0A2G2YCT0_CAPAN)
1.06e-186	0.567142	0.327	0.211	3.4e-182	cortex	Solyc07g051850	aspartic proteinase-like (AHRD V3.3 *** A0A2I4H0Z7_9ROSI)
1.36e-178	0.54242	0.396	0.278	4.36e-174	cortex	Solyc01g095700	Abscisic acid receptor PYL10 (AHRD V3.3 *** A0A2G3BTC1_CAPCH)
1.62e-176	0.581674	0.33	0.218	5.18e-172	cortex	Solyc12g088670	cysteine protease CYP1
2.96e-172	0.594329	0.261	0.159	9.47e-168	cortex	Solyc08g014120	ethylene responssive protein 33
1.89e-171	0.550856	0.293	0.185	6.05e-167	cortex	Solyc08g065940	Zinc finger CCCH domain-containing protein 20 (AHRD V3.11 *** tr|A0A1U8E1G0|A0A1U8E1G0_CAPAN)
3.67e-171	0.552805	0.283	0.177	1.17e-166	cortex	Solyc09g010940	Haloacid dehalogenase-like hydrolase (HAD) superfamily protein (AHRD V3.3 *** A0A1P8BF18_ARATH)
6.42e-170	0.563526	0.371	0.257	2.05e-165	cortex	Solyc08g078870	Bifunctional inhibitor/lipid-transfer protein/seed storage 2S albumin superfamily protein (AHRD V3.3 *** A0A2U1PU47_ARTAN)
1.63e-164	0.423868	0.579	0.457	5.21e-160	cortex	Solyc09g082980	DUF506 domain-containing protein (AHRD V3.3 *** A0A1Q3BNU4_CEPFO)
2.07e-161	0.324807	0.546	0.417	6.62e-157	cortex	Solyc06g062380	acid phosphatase 1-like (AHRD V3.3 *** A0A1U7W9D3_NICSY)
1.07e-159	0.517623	0.453	0.34	3.43e-155	cortex	Solyc03g111710	BTB/POZ and TAZ domain-containing protein 2 (AHRD V3.3 *** A0A2G2X8F9_CAPBA)
8.38e-158	0.525631	0.319	0.212	2.68e-153	cortex	Solyc01g103990	T-complex protein 11 (AHRD V3.3 *** A0A2U1QKZ8_ARTAN)
2.5e-156	0.503647	0.46	0.349	7.98e-152	cortex	Solyc08g005270	Poly [ADP-ribose] polymerase (AHRD V3.3 *** A0A2G2W3V7_CAPBA)
4.91e-151	0.368414	0.442	0.318	1.57e-146	cortex	Solyc06g083480	NAD(P)-binding Rossmann-fold superfamily protein (AHRD V3.3 *** A0A1P8AYK7_ARATH)
1.06e-147	0.269387	0.855	0.801	3.4e-143	cortex	Solyc01g100970	Peptidase C15 (AHRD V3.3 *** A0A200R1U9_9MAGN)
1.84e-144	0.549018	0.284	0.187	5.87e-140	cortex	Solyc04g008290	65-kDa microtubule-associated protein 6 (AHRD V3.3 *** A0A2G2W4Q4_CAPBA),Pfam:PF03999
1.34e-143	0.459496	0.449	0.339	4.27e-139	cortex	Solyc03g096080	Protein yippee-like (AHRD V3.3 *** A0A1U8GAE4_CAPAN)
2.42e-142	0.50973	0.34	0.238	7.72e-138	cortex	Solyc06g083210	Serine/threonine-protein kinase MHK (AHRD V3.3 *** A0A2G3CC93_CAPCH)
2.47e-142	0.49063	0.363	0.258	7.91e-138	cortex	Solyc01g080500	Plant/F10N7-170 protein, putative (AHRD V3.3 *** G7IFN2_MEDTR)
2.42e-137	0.479228	0.348	0.246	7.73e-133	cortex	Solyc05g056540	Alcohol dehydrogenase-like protein (AHRD V3.3 *** Q8LDF7_ARATH)
3.48e-135	0.457878	0.327	0.226	1.11e-130	cortex	Solyc01g079880	Aluminum induced protein with YGL and LRDR motifs (AHRD V3.3 *** Q94BR2_ARATH)
1.16e-134	0.500178	0.261	0.169	3.71e-130	cortex	Solyc05g016060	cysteine-rich and transmembrane domain-containing protein WIH1 (AHRD V3.11 *-* XP_004239248.1)
2.27e-131	0.450844	0.349	0.247	7.25e-127	cortex	Solyc06g063070	Ethylene Response Factor A.3
9.11e-127	0.471245	0.333	0.237	2.91e-122	cortex	Solyc09g092430	Selenium-binding protein (AHRD V3.3 *** A0A200Q5C9_9MAGN)
2.58e-126	0.339717	0.588	0.477	8.24e-122	cortex	Solyc01g074030	Beta-glucosidase (AHRD V3.3 *** Q43014_PRUAV)
2.49e-112	0.421434	0.418	0.322	7.97e-108	cortex	Solyc12g009470	yellow-green-2
6.43e-107	0.317452	0.576	0.476	2.06e-102	cortex	Solyc10g005100	Plasma membrane-associated cation-binding protein 1 (AHRD V3.3 *** A0A2G2YJZ6_CAPAN)
7.52e-107	0.402636	0.501	0.41	2.4e-102	cortex	Solyc05g010425	S-adenosylmethionine decarboxylase (AHRD V3.3 *-* Q6KC47_PRUPE)
2.85e-105	0.453581	0.281	0.197	9.1e-101	cortex	Solyc05g025900	MTD1 (AHRD V3.3 *-* Q9LLM3_MEDTR)
3.71e-105	0.330208	0.598	0.511	1.19e-100	cortex	Solyc01g094950	Protein BPS1, chloroplastic (AHRD V3.3 *** A0A2G2YY51_CAPAN)
6.18e-103	0.428615	0.25	0.17	1.98e-98	cortex	Solyc07g056490	Glutathione S-transferase-like protein (AHRD V3.11 *** tr|A0A2K3N2T5|A0A2K3N2T5_TRIPR)
4.95e-100	0.417496	0.296	0.212	1.58e-95	cortex	Solyc04g079940	NAC domain-containing protein (AHRD V3.3 *** A0A2U1N781_ARTAN)
6.36e-98	0.378777	0.414	0.325	2.03e-93	cortex	Solyc03g097290	DB199
1.69e-97	0.341385	0.269	0.186	5.4e-93	cortex	Solyc01g099980	Enolase (DUF1399) (AHRD V3.3 *-* F4I3L9_ARATH)
2.54e-97	0.37327	0.443	0.355	8.11e-93	cortex	Solyc12g095910	cysteine protease
2.94e-94	0.302716	0.635	0.557	9.39e-90	cortex	Solyc12g089110	Unknown protein
2.32e-91	0.290467	0.593	0.499	7.43e-87	cortex	Solyc06g073450	hypothetical protein (DUF1685) (AHRD V3.3 *** AT1G05870.9)
1.32e-85	0.393665	0.284	0.207	4.22e-81	cortex	Solyc08g150134	Serine/threonine-protein phosphatase 7 long form-like protein (AHRD V3.3 *-* A0A1J3DHF8_NOCCA)
2.56e-84	0.304552	0.463	0.371	8.2e-80	cortex	Solyc06g051960	Pectinesterase (AHRD V3.3 *** A0A2G2WIV2_CAPBA)
3.76e-83	0.395739	0.362	0.281	1.2e-78	cortex	Solyc10g048060	hypothetical protein (AHRD V3.3 *-* ATMG00030.1)
2.84e-80	0.37025	0.275	0.201	9.09e-76	cortex	Solyc05g009870	Transmembrane Fragile-X-F-associated protein (AHRD V3.3 *** Q94K50_ARATH)
3.54e-80	0.38689	0.263	0.191	1.13e-75	cortex	Solyc01g006430	Fatty acid desaturase (AHRD V3.3 *** E7CCC0_9BRAS)
3.63e-78	0.260633	0.661	0.591	1.16e-73	cortex	Solyc10g007500	mitogen-activated protein kinase 10
1.11e-73	0.322041	0.43	0.349	3.54e-69	cortex	Solyc00g500063	Ribulose bisphosphate carboxylase large chain (AHRD V3.3 *** A0A2G2Z7Q2_CAPAN)
2.39e-73	0.372544	0.4	0.325	7.64e-69	cortex	Solyc07g065490	DEK (AHRD V3.3 *-* A0A200RBP9_9MAGN)
2.02e-71	0.335131	0.397	0.321	6.45e-67	cortex	Solyc02g021440	Non-specific serine/threonine protein kinase (AHRD V3.3 *** A0A2G3A4W0_CAPAN)
1.34e-68	0.3756	0.264	0.198	4.28e-64	cortex	Solyc10g008300	Mannan endo-1,4-beta-mannosidase (AHRD V3.3 *** A0A2K3MXH2_TRIPR)
3.22e-68	0.330935	0.376	0.301	1.03e-63	cortex	Solyc07g064130	Polyubiquitin (AHRD V3.3 *** F1SY21_MESCR)
3.6e-67	0.35671	0.254	0.188	1.15e-62	cortex	Solyc04g071140	Serine decarboxylase (AHRD V3.3 *** A0A2G3CMP8_CAPCH)
5.59e-67	0.266232	0.427	0.346	1.79e-62	cortex	Solyc12g006997	Heavy metal transport/detoxification superfamily protein (AHRD V3.3 *** A0A2U1NJ85_ARTAN)
2.88e-64	0.332676	0.297	0.229	9.2e-60	cortex	Solyc02g094130	DCD (Development and Cell Death) domain protein (AHRD V3.3 *-* A0A2U1P2J5_ARTAN)
9.12e-60	0.333815	0.27	0.206	2.91e-55	cortex	Solyc10g050890	nitrite reductase 2
9.74e-60	0.292173	0.354	0.286	3.11e-55	cortex	Solyc06g065020	Protein NRT1/ PTR FAMILY 5.12 (AHRD V3.3 *** A0A2G2WK86_CAPBA)
1.47e-59	0.266649	0.498	0.428	4.68e-55	cortex	Solyc00g500358	ATP synthase subunit alpha (AHRD V3.3 *** A0A2H4NB27_SOLLC)
1.35e-57	0.295006	0.348	0.279	4.31e-53	cortex	Solyc09g082860	ATP sulfurylase (AHRD V3.3 *** Q8SAG1_SOYBN)
1.88e-56	0.26366	0.49	0.42	6.02e-52	cortex	Solyc07g064150	Protein translation factor SUI1-like protein (AHRD V3.3 *** A0A1U8FM48_CAPAN)
1.13e-55	0.31057	0.289	0.226	3.62e-51	cortex	Solyc12g008560	Unknown protein
2.09e-55	0.341441	0.256	0.197	6.68e-51	cortex	Solyc01g049680	Transcription factor Pur-alpha 1 (AHRD V3.3 *** A0A2G2W459_CAPBA)
2.9e-55	0.305491	0.353	0.287	9.28e-51	cortex	Solyc03g117360	TOPLESS1
3.63e-50	0.263399	0.489	0.425	1.16e-45	cortex	Solyc01g104160	arginine/glutamate-rich 1 protein (AHRD V3.3 *-* AT1G10890.4)
8.97e-50	0.277438	0.253	0.194	2.87e-45	cortex	Solyc07g005300	Unknown protein
8.57e-49	0.308399	0.291	0.233	2.74e-44	cortex	Solyc03g121960	Phospholipid:diacylglycerol acyltransferase (AHRD V3.3 *** A0A2U1KQW5_ARTAN)
2.96e-45	0.265851	0.279	0.222	9.47e-41	cortex	Solyc08g006060	Protein phosphatase 2C family protein (AHRD V3.3 *** A0A2U1P9P3_ARTAN)
4.78e-45	0.271321	0.414	0.355	1.53e-40	cortex	Solyc04g007400	NAD(P)-binding Rossmann-fold superfamily protein (AHRD V3.3 *** F4IKL5_ARATH),Pfam:PF13561
9.07e-45	0.280872	0.257	0.202	2.9e-40	cortex	Solyc05g056320	Smr (Small MutS-related) domain protein (AHRD V3.3 *** A0A2K3NNB3_TRIPR)
5.04e-44	0.268391	0.263	0.208	1.61e-39	cortex	Solyc04g056280	cyclin dependent kinase C
1.16e-43	0.300596	0.382	0.327	3.7e-39	cortex	Solyc01g099930	hypothetical protein (AHRD V3.3 *-* AT5G27860.2)
1.35e-43	0.266868	0.273	0.218	4.33e-39	cortex	Solyc03g032010	3-hydroxy-3-methylglutaryl-coenzyme A reductase 3 (AHRD V3.11 *** sp|Q41438|HMDH3_SOLTU)
1.14e-42	0.272867	0.353	0.295	3.63e-38	cortex	Solyc10g005730	Transducin/WD40 repeat-like superfamily protein (AHRD V3.3 *** Q9C5N4_ARATH)
1.75e-39	0.258422	0.269	0.216	5.61e-35	cortex	Solyc05g052760	Phosphoinositide phospholipase C (AHRD V3.3 *** O49952_SOLTU)
4.08e-38	0.25052	0.373	0.317	1.3e-33	cortex	Solyc02g070550	La-related protein 6A (AHRD V3.3 *** A0A2G2XDP4_CAPBA)
2e-36	0.271841	0.261	0.212	6.39e-32	cortex	Solyc01g086970	Zinc finger A20 and AN1 domain-containing stress-associated protein 8 (AHRD V3.11 *** tr|A0A2G2XRT9|A0A2G2XRT9_CAPBA)
0	2.68054	0.501	0.067	0	xylem	Solyc02g084950	S-adenosyl-L-methionine-dependent methyltransferases superfamily protein (AHRD V3.3 *** A0A2U1KPI6_ARTAN)
0	2.63379	0.379	0.057	0	xylem	Solyc08g061970	putative spermine synthase,Pfam:PF01564
0	2.34836	0.396	0.061	0	xylem	Solyc05g049980	Pectin lyase-like superfamily protein (AHRD V3.3 *** A0A1I9LS88_ARATH)
0	1.87553	0.495	0.15	0	xylem	Solyc03g006220	Protein trichome birefringence-like 39 (AHRD V3.11 *** tr|A0A2G2ZL98|A0A2G2ZL98_CAPAN)
0	1.84795	0.314	0.088	0	xylem	Solyc07g022830	EXS (AHRD V3.3 *** A0A200R094_9MAGN)
0	1.79978	0.35	0.067	0	xylem	Solyc01g107590	Cinnamyl alcohol dehydrogenase (AHRD V3.3 *** J7FMA4_NICAT)
0	1.79673	0.503	0.238	0	xylem	Solyc06g061200	glycine-rich protein 1
0	1.78867	0.731	0.468	0	xylem	Solyc06g059990	Alkyl transferase (AHRD V3.11 *** tr|K7W9N9|K7W9N9_SOLLC)
0	1.74322	0.25	0.05	0	xylem	Solyc07g032490	Major facilitator superfamily protein (AHRD V3.3 *** A0A1P8AZ04_ARATH)
0	1.69102	0.351	0.072	0	xylem	Solyc06g068880	Carboxypeptidase (AHRD V3.3 *** A0A2G2ZBY4_CAPAN)
0	1.67928	0.499	0.191	0	xylem	Solyc01g096880	Major facilitator superfamily protein (AHRD V3.3 *** A0A1P8AZ04_ARATH)
0	1.66863	0.255	0.056	0	xylem	Solyc08g076883	Unknown protein
0	1.66638	0.349	0.07	0	xylem	Solyc10g050160	Caffeoyl CoA O-methyltransferase (AHRD V3.3 *** A0A2U1N686_ARTAN)
0	1.64917	0.351	0.09	0	xylem	Solyc07g052980	xyloglucan endotransglycosylase/hydrolase 16
0	1.64574	0.26	0.043	0	xylem	Solyc03g115950	BnaA06g38590D protein (AHRD V3.3 *** A0A078IDZ0_BRANA)
0	1.63048	0.688	0.321	0	xylem	Solyc06g061230	metallocarboxypeptidase inhibitor precursor (AHRD V3.3 -** NP_001275375.1)
0	1.59653	0.384	0.083	0	xylem	Solyc01g108400	CDPK-related protein kinase (AHRD V3.3 *** A0A2G3AU42_CAPCH)
0	1.59138	0.414	0.115	0	xylem	Solyc01g080200	mediator of RNA polymerase II transcription subunit 33A-like (AHRD V3.3 *** A0A2I4F330_9ROSI)
0	1.54372	0.478	0.164	0	xylem	Solyc07g041970	Subtilisin-like protease (AHRD V3.11 *** tr|A0A1J3J113|A0A1J3J113_NOCCA)
0	1.53619	0.267	0.053	0	xylem	Solyc03g080180	O-methyltransferase, putative (AHRD V3.11 *** tr|B9SIJ9|B9SIJ9_RICCO)
0	1.53028	0.265	0.05	0	xylem	Solyc11g069270	beta-galactosidase 5
0	1.52271	0.306	0.054	0	xylem	Solyc06g068650	4-coumarate:CoA ligase (AHRD V3.3 *** Q42879_LITER)
0	1.51484	0.499	0.176	0	xylem	Solyc06g076630	Peroxidase (AHRD V3.3 *** K4CA23_SOLLC)
0	1.50728	0.37	0.105	0	xylem	Solyc06g060010	Terpene synthase (AHRD V3.3 *** G5CV42_SOLLC)
0	1.46232	0.483	0.181	0	xylem	Solyc01g006720	ABC transporter G family member 27 (AHRD V3.3 *** A0A2G2VCM9_CAPBA)
0	1.42542	0.256	0.047	0	xylem	Solyc02g024070	Homeobox leucine-zipper protein (AHRD V3.3 *** A0A2U1QME9_ARTAN)
0	1.41591	0.5	0.254	0	xylem	Solyc03g079880	Bifunctional inhibitor/plant lipid transfer protein/seed storage helical domain-containing protein (AHRD V3.3 *** A0A103YIU0_CYNCS)
0	1.3896	0.251	0.047	0	xylem	Solyc07g056160	CYP724B2 mRNA for cytochrome P450
0	1.36944	0.692	0.411	0	xylem	Solyc06g062380	acid phosphatase 1-like (AHRD V3.3 *** A0A1U7W9D3_NICSY)
0	1.34859	0.308	0.075	0	xylem	Solyc03g121060	auxin-regulated IAA26
0	1.34321	0.7	0.385	0	xylem	Solyc10g039290	Major facilitator superfamily protein (AHRD V3.3 *** A0A1P8AT47_ARATH)
0	1.30161	0.459	0.189	0	xylem	Solyc10g005060	O-methyltransferase-like protein (AHRD V3.3 *** D3JZ18_PRUMU)
0	1.25127	0.633	0.349	0	xylem	Solyc01g096450	Eukaryotic aspartyl protease family protein (AHRD V3.11 *** tr|A0A2U1PLR1|A0A2U1PLR1_ARTAN)
0	1.25118	0.384	0.118	0	xylem	Solyc03g112620	NEP-interacting protein, putative (DUF239) (AHRD V3.3 *** F4I5H4_ARATH)
0	1.24652	0.288	0.125	0	xylem	Solyc07g042520	Sucrose synthase (AHRD V3.3 *** K4CEB3_SOLLC)
0	1.23802	0.693	0.394	0	xylem	Solyc09g007920	Phenylalanine ammonia-lyase (AHRD V3.3 *** A0A2G3BJ81_CAPCH)
0	1.23074	0.319	0.131	0	xylem	Solyc10g080130	Exosome complex component RRP43 (AHRD V3.3 *** A0A2U1QHR4_ARTAN)
0	1.21056	0.348	0.128	0	xylem	Solyc08g079020	Adenine phosphoribosyltransferase (AHRD V3.3 *** Q45RT2_PHYPA)
0	1.20695	0.427	0.192	0	xylem	Solyc06g009020	Glutathione S-transferase (AHRD V3.3 *** A0A2G3C3Q3_CAPCH)
0	1.1742	0.286	0.088	0	xylem	Solyc01g087290	tRNA-dihydrouridine synthase (AHRD V3.3 *** A0A2G3DGY4_CAPCH)
0	1.1727	0.412	0.184	0	xylem	Solyc11g011920	Glutamate decarboxylase (AHRD V3.3 *** B1Q3F1_SOLLC)
0	1.17193	0.509	0.265	0	xylem	Solyc08g013730	NOD26-like intrinsic protein5.1
0	1.1713	0.307	0.103	0	xylem	Solyc04g074480	DAHP synthase 2 precursor
0	1.16196	0.298	0.096	0	xylem	Solyc02g063170	Abscisic acid (Aba)-deficient 4 (AHRD V3.3 *-* A0A1P8AQ81_ARATH)
0	1.15176	0.252	0.068	0	xylem	Solyc04g049360	aminodeoxychorismate synthase/glutamine amidotransferase
0	1.14309	0.409	0.201	0	xylem	Solyc06g071920	Glyceraldehyde-3-phosphate dehydrogenase (AHRD V3.11 *** tr|A0A0F7JJ49|A0A0F7JJ49_NICBE)
0	1.12637	0.462	0.193	0	xylem	Solyc09g011170	Prf interactor 30137
0	1.06869	0.264	0.093	0	xylem	Solyc06g150137	Cytochrome P450 (AHRD V3.3 *** A0A2U1MXM4_ARTAN)
0	1.06226	0.428	0.234	0	xylem	Solyc02g078210	Ubiquitin-conjugating enzyme (AHRD V3.3 *** A0A200QBL2_9MAGN)
0	1.0454	0.292	0.114	0	xylem	Solyc04g079340	DUF547 domain-containing protein/Lzipper-MIP1 domain-containing protein (AHRD V3.3 *** A0A1Q3BMV4_CEPFO)
0	1.03096	0.46	0.229	0	xylem	Solyc03g117870	4-coumarate:CoA ligase (AHRD V3.3 *** Q42879_LITER)
0	1.00892	0.297	0.127	0	xylem	Solyc06g069640	dCTP pyrophosphatase 1 (AHRD V3.3 *** A0A1U8FHZ8_CAPAN)
0	1.00347	0.266	0.084	0	xylem	Solyc06g068440	Cinnamoyl-CoA reductase 1 (AHRD V3.11 *** tr|A0A059TC02|A0A059TC02_PETHY)
0	0.971883	0.262	0.095	0	xylem	Solyc03g119980	Alpha/beta-Hydrolases superfamily protein (AHRD V3.3 *** O04083_ARATH)
0	0.966579	0.412	0.222	0	xylem	Solyc11g062440	L-ascorbate oxidase (AHRD V3.3 *** ASO_TOBAC)
0	0.937144	0.415	0.221	0	xylem	Solyc01g111840	Major facilitator superfamily protein (AHRD V3.3 *** A0A1P8BEX6_ARATH)
0	0.869046	0.264	0.112	0	xylem	Solyc01g104400	Basic blue protein (AHRD V3.3 *** A0A1U8E747_CAPAN)
0	0.853285	0.394	0.178	0	xylem	Solyc03g114790	Isoaspartyl peptidase/L-asparaginase (AHRD V3.3 *** A0A2G2WQU4_CAPBA)
0	0.827063	0.749	0.547	0	xylem	Solyc09g092380	S-adenosyl-l-homocysteine hydrolase
0	0.726541	0.598	0.396	0	xylem	Solyc01g111170	cyclophilin
1.42e-300	0.692712	0.645	0.445	4.53e-296	xylem	Solyc07g017780	(DB226) meloidogyne-induced giant cell protein
8.11e-293	0.758034	0.369	0.188	2.59e-288	xylem	Solyc03g083440	Glutamate synthase (AHRD V3.3 *** A0A2U1PKW7_ARTAN)
5.8e-286	0.775385	0.299	0.139	1.85e-281	xylem	Solyc11g069470	Homeobox leucine-zipper protein (AHRD V3.3 *** Q8H962_ZINVI)
1.12e-284	0.799193	0.736	0.592	3.59e-280	xylem	Solyc02g081190	1-aminocyclopropane-1-carboxylate oxidase 2 (AHRD V3.11 *** tr|Q7Y257|Q7Y257_BETPN)
5.16e-274	0.805472	0.646	0.481	1.65e-269	xylem	Solyc02g036350	1-aminocyclopropane-1-carboxylate oxidase EF501822
7.11e-272	0.843098	0.26	0.116	2.27e-267	xylem	Solyc06g083440	Cytochrome b5 (AHRD V3.3 *** A0A2G3CCB6_CAPCH)
1.68e-260	0.845191	0.397	0.225	5.36e-256	xylem	Solyc05g007960	O-fucosyltransferase (AHRD V3.3 *** A0A2P5FK44_TREOI)
9.21e-248	0.737081	0.417	0.24	2.94e-243	xylem	Solyc03g025630	Tripeptidyl-peptidase 2 (AHRD V3.3 *-* A0A2G3CWH4_CAPCH)
2.67e-240	0.644239	0.466	0.283	8.52e-236	xylem	Solyc10g051377	RNA-binding protein (AHRD V3.3 *** O24106_NICGU)
3.22e-233	0.721653	0.298	0.15	1.03e-228	xylem	Solyc02g150130	60S ribosomal protein L32 (AHRD V3.11 *** tr|A0A2G2XE07|A0A2G2XE07_CAPBA)
8.98e-233	0.738455	0.357	0.196	2.87e-228	xylem	Solyc01g102720	Polyketide cyclase/dehydrase and lipid transport superfamily protein (AHRD V3.3 *** A0A2U1QGT1_ARTAN)
7.04e-231	0.586363	0.633	0.45	2.25e-226	xylem	Solyc01g080540	Histidine-containing phosphotransfer protein 1 (AHRD V3.3 *** A0A2G2VZ65_CAPBA)
3.85e-214	0.713167	0.336	0.184	1.23e-209	xylem	Solyc03g025600	Pectin acetylesterase (AHRD V3.3 *** K4BF33_SOLLC)
1.03e-212	0.656774	0.291	0.149	3.3e-208	xylem	Solyc07g006320	auxin canalization protein (DUF828) (AHRD V3.3 *** AT5G57770.2)
3.41e-207	0.651919	0.254	0.123	1.09e-202	xylem	Solyc04g072660	60S ribosomal protein L30 (AHRD V3.3 *** A0A1U8GKR6_CAPAN)
2.01e-206	0.660615	0.575	0.418	6.43e-202	xylem	Solyc09g014380	SlLAX1
1.2e-195	0.686617	0.338	0.192	3.83e-191	xylem	Solyc06g073190	fructokinase 2
3.99e-189	0.585965	0.403	0.242	1.27e-184	xylem	Solyc06g007470	40S ribosomal protein S26 (AHRD V3.3 *** A0A2G2X986_CAPBA)
6.96e-189	0.686924	0.423	0.27	2.22e-184	xylem	Solyc10g081510	ethylene-responsive methionine synthase
3.42e-183	0.608417	0.356	0.208	1.09e-178	xylem	Solyc09g013110	Reticulon-like protein (AHRD V3.3 *** A0A2G3BKW2_CAPCH)
5.77e-174	0.597188	0.277	0.148	1.84e-169	xylem	Solyc03g120910	Homeobox leucine-zipper protein (AHRD V3.3 *** Q76CL1_ZINVI)
2.96e-168	0.659324	0.39	0.247	9.46e-164	xylem	Solyc03g078570	Rab family GTPase (AHRD V3.3 *** A0A1Y1IFP9_KLENI)
3.36e-166	0.706096	0.441	0.296	1.07e-161	xylem	Solyc02g077430	Phospholipase A1-II 1 (AHRD V3.11 *** tr|A0A2G3D5J3|A0A2G3D5J3_CAPCH)
2.83e-161	0.655752	0.27	0.149	9.06e-157	xylem	Solyc10g086190	Adenosine kinase (AHRD V3.3 *** A0A1U8FGB1_CAPAN)
1.13e-160	0.57678	0.375	0.233	3.6e-156	xylem	Solyc06g005160	cytosolic ascorbate peroxidase 1
1.18e-160	0.593006	0.298	0.168	3.77e-156	xylem	Solyc02g032200	Disease resistance protein (TIR-NBS-LRR class) (AHRD V3.3 *-* A0A2K3P0U8_TRIPR)
6.26e-159	0.527911	0.398	0.249	2e-154	xylem	Solyc11g005680	40S ribosomal protein S18 (AHRD V3.3 *** A0A2G3B1S6_CAPCH)
3.08e-148	0.485902	0.594	0.447	9.84e-144	xylem	Solyc10g078630	40S ribosomal protein S28 (AHRD V3.3 *** A0A2G3BI08_CAPCH)
3.36e-147	0.544403	0.409	0.269	1.07e-142	xylem	Solyc01g008080	40S ribosomal protein S27 (AHRD V3.3 *** S8E0G1_9LAMI)
1.1e-144	0.493028	0.391	0.249	3.52e-140	xylem	Solyc05g052800	60S ribosomal protein L35a-3 (AHRD V3.3 *** A0A2G3CHN6_CAPCH)
1.28e-144	0.567182	0.263	0.147	4.09e-140	xylem	Solyc06g073310	60S ribosomal protein L9 (AHRD V3.3 *** A0A2G3AX04_CAPCH)
4.72e-142	0.506747	0.268	0.15	1.51e-137	xylem	Solyc03g019780	40S ribosomal protein SA (AHRD V3.3 *** A0A1U8G5B2_CAPAN)
8.75e-141	0.491024	0.392	0.252	2.8e-136	xylem	Solyc04g150158	40S ribosomal protein S15a (AHRD V3.3 *** A0A2G3C780_CAPCH)
5.11e-140	0.457634	0.697	0.578	1.63e-135	xylem	Solyc02g085420	U1 small nuclear ribonucleoprotein 70 kDa (AHRD V3.3 *-* A0A2G3AAH2_CAPAN)
5.19e-134	0.509792	0.481	0.344	1.66e-129	xylem	Solyc04g074740	Blue copper protein (AHRD V3.11 *** tr|A0A2G2ZQN6|A0A2G2ZQN6_CAPAN)
1.85e-133	0.501321	0.407	0.27	5.9e-129	xylem	Solyc06g073430	40S ribosomal protein S29-like (AHRD V3.3 *** A0A2I4F7M1_9ROSI)
2.04e-132	0.526538	0.34	0.213	6.52e-128	xylem	Solyc12g044720	60S ribosomal protein L28 (AHRD V3.3 *** B3TLS3_ELAGV)
7.43e-132	0.498858	0.357	0.226	2.37e-127	xylem	Solyc03g115360	40S ribosomal protein S19 (AHRD V3.3 *** A0A1U8G3N2_CAPAN)
1.31e-128	0.549932	0.269	0.157	4.19e-124	xylem	Solyc01g096150	LRAT domain-containing protein (AHRD V3.11 *** tr|A0A1Q3AS87|A0A1Q3AS87_CEPFO)
1.84e-128	0.62201	0.354	0.232	5.88e-124	xylem	Solyc04g080540	DNA polymerase epsilon catalytic subunit A (AHRD V3.3 *** AT1G19530.2)
5e-128	0.562174	0.355	0.23	1.6e-123	xylem	Solyc01g079880	Aluminum induced protein with YGL and LRDR motifs (AHRD V3.3 *** Q94BR2_ARATH)
3.52e-127	0.466551	0.334	0.208	1.12e-122	xylem	Solyc01g099900	60S ribosomal protein L18, putative, expressed (AHRD V3.3 *** Q10LN7_ORYSJ)
4.04e-126	0.477565	0.405	0.271	1.29e-121	xylem	Solyc01g005620	oxoglutarate/malate translocator
7.14e-126	0.509365	0.268	0.156	2.28e-121	xylem	Solyc06g074430	60S acidic ribosomal protein P2 (AHRD V3.3 *** A0A2G2ZDK5_CAPAN),Pfam:PF00428
1.01e-125	0.456005	0.709	0.591	3.23e-121	xylem	Solyc08g075520	transglutaminase family protein (AHRD V3.3 *** AT4G19160.2)
1.2e-125	0.488381	0.251	0.143	3.83e-121	xylem	Solyc09g066430	Ribosomal protein L14 (AHRD V3.3 *** A0A200PVX1_9MAGN)
5.1e-124	0.577084	0.334	0.214	1.63e-119	xylem	Solyc05g050120	cytosolic NADP-malic enzyme
1.42e-123	0.444058	0.481	0.343	4.54e-119	xylem	Solyc02g082000	40S ribosomal protein S15 (AHRD V3.3 *** A0A2G3D6Q0_CAPCH)
8.02e-122	0.478214	0.345	0.22	2.56e-117	xylem	Solyc09g005720	60S ribosomal protein L23a (AHRD V3.3 *-* A0A2G2YLF5_CAPAN)
4.16e-121	0.506915	0.321	0.203	1.33e-116	xylem	Solyc07g005050	60S ribosomal protein L39 (AHRD V3.3 *** B6SYU3_MAIZE)
5.13e-121	0.492998	0.256	0.148	1.64e-116	xylem	Solyc06g060400	Ribosomal protein L15 (AHRD V3.3 *** A0A2G2WJY1_CAPBA)
2.57e-119	0.482154	0.281	0.169	8.22e-115	xylem	Solyc10g084310	Ribosomal protein S23 (AHRD V3.3 *** A8IJQ4_CHLRE)
4.16e-115	0.485921	0.262	0.156	1.33e-110	xylem	Solyc01g006160	60S acidic ribosomal protein P1 (AHRD V3.3 *** A0A2G2W8Q0_CAPBA),Pfam:PF00428
3.63e-111	0.431977	0.453	0.322	1.16e-106	xylem	Solyc12g088720	Polyadenylate-binding protein (AHRD V3.3 *** A0A2G3B416_CAPCH)
4.74e-111	0.440534	0.595	0.468	1.52e-106	xylem	Solyc00g160750	Polyadenylate-binding protein RBP47B (AHRD V3.11 *-* tr|A0A2G3BE08|A0A2G3BE08_CAPCH)
5.15e-110	0.641529	0.537	0.434	1.65e-105	xylem	Solyc04g076850	entire
7.92e-110	0.461246	0.345	0.226	2.53e-105	xylem	Solyc04g074910	40S ribosomal protein S21 (AHRD V3.3 *** A0A1U8F4M1_CAPAN)
5.34e-108	0.418885	0.388	0.264	1.71e-103	xylem	Solyc11g067100	60S acidic ribosomal protein family (AHRD V3.3 *-* F4IGR3_ARATH),Pfam:PF00428
2.89e-107	0.439025	0.434	0.307	9.23e-103	xylem	Solyc04g080960	pre-pro-cysteine proteinase
1.12e-106	0.427432	0.47	0.34	3.58e-102	xylem	Solyc06g009210	Ribosomal protein L19 (AHRD V3.11 *** tr|A0A2G2WGH9|A0A2G2WGH9_CAPBA)
9e-105	0.463531	0.317	0.206	2.88e-100	xylem	Solyc02g070340	40S ribosomal protein S4 (AHRD V3.3 *** A0A2G2WHB8_CAPBA)
3.04e-102	0.454447	0.271	0.168	9.72e-98	xylem	Solyc07g053250	F-box protein isoform X1 (AHRD V3.3 *-* XP_025887864.1)
4.41e-102	0.412988	0.462	0.336	1.41e-97	xylem	Solyc10g078960	60S ribosomal protein L21 (AHRD V3.3 *** B6SYW9_MAIZE)
1.25e-101	0.429127	0.353	0.237	3.99e-97	xylem	Solyc11g072190	Elongation factor 1-beta (AHRD V3.3 *** A0A1U8EW17_CAPAN)
4.04e-101	0.469113	0.271	0.168	1.29e-96	xylem	Solyc02g069850	40S ribosomal protein S25 (AHRD V3.3 *-* A0A2G3D4C4_CAPCH)
8.4e-101	0.452714	0.357	0.242	2.68e-96	xylem	Solyc01g097870	40S ribosomal protein S24 (AHRD V3.3 *** A0A2G3BTW2_CAPCH)
3.94e-99	0.440585	0.363	0.248	1.26e-94	xylem	Solyc03g083530	40S ribosomal protein S13 (AHRD V3.3 *** A0A2I0WN36_9ASPA)
1.3e-95	0.527267	0.379	0.27	4.16e-91	xylem	Solyc05g053810	Serine hydroxymethyltransferase (AHRD V3.3 *** A0A2G3CI35_CAPCH)
4.02e-94	0.404834	0.295	0.19	1.29e-89	xylem	Solyc03g111230	60S ribosomal protein L17 (AHRD V3.3 *** A0A2U1LCZ6_ARTAN)
8.43e-93	0.541514	0.405	0.293	2.69e-88	xylem	Solyc01g100380	Calreticulin (AHRD V3.3 *** A0A2G3AWT5_CAPCH)
9.71e-92	0.436764	0.372	0.26	3.1e-87	xylem	Solyc04g074230	SIG74 14-3-3 family protein
2.61e-91	0.392582	0.283	0.181	8.35e-87	xylem	Solyc10g078620	40S ribosomal protein S5 (AHRD V3.3 *** A0A1U8EKR1_CAPAN)
3.11e-91	0.441685	0.432	0.315	9.95e-87	xylem	Solyc01g101060	S-adenosyl-L-methionine synthetase
7.51e-90	0.4215	0.259	0.163	2.4e-85	xylem	Solyc12g042080	40S ribosomal protein S11 (AHRD V3.3 *** A0A2G2YII0_CAPAN)
8.8e-88	0.490169	0.252	0.16	2.81e-83	xylem	Solyc08g013760	F-box family protein (AHRD V3.3 *-* A0A2K3MZH1_TRIPR)
4.07e-87	0.387319	0.288	0.188	1.3e-82	xylem	Solyc12g096540	40S ribosomal protein S10 (AHRD V3.3 *** A0A2G3B4Y1_CAPCH)
1.3e-86	0.41587	0.298	0.198	4.17e-82	xylem	Solyc05g008010	60S ribosomal protein L31 (AHRD V3.3 *** A0A1U8ELH9_CAPAN)
3.62e-85	0.404065	0.299	0.198	1.16e-80	xylem	Solyc08g062660	Ran binding protein-1
5.5e-85	0.381643	0.317	0.213	1.76e-80	xylem	Solyc02g070310	60S ribosomal protein L32 (AHRD V3.3 *** A0A2G3D4E0_CAPCH)
2.39e-83	0.388468	0.268	0.173	7.63e-79	xylem	Solyc05g055640	60S ribosomal protein L38 (AHRD V3.3 *** A0A2G3B0P8_CAPCH)
8.27e-82	0.389539	0.285	0.187	2.64e-77	xylem	Solyc06g071720	60S ribosomal protein L27a (AHRD V3.3 *** A0A1U8H4G8_CAPAN)
1.22e-81	0.362779	0.384	0.276	3.9e-77	xylem	Solyc04g077970	Adenine phosphoribosyltransferase 3 (AHRD V3.11 *** tr|A0A2G3CPQ3|A0A2G3CPQ3_CAPCH)
1.59e-81	0.378912	0.418	0.305	5.09e-77	xylem	Solyc06g036050	60S ribosomal protein L36 (AHRD V3.3 *-* A0A2G2Z8V1_CAPAN)
3.28e-81	0.4393	0.281	0.188	1.05e-76	xylem	Solyc04g011500	Actin (AHRD V3.3 *** A0A1U8GLU9_CAPAN)
2.09e-80	0.371155	0.268	0.174	6.67e-76	xylem	Solyc11g068830	Uridine 5'-monophosphate synthase (AHRD V3.3 *** A0A1U8EL35_CAPAN)
2.74e-80	0.392421	0.263	0.172	8.76e-76	xylem	Solyc08g075700	60S ribosomal protein L13 (AHRD V3.3 *** A0A1U8GMG9_CAPAN)
2.09e-79	0.476591	0.531	0.427	6.69e-75	xylem	Solyc04g005860	Protein ENHANCED DISEASE RESISTANCE 2 (AHRD V3.3 *** A0A1J3E5Z2_NOCCA)
2.5e-79	0.369371	0.25	0.16	8e-75	xylem	Solyc05g053670	60S ribosomal protein L13a (AHRD V3.3 *** B6SJA0_MAIZE)
1.12e-77	0.414869	0.296	0.201	3.58e-73	xylem	Solyc01g080070	Heavy metal-associated isoprenylated plant protein (AHRD V3.3 *-* A0A2R6PK24_ACTCH)
4.86e-77	0.40845	0.321	0.224	1.55e-72	xylem	Solyc07g041660	DENN domain-containing protein (AHRD V3.11 *** tr|A0A1Q3BXR1|A0A1Q3BXR1_CEPFO)
2.25e-76	0.332597	0.632	0.533	7.19e-72	xylem	Solyc04g077780	LIM domain-containing protein (AHRD V3.3 *** A0A1Q3ALK2_CEPFO)
1.31e-75	0.340709	0.541	0.43	4.19e-71	xylem	Solyc04g014460	THO complex subunit 4D (AHRD V3.3 *** A0A2G3CDN8_CAPCH)
2.38e-75	0.369427	0.265	0.175	7.62e-71	xylem	Solyc09g072865	Ribosomal protein L17 (AHRD V3.3 *** Q5I7K4_WHEAT)
5.05e-75	0.383916	0.327	0.229	1.61e-70	xylem	Solyc02g083290	Protein kinase domain (AHRD V3.3 *** A0A200QZU4_9MAGN)
9.38e-75	0.377923	0.262	0.173	3e-70	xylem	Solyc12g095960	RNA-binding KH domain protein (AHRD V3.3 *-* A0A2K3P1D4_TRIPR)
3.48e-73	0.375544	0.252	0.165	1.11e-68	xylem	Solyc06g008170	Ribosomal protein L17 (AHRD V3.3 *** Q5I7K4_WHEAT)
8.71e-73	0.340358	0.362	0.26	2.79e-68	xylem	Solyc01g005560	Isocitrate dehydrogenase [NADP] (AHRD V3.3 *** A0A2G3BR90_CAPCH)
3.07e-72	0.390357	0.326	0.231	9.81e-68	xylem	Solyc06g075590	NOT2/NOT3/NOT5-like protein (AHRD V3.3 *** A0A2U1KP40_ARTAN)
3.07e-69	0.329188	0.257	0.17	9.81e-65	xylem	Solyc06g035450	DEAD-box ATP-dependent RNA helicase 7 (AHRD V3.11 *** tr|A0A2G3C5Q1|A0A2G3C5Q1_CAPCH)
1.2e-67	0.327549	0.25	0.165	3.83e-63	xylem	Solyc01g066840	40S ribosomal protein S21 (AHRD V3.3 *** A0A1U8E7W4_CAPAN)
3.14e-65	0.310486	0.323	0.228	1.01e-60	xylem	Solyc12g096220	Rop guanine nucleotide exchange factor 14 (AHRD V3.3 *** A0A2G2VI54_CAPBA)
1.07e-64	0.328797	0.445	0.344	3.43e-60	xylem	Solyc06g064940	Patellin-5 (AHRD V3.3 *** A0A2G2WKZ3_CAPBA)
2.8e-64	0.30111	0.538	0.435	8.96e-60	xylem	Solyc06g005060	elongation factor 1-alpha
4.22e-64	0.340092	0.499	0.4	1.35e-59	xylem	Solyc09g090140	Malate dehydrogenase (AHRD V3.11 *** tr|A0A1U8G3L8|A0A1U8G3L8_CAPAN)
2.04e-62	0.340392	0.317	0.227	6.5e-58	xylem	Solyc03g031890	Cold induced protein-like (AHRD V3.3 *-* Q94JH8_ORYSJ)
1.77e-61	0.35696	0.33	0.24	5.64e-57	xylem	Solyc01g109700	bHLH transcription factor 010
3.45e-61	0.364692	0.316	0.229	1.1e-56	xylem	Solyc04g011510	Triosephosphate isomerase (AHRD V3.11 *** tr|S8E0E9|S8E0E9_9LAMI)
5.03e-60	0.326771	0.263	0.181	1.61e-55	xylem	Solyc12g055760	ATP synthase subunit epsilon, mitochondrial (AHRD V3.3 *** A0A2G3B3J0_CAPCH)
6.33e-60	0.352178	0.36	0.269	2.02e-55	xylem	Solyc08g065320	green ripe-like 1
7.53e-60	0.298009	0.669	0.582	2.41e-55	xylem	Solyc05g014470	glyceraldehyde 3-phosphate dehydrogenase
1.16e-59	0.328848	0.533	0.439	3.72e-55	xylem	Solyc06g069120	BnaA05g33450D protein (AHRD V3.3 *** A0A078J4B8_BRANA)
3.47e-59	0.300291	0.613	0.513	1.11e-54	xylem	Solyc11g051176	Unknown protein
2.02e-56	0.303452	0.28	0.197	6.46e-52	xylem	Solyc03g097900	40S ribosomal protein S3a (AHRD V3.3 *** A0A2G2V880_CAPBA)
3.35e-56	0.329233	0.342	0.255	1.07e-51	xylem	Solyc01g104560	protein-protein interaction regulator family protein (AHRD V3.3 *** AT1G15200.1)
7.49e-55	0.368647	0.308	0.226	2.39e-50	xylem	Solyc09g008280	S-adenosyl-L-methionine synthetase Z24743
4.96e-54	0.307229	0.422	0.329	1.59e-49	xylem	Solyc01g005820	Serine/arginine-rich-splicing factor SCL30A (AHRD V3.3 *** A0A0M9UMR8_NICAT)
5.18e-54	0.290222	0.319	0.233	1.66e-49	xylem	Solyc12g095990	RNA helicase DEAD40
1.73e-53	0.435253	0.271	0.195	5.52e-49	xylem	Solyc09g090270	COP1-interacting protein-like protein (AHRD V3.3 *** F4K5Y4_ARATH)
1.03e-52	0.30429	0.262	0.185	3.3e-48	xylem	Solyc03g114150	Aldehyde dehydrogenase (AHRD V3.3 *** A0A2U1M8J4_ARTAN)
1.13e-52	0.372955	0.285	0.207	3.63e-48	xylem	Solyc02g080530	Peroxidase (AHRD V3.3 *** K4B9S4_SOLLC)
2.21e-51	0.308854	0.29	0.21	7.07e-47	xylem	Solyc06g009970	Elongation factor 1-alpha (AHRD V3.3 *** A0A2G3C6B0_CAPCH)
1.1e-49	0.419129	0.315	0.24	3.51e-45	xylem	Solyc05g052890	Plant/protein (AHRD V3.3 *** Q84WZ5_ARATH)
2.98e-48	0.279516	0.252	0.179	9.53e-44	xylem	Solyc08g077710	60S ribosomal protein l37a-like (AHRD V3.3 *** A0A2K3N190_TRIPR)
7.64e-47	0.286263	0.304	0.225	2.44e-42	xylem	Solyc03g123630	pectin methylesterase pmeu1
9.6e-46	0.292826	0.25	0.18	3.07e-41	xylem	Solyc11g030550	Cyclin (AHRD V3.3 *-* A0A200PQW1_9MAGN)
1.71e-45	0.25898	0.532	0.443	5.47e-41	xylem	Solyc03g093360	PLAT/LH2 domain (AHRD V3.3 *** A0A200QDT2_9MAGN)
8.55e-45	0.27362	0.377	0.293	2.73e-40	xylem	Solyc11g044470	RNA-binding (RRM/RBD/RNP motifs) family protein (AHRD V3.3 *** Q67YS0_ARATH)
1.26e-43	0.264405	0.364	0.282	4.01e-39	xylem	Solyc07g032180	1-acylglycerol-3-phosphate O-acyltransferase (AHRD V3.3 *** A0A2G2YMS0_CAPAN)
3.4e-43	0.286208	0.268	0.197	1.09e-38	xylem	Solyc07g005300	Unknown protein
4.89e-42	0.276043	0.317	0.241	1.56e-37	xylem	Solyc01g087560	Methyltransferase (AHRD V3.3 *** A0A2G2XST8_CAPBA)
4.89e-41	0.255134	0.539	0.455	1.56e-36	xylem	Solyc01g150152	Unknown protein
6.72e-41	0.2616	0.31	0.236	2.15e-36	xylem	Solyc09g009020	enolase
5.18e-40	0.256983	0.278	0.208	1.65e-35	xylem	Solyc01g073740	Citrate synthase (AHRD V3.3 *** A0A2G3ALM4_CAPAN)
1.66e-39	0.281965	0.356	0.28	5.29e-35	xylem	Solyc09g008320	Xyloglucan endotransglucosylase/hydrolase (AHRD V3.11 *** tr|A0A1U8EG04|A0A1U8EG04_CAPAN)
2.02e-39	0.284016	0.351	0.276	6.44e-35	xylem	Solyc03g006140	Neutral ceramidase (AHRD V3.3 *** A0A2G2ZL79_CAPAN)
4.67e-35	0.250702	0.323	0.254	1.49e-30	xylem	Solyc07g062650	Malate dehydrogenase (AHRD V3.3 *** Q645N1_SOLLC)
4.74e-34	0.262975	0.319	0.251	1.52e-29	xylem	Solyc01g086960	Zinc finger A20 and AN1 domain stress-associated protein (AHRD V3.3 *** A0A2K3LXD0_TRIPR)
0	4.99366	0.759	0.097	0	exodermis-like	Solyc09g092720	glycine-rich protein 3 short isoform-like (AHRD V3.3 *** XP_004247911.1)
0	3.96668	0.624	0.024	0	exodermis-like	Solyc09g092270	Transferase (AHRD V3.3 *** A0A200PUF8_9MAGN)
0	3.80269	0.568	0.02	0	exodermis-like	Solyc08g068150	BURP domain-containing protein (AHRD V3.3 *-* A0A2U1QID7_ARTAN)
0	3.45616	0.297	0.007	0	exodermis-like	Solyc04g005230	Alpha/beta-Hydrolases superfamily protein (AHRD V3.3 *** A0A2U1KK17_ARTAN)
0	3.1065	0.353	0.036	0	exodermis-like	Solyc09g097770	Cell wall protein (AHRD V3.3 *** Q40142_SOLLC)
0	2.83177	0.286	0.022	0	exodermis-like	Solyc01g094080	Cytochrome P450 (AHRD V3.3 *** A0A200PMP8_9MAGN)
0	2.47908	0.421	0.05	0	exodermis-like	Solyc09g010510	NAD(P)-binding Rossmann-fold superfamily protein (AHRD V3.3 *** A0A2U1QM80_ARTAN)
1.36e-261	2.18314	0.336	0.039	4.34e-257	exodermis-like	Solyc04g074080	WW domain-containing protein (AHRD V3.3 *** A0A2U1LGX7_ARTAN)
2.26e-247	2.3706	0.292	0.031	7.23e-243	exodermis-like	Solyc05g013220	3-ketoacyl-CoA synthase (AHRD V3.3 *** A0A2G2VLA8_CAPBA)
1.77e-201	2.60305	0.369	0.06	5.66e-197	exodermis-like	Solyc05g053470	60 kDa chaperonin (AHRD V3.3 *** Q8H903_ORYSJ)
2.84e-165	2.44488	0.427	0.093	9.08e-161	exodermis-like	Solyc09g083050	3-ketoacyl-CoA synthase (AHRD V3.3 *** A0A2G3CSP6_CAPCH)
6.61e-153	2.74471	0.452	0.11	2.11e-148	exodermis-like	Solyc10g075110	Non-specific lipid-transfer protein (AHRD V3.3 *** M1AVB9_SOLTU)
4.68e-149	2.27252	0.485	0.127	1.5e-144	exodermis-like	Solyc03g065250	Fatty acid hydroxylase superfamily (AHRD V3.3 *** A0A2U1L8N4_ARTAN)
1.91e-131	2.00039	0.448	0.118	6.1e-127	exodermis-like	Solyc02g085870	beta-ketoacyl-coenzyme A synthase
9.09e-73	1.84836	0.282	0.077	2.91e-68	exodermis-like	Solyc04g010250	Alpha/beta-Hydrolases superfamily protein (AHRD V3.3 *** Q8RXN7_ARATH)
4.6e-70	1.92348	0.288	0.08	1.47e-65	exodermis-like	Solyc04g063350	2-oxoisovalerate dehydrogenase subunit alpha 2, mitochondrial (AHRD V3.3 *** A0A2G3CL46_CAPCH)
2.36e-60	1.54232	0.263	0.077	7.55e-56	exodermis-like	Solyc03g031940	AMP-dependent synthetase/ligase (AHRD V3.11 *** tr|A0A200RCS7|A0A200RCS7_9MAGN)
1.12e-57	2.25691	0.459	0.224	3.58e-53	exodermis-like	Solyc04g071610	Abscisic stress-ripening protein 3 (AHRD V3.11 *-* tr|A0A1U8GDP7|A0A1U8GDP7_CAPAN)
4.88e-49	2.33167	0.558	0.334	1.56e-44	exodermis-like	Solyc07g053280	Ketol-acid reductoisomerase (AHRD V3.3 *** K4CFM5_SOLLC)
1.12e-41	1.42969	0.328	0.139	3.58e-37	exodermis-like	Solyc12g044600	NADP-malic enzyme
1.34e-41	1.65042	0.369	0.172	4.27e-37	exodermis-like	Solyc08g082020	Mitochondrial carrier protein (AHRD V3.3 *** A0A200PUN8_9MAGN)
2.82e-37	1.20719	0.286	0.113	9.02e-33	exodermis-like	Solyc05g015490	Bifunctional inhibitor/plant lipid transfer protein/seed storage helical domain (AHRD V3.11 *** tr|A0A200QGD6|A0A200QGD6_9MAGN)
3.27e-33	1.55393	0.309	0.142	1.05e-28	exodermis-like	Solyc04g045600	Protein kinase superfamily protein (AHRD V3.3 *** F4JTH2_ARATH)
3.27e-30	1.22488	0.396	0.217	1.04e-25	exodermis-like	Solyc01g028900	2-oxoisovalerate dehydrogenase subunit beta, mitochondrial (AHRD V3.3 *** A0A2G3DFR9_CAPCH)
1.67e-29	1.65563	0.266	0.12	5.35e-25	exodermis-like	Solyc10g083760	chloroplast threonine deaminase 1 precursor
1.11e-28	1.06733	0.494	0.31	3.56e-24	exodermis-like	Solyc02g088100	expansin precursor 5
2.11e-27	1.31884	0.359	0.198	6.73e-23	exodermis-like	Solyc01g067730	Acyl carrier protein (AHRD V3.3 *** A0A1U8EET6_CAPAN)
7.54e-24	1.07647	0.266	0.127	2.41e-19	exodermis-like	Solyc06g062600	Glucose-methanol-choline (GMC) oxidoreductase family protein (AHRD V3.3 *** A0A2U1MMK8_ARTAN)
1.72e-22	1.42771	0.324	0.184	5.5e-18	exodermis-like	Solyc08g014130	Isopropylmalate synthase (AHRD V3.3 *** K4CJ46_SOLLC)
2.34e-21	1.15632	0.297	0.156	7.47e-17	exodermis-like	Solyc10g081570	Marmande
5.23e-20	0.982643	0.376	0.229	1.67e-15	exodermis-like	Solyc02g071610	GDSL esterase/lipase (AHRD V3.3 *** A0A2G2XF69_CAPBA)
7.09e-19	0.993527	0.571	0.447	2.27e-14	exodermis-like	Solyc06g069120	BnaA05g33450D protein (AHRD V3.3 *** A0A078J4B8_BRANA)
4.78e-15	0.98847	0.282	0.167	1.53e-10	exodermis-like	Solyc09g091430	Pectate lyase (AHRD V3.11 *-* tr|A0A2G2W1U1|A0A2G2W1U1_CAPBA)
1.07e-14	0.85366	0.33	0.205	3.42e-10	exodermis-like	Solyc03g112910	Pantothenate kinase 2 (AHRD V3.3 *** A0A0K9S3P1_SPIOL)
1.15e-14	1.22627	0.39	0.269	3.67e-10	exodermis-like	Solyc07g020860	Peroxiredoxin (AHRD V3.3 *** Q8S3L0_POPPZ)
3.85e-14	0.940653	0.253	0.147	1.23e-09	exodermis-like	Solyc02g085300	Unknown protein
8.61e-13	0.778811	0.338	0.226	2.75e-08	exodermis-like	Solyc04g054910	Ethylene-responsive transcription factor (AHRD V3.3 *-* A0A2G2ZQC4_CAPAN)
6.59e-12	0.794956	0.417	0.301	2.11e-07	exodermis-like	Solyc12g098225	glycine-rich cell wall structural protein (AHRD V3.3 *-* XP_010314854.1)
1.65e-11	0.566771	0.539	0.433	5.28e-07	exodermis-like	Solyc11g010230	Histone H3 (AHRD V3.3 *** A0A2K1J132_PHYPA)
2.65e-11	0.521153	0.697	0.628	8.47e-07	exodermis-like	Solyc07g065840	molecular chaperone Hsp90-2
5.11e-11	0.680412	0.411	0.308	1.63e-06	exodermis-like	Solyc03g121180	GDSL esterase/lipase (AHRD V3.3 *** A0A2G3D0P9_CAPCH)
8.24e-11	0.740578	0.261	0.164	2.64e-06	exodermis-like	Solyc01g028810	Beta chaperonin 60 (AHRD V3.3 *** Q0W9E2_SOLCO)
1.13e-09	0.476552	0.683	0.661	3.62e-05	exodermis-like	Solyc09g010630	HSC2-like
2.27e-09	0.578072	0.261	0.164	7.27e-05	exodermis-like	Solyc02g084650	UPF0651 protein, mitochondrial (AHRD V3.3 *** A0A2G3D7Z0_CAPCH)
2.4e-09	0.567494	0.525	0.438	7.66e-05	exodermis-like	Solyc00g500358	ATP synthase subunit alpha (AHRD V3.3 *** A0A2H4NB27_SOLLC)
2.62e-09	0.757868	0.403	0.317	8.36e-05	exodermis-like	Solyc04g080700	Bifunctional nuclease 2 (AHRD V3.3 *** A0A2G3AX92_CAPCH)
4.21e-09	0.576046	0.515	0.434	0.000134493	exodermis-like	Solyc08g005800	Pectin acetylesterase (AHRD V3.3 *** A0A1U8F2I8_CAPAN)
1.65e-08	0.716082	0.282	0.196	0.000526993	exodermis-like	Solyc01g110000	Beta-galactosidase (AHRD V3.3 *** A0A2G3BW46_CAPCH)
7.46e-08	0.439606	0.614	0.549	0.00238451	exodermis-like	Solyc11g006460	DnaJ protein (AHRD V3.3 *** Q43177_SOLTU)
1.34e-06	0.60963	0.45	0.382	0.0427694	exodermis-like	Solyc05g055160	DnaJ protein (AHRD V3.3 *** Q43177_SOLTU)
0	4.47776	0.662	0.027	0	procambium	Solyc03g111810	Sieve element occlusion a (AHRD V3.3 *** E2FKJ8_9SOLN)
0	4.24947	0.589	0.022	0	procambium	Solyc01g066860	hypothetical protein (AHRD V3.3 *** AT1G63310.1)
0	4.22225	0.657	0.021	0	procambium	Solyc10g047240	annexin 9
0	3.87963	0.548	0.014	0	procambium	Solyc05g013850	Sieve element occlusion b (AHRD V3.3 *** E2FKJ9_9SOLN)
0	3.57443	0.527	0.013	0	procambium	Solyc01g080290	AWPM-19-like family protein (AHRD V3.3 *** Q8LG79_ARATH)
0	3.46326	0.4	0.007	0	procambium	Solyc10g007820	HVA22-like protein (AHRD V3.3 *** A0A1U8EBR2_CAPAN)
0	3.4549	0.466	0.01	0	procambium	Solyc02g071310	Awpm-19-like family protein (AHRD V3.3 *** A0A2K3KYB6_TRIPR)
0	3.28684	0.423	0.012	0	procambium	Solyc01g102520	MLO-like protein (AHRD V3.11 *** tr|K4B1I0|K4B1I0_SOLLC)
0	3.03693	0.302	0.01	0	procambium	Solyc02g081300	Sucrose synthase (AHRD V3.3 *** K4BA00_SOLLC)
0	3.02312	0.52	0.039	0	procambium	Solyc02g031740	Phloem protein 2-like (AHRD V3.3 *** A0A200QPN3_9MAGN)
0	2.96871	0.375	0.015	0	procambium	Solyc05g006830	Thioredoxin (AHRD V3.3 *** A0A2G2VM05_CAPBA)
0	2.85446	0.255	0.008	0	procambium	Solyc03g098290	Sucrose synthase (AHRD V3.3 *** K4BJP4_SOLLC)
0	2.82852	0.441	0.014	0	procambium	Solyc07g065930	BTB/POZ domain-containing protein (AHRD V3.3 *** A0A1U8HLU2_CAPAN)
0	2.73131	0.377	0.028	0	procambium	Solyc12g036220	Polynucleotidyl transferase, ribonuclease H-like superfamily protein (AHRD V3.3 *** A0A2U1N8M2_ARTAN)
0	2.66631	0.273	0.007	0	procambium	Solyc03g119190	Reticulon-like protein (AHRD V3.3 *** A0A2G3D000_CAPCH)
0	2.62242	0.312	0.007	0	procambium	Solyc01g096250	proline-rich receptor-like protein kinase PERK2 (AHRD V3.3 *-* A0A2I4GSB7_9ROSI)
0	2.61441	0.37	0.012	0	procambium	Solyc02g080190	Nuclear transport factor 2 (AHRD V3.3 *** A0A2G3A947_CAPAN)
0	2.54868	0.286	0.007	0	procambium	Solyc04g008910	UPF0481 protein At3g47200-like (AHRD V3.3 *-* A0A2I4HQD7_9ROSI)
0	2.5452	0.296	0.006	0	procambium	Solyc09g055900	Lipoxygenase (AHRD V3.3 *** K4CT85_SOLLC)
0	2.54425	0.312	0.018	0	procambium	Solyc05g013870	Sieve element occlusion b (AHRD V3.3 *** E2FKJ9_9SOLN)
0	2.51757	0.307	0.009	0	procambium	Solyc02g032940	Aspartic proteinase (AHRD V3.11 *** tr|A0A1U8FF23|A0A1U8FF23_CAPAN)
0	2.35647	0.277	0.02	0	procambium	Solyc06g018100	Eukaryotic aspartyl protease family protein (AHRD V3.3 *** A0A2U1LY01_ARTAN)
0	2.14248	0.275	0.016	0	procambium	Solyc02g085080	alpha/beta-Hydrolases superfamily protein Chr3:6959644-6961367 FORWARD LENGTH 434 201606 (AHRD V3.11 *** AT3G19970.5)
1.01e-277	2.09396	0.257	0.023	3.24e-273	procambium	Solyc04g040210	cysteine-rich/transmembrane domain A-like protein Chr2:13678077-13678554 FORWARD LENGTH 71 201606 (AHRD V3.11 -** AT2G32210.1)
5.34e-260	2.02419	0.289	0.031	1.71e-255	procambium	Solyc03g044060	Formin-like protein (AHRD V3.3 *** A0A2G3CLP8_CAPCH)
1.43e-252	2.73945	0.537	0.109	4.59e-248	procambium	Solyc07g056260	Callose synthase 3 (AHRD V3.3 *** A0A1U8HKF3_CAPAN)
3.74e-131	2.2349	0.37	0.087	1.19e-126	procambium	Solyc11g062020	Zinc transporter ZTP29 (AHRD V3.3 *** A0A2G3B9X4_CAPCH)
5.25e-110	2.26761	0.514	0.189	1.68e-105	procambium	Solyc07g008320	Calcium-transporting ATPase (AHRD V3.3 *** G3LY22_SOLLC)
8.24e-91	1.59765	0.364	0.106	2.63e-86	procambium	Solyc01g094690	Aquaporin (AHRD V3.11 *** tr|A0A0C7AUI9|A0A0C7AUI9_COFAR)
4.64e-87	2.01649	0.398	0.131	1.48e-82	procambium	Solyc02g086970	Aldehyde dehydrogenase (AHRD V3.3 *** A0A2U1MUY7_ARTAN)
2.77e-81	1.53734	0.255	0.062	8.87e-77	procambium	Solyc01g066940	Vesicle-associated membrane protein (AHRD V3.3 *** A0A1U8E616_CAPAN)
4.69e-79	1.52031	0.262	0.066	1.5e-74	procambium	Solyc04g081340	HVA22-like protein (AHRD V3.3 *** A0A2G2X1J7_CAPBA)
2.18e-69	1.32426	0.271	0.075	6.96e-65	procambium	Solyc01g103530	Leucine-rich receptor-like protein kinase family protein, putative (AHRD V3.3 *** A0A061DXB1_THECC)
1.13e-65	1.46079	0.3	0.094	3.61e-61	procambium	Solyc07g006580	Diacylglycerol kinase (AHRD V3.3 *** A0A2G2YZQ1_CAPAN)
4.06e-51	1.18724	0.271	0.091	1.3e-46	procambium	Solyc01g109350	Transducin family protein / WD-40 repeat family protein (AHRD V3.3 *** A0A2U1LM82_ARTAN)
3.93e-50	1.1731	0.47	0.223	1.26e-45	procambium	Solyc05g052760	Phosphoinositide phospholipase C (AHRD V3.3 *** O49952_SOLTU)
6.16e-50	1.3306	0.254	0.083	1.97e-45	procambium	Solyc02g084990	Mannan endo-1,4-beta-mannosidase (AHRD V3.3 *** A0A2K3NB99_TRIPR)
6.04e-45	1.29054	0.338	0.14	1.93e-40	procambium	Solyc11g005670	POLYUBIQUITIN 1
4.05e-43	1.08168	0.275	0.101	1.3e-38	procambium	Solyc12g017570	Guanosine nucleotide diphosphate dissociation inhibitor (AHRD V3.3 *** O22402_TOBAC)
9.34e-43	1.21285	0.346	0.149	2.98e-38	procambium	Solyc01g096040	Eukaryotic aspartyl protease family protein (AHRD V3.11 *** tr|A0A072U5I5|A0A072U5I5_MEDTR)
5.66e-33	0.988332	0.4	0.203	1.81e-28	procambium	Solyc11g011920	Glutamate decarboxylase (AHRD V3.3 *** B1Q3F1_SOLLC)
3.56e-27	0.934839	0.343	0.175	1.14e-22	procambium	Solyc02g090840	DUF1685 domain-containing protein (AHRD V3.3 *** A0A1Q3CQK4_CEPFO)
7.86e-24	1.06282	0.568	0.411	2.51e-19	procambium	Solyc05g005020	Alpha-Glucan Water Dikinase
5.48e-23	0.972706	0.332	0.181	1.75e-18	procambium	Solyc04g051310	transmembrane protein (AHRD V3.3 *** AT5G16520.1)
8.03e-21	0.838493	0.28	0.147	2.57e-16	procambium	Solyc04g058150	Metallothionein-like protein (AHRD V3.3 *** A8DUB1_SOLLC)
1.18e-19	0.785765	0.366	0.219	3.76e-15	procambium	Solyc09g065755	Histone H2A (AHRD V3.3 *** A0A2G2V7F5_CAPBA)
2.67e-19	1.10136	0.471	0.323	8.55e-15	procambium	Solyc05g023740	Arabidopsis mei2-like protein
1.29e-17	0.544847	0.477	0.329	4.12e-13	procambium	Solyc08g082120	Methanol inducible protein (AHRD V3.3 *** D1MAX5_NICBE)
2.65e-17	0.948366	0.257	0.138	8.46e-13	procambium	Solyc02g082470	Serine/threonine-protein kinase/endoribonuclease IRE1b (AHRD V3.3 *** A0A2G3D760_CAPCH)
1.92e-16	0.702346	0.341	0.207	6.14e-12	procambium	Solyc08g062660	Ran binding protein-1
1.25e-15	0.516553	0.57	0.433	4e-11	procambium	Solyc11g010230	Histone H3 (AHRD V3.3 *** A0A2K1J132_PHYPA)
1.61e-15	0.666791	0.455	0.318	5.14e-11	procambium	Solyc06g084020	histone H1
2.46e-15	0.721843	0.361	0.232	7.88e-11	procambium	Solyc01g091530	Fasciclin-like arabinogalactan protein (AHRD V3.11 *** tr|E3WHD6|E3WHD6_9ROSI)
2.86e-15	0.564751	0.623	0.48	9.15e-11	procambium	Solyc11g072240	Calmodulin 4
3.2e-15	0.609165	0.262	0.145	1.02e-10	procambium	Solyc03g005410	Phosphatidate cytidylyltransferase (AHRD V3.3 *** A0A1U8GH76_CAPAN),Pfam:PF01148
4.89e-15	0.711273	0.262	0.147	1.56e-10	procambium	Solyc03g046270	Protein trichome birefringence-like 19 (AHRD V3.11 *** tr|A0A1U8GSF3|A0A1U8GSF3_CAPAN)
1.29e-14	0.57765	0.327	0.198	4.13e-10	procambium	Solyc04g080850	Thioredoxin (AHRD V3.3 *** Q201Z4_9SOLN)
1.62e-14	0.600404	0.418	0.283	5.18e-10	procambium	Solyc10g081510	ethylene-responsive methionine synthase
1.91e-14	0.640522	0.27	0.156	6.1e-10	procambium	Solyc09g076050	FRIGIDA-like protein (AHRD V3.11 *** tr|A0A2G2W0C1|A0A2G2W0C1_CAPBA)
1.26e-13	0.589017	0.254	0.145	4.02e-09	procambium	Solyc12g015880	Heat shock protein 90-1
2.33e-13	0.436146	0.593	0.459	7.45e-09	procambium	Solyc10g078630	40S ribosomal protein S28 (AHRD V3.3 *** A0A2G3BI08_CAPCH)
1.34e-12	0.533663	0.698	0.601	4.28e-08	procambium	Solyc02g092790	Arabinogalactan (AHRD V3.11 *-* tr|Q43719|Q43719_SOLLC)
5.06e-12	0.624029	0.259	0.155	1.62e-07	procambium	Solyc11g072880	Calcium-transporting ATPase (AHRD V3.3 *** U9T0G4_RHIID)
6.68e-12	0.541755	0.273	0.166	2.14e-07	procambium	Solyc01g099760	26S proteasome regulatory subunit (AHRD V3.11 *** tr|A8IIP7|A8IIP7_CHLRE)
1.11e-11	0.486338	0.389	0.264	3.54e-07	procambium	Solyc04g150158	40S ribosomal protein S15a (AHRD V3.3 *** A0A2G3C780_CAPCH)
3.08e-11	0.487859	0.471	0.346	9.84e-07	procambium	Solyc10g078960	60S ribosomal protein L21 (AHRD V3.3 *** B6SYW9_MAIZE)
3.24e-11	0.4562	0.564	0.443	1.04e-06	procambium	Solyc06g005060	elongation factor 1-alpha
3.7e-11	0.472658	0.382	0.262	1.18e-06	procambium	Solyc11g005680	40S ribosomal protein S18 (AHRD V3.3 *** A0A2G3B1S6_CAPCH)
5.32e-11	0.549198	0.318	0.208	1.7e-06	procambium	Solyc02g084920	fruit-specific protein TOM2A11
9.64e-11	0.47259	0.257	0.157	3.08e-06	procambium	Solyc12g039120	40S ribosomal protein S19 (AHRD V3.3 *** A0A1U8G3N2_CAPAN)
1.78e-10	0.256626	0.945	0.902	5.69e-06	procambium	Solyc01g099770	meloidogyne-induced giant cell protein DB141
1.89e-10	0.437539	0.259	0.161	6.03e-06	procambium	Solyc03g019780	40S ribosomal protein SA (AHRD V3.3 *** A0A1U8G5B2_CAPAN)
2.43e-10	0.656495	0.259	0.163	7.77e-06	procambium	Solyc02g090130	Vacuolar protein sorting-associated protein, putative (DUF1162) (AHRD V3.3 *** F4J0L9_ARATH)
6.59e-10	0.501806	0.459	0.355	2.11e-05	procambium	Solyc02g082000	40S ribosomal protein S15 (AHRD V3.3 *** A0A2G3D6Q0_CAPCH)
7.39e-10	0.477194	0.468	0.351	2.36e-05	procambium	Solyc06g005360	Actin-depolymerizing factor (AHRD V3.3 *** D9I9X9_HEVBR)
1.18e-09	0.447131	0.511	0.411	3.77e-05	procambium	Solyc08g075690	Acyl-CoA-binding protein (AHRD V3.3 *** A0A2G2XLT1_CAPBA)
1.48e-09	0.420549	0.262	0.167	4.73e-05	procambium	Solyc06g083620	26S proteasome regulatory subunit (AHRD V3.3 *** A8IHB3_CHLRE)
2.85e-09	0.311362	0.577	0.462	9.12e-05	procambium	Solyc07g017780	(DB226) meloidogyne-induced giant cell protein
3.67e-09	0.554311	0.255	0.165	0.000117401	procambium	Solyc01g006160	60S acidic ribosomal protein P1 (AHRD V3.3 *** A0A2G2W8Q0_CAPBA),Pfam:PF00428
4.04e-09	0.497317	0.339	0.238	0.00012924	procambium	Solyc03g115360	40S ribosomal protein S19 (AHRD V3.3 *** A0A1U8G3N2_CAPAN)
1.24e-08	0.391205	0.275	0.181	0.000397099	procambium	Solyc05g055640	60S ribosomal protein L38 (AHRD V3.3 *** A0A2G3B0P8_CAPCH)
7.41e-08	0.344967	0.757	0.719	0.0023677	procambium	Solyc11g012325	Unknown protein
1.86e-07	0.418671	0.33	0.236	0.00593443	procambium	Solyc04g074910	40S ribosomal protein S21 (AHRD V3.3 *** A0A1U8F4M1_CAPAN)
2.09e-07	0.389401	0.411	0.312	0.00668282	procambium	Solyc07g064130	Polyubiquitin (AHRD V3.3 *** F1SY21_MESCR)
2.2e-07	0.414093	0.279	0.193	0.00702644	procambium	Solyc01g100720	Importin subunit alpha (AHRD V3.3 *** A0A2G3AWX1_CAPCH)
3.05e-07	0.293716	0.65	0.565	0.00973693	procambium	Solyc09g092380	S-adenosyl-l-homocysteine hydrolase
3.95e-07	0.416991	0.346	0.257	0.0126187	procambium	Solyc06g007470	40S ribosomal protein S26 (AHRD V3.3 *** A0A2G2X986_CAPBA)
4.17e-07	0.296975	0.746	0.697	0.0133284	procambium	Solyc06g007510	Ubiquitin-conjugating enzyme (AHRD V3.3 *** A0A200PUP4_9MAGN)
5.57e-07	0.419312	0.345	0.254	0.0177954	procambium	Solyc05g005190	ADP-ribosylation factor (AHRD V3.3 *** A0A2U1LV56_ARTAN)
5.84e-07	0.445549	0.364	0.277	0.0186814	procambium	Solyc11g042930	SKP1-like protein (AHRD V3.3 *** O82463_NICCL)
6.07e-07	0.395648	0.311	0.224	0.0193869	procambium	Solyc12g044720	60S ribosomal protein L28 (AHRD V3.3 *** B3TLS3_ELAGV)
6.11e-07	0.450567	0.279	0.194	0.0195143	procambium	Solyc05g023800	Ran protein/TC4 protein 1
9.21e-07	0.283032	0.555	0.462	0.0294509	procambium	Solyc01g150152	Unknown protein

## Sheet: hypo-celltype GO results
Supplementary Table 3-s2 Hypo celltype GO results
ONTOLOGY	ID	Description	GeneRatio	BgRatio	pvalue	p.adjust	qvalue	geneID	Count	celltype
CC	GO:0005618	cell wall	5/47	237/27418	5.27785e-05	0.00162271	0.00126252	Solyc07g006750/Solyc07g052510/Solyc05g046010/Solyc05g046020/Solyc02g080200	5	endodermis-like
CC	GO:0030312	external encapsulating structure	5/47	252/27418	7.05527e-05	0.00162271	0.00126252	Solyc07g006750/Solyc07g052510/Solyc05g046010/Solyc05g046020/Solyc02g080200	5	endodermis-like
CC	GO:0009505	plant-type cell wall	3/47	168/27418	0.00300647	0.0460992	0.0358666	Solyc07g052510/Solyc05g046010/Solyc05g046020	3	endodermis-like
BP	GO:0030243	cellulose metabolic process	7/203	102/25350	1.84861e-05	0.00243277	0.00224558	Solyc04g071650/Solyc12g056580/Solyc08g082250/Solyc08g061100/Solyc04g054480/Solyc05g005080/Solyc01g087210	7	epidermis
BP	GO:0042546	cell wall biogenesis	11/203	263/25350	9.66114e-06	0.00158926	0.00146697	Solyc12g011030/Solyc12g011023/Solyc03g031800/Solyc04g071650/Solyc12g056580/Solyc08g061100/Solyc04g054480/Solyc01g087210/Solyc03g096730/Solyc06g063240/Solyc11g066320	11	epidermis
MF	GO:0004553	hydrolase activity, hydrolyzing O-glycosyl compounds	14/194	428/24137	1.03226e-05	0.0013471	0.00116809	Solyc08g082170/Solyc04g015560/Solyc12g011030/Solyc12g011023/Solyc07g053920/Solyc03g031800/Solyc01g074030/Solyc08g082250/Solyc01g104950/Solyc05g005080/Solyc09g075460/Solyc03g083910/Solyc01g105680/Solyc03g123900	14	epidermis
MF	GO:0016759	cellulose synthase activity	4/194	32/24137	0.000121983	0.00530624	0.0046011	Solyc04g071650/Solyc12g056580/Solyc08g061100/Solyc01g087210	4	epidermis
CC	GO:0005874	microtubule	10/208	253/27418	2.54486e-05	0.00109961	0.000829703	Solyc11g072820/Solyc04g081490/Solyc10g081730/Solyc10g054080/Solyc04g054480/Solyc06g066030/Solyc08g006890/Solyc04g077020/Solyc06g008040/Solyc11g039650	10	epidermis
BP	GO:0006631	fatty acid metabolic process	8/45	349/25350	1.64733e-07	1.00709e-05	7.35105e-06	Solyc09g092270/Solyc01g094080/Solyc05g013220/Solyc09g083050/Solyc02g085870/Solyc03g031940/Solyc01g067730/Solyc06g062600	8	exodermis-like
BP	GO:0009081	branched-chain amino acid metabolic process	5/45	75/25350	2.20532e-07	1.00709e-05	7.35105e-06	Solyc04g063350/Solyc07g053280/Solyc01g028900/Solyc10g083760/Solyc08g014130	5	exodermis-like
BP	GO:0006457	protein folding	6/45	298/25350	1.39014e-05	0.000454834	0.000331995	Solyc05g053470/Solyc07g065840/Solyc01g028810/Solyc09g010630/Solyc11g006460/Solyc05g055160	6	exodermis-like
MF	GO:0004312	fatty acid synthase activity	2/43	42/24137	0.00255112	0.0205671	0.0115871	Solyc05g013220/Solyc09g083050	2	exodermis-like
MF	GO:0051082	unfolded protein binding	4/43	179/24137	0.000287965	0.0073575	0.00414507	Solyc07g065840/Solyc09g010630/Solyc11g006460/Solyc05g055160	4	exodermis-like
BP	GO:0042254	ribosome biogenesis	11/119	457/25350	1.06474e-05	0.00598382	0.00515557	Solyc10g080130/Solyc01g104700/Solyc10g078630/Solyc02g082000/Solyc05g052800/Solyc09g005720/Solyc03g115360/Solyc01g008080/Solyc04g074910/Solyc12g096220/Solyc01g104680	11	phloem
BP	GO:0042255	ribosome assembly	5/119	95/25350	8.6647e-05	0.012795	0.011024	Solyc10g078630/Solyc02g082000/Solyc09g005720/Solyc03g115360/Solyc01g008080	5	phloem
MF	GO:0061631	ubiquitin conjugating enzyme activity	4/118	54/24137	0.000142124	0.0227456	0.0198456	Solyc06g007510/Solyc02g078210/Solyc08g008220/Solyc06g070980	4	phloem
MF	GO:0003746	translation elongation factor activity	4/118	71/24137	0.000409632	0.0255337	0.0222782	Solyc06g005060/Solyc11g072190/Solyc07g005560/Solyc08g062910	4	phloem
CC	GO:0022626	cytosolic ribosome	22/121	313/27418	2.44761e-20	1.6399e-18	1.49433e-18	Solyc06g007470/Solyc10g078630/Solyc04g150158/Solyc02g082000/Solyc01g099900/Solyc06g073430/Solyc05g052800/Solyc09g005720/Solyc10g078960/Solyc11g067100/Solyc03g115360/Solyc12g044720/Solyc01g097870/Solyc01g008080/Solyc07g005050/Solyc05g008010/Solyc06g009210/Solyc03g083530/Solyc04g074910/Solyc06g036050/Solyc12g096220/Solyc02g070310	22	phloem
BP	GO:0044282	small molecule catabolic process	12/156	346/25350	1.67497e-06	0.000550504	0.000486475	Solyc04g063350/Solyc07g017610/Solyc01g106080/Solyc05g041200/Solyc11g069180/Solyc09g065540/Solyc07g006650/Solyc02g086454/Solyc02g086458/Solyc02g086880/Solyc09g075890/Solyc06g073560	12	cortex
BP	GO:0046395	carboxylic acid catabolic process	10/156	241/25350	2.60837e-06	0.000550504	0.000486475	Solyc04g063350/Solyc07g017610/Solyc01g106080/Solyc05g041200/Solyc11g069180/Solyc09g065540/Solyc02g086454/Solyc02g086458/Solyc02g086880/Solyc06g073560	10	cortex
BP	GO:0001666	response to hypoxia	6/156	171/25350	0.000680624	0.0341744	0.0301996	Solyc03g006490/Solyc10g079820/Solyc02g078150/Solyc05g016060/Solyc06g063070/Solyc10g005730	6	cortex
MF	GO:0003995	acyl-CoA dehydrogenase activity	4/148	10/24137	2.76969e-07	3.18514e-05	2.98835e-05	Solyc11g069180/Solyc02g086454/Solyc02g086458/Solyc06g073560	4	cortex
MF	GO:0016627	oxidoreductase activity, acting on the CH-CH group of donors	5/148	112/24137	0.000641741	0.0295201	0.0276962	Solyc11g069180/Solyc02g086454/Solyc02g086458/Solyc02g030170/Solyc06g073560	5	cortex
BP	GO:0000028	ribosomal small subunit assembly	5/82	40/25350	1.88416e-07	5.21912e-05	4.58148e-05	Solyc10g078630/Solyc12g039120/Solyc03g019780/Solyc02g082000/Solyc03g115360	5	procambium
BP	GO:0042254	ribosome biogenesis	7/82	457/25350	0.000701893	0.0216027	0.0189634	Solyc10g078630/Solyc12g039120/Solyc03g019780/Solyc02g082000/Solyc03g115360/Solyc04g074910/Solyc05g023800	7	procambium
CC	GO:0022626	cytosolic ribosome	12/87	313/27418	3.27911e-10	1.67235e-08	1.20809e-08	Solyc10g078630/Solyc04g150158/Solyc10g078960/Solyc12g039120/Solyc03g019780/Solyc02g082000/Solyc01g006160/Solyc03g115360/Solyc05g055640/Solyc04g074910/Solyc06g007470/Solyc12g044720	12	procambium
CC	GO:0022627	cytosolic small ribosomal subunit	8/87	106/27418	1.73206e-09	4.41676e-08	3.19064e-08	Solyc10g078630/Solyc04g150158/Solyc12g039120/Solyc03g019780/Solyc02g082000/Solyc03g115360/Solyc04g074910/Solyc06g007470	8	procambium
CC	GO:0044391	ribosomal subunit	12/87	409/27418	6.69525e-09	1.13819e-07	8.22224e-08	Solyc10g078630/Solyc04g150158/Solyc10g078960/Solyc12g039120/Solyc03g019780/Solyc02g082000/Solyc01g006160/Solyc03g115360/Solyc05g055640/Solyc04g074910/Solyc06g007470/Solyc12g044720	12	procambium
BP	GO:0002181	cytoplasmic translation	11/185	134/25350	4.37752e-09	2.6878e-06	2.28092e-06	Solyc05g052800/Solyc06g073310/Solyc03g019780/Solyc06g074430/Solyc06g060400/Solyc01g006160/Solyc11g067100/Solyc03g111230/Solyc05g008010/Solyc06g036050/Solyc12g095990	11	xylem
BP	GO:0042254	ribosome biogenesis	12/185	457/25350	0.000143423	0.00880615	0.00747307	Solyc10g080130/Solyc10g078630/Solyc01g008080/Solyc05g052800/Solyc03g019780/Solyc03g115360/Solyc09g066430/Solyc02g082000/Solyc09g005720/Solyc04g074910/Solyc01g066840/Solyc12g096220	12	xylem
BP	GO:0019748	secondary metabolic process	10/185	432/25350	0.0013384	0.0273594	0.0232177	Solyc10g050160/Solyc01g080200/Solyc03g080180/Solyc06g068650/Solyc09g007920/Solyc06g009020/Solyc06g150137/Solyc03g117870/Solyc06g068440/Solyc03g119980	10	xylem
CC	GO:0022626	cytosolic ribosome	44/188	313/27418	6.66756e-45	5.13402e-43	4.49183e-43	Solyc02g150130/Solyc04g072660/Solyc06g007470/Solyc10g078630/Solyc01g008080/Solyc05g052800/Solyc06g073310/Solyc03g019780/Solyc04g150158/Solyc06g073430/Solyc12g044720/Solyc03g115360/Solyc01g099900/Solyc06g074430/Solyc09g066430/Solyc02g082000/Solyc09g005720/Solyc07g005050/Solyc06g060400/Solyc10g084310/Solyc01g006160/Solyc04g074910/Solyc11g067100/Solyc06g009210/Solyc02g070340/Solyc10g078960/Solyc02g0…	44	xylem
CC	GO:0044391	ribosomal subunit	45/188	409/27418	4.92112e-41	1.89463e-39	1.65764e-39	Solyc02g150130/Solyc04g072660/Solyc06g007470/Solyc10g078630/Solyc01g008080/Solyc05g052800/Solyc06g073310/Solyc03g019780/Solyc04g150158/Solyc06g073430/Solyc12g044720/Solyc03g115360/Solyc01g099900/Solyc06g074430/Solyc09g066430/Solyc02g082000/Solyc09g005720/Solyc07g005050/Solyc06g060400/Solyc10g084310/Solyc01g006160/Solyc04g074910/Solyc11g067100/Solyc06g009210/Solyc02g070340/Solyc10g078960/Solyc02g0…	45	xylem
