# Supplementary material for: Single-nucleus transcriptome profiling unveils cell-type-specific ethylene and TOR signaling in tomato
Source: Hortic Res. 2026 Feb 28;13(5):uhag044. doi: 10.1093/hr/uhag044 (PMC13156461; doi:10.1093/hr/uhag044)
Supplement: Web_Material_uhag044 [file web_material_uhag044.zip › Table S4.xlsx]

## Sheet: Findmarkers_hook_control_cellty
Supplementary Table 4 Hook celltype DEGs
gene	p_val	avg_log2FC	pct.1	pct.2	p_val_adj	celltype	control	notes
Solyc09g075210	2.39116e-24	1.37486	0.82	0.316	7.3851e-20	cortex	ACC	Late embryogenesis abundant protein Lea5 (AHRD V3.3 *** A0A1J3JXG8_NOCCA)
Solyc12g011030	6.481e-77	1.35239	0.607	0.117	2.00166e-72	phloem	ACC	xyloglucan endotransglucosylase-hydrolase 9
Solyc12g011030	1.22431e-25	1.33512	0.677	0.177	3.78127e-21	cortex	ACC	xyloglucan endotransglucosylase-hydrolase 9
Solyc09g007770	4.4723e-27	1.31342	0.541	0.091	1.38127e-22	cortex	ACC	plasma membrane intrinsic protein 2.1
Solyc12g011030	5.92797e-266	1.31179	0.628	0.156	1.83085e-261	xylem	ACC	xyloglucan endotransglucosylase-hydrolase 9
Solyc01g096700	1.25933e-08	1.30598	0.341	0.099	0.000388944	exodermis-like	Torin2	DnaJ domain-containing protein (AHRD V3.3 *-* A0A2U1QIS2_ARTAN)
Solyc09g092720	3.9732e-21	1.28109	0.461	0.133	1.22712e-16	procambium	ACC	glycine-rich protein 3 short isoform-like (AHRD V3.3 *** XP_004247911.1)
Solyc12g011030	3.80919e-72	1.26982	0.693	0.202	1.17647e-67	endodermis-like	ACC	xyloglucan endotransglucosylase-hydrolase 9
Solyc12g011023	2.09042e-12	1.26703	0.466	0.074	6.45625e-08	exodermis-like	ACC	Xyloglucan endotransglucosylase/hydrolase (AHRD V3.3 *** Q6RHX7_SOLLC)
Solyc06g076020	1.03869e-11	1.24595	0.35	0.031	3.20799e-07	exodermis-like	ACC	heat shock protein 70 kD
Solyc01g091260	2.73918e-278	1.22897	0.361	0.037	8.45995e-274	xylem	ACC	myeloid leukemia factor (AHRD V3.3 *** AT2G45380.4)
Solyc01g091260	1.82116e-54	1.2248	0.275	0.035	5.62466e-50	endodermis-like	ACC	myeloid leukemia factor (AHRD V3.3 *** AT2G45380.4)
Solyc09g075210	8.87087e-16	1.21911	0.806	0.241	2.73977e-11	exodermis-like	ACC	Late embryogenesis abundant protein Lea5 (AHRD V3.3 *** A0A1J3JXG8_NOCCA)
Solyc01g112100	1.39684e-33	1.21604	0.618	0.164	4.31415e-29	procambium	ACC	Flavin-containing monooxygenase (AHRD V3.3 *** A0A2G3BW83_CAPCH)
Solyc10g075110	9.35312e-31	1.21128	0.594	0.162	2.88871e-26	procambium	ACC	Non-specific lipid-transfer protein (AHRD V3.3 *** M1AVB9_SOLTU)
Solyc09g075210	6.31947e-65	1.1943	0.792	0.31	1.95177e-60	endodermis-like	ACC	Late embryogenesis abundant protein Lea5 (AHRD V3.3 *** A0A1J3JXG8_NOCCA)
Solyc05g054590	6.13492e-09	1.1733	0.291	0.037	0.000189477	exodermis-like	ACC	UDP-glucuronic acid decarboxylase (AHRD V3.3 *-* G5DXR5_SILLA)
Solyc09g075210	0	1.16594	0.787	0.31	0	epidermis	ACC	Late embryogenesis abundant protein Lea5 (AHRD V3.3 *** A0A1J3JXG8_NOCCA)
Solyc09g092720	7.59424e-22	1.1635	0.526	0.115	2.34548e-17	cortex	ACC	glycine-rich protein 3 short isoform-like (AHRD V3.3 *** XP_004247911.1)
Solyc06g069120	2.10106e-11	1.15428	0.615	0.309	6.48912e-07	exodermis-like	Torin2	BnaA05g33450D protein (AHRD V3.3 *** A0A078J4B8_BRANA)
Solyc12g011030	1.3299e-30	1.15032	0.564	0.149	4.1074e-26	procambium	ACC	xyloglucan endotransglucosylase-hydrolase 9
Solyc12g044330	1.24388e-23	1.13544	0.744	0.211	3.84171e-19	cortex	ACC	tonoplast intrinsic protein 2.1
Solyc07g049550	1.12831e-12	1.13154	0.286	0.057	3.48477e-08	cortex	ACC	1-aminocyclopropane-1-carboxylate oxidase 2 (AHRD V3.3 *** Q7Y257_BETPN)
Solyc01g112100	9.97198e-21	1.11598	0.632	0.179	3.07985e-16	cortex	ACC	Flavin-containing monooxygenase (AHRD V3.3 *** A0A2G3BW83_CAPCH)
Solyc05g007180	2.58572e-22	1.11367	0.406	0.057	7.98598e-18	cortex	ACC	jasmonic acid 1
Solyc12g011023	9.85978e-19	1.11012	0.459	0.105	3.04519e-14	cortex	ACC	Xyloglucan endotransglucosylase/hydrolase (AHRD V3.3 *** Q6RHX7_SOLLC)
Solyc01g105720	1.65043e-10	1.10801	0.35	0.043	5.09736e-06	exodermis-like	ACC	hypothetical protein (AHRD V3.3 *** AT1G58120.1)
Solyc12g011023	1.7748e-46	1.10347	0.471	0.112	5.48146e-42	phloem	ACC	Xyloglucan endotransglucosylase/hydrolase (AHRD V3.3 *** Q6RHX7_SOLLC)
Solyc12g017240	2.33837e-08	1.09385	0.311	0.049	0.000722204	exodermis-like	ACC	xyloglucan endo-transglycosylase B1
Solyc01g105880	1.77707e-25	1.09114	0.429	0.053	5.48847e-21	cortex	ACC	Monoterpenoid synthase 2
Solyc09g092720	4.56966e-46	1.07852	0.526	0.14	1.41134e-41	phloem	ACC	glycine-rich protein 3 short isoform-like (AHRD V3.3 *** XP_004247911.1)
Solyc01g058320	1.24564e-20	1.07811	0.331	0.038	3.84717e-16	cortex	ACC	transmembrane protein (AHRD V3.3 *-* AT3G17120.5)
Solyc10g075110	2.48567e-191	1.07773	0.601	0.18	7.67699e-187	xylem	ACC	Non-specific lipid-transfer protein (AHRD V3.3 *** M1AVB9_SOLTU)
Solyc06g074720	5.42247e-07	1.0754	0.271	0.074	0.0167473	exodermis-like	Torin2	RNA-binding (RRM/RBD/RNP motifs) family protein (AHRD V3.11 *** tr|A0A2U1LKA1|A0A2U1LKA1_ARTAN)
Solyc06g083470	6.43403e-17	1.07341	0.549	0.165	1.98715e-12	cortex	ACC	NAD(P)-binding Rossmann-fold superfamily protein (AHRD V3.11 *** tr|F4IKL5|F4IKL5_ARATH)
Solyc04g078195	1.18108e-16	1.06074	0.549	0.165	3.64776e-12	cortex	ACC	Gibberellin-regulated protein (AHRD V3.3 *** K0E174_POPTO)
Solyc10g075050	1.10224e-22	1.05867	0.339	0.07	3.40427e-18	procambium	ACC	Non-specific lipid-transfer protein (AHRD V3.3 *** K4D1U7_SOLLC)
Solyc09g010510	6.22889e-30	1.03952	0.418	0.081	1.92379e-25	procambium	ACC	NAD(P)-binding Rossmann-fold superfamily protein (AHRD V3.3 *** A0A2U1QM80_ARTAN)
Solyc08g065320	1.36318e-18	1.031	0.338	0.048	4.21017e-14	cortex	ACC	green ripe-like 1
Solyc10g009150	2.99365e-18	1.0236	0.436	0.093	9.24589e-14	cortex	ACC	Organ specific protein (AHRD V3.3 *-* A0A2U1PW62_ARTAN)
Solyc01g091260	0	1.01822	0.349	0.064	0	epidermis	ACC	myeloid leukemia factor (AHRD V3.3 *** AT2G45380.4)
Solyc01g105720	4.36956e-227	1.01207	0.355	0.049	1.34954e-222	xylem	ACC	hypothetical protein (AHRD V3.3 *** AT1G58120.1)
Solyc05g015490	1.42154e-13	1.01045	0.256	0.041	4.39043e-09	cortex	ACC	Bifunctional inhibitor/plant lipid transfer protein/seed storage helical domain (AHRD V3.11 *** tr|A0A200QGD6|A0A200QGD6_9MAGN)
Solyc01g091260	1.05668e-50	0.997716	0.25	0.021	3.26356e-46	phloem	ACC	myeloid leukemia factor (AHRD V3.3 *** AT2G45380.4)
Solyc06g083470	2.17375e-07	0.997204	0.495	0.173	0.00671364	exodermis-like	ACC	NAD(P)-binding Rossmann-fold superfamily protein (AHRD V3.11 *** tr|F4IKL5|F4IKL5_ARATH)
Solyc02g036350	3.31646e-21	0.99393	0.97	0.672	1.02429e-16	cortex	ACC	1-aminocyclopropane-1-carboxylate oxidase EF501822
Solyc11g007200	8.55408e-14	0.990242	0.293	0.055	2.64193e-09	cortex	ACC	Heavy metal-associated isoprenylated plant protein 26 (AHRD V3.3 *** A0A2I0X9F5_9ASPA)
Solyc08g075520	1.27945e-18	0.984413	0.632	0.187	3.95157e-14	cortex	ACC	transglutaminase family protein (AHRD V3.3 *** AT4G19160.2)
Solyc01g010180	2.99065e-291	0.981259	0.405	0.108	9.23662e-287	epidermis	ACC	Unknown protein
Solyc06g071720	3.12636e-08	0.980766	0.447	0.185	0.000965576	exodermis-like	Torin2	60S ribosomal protein L27a (AHRD V3.3 *** A0A1U8H4G8_CAPAN)
Solyc06g076670	4.52097e-41	0.979607	0.438	0.127	1.3963e-36	endodermis-like	ACC	RNA-binding (RRM/RBD/RNP motifs) family protein (AHRD V3.3 *-* A0A1P8AVT0_ARATH)
Solyc10g075110	2.97719e-09	0.979366	0.893	0.537	9.19506e-05	exodermis-like	ACC	Non-specific lipid-transfer protein (AHRD V3.3 *** M1AVB9_SOLTU)
Solyc04g074740	1.0278e-14	0.976511	0.421	0.108	3.17437e-10	cortex	ACC	Blue copper protein (AHRD V3.11 *** tr|A0A2G2ZQN6|A0A2G2ZQN6_CAPAN)
Solyc05g055160	7.06495e-11	0.964854	0.718	0.265	2.18201e-06	exodermis-like	ACC	DnaJ protein (AHRD V3.3 *** Q43177_SOLTU)
Solyc01g105880	9.59146e-15	0.96004	0.259	0.053	2.96232e-10	cortex	Torin2	Monoterpenoid synthase 2
Solyc06g076670	2.73706e-28	0.95625	0.296	0.127	8.4534e-24	endodermis-like	Torin2	RNA-binding (RRM/RBD/RNP motifs) family protein (AHRD V3.3 *-* A0A1P8AVT0_ARATH)
Solyc03g007470	3.4767e-17	0.954596	0.812	0.364	1.07378e-12	cortex	ACC	Ubiquitin conjugating enzyme (AHRD V3.3 *** B3TLN8_ELAGV)
Solyc09g007080	2.03541e-23	0.953828	0.309	0.056	6.28637e-19	procambium	ACC	Protein phosphatase 2C family protein (AHRD V3.3 *** A0A2U1Q2B2_ARTAN)
Solyc01g099840	4.43019e-16	0.950845	0.797	0.371	1.36827e-11	cortex	ACC	Dormancy/auxin associated protein (AHRD V3.3 *** A0A2K3MXX9_TRIPR)
Solyc10g007660	2.12313e-209	0.949881	0.33	0.045	6.55729e-205	xylem	ACC	CASP-like protein (AHRD V3.3 *** A0A2I4EBH2_9ROSI)
Solyc10g007500	6.54652e-15	0.948963	0.579	0.199	2.02189e-10	cortex	ACC	mitogen-activated protein kinase 10
Solyc10g075110	1.73921e-41	0.945433	0.615	0.238	5.37154e-37	endodermis-like	ACC	Non-specific lipid-transfer protein (AHRD V3.3 *** M1AVB9_SOLTU)
Solyc06g150138	2.60876e-09	0.945032	0.32	0.043	8.05717e-05	exodermis-like	ACC	Unknown protein
Solyc01g105720	8.32325e-23	0.944905	0.406	0.055	2.57064e-18	cortex	ACC	hypothetical protein (AHRD V3.3 *** AT1G58120.1)
Solyc06g083500	2.00978e-25	0.94203	0.345	0.065	6.20722e-21	procambium	ACC	Serine/threonine-protein kinase PBS1 (AHRD V3.11 *** tr|A0A2G2WN41|A0A2G2WN41_CAPBA)
Solyc09g092720	7.9389e-179	0.942023	0.498	0.13	2.45193e-174	xylem	ACC	glycine-rich protein 3 short isoform-like (AHRD V3.3 *** XP_004247911.1)
Solyc09g007770	9.15177e-09	0.93976	0.359	0.068	0.000282652	exodermis-like	ACC	plasma membrane intrinsic protein 2.1
Solyc12g056220	1.05655e-06	0.939625	0.335	0.123	0.0326315	exodermis-like	Torin2	plasma membrane intrinsic protein 1.3
Solyc10g007660	6.91854e-25	0.937404	0.303	0.05	2.13679e-20	procambium	ACC	CASP-like protein (AHRD V3.3 *** A0A2I4EBH2_9ROSI)
Solyc10g007660	9.73817e-47	0.937191	0.328	0.05	3.00763e-42	phloem	ACC	CASP-like protein (AHRD V3.3 *** A0A2I4EBH2_9ROSI)
Solyc08g083060	9.10863e-10	0.936311	0.36	0.16	2.8132e-05	cortex	Torin2	Metal-nicotianamine transporter YSL1 (AHRD V3.3 *** A0A2G3AD61_CAPAN)
Solyc06g083500	4.32289e-20	0.935105	0.376	0.055	1.33512e-15	cortex	ACC	Serine/threonine-protein kinase PBS1 (AHRD V3.11 *** tr|A0A2G2WN41|A0A2G2WN41_CAPBA)
Solyc04g080280	4.85102e-21	0.934318	0.933	0.758	1.49824e-16	cortex	Torin2	Unknown protein
Solyc01g103410	1.52179e-08	0.932771	0.398	0.093	0.000470004	exodermis-like	ACC	KH domain-containing protein (AHRD V3.3 *** A0A2G2W8I6_CAPBA)
Solyc01g101060	5.45934e-17	0.930914	0.636	0.282	1.68612e-12	procambium	ACC	S-adenosyl-L-methionine synthetase
Solyc12g011023	1.44071e-21	0.927337	0.467	0.136	4.44963e-17	procambium	ACC	Xyloglucan endotransglucosylase/hydrolase (AHRD V3.3 *** Q6RHX7_SOLLC)
Solyc04g080280	4.57345e-204	0.918234	0.98	0.779	1.41251e-199	xylem	ACC	Unknown protein
Solyc05g052890	1.05012e-09	0.917763	0.579	0.356	3.24329e-05	cortex	Torin2	Plant/protein (AHRD V3.3 *** Q84WZ5_ARATH)
Solyc04g080280	1.94972e-24	0.916055	0.982	0.728	6.02171e-20	procambium	ACC	Unknown protein
Solyc12g011023	1.77119e-290	0.90559	0.633	0.248	5.47033e-286	epidermis	ACC	Xyloglucan endotransglucosylase/hydrolase (AHRD V3.3 *** Q6RHX7_SOLLC)
Solyc12g011030	0	0.905085	0.779	0.369	0	epidermis	ACC	xyloglucan endotransglucosylase-hydrolase 9
Solyc06g067910	3.22301e-17	0.894158	0.88	0.426	9.95425e-13	cortex	ACC	DUF642 domain-containing protein (AHRD V3.3 *** A0A1Q3BMB3_CEPFO)
Solyc04g080280	8.58111e-64	0.894145	0.99	0.811	2.65028e-59	endodermis-like	ACC	Unknown protein
Solyc06g083500	8.01473e-08	0.892782	0.359	0.08	0.00247535	exodermis-like	ACC	Serine/threonine-protein kinase PBS1 (AHRD V3.11 *** tr|A0A2G2WN41|A0A2G2WN41_CAPBA)
Solyc05g054590	8.34327e-120	0.89156	0.343	0.09	2.57682e-115	xylem	ACC	UDP-glucuronic acid decarboxylase (AHRD V3.3 *-* G5DXR5_SILLA)
Solyc01g105720	6.10802e-25	0.891543	0.297	0.047	1.88646e-20	procambium	ACC	hypothetical protein (AHRD V3.3 *** AT1G58120.1)
Solyc12g010400	4.58633e-17	0.889842	0.368	0.067	1.41649e-12	cortex	ACC	hypothetical protein (AHRD V3.3 *-* AT2G46490.1)
Solyc09g010630	0	0.886153	0.951	0.613	0	epidermis	ACC	HSC2-like
Solyc12g010400	7.04114e-25	0.883872	0.321	0.056	2.17466e-20	procambium	ACC	hypothetical protein (AHRD V3.3 *-* AT2G46490.1)
Solyc01g112100	1.73225e-42	0.882959	0.604	0.191	5.35006e-38	phloem	ACC	Flavin-containing monooxygenase (AHRD V3.3 *** A0A2G3BW83_CAPCH)
Solyc12g098940	5.34915e-08	0.878736	0.369	0.08	0.00165209	exodermis-like	ACC	Ubiquitin (AHRD V3.3 *** B1P770_LOLTE)
Solyc12g044330	1.15714e-14	0.877669	0.515	0.211	3.57383e-10	cortex	Torin2	tonoplast intrinsic protein 2.1
Solyc10g075110	7.46786e-38	0.876252	0.601	0.2	2.30645e-33	phloem	ACC	Non-specific lipid-transfer protein (AHRD V3.3 *** M1AVB9_SOLTU)
Solyc04g077020	3.39705e-26	0.875506	1	0.789	1.04918e-21	cortex	ACC	Tubulin alpha chain (AHRD V3.3 *** A0A1U8GD16_CAPAN)
Solyc01g101060	1.01486e-279	0.875014	0.64	0.257	3.13439e-275	epidermis	ACC	S-adenosyl-L-methionine synthetase
Solyc06g076670	7.55551e-140	0.873789	0.439	0.125	2.33352e-135	xylem	ACC	RNA-binding (RRM/RBD/RNP motifs) family protein (AHRD V3.3 *-* A0A1P8AVT0_ARATH)
Solyc12g010400	2.31787e-176	0.87344	0.324	0.054	7.15875e-172	xylem	ACC	hypothetical protein (AHRD V3.3 *-* AT2G46490.1)
Solyc06g073300	5.5423e-07	0.871988	0.476	0.16	0.0171174	exodermis-like	ACC	60S ribosomal protein L27 (AHRD V3.3 *** A0A2G3CAK1_CAPCH)
Solyc06g076670	4.75406e-168	0.867777	0.279	0.106	1.46829e-163	epidermis	Torin2	RNA-binding (RRM/RBD/RNP motifs) family protein (AHRD V3.3 *-* A0A1P8AVT0_ARATH)
Solyc10g007660	3.98487e-34	0.863024	0.288	0.068	1.23073e-29	endodermis-like	ACC	CASP-like protein (AHRD V3.3 *** A0A2I4EBH2_9ROSI)
Solyc01g105720	1.6892e-49	0.862241	0.328	0.046	5.21711e-45	phloem	ACC	hypothetical protein (AHRD V3.3 *** AT1G58120.1)
Solyc10g075110	8.85014e-275	0.855703	0.813	0.435	2.73337e-270	epidermis	ACC	Non-specific lipid-transfer protein (AHRD V3.3 *** M1AVB9_SOLTU)
Solyc06g009020	3.35462e-10	0.853683	0.549	0.225	1.03608e-05	cortex	ACC	Glutathione S-transferase (AHRD V3.3 *** A0A2G3C3Q3_CAPCH)
Solyc06g076670	5.88281e-116	0.853333	0.327	0.125	1.81691e-111	xylem	Torin2	RNA-binding (RRM/RBD/RNP motifs) family protein (AHRD V3.3 *-* A0A1P8AVT0_ARATH)
Solyc06g150138	2.49158e-17	0.846379	0.327	0.083	7.69524e-13	procambium	ACC	Unknown protein
Solyc01g095700	6.84825e-13	0.843476	0.316	0.069	2.11508e-08	cortex	ACC	Abscisic acid receptor PYL10 (AHRD V3.3 *** A0A2G3BTC1_CAPCH)
Solyc06g036290	5.89459e-147	0.84292	0.259	0.041	1.82055e-142	xylem	ACC	heat shock protein 90
Solyc12g010400	8.28204e-272	0.834907	0.316	0.068	2.55791e-267	epidermis	ACC	hypothetical protein (AHRD V3.3 *-* AT2G46490.1)
Solyc06g083500	1.21716e-146	0.831887	0.391	0.096	3.75918e-142	xylem	ACC	Serine/threonine-protein kinase PBS1 (AHRD V3.11 *** tr|A0A2G2WN41|A0A2G2WN41_CAPBA)
Solyc01g101060	7.49242e-11	0.831372	0.728	0.241	2.31403e-06	exodermis-like	ACC	S-adenosyl-L-methionine synthetase
Solyc06g036290	9.85141e-07	0.831107	0.253	0.062	0.0304261	exodermis-like	Torin2	heat shock protein 90
Solyc04g007710	6.90682e-12	0.830228	0.566	0.297	2.13317e-07	cortex	Torin2	mitogen-activated protein kinase 14
Solyc02g090930	6.18898e-12	0.829454	0.271	0.055	1.91147e-07	cortex	ACC	Lipase (AHRD V3.3 *** A0A200QYW4_9MAGN)
Solyc09g007760	5.58886e-115	0.828439	0.289	0.067	1.72612e-110	xylem	ACC	Aquaporin (AHRD V3.11 *** tr|A0A0C7AUU3|A0A0C7AUU3_COFAR)
Solyc04g080280	2.08341e-18	0.827639	0.992	0.758	6.43462e-14	cortex	ACC	Unknown protein
Solyc01g095150	3.13764e-15	0.827373	0.327	0.095	9.6906e-11	procambium	ACC	late embryogenesis-like protein
Solyc10g075050	1.47817e-155	0.825309	0.347	0.072	4.56533e-151	xylem	ACC	Non-specific lipid-transfer protein (AHRD V3.3 *** K4D1U7_SOLLC)
Solyc05g049980	2.3158e-71	0.824429	0.255	0.079	7.15234e-67	xylem	ACC	Pectin lyase-like superfamily protein (AHRD V3.3 *** A0A1I9LS88_ARATH)
Solyc05g055160	1.25626e-294	0.823543	0.559	0.19	3.87996e-290	epidermis	ACC	DnaJ protein (AHRD V3.3 *** Q43177_SOLTU)
Solyc12g011030	3.64253e-29	0.823498	0.309	0.117	1.125e-24	phloem	Torin2	xyloglucan endotransglucosylase-hydrolase 9
Solyc05g054590	1.26785e-16	0.823439	0.331	0.053	3.91577e-12	cortex	ACC	UDP-glucuronic acid decarboxylase (AHRD V3.3 *-* G5DXR5_SILLA)
Solyc01g108500	2.79184e-14	0.822683	0.805	0.376	8.6226e-10	cortex	ACC	RNA-binding protein (AHRD V3.3 *** A0A2K3PBB6_TRIPR)
Solyc01g108500	8.68878e-296	0.820637	0.733	0.316	2.68353e-291	epidermis	ACC	RNA-binding protein (AHRD V3.3 *** A0A2K3PBB6_TRIPR)
Solyc12g011023	3.53947e-165	0.820359	0.525	0.148	1.09317e-160	xylem	ACC	Xyloglucan endotransglucosylase/hydrolase (AHRD V3.3 *** Q6RHX7_SOLLC)
Solyc03g007470	8.01144e-18	0.813927	0.794	0.414	2.47433e-13	procambium	ACC	Ubiquitin conjugating enzyme (AHRD V3.3 *** B3TLN8_ELAGV)
Solyc09g010630	1.70045e-51	0.811198	0.955	0.659	5.25184e-47	endodermis-like	ACC	HSC2-like
Solyc05g055160	1.61451e-30	0.810884	0.51	0.201	4.98643e-26	endodermis-like	ACC	DnaJ protein (AHRD V3.3 *** Q43177_SOLTU)
Solyc02g092430	1.7216e-07	0.810335	0.291	0.049	0.00531717	exodermis-like	ACC	60S ribosomal protein L26 (AHRD V3.3 *** A0A1U8FHZ3_CAPAN)
Solyc09g075210	7.99372e-12	0.808913	0.589	0.316	2.46886e-07	cortex	Torin2	Late embryogenesis abundant protein Lea5 (AHRD V3.3 *** A0A1J3JXG8_NOCCA)
Solyc03g005960	6.18202e-23	0.808356	0.33	0.167	1.90932e-18	endodermis-like	Torin2	protein kinase LESK1
Solyc12g039120	7.08091e-07	0.807692	0.465	0.222	0.0218694	exodermis-like	Torin2	40S ribosomal protein S19 (AHRD V3.3 *** A0A1U8G3N2_CAPAN)
Solyc05g015980	1.1326e-06	0.807283	0.427	0.13	0.0349803	exodermis-like	ACC	Gap junction beta-4 protein (AHRD V3.3 *** AT5G13100.1)
Solyc05g055160	5.47063e-08	0.803593	0.544	0.265	0.0016896	exodermis-like	Torin2	DnaJ protein (AHRD V3.3 *** Q43177_SOLTU)
Solyc03g007470	1.15153e-32	0.801816	0.8	0.418	3.55649e-28	endodermis-like	ACC	Ubiquitin conjugating enzyme (AHRD V3.3 *** B3TLN8_ELAGV)
Solyc10g007660	1.05254e-244	0.800462	0.49	0.169	3.25078e-240	epidermis	ACC	CASP-like protein (AHRD V3.3 *** A0A2I4EBH2_9ROSI)
Solyc10g006900	8.21861e-18	0.797922	0.436	0.089	2.53832e-13	cortex	ACC	light dependent NADH:protochlorophyllide oxidoreductase 3 s2
Solyc03g121180	7.55389e-34	0.797597	0.289	0.056	2.33302e-29	phloem	ACC	GDSL esterase/lipase (AHRD V3.3 *** A0A2G3D0P9_CAPCH)
Solyc06g071720	3.24262e-07	0.793824	0.505	0.185	0.0100148	exodermis-like	ACC	60S ribosomal protein L27a (AHRD V3.3 *** A0A1U8H4G8_CAPAN)
Solyc04g078195	1.2938e-07	0.793288	0.544	0.173	0.00399589	exodermis-like	ACC	Gibberellin-regulated protein (AHRD V3.3 *** K0E174_POPTO)
Solyc06g076670	8.37468e-18	0.791752	0.272	0.092	2.58652e-13	procambium	Torin2	RNA-binding (RRM/RBD/RNP motifs) family protein (AHRD V3.3 *-* A0A1P8AVT0_ARATH)
Solyc02g081990	4.20167e-17	0.788071	0.309	0.078	1.29769e-12	procambium	ACC	Pectinesterase (AHRD V3.3 *** A0A2G2XFI1_CAPBA)
Solyc01g104950	1.94247e-16	0.786435	0.662	0.213	5.99932e-12	cortex	ACC	Beta-D-xylosidase 4 (AHRD V3.11 *** tr|A0A2G2Y364|A0A2G2Y364_CAPAN)
Solyc06g076670	4.50167e-261	0.785595	0.386	0.106	1.39034e-256	epidermis	ACC	RNA-binding (RRM/RBD/RNP motifs) family protein (AHRD V3.3 *-* A0A1P8AVT0_ARATH)
Solyc09g007770	4.89754e-108	0.780477	0.572	0.231	1.51261e-103	xylem	ACC	plasma membrane intrinsic protein 2.1
Solyc01g105880	2.52398e-07	0.780198	0.33	0.068	0.00779531	exodermis-like	ACC	Monoterpenoid synthase 2
Solyc06g083500	2.01071e-28	0.780015	0.445	0.166	6.21009e-24	endodermis-like	ACC	Serine/threonine-protein kinase PBS1 (AHRD V3.11 *** tr|A0A2G2WN41|A0A2G2WN41_CAPBA)
Solyc01g101250	1.59727e-12	0.775495	0.526	0.179	4.93318e-08	cortex	ACC	G-patch domain-containing protein (AHRD V3.3 *** A0A1Q3DGV7_CEPFO)
Solyc04g008460	2.88393e-07	0.770721	0.398	0.105	0.00890701	exodermis-like	ACC	Ribosomal protein L15 (AHRD V3.3 *** A0A2G3CLB1_CAPCH)
Solyc09g007770	1.24875e-33	0.769932	0.372	0.108	3.85675e-29	endodermis-like	ACC	plasma membrane intrinsic protein 2.1
Solyc07g043130	8.1377e-149	0.768935	0.342	0.073	2.51333e-144	xylem	ACC	Phototropic-responsive NPH3 family protein (AHRD V3.3 *** A0A2U1NE60_ARTAN)
Solyc02g067440	4.68379e-15	0.767888	0.376	0.081	1.44659e-10	cortex	ACC	meloidogyne-induced giant cell protein DB114
Solyc01g099840	1.34722e-09	0.767796	0.596	0.371	4.16087e-05	cortex	Torin2	Dormancy/auxin associated protein (AHRD V3.3 *** A0A2K3MXX9_TRIPR)
Solyc03g123520	1.1169e-18	0.767741	0.376	0.1	3.44955e-14	procambium	ACC	Phosphoinositide phosphatase SAC2 (AHRD V3.3 *** A0A2G3D1F1_CAPCH)
Solyc09g098540	7.63876e-16	0.766036	0.552	0.222	2.35923e-11	procambium	ACC	Chitinase-like protein (AHRD V3.3 *** Q6JX03_GOSHI)
Solyc07g065840	1.50008e-302	0.765922	0.93	0.602	4.63299e-298	epidermis	ACC	molecular chaperone Hsp90-2
Solyc02g065170	2.27742e-23	0.765505	0.309	0.055	7.03381e-19	procambium	ACC	L-ascorbate oxidase-like protein (AHRD V3.3 *** A0A2G3D2Z5_CAPCH)
Solyc10g084310	8.34673e-36	0.764493	0.585	0.221	2.57789e-31	endodermis-like	ACC	Ribosomal protein S23 (AHRD V3.3 *** A8IJQ4_CHLRE)
Solyc05g052800	4.00084e-08	0.764473	0.612	0.327	0.00123566	exodermis-like	Torin2	60S ribosomal protein L35a-3 (AHRD V3.3 *** A0A2G3CHN6_CAPCH)
Solyc04g077780	1.51049e-10	0.76442	0.582	0.33	4.66515e-06	cortex	Torin2	LIM domain-containing protein (AHRD V3.3 *** A0A1Q3ALK2_CEPFO)
Solyc08g062783	6.36267e-09	0.761956	0.444	0.17	0.000196511	cortex	ACC	Unknown protein
Solyc10g006900	5.96374e-135	0.761932	0.408	0.111	1.8419e-130	xylem	ACC	light dependent NADH:protochlorophyllide oxidoreductase 3 s2
Solyc04g080280	2.99634e-36	0.761928	0.971	0.747	9.25421e-32	phloem	ACC	Unknown protein
Solyc12g009470	4.87306e-14	0.76188	0.271	0.043	1.50504e-09	cortex	ACC	yellow-green-2
Solyc01g008850	8.9889e-09	0.761134	0.379	0.074	0.000277622	exodermis-like	ACC	Non-specific serine/threonine protein kinase (AHRD V3.11 *** tr|A0A2G2XP60|A0A2G2XP60_CAPBA)
Solyc02g091470	5.34043e-223	0.759794	0.346	0.098	1.64939e-218	epidermis	ACC	Protein kinase superfamily protein (AHRD V3.3 *** A0A2U1NMG2_ARTAN)
Solyc04g080280	1.28538e-230	0.75859	0.926	0.779	3.9699e-226	xylem	Torin2	Unknown protein
Solyc11g062190	1.26338e-14	0.758377	0.624	0.283	3.90195e-10	procambium	ACC	ADP,ATP carrier protein, mitochondrial (AHRD V3.3 *** A0A2G3CB84_CAPCH)
Solyc09g007080	2.23288e-32	0.757878	0.308	0.067	6.89624e-28	phloem	ACC	Protein phosphatase 2C family protein (AHRD V3.3 *** A0A2U1Q2B2_ARTAN)
Solyc06g150138	5.08332e-124	0.757553	0.373	0.101	1.56998e-119	xylem	ACC	Unknown protein
Solyc01g058320	1.20436e-26	0.757128	0.266	0.06	3.71965e-22	phloem	ACC	transmembrane protein (AHRD V3.3 *-* AT3G17120.5)
Solyc01g101060	2.17369e-25	0.75469	0.708	0.355	6.71345e-21	phloem	ACC	S-adenosyl-L-methionine synthetase
Solyc06g083190	1.96096e-08	0.754596	0.534	0.16	0.000605641	exodermis-like	ACC	Peptidylprolyl isomerase (AHRD V3.3 *** A0A2G3CCB5_CAPCH)
Solyc06g076670	1.37893e-07	0.754104	0.323	0.156	0.00425882	cortex	Torin2	RNA-binding (RRM/RBD/RNP motifs) family protein (AHRD V3.3 *-* A0A1P8AVT0_ARATH)
Solyc09g092720	1.60281e-224	0.75377	0.632	0.274	4.95026e-220	epidermis	ACC	glycine-rich protein 3 short isoform-like (AHRD V3.3 *** XP_004247911.1)
Solyc11g066830	3.14191e-09	0.753669	0.346	0.112	9.7038e-05	cortex	ACC	Zinc finger transcription factor 68
Solyc06g071720	2.4764e-31	0.753074	0.468	0.17	7.64835e-27	endodermis-like	ACC	60S ribosomal protein L27a (AHRD V3.3 *** A0A1U8H4G8_CAPAN)
Solyc06g076670	2.99428e-12	0.751825	0.466	0.156	9.24784e-08	cortex	ACC	RNA-binding (RRM/RBD/RNP motifs) family protein (AHRD V3.3 *-* A0A1P8AVT0_ARATH)
Solyc10g080500	6.31166e-09	0.750754	0.418	0.208	0.000194936	cortex	Torin2	Actin (AHRD V3.3 *** A0A2G2VVS8_CAPBA)
Solyc07g008250	3.77101e-14	0.750732	0.309	0.091	1.16468e-09	procambium	ACC	F-box protein (AHRD V3.3 *** S4T6I7_CAPAN)
Solyc02g077880	4.70498e-09	0.750364	0.353	0.122	0.000145313	cortex	ACC	Auxin-repressed protein (AHRD V3.3 *** A9YSI8_TOBAC)
Solyc01g099770	0	0.749516	0.996	0.898	0	epidermis	ACC	meloidogyne-induced giant cell protein DB141
Solyc10g085850	1.89741e-30	0.747931	0.332	0.096	5.86015e-26	endodermis-like	ACC	TPSI1 protein (AHRD V3.3 *** Q41336_SOLLC)
Solyc10g078530	1.13196e-06	0.74744	0.398	0.111	0.0349605	exodermis-like	ACC	Patatin (AHRD V3.3 *** A0A2G3BI67_CAPCH)
Solyc12g096340	7.31922e-12	0.747214	0.376	0.103	2.26054e-07	cortex	ACC	UAA domain-containing protein (AHRD V3.3 *** A0A1Q3CCI8_CEPFO)
Solyc01g101060	1.02415e-104	0.746946	0.664	0.309	3.1631e-100	xylem	ACC	S-adenosyl-L-methionine synthetase
Solyc01g101060	2.0554e-07	0.745125	0.509	0.241	0.0063481	exodermis-like	Torin2	S-adenosyl-L-methionine synthetase
Solyc11g006460	3.45837e-245	0.744921	0.693	0.309	1.06812e-240	epidermis	ACC	DnaJ protein (AHRD V3.3 *** Q43177_SOLTU)
Solyc05g052800	2.84421e-07	0.74374	0.709	0.327	0.00878435	exodermis-like	ACC	60S ribosomal protein L35a-3 (AHRD V3.3 *** A0A2G3CHN6_CAPCH)
Solyc06g069120	2.095e-15	0.743091	0.697	0.323	6.4704e-11	procambium	ACC	BnaA05g33450D protein (AHRD V3.3 *** A0A078J4B8_BRANA)
Solyc06g150138	1.98289e-96	0.742248	0.272	0.101	6.12417e-92	xylem	Torin2	Unknown protein
Solyc06g076670	1.56767e-15	0.741337	0.327	0.092	4.84176e-11	procambium	ACC	RNA-binding (RRM/RBD/RNP motifs) family protein (AHRD V3.3 *-* A0A1P8AVT0_ARATH)
Solyc02g036350	5.37789e-10	0.741013	0.971	0.562	1.66096e-05	exodermis-like	ACC	1-aminocyclopropane-1-carboxylate oxidase EF501822
Solyc01g099770	4.4547e-63	0.740953	1	0.92	1.37583e-58	endodermis-like	ACC	meloidogyne-induced giant cell protein DB141
Solyc06g073580	8.49268e-16	0.737299	0.321	0.122	2.62297e-11	phloem	ACC	2-oxoglutarate (2OG) and Fe(II)-dependent oxygenase superfamily protein (AHRD V3.11 *** tr|A0A2U1QGX7|A0A2U1QGX7_ARTAN)
Solyc01g104950	4.86568e-29	0.736449	0.584	0.23	1.50277e-24	phloem	ACC	Beta-D-xylosidase 4 (AHRD V3.11 *** tr|A0A2G2Y364|A0A2G2Y364_CAPAN)
Solyc10g075110	1.23747e-12	0.73479	0.549	0.194	3.82193e-08	cortex	ACC	Non-specific lipid-transfer protein (AHRD V3.3 *** M1AVB9_SOLTU)
Solyc09g010510	2.73124e-11	0.733203	0.301	0.072	8.43542e-07	cortex	ACC	NAD(P)-binding Rossmann-fold superfamily protein (AHRD V3.3 *** A0A2U1QM80_ARTAN)
Solyc11g062190	9.81976e-30	0.732845	0.465	0.17	3.03283e-25	endodermis-like	ACC	ADP,ATP carrier protein, mitochondrial (AHRD V3.3 *** A0A2G3CB84_CAPCH)
Solyc09g092720	1.46766e-10	0.732378	0.316	0.115	4.53286e-06	cortex	Torin2	glycine-rich protein 3 short isoform-like (AHRD V3.3 *** XP_004247911.1)
Solyc05g055160	1.26034e-15	0.731311	0.703	0.332	3.89256e-11	procambium	ACC	DnaJ protein (AHRD V3.3 *** Q43177_SOLTU)
Solyc10g007500	8.82337e-08	0.730425	0.544	0.185	0.0027251	exodermis-like	ACC	mitogen-activated protein kinase 10
Solyc12g056650	2.67054e-18	0.729707	0.309	0.072	8.24798e-14	procambium	ACC	Protein GIGANTEA (AHRD V3.3 *** A0A2G3B3F7_CAPCH)
Solyc08g006890	6.91444e-20	0.729662	1	0.9	2.13552e-15	cortex	ACC	Tubulin alpha chain (AHRD V3.3 *** A0A1U8GD16_CAPAN)
Solyc01g105880	1.11796e-26	0.729549	0.32	0.099	3.45281e-22	endodermis-like	ACC	Monoterpenoid synthase 2
Solyc12g044330	2.32835e-07	0.728391	0.482	0.21	0.00719112	exodermis-like	Torin2	tonoplast intrinsic protein 2.1
Solyc03g019890	7.58478e-10	0.727039	0.338	0.1	2.34256e-05	cortex	ACC	beta-galactosidase 7
Solyc06g069120	6.73504e-247	0.726677	0.516	0.181	2.08012e-242	epidermis	ACC	BnaA05g33450D protein (AHRD V3.3 *** A0A078J4B8_BRANA)
Solyc05g055160	3.24222e-26	0.721202	0.711	0.344	1.00136e-21	phloem	ACC	DnaJ protein (AHRD V3.3 *** Q43177_SOLTU)
Solyc09g008320	8.70917e-15	0.719168	0.418	0.143	2.68983e-10	procambium	ACC	Xyloglucan endotransglucosylase/hydrolase (AHRD V3.11 *** tr|A0A1U8EG04|A0A1U8EG04_CAPAN)
Solyc06g150138	8.9884e-23	0.718421	0.28	0.114	2.77607e-18	phloem	Torin2	Unknown protein
Solyc01g108500	1.05752e-28	0.717963	0.682	0.33	3.26614e-24	endodermis-like	ACC	RNA-binding protein (AHRD V3.3 *** A0A2K3PBB6_TRIPR)
Solyc06g076020	2.05949e-11	0.717849	0.406	0.124	6.36074e-07	cortex	ACC	heat shock protein 70 kD
Solyc01g103540	6.07943e-34	0.717082	0.603	0.237	1.87763e-29	endodermis-like	ACC	Evolutionarily conserved C-terminal region 2 (AHRD V3.3 *-* F4JDC2_ARATH)
Solyc06g050980	3.74516e-17	0.716885	0.321	0.081	1.15669e-12	procambium	ACC	Ferritin (AHRD V3.3 *** A0A2G2WIC5_CAPBA)
Solyc12g011030	2.00786e-09	0.716884	0.641	0.204	6.20127e-05	exodermis-like	ACC	xyloglucan endotransglucosylase-hydrolase 9
Solyc09g083290	6.74397e-15	0.71688	0.43	0.15	2.08287e-10	procambium	ACC	auxin-regulated IAA14
Solyc03g007470	3.60375e-231	0.716012	0.839	0.485	1.11302e-226	epidermis	ACC	Ubiquitin conjugating enzyme (AHRD V3.3 *** B3TLN8_ELAGV)
Solyc01g112100	2.82232e-141	0.710823	0.616	0.223	8.71673e-137	xylem	ACC	Flavin-containing monooxygenase (AHRD V3.3 *** A0A2G3BW83_CAPCH)
Solyc01g105720	1.05134e-31	0.710612	0.27	0.064	3.24705e-27	endodermis-like	ACC	hypothetical protein (AHRD V3.3 *** AT1G58120.1)
Solyc12g044330	2.33203e-25	0.710149	0.633	0.283	7.20247e-21	phloem	ACC	tonoplast intrinsic protein 2.1
Solyc06g150138	2.97572e-14	0.709628	0.323	0.062	9.1905e-10	cortex	ACC	Unknown protein
Solyc12g011030	4.79007e-11	0.707125	0.418	0.177	1.47941e-06	cortex	Torin2	xyloglucan endotransglucosylase-hydrolase 9
Solyc12g089110	4.33073e-12	0.707047	0.669	0.273	1.33755e-07	cortex	ACC	Unknown protein
Solyc12g011023	6.99531e-08	0.706986	0.259	0.105	0.0021605	cortex	Torin2	Xyloglucan endotransglucosylase/hydrolase (AHRD V3.3 *** Q6RHX7_SOLLC)
Solyc05g018210	1.39819e-15	0.706347	0.496	0.132	4.31831e-11	cortex	ACC	Alpha/beta-Hydrolases superfamily protein (AHRD V3.3 *** A0A2U1P0W9_ARTAN)
Solyc03g007470	1.86031e-105	0.705417	0.816	0.452	5.74558e-101	xylem	ACC	Ubiquitin conjugating enzyme (AHRD V3.3 *** B3TLN8_ELAGV)
Solyc06g071720	4.13476e-240	0.70432	0.468	0.156	1.27702e-235	epidermis	ACC	60S ribosomal protein L27a (AHRD V3.3 *** A0A1U8H4G8_CAPAN)
Solyc09g007770	8.07207e-17	0.703613	0.485	0.168	2.49306e-12	procambium	ACC	plasma membrane intrinsic protein 2.1
Solyc06g150138	2.03536e-20	0.702315	0.349	0.186	6.2862e-16	endodermis-like	Torin2	Unknown protein
Solyc07g064900	1.14066e-13	0.702209	0.293	0.053	3.52292e-09	cortex	ACC	DUF3537 domain-containing protein (AHRD V3.3 *** A0A1Q3D045_CEPFO)
Solyc12g087830	6.05334e-11	0.702196	0.271	0.06	1.86958e-06	cortex	ACC	MADS-box transcription factor (AHRD V3.3 *** F1T119_9ERIC)
Solyc06g069120	2.89194e-26	0.70044	0.53	0.226	8.93175e-22	endodermis-like	ACC	BnaA05g33450D protein (AHRD V3.3 *** A0A078J4B8_BRANA)
Solyc11g065000	3.99455e-206	0.699782	0.333	0.096	1.23372e-201	epidermis	ACC	F-box protein (AHRD V3.3 *** A0A2G2YFL9_CAPAN)
Solyc06g067910	6.68002e-12	0.699392	0.68	0.426	2.06312e-07	cortex	Torin2	DUF642 domain-containing protein (AHRD V3.3 *** A0A1Q3BMB3_CEPFO)
Solyc01g008850	1.3137e-12	0.69934	0.339	0.114	4.05736e-08	procambium	ACC	Non-specific serine/threonine protein kinase (AHRD V3.11 *** tr|A0A2G2XP60|A0A2G2XP60_CAPBA)
Solyc10g080500	4.48086e-11	0.698071	0.534	0.208	1.38391e-06	cortex	ACC	Actin (AHRD V3.3 *** A0A2G2VVS8_CAPBA)
Solyc06g150138	1.83847e-116	0.697526	0.275	0.126	5.67811e-112	epidermis	Torin2	Unknown protein
Solyc07g065840	2.29225e-32	0.6948	0.925	0.615	7.07963e-28	endodermis-like	ACC	molecular chaperone Hsp90-2
Solyc04g080280	0	0.691635	0.993	0.857	0	epidermis	ACC	Unknown protein
Solyc11g066840	4.68838e-29	0.690528	0.595	0.259	1.44801e-24	endodermis-like	ACC	Histone deacetylase HDT1 (AHRD V3.3 *** A0A2G2VQ39_CAPBA)
Solyc04g072660	9.86342e-07	0.689443	0.563	0.222	0.0304632	exodermis-like	ACC	60S ribosomal protein L30 (AHRD V3.3 *** A0A1U8GKR6_CAPAN)
Solyc05g015490	2.4562e-121	0.689362	0.283	0.061	7.58596e-117	xylem	ACC	Bifunctional inhibitor/plant lipid transfer protein/seed storage helical domain (AHRD V3.11 *** tr|A0A200QGD6|A0A200QGD6_9MAGN)
Solyc09g075210	3.4896e-25	0.689101	0.508	0.31	1.07776e-20	endodermis-like	Torin2	Late embryogenesis abundant protein Lea5 (AHRD V3.3 *** A0A1J3JXG8_NOCCA)
Solyc09g092720	9.91526e-26	0.687738	0.412	0.152	3.06233e-21	endodermis-like	ACC	glycine-rich protein 3 short isoform-like (AHRD V3.3 *** XP_004247911.1)
Solyc07g064900	2.54952e-13	0.687138	0.321	0.1	7.87421e-09	procambium	ACC	DUF3537 domain-containing protein (AHRD V3.3 *** A0A1Q3D045_CEPFO)
Solyc07g052510	1.75845e-122	0.686272	0.377	0.102	5.43096e-118	xylem	ACC	peroxidase (TPX1)
Solyc11g065000	1.6465e-29	0.686152	0.252	0.06	5.08522e-25	endodermis-like	ACC	F-box protein (AHRD V3.3 *** A0A2G2YFL9_CAPAN)
Solyc12g035130	7.83834e-16	0.678664	0.752	0.366	2.42087e-11	procambium	ACC	RNA helicase DEAD36
Solyc07g065840	1.68152e-17	0.678428	0.964	0.802	5.19339e-13	procambium	ACC	molecular chaperone Hsp90-2
Solyc01g105880	4.89878e-32	0.677808	0.461	0.139	1.51299e-27	phloem	ACC	Monoterpenoid synthase 2
Solyc09g010510	2.46878e-126	0.677806	0.338	0.082	7.62482e-122	xylem	ACC	NAD(P)-binding Rossmann-fold superfamily protein (AHRD V3.3 *** A0A2U1QM80_ARTAN)
Solyc11g072710	7.02341e-13	0.674724	0.717	0.431	2.16918e-08	cortex	Torin2	phototropin 1
Solyc10g078530	4.39403e-118	0.674064	0.336	0.086	1.3571e-113	xylem	ACC	Patatin (AHRD V3.3 *** A0A2G3BI67_CAPCH)
Solyc09g083290	2.24016e-12	0.673755	0.444	0.132	6.91873e-08	cortex	ACC	auxin-regulated IAA14
Solyc06g070980	5.01843e-27	0.672079	0.532	0.227	1.54994e-22	endodermis-like	ACC	Ubiquitin-conjugating enzyme (AHRD V3.3 *** A0A200QF19_9MAGN)
Solyc10g007500	6.11373e-14	0.671728	0.491	0.189	1.88822e-09	procambium	ACC	mitogen-activated protein kinase 10
Solyc07g043130	1.0314e-19	0.671181	0.297	0.153	3.18547e-15	endodermis-like	Torin2	Phototropic-responsive NPH3 family protein (AHRD V3.3 *** A0A2U1NE60_ARTAN)
Solyc10g075050	2.21783e-13	0.670491	0.323	0.067	6.84976e-09	cortex	ACC	Non-specific lipid-transfer protein (AHRD V3.3 *** K4D1U7_SOLLC)
Solyc08g067030	3.44885e-17	0.670477	0.251	0.113	1.06518e-12	phloem	Torin2	DUF642 domain-containing protein (AHRD V3.3 *** A0A1Q3BRG3_CEPFO)
Solyc01g103540	6.06717e-231	0.669602	0.57	0.221	1.87385e-226	epidermis	ACC	Evolutionarily conserved C-terminal region 2 (AHRD V3.3 *-* F4JDC2_ARATH)
Solyc04g080280	5.18224e-45	0.66943	0.906	0.747	1.60054e-40	phloem	Torin2	Unknown protein
Solyc05g006650	2.55598e-12	0.668955	0.323	0.072	7.89414e-08	cortex	ACC	bHLH transcription factor 036
Solyc04g150104	8.77127e-16	0.668685	0.412	0.134	2.70901e-11	procambium	ACC	Kirola (AHRD V3.3 *** A0A2G2WRW0_CAPBA)
Solyc02g023970	1.21738e-06	0.667587	0.379	0.105	0.0375987	exodermis-like	ACC	Obg-like ATPase 1 (AHRD V3.3 *** A0A2G2XB41_CAPBA)
Solyc11g006460	1.27676e-11	0.666213	0.827	0.443	3.94327e-07	cortex	ACC	DnaJ protein (AHRD V3.3 *** Q43177_SOLTU)
Solyc11g065000	9.0193e-14	0.666207	0.278	0.045	2.78561e-09	cortex	ACC	F-box protein (AHRD V3.3 *** A0A2G2YFL9_CAPAN)
Solyc05g055160	3.12029e-101	0.666059	0.682	0.314	9.63701e-97	xylem	ACC	DnaJ protein (AHRD V3.3 *** Q43177_SOLTU)
Solyc01g105720	3.01041e-233	0.665505	0.394	0.117	9.29765e-229	epidermis	ACC	hypothetical protein (AHRD V3.3 *** AT1G58120.1)
Solyc12g009470	3.65357e-12	0.665287	0.273	0.081	1.12841e-07	procambium	ACC	yellow-green-2
Solyc04g077020	9.23491e-10	0.664976	0.971	0.802	2.8522e-05	exodermis-like	ACC	Tubulin alpha chain (AHRD V3.3 *** A0A1U8GD16_CAPAN)
Solyc09g075210	3.45865e-22	0.664735	0.808	0.483	1.0682e-17	phloem	ACC	Late embryogenesis abundant protein Lea5 (AHRD V3.3 *** A0A1J3JXG8_NOCCA)
Solyc03g019890	2.03179e-08	0.663914	0.266	0.1	0.000627519	cortex	Torin2	beta-galactosidase 7
Solyc06g083300	1.05739e-27	0.663032	0.452	0.169	3.26574e-23	endodermis-like	ACC	Nuclear transport factor 2 (NTF2) family protein with RNA binding (RRM-RBD-RNP motifs) domain-containing protein (AHRD V3.3 *** F4J8X6_ARATH)
Solyc12g044330	6.22818e-07	0.661898	0.553	0.21	0.0192357	exodermis-like	ACC	tonoplast intrinsic protein 2.1
Solyc01g109660	2.38082e-15	0.660035	0.992	0.811	7.35318e-11	cortex	ACC	meloidogyne-induced giant cell protein DB275
Solyc11g062190	6.01626e-85	0.659249	0.603	0.284	1.85812e-80	xylem	ACC	ADP,ATP carrier protein, mitochondrial (AHRD V3.3 *** A0A2G3CB84_CAPCH)
Solyc06g083470	1.08296e-09	0.658196	0.377	0.165	3.34473e-05	cortex	Torin2	NAD(P)-binding Rossmann-fold superfamily protein (AHRD V3.11 *** tr|F4IKL5|F4IKL5_ARATH)
Solyc02g077880	5.97782e-14	0.657455	0.473	0.178	1.84625e-09	procambium	ACC	Auxin-repressed protein (AHRD V3.3 *** A9YSI8_TOBAC)
Solyc12g011030	1.91771e-85	0.657359	0.34	0.156	5.92284e-81	xylem	Torin2	xyloglucan endotransglucosylase-hydrolase 9
Solyc11g010600	3.34418e-19	0.656957	0.51	0.227	1.03285e-14	phloem	ACC	O-fucosyltransferase (AHRD V3.3 *** A0A2P5EGU4_TREOI)
Solyc06g073300	5.12979e-25	0.656735	0.405	0.149	1.58433e-20	endodermis-like	ACC	60S ribosomal protein L27 (AHRD V3.3 *** A0A2G3CAK1_CAPCH)
Solyc10g078530	1.64063e-16	0.65629	0.321	0.084	5.0671e-12	procambium	ACC	Patatin (AHRD V3.3 *** A0A2G3BI67_CAPCH)
Solyc01g111600	2.40368e-13	0.655906	0.442	0.162	7.42377e-09	procambium	ACC	Heavy metal-associated isoprenylated plant protein (AHRD V3.3 *** A0A2R6QQA6_ACTCH)
Solyc09g090600	7.09135e-12	0.655891	0.293	0.062	2.19016e-07	cortex	ACC	acid phosphatase 1-like (AHRD V3.3 *** A0A1U7W5M1_NICSY)
Solyc09g075210	1.39625e-149	0.655298	0.528	0.31	4.31232e-145	epidermis	Torin2	Late embryogenesis abundant protein Lea5 (AHRD V3.3 *** A0A1J3JXG8_NOCCA)
Solyc10g006900	5.84082e-12	0.654702	0.388	0.141	1.80394e-07	procambium	ACC	light dependent NADH:protochlorophyllide oxidoreductase 3 s2
Solyc09g007080	2.62005e-119	0.654506	0.316	0.076	8.09203e-115	xylem	ACC	Protein phosphatase 2C family protein (AHRD V3.3 *** A0A2U1Q2B2_ARTAN)
Solyc06g073300	2.05937e-215	0.654483	0.392	0.124	6.36036e-211	epidermis	ACC	60S ribosomal protein L27 (AHRD V3.3 *** A0A2G3CAK1_CAPCH)
Solyc03g117780	1.48981e-08	0.653243	0.376	0.134	0.000460127	cortex	ACC	Ubiquitin receptor RAD23c (AHRD V3.11 *-* tr|A0A2G3CZQ8|A0A2G3CZQ8_CAPCH)
Solyc01g108300	2.51065e-08	0.653212	0.337	0.151	0.000775415	cortex	Torin2	Two-component response regulator ARR18 (AHRD V3.3 *** A0A2G2W9W9_CAPBA)
Solyc07g043130	6.25216e-15	0.652854	0.323	0.057	1.93098e-10	cortex	ACC	Phototropic-responsive NPH3 family protein (AHRD V3.3 *** A0A2U1NE60_ARTAN)
Solyc08g067030	1.01097e-22	0.652762	0.354	0.113	3.12237e-18	phloem	ACC	DUF642 domain-containing protein (AHRD V3.3 *** A0A1Q3BRG3_CEPFO)
Solyc06g053660	4.19933e-09	0.651233	0.451	0.222	0.000129696	cortex	Torin2	HR-like lesion-inducing protein (AHRD V3.3 *** A0A2K3PBG2_TRIPR)
Solyc04g007710	8.821e-13	0.649865	0.57	0.249	2.72437e-08	procambium	ACC	mitogen-activated protein kinase 14
Solyc09g065200	2.10319e-11	0.649478	0.376	0.108	6.49569e-07	cortex	ACC	cyclinU3_1
Solyc10g075050	6.94641e-28	0.648923	0.334	0.087	2.1454e-23	phloem	ACC	Non-specific lipid-transfer protein (AHRD V3.3 *** K4D1U7_SOLLC)
Solyc05g054590	2.06138e-28	0.64705	0.256	0.052	6.36658e-24	phloem	ACC	UDP-glucuronic acid decarboxylase (AHRD V3.3 *-* G5DXR5_SILLA)
Solyc09g065520	6.40391e-09	0.645996	0.459	0.179	0.000197785	cortex	ACC	Homocysteine S-methyltransferase (AHRD V3.11 *** tr|A0A200QYH8|A0A200QYH8_9MAGN)
Solyc01g081010	5.88565e-22	0.645799	0.482	0.214	1.81778e-17	endodermis-like	ACC	Nucleolar GTP-binding protein 1 (AHRD V3.3 *** A0A1U8EKU8_CAPAN)
Solyc07g043130	3.58479e-20	0.645709	0.257	0.105	1.10716e-15	phloem	Torin2	Phototropic-responsive NPH3 family protein (AHRD V3.3 *** A0A2U1NE60_ARTAN)
Solyc11g062190	1.62822e-17	0.645208	0.523	0.256	5.02875e-13	phloem	ACC	ADP,ATP carrier protein, mitochondrial (AHRD V3.3 *** A0A2G3CB84_CAPCH)
Solyc04g077020	5.8987e-19	0.644795	0.963	0.789	1.82181e-14	cortex	Torin2	Tubulin alpha chain (AHRD V3.3 *** A0A1U8GD16_CAPAN)
Solyc07g065840	2.13343e-08	0.641559	0.891	0.735	0.000658909	exodermis-like	Torin2	molecular chaperone Hsp90-2
Solyc06g007510	9.78933e-205	0.64132	0.71	0.341	3.02343e-200	epidermis	ACC	Ubiquitin-conjugating enzyme (AHRD V3.3 *** A0A200PUP4_9MAGN)
Solyc01g100970	2.55419e-07	0.641295	0.602	0.228	0.00788861	exodermis-like	ACC	Peptidase C15 (AHRD V3.3 *** A0A200R1U9_9MAGN)
Solyc06g076670	3.73913e-24	0.64102	0.305	0.083	1.15483e-19	phloem	ACC	RNA-binding (RRM/RBD/RNP motifs) family protein (AHRD V3.3 *-* A0A1P8AVT0_ARATH)
Solyc09g007770	4.18382e-204	0.640504	0.469	0.174	1.29217e-199	epidermis	ACC	plasma membrane intrinsic protein 2.1
Solyc03g007470	1.29859e-20	0.639829	0.773	0.443	4.01069e-16	phloem	ACC	Ubiquitin conjugating enzyme (AHRD V3.3 *** B3TLN8_ELAGV)
Solyc09g091470	2.47295e-08	0.639346	0.404	0.201	0.000763771	cortex	Torin2	3-ketoacyl-CoA thiolase peroxisomal-like (AHRD V3.3 *** A0A2K3P5R8_TRIPR)
Solyc10g085850	4.05695e-11	0.638774	0.346	0.093	1.25299e-06	cortex	ACC	TPSI1 protein (AHRD V3.3 *** Q41336_SOLLC)
Solyc08g008410	1.46593e-07	0.638213	0.271	0.086	0.00452751	cortex	ACC	Plant regulator RWP-RK family protein (AHRD V3.3 *** G7IAL8_MEDTR)
Solyc09g098540	1.1613e-10	0.638092	0.387	0.222	3.58667e-06	procambium	Torin2	Chitinase-like protein (AHRD V3.3 *** Q6JX03_GOSHI)
Solyc03g096730	4.03286e-14	0.63736	0.624	0.272	1.24555e-09	procambium	ACC	pollen-specific kinase partner protein
Solyc04g080280	3.9442e-25	0.63716	0.913	0.728	1.21817e-20	procambium	Torin2	Unknown protein
Solyc04g080700	3.66571e-23	0.637094	0.315	0.093	1.13215e-18	phloem	ACC	Bifunctional nuclease 2 (AHRD V3.3 *** A0A2G3AX92_CAPCH)
Solyc01g101060	6.48767e-13	0.637044	0.729	0.311	2.00372e-08	cortex	ACC	S-adenosyl-L-methionine synthetase
Solyc09g010630	3.45233e-17	0.637038	0.988	0.845	1.06625e-12	procambium	ACC	HSC2-like
Solyc09g075210	6.37934e-08	0.63696	0.541	0.241	0.00197026	exodermis-like	Torin2	Late embryogenesis abundant protein Lea5 (AHRD V3.3 *** A0A1J3JXG8_NOCCA)
Solyc12g056650	9.27708e-22	0.636898	0.255	0.078	2.86523e-17	endodermis-like	ACC	Protein GIGANTEA (AHRD V3.3 *** A0A2G3B3F7_CAPCH)
Solyc05g055160	2.06427e-18	0.636384	0.355	0.201	6.3755e-14	endodermis-like	Torin2	DnaJ protein (AHRD V3.3 *** Q43177_SOLTU)
Solyc07g052510	7.30677e-10	0.635472	0.353	0.11	2.2567e-05	cortex	ACC	peroxidase (TPX1)
Solyc11g012460	6.40288e-10	0.63547	0.338	0.098	1.97753e-05	cortex	ACC	Ras-related protein RABA5a (AHRD V3.3 *** A0A2G2Y4I2_CAPAN)
Solyc11g069430	2.57048e-07	0.635436	0.377	0.189	0.00793894	cortex	Torin2	plasma membrane intrinsic protein 2.6
Solyc09g075210	1.3828e-12	0.634996	0.879	0.618	4.27077e-08	procambium	ACC	Late embryogenesis abundant protein Lea5 (AHRD V3.3 *** A0A1J3JXG8_NOCCA)
Solyc01g112100	7.9721e-10	0.634991	0.401	0.179	2.46218e-05	cortex	Torin2	Flavin-containing monooxygenase (AHRD V3.3 *** A0A2G3BW83_CAPCH)
Solyc01g103540	1.59693e-12	0.634111	0.788	0.43	4.93212e-08	procambium	ACC	Evolutionarily conserved C-terminal region 2 (AHRD V3.3 *-* F4JDC2_ARATH)
Solyc09g010630	2.35917e-123	0.633691	0.984	0.801	7.28628e-119	xylem	ACC	HSC2-like
Solyc05g056550	5.11757e-08	0.633137	0.594	0.289	0.00158056	cortex	ACC	Protein kinase (AHRD V3.3 *** O65765_CRAPL)
Solyc01g095700	8.93132e-14	0.631582	0.261	0.067	2.75844e-09	procambium	ACC	Abscisic acid receptor PYL10 (AHRD V3.3 *** A0A2G3BTC1_CAPCH)
Solyc10g007660	7.27206e-11	0.631418	0.278	0.062	2.24597e-06	cortex	ACC	CASP-like protein (AHRD V3.3 *** A0A2I4EBH2_9ROSI)
Solyc01g104470	1.22965e-20	0.629818	0.415	0.176	3.79779e-16	endodermis-like	ACC	Ribosome assembly factor mrt4 (AHRD V3.3 *** A0A328DGN8_9ASTE)
Solyc06g150138	5.28072e-198	0.629474	0.384	0.126	1.63095e-193	epidermis	ACC	Unknown protein
Solyc09g092700	2.53875e-09	0.62908	0.855	0.563	7.84094e-05	procambium	ACC	glycine-rich cell wall structural protein-like isoform X1 (AHRD V3.3 *** XP_004247909.1)
Solyc12g017240	6.14346e-181	0.628472	0.432	0.163	1.89741e-176	epidermis	ACC	xyloglucan endo-transglycosylase B1
Solyc07g065840	1.47407e-100	0.628432	0.966	0.753	4.55267e-96	xylem	ACC	molecular chaperone Hsp90-2
Solyc01g086890	2.5065e-09	0.62717	0.394	0.179	7.74132e-05	cortex	Torin2	G-patch domain-containing protein/Surp domain-containing protein (AHRD V3.3 *** A0A1Q3BXL6_CEPFO)
Solyc10g006480	1.60507e-185	0.626783	0.313	0.093	4.95726e-181	epidermis	ACC	Polyubiquitin (AHRD V3.3 *** F1SY21_MESCR)
Solyc02g065170	2.39864e-100	0.625358	0.338	0.099	7.40819e-96	xylem	ACC	L-ascorbate oxidase-like protein (AHRD V3.3 *** A0A2G3D2Z5_CAPCH)
Solyc06g069120	2.53338e-07	0.624642	0.709	0.309	0.00782434	exodermis-like	ACC	BnaA05g33450D protein (AHRD V3.3 *** A0A078J4B8_BRANA)
Solyc12g096340	4.79867e-08	0.624323	0.266	0.103	0.00148207	cortex	Torin2	UAA domain-containing protein (AHRD V3.3 *** A0A1Q3CCI8_CEPFO)
Solyc08g079170	5.69695e-09	0.623941	0.382	0.228	0.00017595	procambium	Torin2	Hsp70-Hsp90 organizing protein 1 (AHRD V3.3 *** A0A1U8GC69_CAPAN)
Solyc09g075760	2.76996e-07	0.622608	0.436	0.189	0.00855501	cortex	ACC	cyclinT1_3
Solyc11g005670	9.2076e-14	0.622514	0.292	0.115	2.84377e-09	phloem	ACC	POLYUBIQUITIN 1
Solyc02g083320	7.88926e-08	0.621273	0.526	0.239	0.0024366	cortex	ACC	RNA-binding (RRM/RBD/RNP motif) family protein (AHRD V3.3 *-* A0A2K3NPI1_TRIPR)
Solyc10g080390	1.01067e-10	0.621216	0.368	0.108	3.12145e-06	cortex	ACC	serine/threonine-protein kinase Nek6-like isoform X1 (AHRD V3.3 *** A0A2I4G4E6_9ROSI)
Solyc02g094120	7.15241e-08	0.620951	0.256	0.074	0.00220902	cortex	ACC	sulfite oxidase
Solyc06g083470	1.38364e-11	0.619123	0.612	0.296	4.27336e-07	procambium	ACC	NAD(P)-binding Rossmann-fold superfamily protein (AHRD V3.11 *** tr|F4IKL5|F4IKL5_ARATH)
Solyc02g150146	9.05839e-10	0.618967	0.286	0.074	2.79768e-05	cortex	ACC	Receptor-like protein kinase (AHRD V3.3 *-* A0A2K3LZH3_TRIPR)
Solyc03g006490	1.04552e-07	0.618657	0.489	0.211	0.0032291	cortex	ACC	Stem-specific protein TSJT1 (AHRD V3.3 *** A0A2G2WW08_CAPBA)
Solyc10g006480	1.088e-23	0.618563	0.295	0.081	3.3603e-19	phloem	ACC	Polyubiquitin (AHRD V3.3 *** F1SY21_MESCR)
Solyc06g067910	3.5689e-22	0.618433	0.831	0.477	1.10225e-17	phloem	ACC	DUF642 domain-containing protein (AHRD V3.3 *** A0A1Q3BMB3_CEPFO)
Solyc09g010860	2.86928e-07	0.617716	0.421	0.237	0.00886178	cortex	Torin2	Expansin (AHRD V3.11 *** tr|Q9ZP32|Q9ZP32_SOLLC)
Solyc06g070980	1.25572e-212	0.617209	0.525	0.201	3.87831e-208	epidermis	ACC	Ubiquitin-conjugating enzyme (AHRD V3.3 *** A0A200QF19_9MAGN)
Solyc10g009150	8.29837e-16	0.617057	0.345	0.097	2.56295e-11	procambium	ACC	Organ specific protein (AHRD V3.3 *-* A0A2U1PW62_ARTAN)
Solyc04g081490	1.05784e-13	0.615971	0.739	0.373	3.26714e-09	procambium	ACC	beta-tubulin
Solyc11g020190	1.2248e-09	0.615626	0.383	0.129	3.78281e-05	cortex	ACC	Nuclear pore complex protein NUP88 (AHRD V3.3 *** A0A2G2YE72_CAPAN)
Solyc05g055160	7.48814e-11	0.614214	0.737	0.337	2.31271e-06	cortex	ACC	DnaJ protein (AHRD V3.3 *** Q43177_SOLTU)
Solyc02g092070	1.15584e-11	0.613676	0.297	0.096	3.56981e-07	procambium	ACC	Growth-regulating factor 8 (AHRD V3.3 *** A0A2G3AB32_CAPAN)
Solyc01g112100	2.94873e-08	0.613022	0.534	0.167	0.000910715	exodermis-like	ACC	Flavin-containing monooxygenase (AHRD V3.3 *** A0A2G3BW83_CAPCH)
Solyc01g080240	1.39336e-09	0.612671	0.602	0.261	4.30339e-05	cortex	ACC	mitogen-activated protein kinase 13
Solyc01g108500	4.58062e-12	0.612587	0.812	0.476	1.41472e-07	procambium	ACC	RNA-binding protein (AHRD V3.3 *** A0A2K3PBB6_TRIPR)
Solyc04g077020	3.1214e-40	0.611585	0.995	0.853	9.64046e-36	endodermis-like	ACC	Tubulin alpha chain (AHRD V3.3 *** A0A1U8GD16_CAPAN)
Solyc03g019890	6.48541e-09	0.61104	0.307	0.167	0.000200302	procambium	Torin2	beta-galactosidase 7
Solyc05g052800	6.81676e-196	0.60674	0.685	0.318	2.10536e-191	epidermis	ACC	60S ribosomal protein L35a-3 (AHRD V3.3 *** A0A2G3CHN6_CAPCH)
Solyc10g009150	3.53441e-108	0.605623	0.385	0.116	1.0916e-103	xylem	ACC	Organ specific protein (AHRD V3.3 *-* A0A2U1PW62_ARTAN)
Solyc04g077020	1.8156e-10	0.605089	0.932	0.802	5.60747e-06	exodermis-like	Torin2	Tubulin alpha chain (AHRD V3.3 *** A0A1U8GD16_CAPAN)
Solyc09g007770	1.43069e-21	0.603547	0.351	0.116	4.4187e-17	phloem	ACC	plasma membrane intrinsic protein 2.1
Solyc06g069120	5.66197e-88	0.60343	0.675	0.324	1.7487e-83	xylem	ACC	BnaA05g33450D protein (AHRD V3.3 *** A0A078J4B8_BRANA)
Solyc06g009020	1.15764e-11	0.603087	0.442	0.178	3.57537e-07	procambium	ACC	Glutathione S-transferase (AHRD V3.3 *** A0A2G3C3Q3_CAPCH)
Solyc07g026770	7.13759e-24	0.602384	0.365	0.13	2.20444e-19	endodermis-like	ACC	ATP synthase subunit G mitochondrial-like (AHRD V3.3 *** A0A2K3PQ81_TRIPR)
Solyc12g095960	1.07055e-25	0.602223	0.452	0.174	3.30641e-21	endodermis-like	ACC	RNA-binding KH domain protein (AHRD V3.3 *-* A0A2K3P1D4_TRIPR)
Solyc04g080280	7.98002e-53	0.599364	0.939	0.811	2.46463e-48	endodermis-like	Torin2	Unknown protein
Solyc02g067440	3.71037e-13	0.598934	0.266	0.14	1.14595e-08	phloem	Torin2	meloidogyne-induced giant cell protein DB114
Solyc06g150138	1.42726e-20	0.598762	0.341	0.114	4.40811e-16	phloem	ACC	Unknown protein
Solyc06g073300	5.10234e-16	0.598131	0.279	0.149	1.57586e-11	endodermis-like	Torin2	60S ribosomal protein L27 (AHRD V3.3 *** A0A2G3CAK1_CAPCH)
Solyc02g089065	1.67089e-11	0.597987	0.955	0.615	5.16055e-07	cortex	ACC	Protein SPIRAL1 (AHRD V3.3 *** A0A1U8FPZ4_CAPAN)
Solyc06g050120	1.43737e-22	0.597532	0.652	0.336	4.43933e-18	endodermis-like	ACC	60S ribosomal protein L7a (AHRD V3.3 *** A0A2G3DGL0_CAPCH)
Solyc02g079970	8.23268e-07	0.597493	0.293	0.136	0.0254266	cortex	Torin2	bHLH transcription factor 014
Solyc12g035130	1.41675e-20	0.596784	0.727	0.389	4.37564e-16	phloem	ACC	RNA helicase DEAD36
Solyc03g113730	9.90048e-90	0.596689	0.462	0.174	3.05776e-85	xylem	ACC	B12D protein (AHRD V3.3 *** Q9XHD5_IPOBA)
Solyc12g006590	1.33699e-06	0.596582	0.414	0.237	0.041293	cortex	Torin2	Zinc finger protein (AHRD V3.3 *** A0A200PQI4_9MAGN)
Solyc04g076830	2.38046e-08	0.596276	0.301	0.091	0.000735206	cortex	ACC	Phosphoglycerate mutase-like protein (AHRD V3.3 *** Q8LGT8_SOYBN)
Solyc06g076020	3.17893e-191	0.595444	0.251	0.06	9.81814e-187	epidermis	ACC	heat shock protein 70 kD
Solyc05g008090	4.66761e-09	0.595108	0.316	0.096	0.000144159	cortex	ACC	TPX2 (Targeting protein for Xklp2) protein family (AHRD V3.3 *-* A0A2U1NUC4_ARTAN)
Solyc09g075210	1.44232e-89	0.594552	0.936	0.685	4.45461e-85	xylem	ACC	Late embryogenesis abundant protein Lea5 (AHRD V3.3 *** A0A1J3JXG8_NOCCA)
Solyc01g008080	2.72889e-187	0.593656	0.717	0.352	8.42816e-183	epidermis	ACC	40S ribosomal protein S27 (AHRD V3.3 *** S8E0G1_9LAMI)
Solyc09g010510	4.19631e-30	0.592972	0.338	0.082	1.29603e-25	phloem	ACC	NAD(P)-binding Rossmann-fold superfamily protein (AHRD V3.3 *** A0A2U1QM80_ARTAN)
Solyc12g094620	6.29682e-16	0.592648	0.982	0.783	1.94477e-11	procambium	ACC	catalase
Solyc06g007510	6.625e-22	0.592337	0.672	0.361	2.04613e-17	endodermis-like	ACC	Ubiquitin-conjugating enzyme (AHRD V3.3 *** A0A200PUP4_9MAGN)
Solyc01g099770	4.4631e-11	0.591981	1	0.895	1.37843e-06	exodermis-like	ACC	meloidogyne-induced giant cell protein DB141
Solyc01g101060	2.31393e-10	0.591622	0.462	0.282	7.14657e-06	procambium	Torin2	S-adenosyl-L-methionine synthetase
Solyc06g150138	2.3066e-21	0.590892	0.442	0.186	7.12394e-17	endodermis-like	ACC	Unknown protein
Solyc10g007500	1.48813e-06	0.590642	0.374	0.199	0.0459609	cortex	Torin2	mitogen-activated protein kinase 10
Solyc06g073300	6.41539e-09	0.590251	0.642	0.364	0.000198139	procambium	ACC	60S ribosomal protein L27 (AHRD V3.3 *** A0A2G3CAK1_CAPCH)
Solyc09g074930	5.48287e-11	0.589362	0.744	0.335	1.69338e-06	cortex	ACC	REF/SRPP-like protein (AHRD V3.3 *** A0A2G3CTD5_CAPCH)
Solyc12g011030	1.78029e-13	0.588664	0.334	0.149	5.49843e-09	procambium	Torin2	xyloglucan endotransglucosylase-hydrolase 9
Solyc03g113730	1.29301e-17	0.58703	0.385	0.168	3.99348e-13	endodermis-like	ACC	B12D protein (AHRD V3.3 *** Q9XHD5_IPOBA)
Solyc06g053660	5.47392e-10	0.586596	0.564	0.222	1.69062e-05	cortex	ACC	HR-like lesion-inducing protein (AHRD V3.3 *** A0A2K3PBG2_TRIPR)
Solyc04g049670	3.59395e-107	0.586432	0.344	0.182	1.10999e-102	epidermis	Torin2	Pseudo-response regulator (AHRD V3.3 *** X5I0R0_IPONI)
Solyc05g007210	4.49152e-11	0.586275	0.301	0.072	1.3872e-06	cortex	ACC	Transcription factor PRE4 (AHRD V3.3 *** A0A2G2VLX3_CAPBA)
Solyc10g078300	6.08718e-10	0.585009	0.391	0.124	1.88003e-05	cortex	ACC	Single-stranded nucleic acid binding R3H protein (AHRD V3.3 *** A0A2U1P9X7_ARTAN)
Solyc04g011430	4.62469e-09	0.584758	0.444	0.165	0.000142834	cortex	ACC	Ubiquitin conjugating enzyme (AHRD V3.3 *** A0A172MJZ4_PAESU)
Solyc03g121180	8.34028e-14	0.582405	0.286	0.048	2.57589e-09	cortex	ACC	GDSL esterase/lipase (AHRD V3.3 *** A0A2G3D0P9_CAPCH)
Solyc12g010400	5.97764e-21	0.582111	0.253	0.068	1.8462e-16	phloem	ACC	hypothetical protein (AHRD V3.3 *-* AT2G46490.1)
Solyc10g006900	1.06909e-19	0.581259	0.488	0.225	3.30188e-15	endodermis-like	ACC	light dependent NADH:protochlorophyllide oxidoreductase 3 s2
Solyc09g019970	6.16016e-12	0.581187	0.293	0.062	1.90257e-07	cortex	ACC	Ubiquitin carboxyl-terminal hydrolase (AHRD V3.3 *** S8E5A0_9LAMI)
Solyc07g052510	5.18395e-15	0.580135	0.333	0.095	1.60106e-10	procambium	ACC	peroxidase (TPX1)
Solyc05g015490	3.6182e-24	0.579613	0.269	0.066	1.11748e-19	phloem	ACC	Bifunctional inhibitor/plant lipid transfer protein/seed storage helical domain (AHRD V3.11 *** tr|A0A200QGD6|A0A200QGD6_9MAGN)
Solyc05g056550	1.30764e-21	0.578594	0.617	0.283	4.03865e-17	phloem	ACC	Protein kinase (AHRD V3.3 *** O65765_CRAPL)
Solyc09g010860	1.94327e-12	0.578056	0.286	0.123	6.00179e-08	procambium	Torin2	Expansin (AHRD V3.11 *** tr|Q9ZP32|Q9ZP32_SOLLC)
Solyc01g110300	2.35683e-08	0.577908	0.331	0.11	0.000727907	cortex	ACC	SH3 domain-containing protein (AHRD V3.3 *** A0A2U1NRE5_ARTAN)
Solyc12g098960	1.72361e-10	0.577354	0.263	0.057	5.32336e-06	cortex	ACC	Protein kinase domain (AHRD V3.3 *** A0A200R1U1_9MAGN)
Solyc09g011670	6.00608e-09	0.576769	0.293	0.084	0.000185498	cortex	ACC	Adenine nucleotide alpha hydrolases-like superfamily protein (AHRD V3.3 *** A0A2U1NYH2_ARTAN)
Solyc06g009210	3.65117e-23	0.57603	0.868	0.548	1.12766e-18	endodermis-like	ACC	Ribosomal protein L19 (AHRD V3.11 *** tr|A0A2G2WGH9|A0A2G2WGH9_CAPBA)
Solyc09g092380	6.90277e-42	0.575337	0.998	0.854	2.13192e-37	endodermis-like	ACC	S-adenosyl-l-homocysteine hydrolase
Solyc06g076020	1.04322e-13	0.575054	0.291	0.081	3.22198e-09	procambium	ACC	heat shock protein 70 kD
Solyc02g081990	3.68562e-19	0.574853	0.295	0.096	1.1383e-14	phloem	ACC	Pectinesterase (AHRD V3.3 *** A0A2G2XFI1_CAPBA)
Solyc01g008850	1.5394e-11	0.574106	0.323	0.077	4.75442e-07	cortex	ACC	Non-specific serine/threonine protein kinase (AHRD V3.11 *** tr|A0A2G2XP60|A0A2G2XP60_CAPBA)
Solyc12g035130	2.66891e-21	0.572332	0.595	0.29	8.24292e-17	endodermis-like	ACC	RNA helicase DEAD36
Solyc02g085390	2.28025e-11	0.571911	0.286	0.062	7.04255e-07	cortex	ACC	ATP-dependent DNA helicase DDM1 (AHRD V3.3 *** A0A1U8FMX5_CAPAN)
Solyc06g074330	4.04939e-07	0.571865	0.374	0.189	0.0125065	cortex	Torin2	Alpha/beta-Hydrolases superfamily protein (AHRD V3.3 *** F4J341_ARATH)
Solyc06g071050	3.15278e-08	0.571826	0.256	0.093	0.000973735	cortex	Torin2	Hypersensitive-induced response protein (AHRD V3.11 *** tr|A6YGE4|A6YGE4_CARPA)
Solyc10g008990	3.53087e-07	0.570653	0.273	0.117	0.0109051	cortex	Torin2	Trafficking protein particle complex subunit 13 (AHRD V3.11 *** tr|A0A1J3IPC4|A0A1J3IPC4_NOCCA)
Solyc01g100760	1.79612e-12	0.570405	0.273	0.078	5.54731e-08	procambium	ACC	DUF538 domain-containing protein (AHRD V3.3 *** A0A1Q3CLQ5_CEPFO)
Solyc11g010960	4.87757e-07	0.5703	0.285	0.126	0.0150644	procambium	ACC	Alcohol dehydrogenase (AHRD V3.3 *** A0A1Y1I027_KLENI)
Solyc11g006460	4.7034e-25	0.570152	0.688	0.342	1.45265e-20	endodermis-like	ACC	DnaJ protein (AHRD V3.3 *** Q43177_SOLTU)
Solyc08g076420	1.34515e-12	0.569007	0.655	0.303	4.15449e-08	procambium	ACC	Poly [ADP-ribose] polymerase (AHRD V3.3 *** A0A2U1QD66_ARTAN)
Solyc07g064620	5.85034e-07	0.568652	0.34	0.172	0.0180688	cortex	Torin2	Protein translation factor SUI1-like protein (AHRD V3.3 *** A0A1U8FM10_CAPAN)
Solyc01g104950	8.82034e-26	0.56829	0.522	0.215	2.72416e-21	endodermis-like	ACC	Beta-D-xylosidase 4 (AHRD V3.11 *** tr|A0A2G2Y364|A0A2G2Y364_CAPAN)
Solyc04g079970	1.49092e-10	0.568264	0.403	0.225	4.60469e-06	procambium	Torin2	RUB1 conjugating enzyme
Solyc02g069090	1.52419e-09	0.568161	0.412	0.179	4.70747e-05	procambium	ACC	Cathepsin B-like cysteine proteinase (AHRD V3.11 *** tr|Q40413|Q40413_NICRU)
Solyc06g050980	1.17146e-10	0.567422	0.308	0.077	3.61806e-06	cortex	ACC	Ferritin (AHRD V3.3 *** A0A2G2WIC5_CAPBA)
Solyc08g081730	2.73493e-09	0.567411	0.692	0.318	8.44682e-05	cortex	ACC	Reticulon-like protein (AHRD V3.11 *** tr|A0A2G3DAU6|A0A2G3DAU6_CAPCH)
Solyc04g011430	8.55492e-22	0.567361	0.35	0.129	2.64219e-17	endodermis-like	ACC	Ubiquitin conjugating enzyme (AHRD V3.3 *** A0A172MJZ4_PAESU)
Solyc04g079430	1.78392e-08	0.566362	0.271	0.077	0.000550964	cortex	ACC	Nucleobase-ascorbate transporter 3 (AHRD V3.3 *** A0A2G3CQ85_CAPCH)
Solyc04g150104	2.23423e-07	0.566108	0.29	0.124	0.00690041	cortex	Torin2	Kirola (AHRD V3.3 *** A0A2G2WRW0_CAPBA)
Solyc05g056550	3.20958e-11	0.565975	0.667	0.337	9.9128e-07	procambium	ACC	Protein kinase (AHRD V3.3 *** O65765_CRAPL)
Solyc04g081490	1.087e-10	0.563633	0.737	0.356	3.3572e-06	cortex	ACC	beta-tubulin
Solyc03g019890	1.13745e-20	0.562311	0.422	0.158	3.513e-16	phloem	ACC	beta-galactosidase 7
Solyc10g084310	1.65521e-186	0.561772	0.521	0.209	5.11213e-182	epidermis	ACC	Ribosomal protein S23 (AHRD V3.3 *** A8IJQ4_CHLRE)
Solyc04g078195	1.50314e-168	0.561661	0.644	0.31	4.64246e-164	epidermis	ACC	Gibberellin-regulated protein (AHRD V3.3 *** K0E174_POPTO)
Solyc03g121180	2.82564e-102	0.560882	0.254	0.057	8.72698e-98	xylem	ACC	GDSL esterase/lipase (AHRD V3.3 *** A0A2G3D0P9_CAPCH)
Solyc10g007500	1.77289e-10	0.560455	0.362	0.189	5.47557e-06	procambium	Torin2	mitogen-activated protein kinase 10
Solyc04g011400	5.20528e-07	0.560129	0.377	0.196	0.0160765	cortex	Torin2	UDP-glucuronic acid decarboxylase (AHRD V3.3 *** G5DXR5_SILLA)
Solyc10g078530	2.894e-19	0.55933	0.341	0.119	8.93812e-15	phloem	ACC	Patatin (AHRD V3.3 *** A0A2G3BI67_CAPCH)
Solyc10g085850	5.0382e-15	0.559002	0.571	0.297	1.55605e-10	phloem	ACC	TPSI1 protein (AHRD V3.3 *** Q41336_SOLLC)
Solyc06g035450	3.49519e-19	0.558568	0.52	0.254	1.07949e-14	endodermis-like	ACC	DEAD-box ATP-dependent RNA helicase 7 (AHRD V3.11 *** tr|A0A2G3C5Q1|A0A2G3C5Q1_CAPCH)
Solyc08g067030	2.59067e-86	0.557132	0.407	0.25	8.00128e-82	epidermis	Torin2	DUF642 domain-containing protein (AHRD V3.3 *** A0A1Q3BRG3_CEPFO)
Solyc01g058320	4.59948e-97	0.557124	0.277	0.07	1.42055e-92	xylem	ACC	transmembrane protein (AHRD V3.3 *-* AT3G17120.5)
Solyc05g007960	3.12689e-16	0.556676	0.51	0.241	9.6574e-12	phloem	ACC	O-fucosyltransferase (AHRD V3.3 *** A0A2P5FK44_TREOI)
Solyc06g069120	1.10202e-98	0.556602	0.338	0.181	3.40358e-94	epidermis	Torin2	BnaA05g33450D protein (AHRD V3.3 *** A0A078J4B8_BRANA)
Solyc04g011430	1.6355e-11	0.556392	0.503	0.219	5.05126e-07	procambium	ACC	Ubiquitin conjugating enzyme (AHRD V3.3 *** A0A172MJZ4_PAESU)
Solyc01g099770	3.30545e-25	0.555908	1	0.974	1.02089e-20	procambium	ACC	meloidogyne-induced giant cell protein DB141
Solyc04g073990	4.82348e-09	0.555295	0.835	0.486	0.000148973	cortex	ACC	annexin p34
Solyc04g150104	3.4124e-92	0.555289	0.45	0.164	1.05392e-87	xylem	ACC	Kirola (AHRD V3.3 *** A0A2G2WRW0_CAPBA)
Solyc09g092720	2.72107e-17	0.554202	0.292	0.14	8.40403e-13	phloem	Torin2	glycine-rich protein 3 short isoform-like (AHRD V3.3 *** XP_004247911.1)
Solyc04g071140	2.81057e-07	0.553443	0.293	0.1	0.00868043	cortex	ACC	Serine decarboxylase (AHRD V3.3 *** A0A2G3CMP8_CAPCH)
Solyc06g069120	2.95161e-09	0.55299	0.515	0.278	9.11604e-05	cortex	Torin2	BnaA05g33450D protein (AHRD V3.3 *** A0A078J4B8_BRANA)
Solyc12g005760	1.69165e-09	0.552869	0.376	0.122	5.22467e-05	cortex	ACC	Peroxisome biogenesis protein 22 (AHRD V3.3 *** A0A1U8EC78_CAPAN)
Solyc12g099080	9.59043e-13	0.551269	0.297	0.088	2.962e-08	procambium	ACC	ADP ribosylation factor (AHRD V3.3 *** Q08IJ1_TOBAC)
Solyc06g009020	1.0092e-22	0.551113	0.412	0.144	3.11693e-18	phloem	ACC	Glutathione S-transferase (AHRD V3.3 *** A0A2G3C3Q3_CAPCH)
Solyc04g049670	1.42543e-20	0.550349	0.484	0.197	4.40243e-16	phloem	ACC	Pseudo-response regulator (AHRD V3.3 *** X5I0R0_IPONI)
Solyc11g069430	8.587e-09	0.549887	0.474	0.189	0.000265209	cortex	ACC	plasma membrane intrinsic protein 2.6
Solyc03g113730	1.81825e-18	0.54962	0.377	0.142	5.61565e-14	phloem	ACC	B12D protein (AHRD V3.3 *** Q9XHD5_IPOBA)
Solyc12g044330	9.94037e-19	0.549479	0.474	0.283	3.07008e-14	phloem	Torin2	tonoplast intrinsic protein 2.1
Solyc07g043130	5.75737e-23	0.548254	0.395	0.153	1.77816e-18	endodermis-like	ACC	Phototropic-responsive NPH3 family protein (AHRD V3.3 *** A0A2U1NE60_ARTAN)
Solyc06g083580	1.28719e-13	0.548118	0.412	0.145	3.97547e-09	procambium	ACC	Pectate lyase (AHRD V3.3 *** A0A2G3CC63_CAPCH)
Solyc12g094620	3.86531e-10	0.54811	0.94	0.761	1.1938e-05	cortex	ACC	catalase
Solyc10g078530	1.36441e-07	0.547985	0.293	0.098	0.00421398	cortex	ACC	Patatin (AHRD V3.3 *** A0A2G3BI67_CAPCH)
Solyc05g005080	3.66251e-22	0.54794	0.51	0.205	1.13117e-17	phloem	ACC	Endoglucanase (AHRD V3.3 *** A0A2G2V2B4_CAPBA)
Solyc11g005670	9.48644e-13	0.547401	0.352	0.115	2.92989e-08	procambium	ACC	POLYUBIQUITIN 1
Solyc04g080580	1.776e-18	0.546798	0.269	0.083	5.48518e-14	phloem	ACC	Carbohydrate kinase-like (AHRD V3.3 *** Q657Z1_ORYSJ)
Solyc01g105880	9.75977e-58	0.546701	0.335	0.178	3.01431e-53	xylem	Torin2	Monoterpenoid synthase 2
Solyc01g108500	2.37858e-86	0.543526	0.787	0.422	7.34626e-82	xylem	ACC	RNA-binding protein (AHRD V3.3 *** A0A2K3PBB6_TRIPR)
Solyc01g105880	3.30387e-11	0.543109	0.412	0.163	1.0204e-06	procambium	ACC	Monoterpenoid synthase 2
Solyc12g042080	1.48868e-06	0.543076	0.699	0.284	0.0459779	exodermis-like	ACC	40S ribosomal protein S11 (AHRD V3.3 *** A0A2G2YII0_CAPAN)
Solyc06g063320	2.10696e-08	0.542113	0.444	0.177	0.000650735	cortex	ACC	hypothetical protein (AHRD V3.3 *** AT1G16840.4)
Solyc06g070980	6.37412e-14	0.541515	0.685	0.324	1.96865e-09	procambium	ACC	Ubiquitin-conjugating enzyme (AHRD V3.3 *** A0A200QF19_9MAGN)
Solyc11g062190	4.74886e-08	0.541499	0.435	0.283	0.00146668	procambium	Torin2	ADP,ATP carrier protein, mitochondrial (AHRD V3.3 *** A0A2G3CB84_CAPCH)
Solyc11g069790	8.91389e-18	0.541443	0.275	0.101	2.75306e-13	endodermis-like	ACC	60 kDa chaperonin (AHRD V3.3 *** B2IXD2_NOSP7)
Solyc01g111020	4.04773e-20	0.540851	0.253	0.069	1.25014e-15	phloem	ACC	Pentatricopeptide repeat-containing protein MRL1, chloroplastic (AHRD V3.3 *** A0A2G2W9F4_CAPBA)
Solyc09g092380	1.86311e-08	0.540036	0.971	0.821	0.000575421	exodermis-like	ACC	S-adenosyl-l-homocysteine hydrolase
Solyc01g105880	1.24716e-81	0.539793	0.454	0.178	3.85186e-77	xylem	ACC	Monoterpenoid synthase 2
Solyc11g066840	1.29019e-187	0.539485	0.554	0.229	3.98476e-183	epidermis	ACC	Histone deacetylase HDT1 (AHRD V3.3 *** A0A2G2VQ39_CAPBA)
Solyc04g076620	1.06171e-08	0.539431	0.376	0.129	0.000327909	cortex	ACC	E3 ubiquitin-protein ligase UPL2 (AHRD V3.3 *** A0A2G2X032_CAPBA)
Solyc10g006900	1.01771e-24	0.539299	0.474	0.171	3.14321e-20	phloem	ACC	light dependent NADH:protochlorophyllide oxidoreductase 3 s2
Solyc06g009210	1.6825e-171	0.539066	0.869	0.525	5.19641e-167	epidermis	ACC	Ribosomal protein L19 (AHRD V3.11 *** tr|A0A2G2WGH9|A0A2G2WGH9_CAPBA)
Solyc09g092380	5.61728e-280	0.538845	0.994	0.866	1.7349e-275	epidermis	ACC	S-adenosyl-l-homocysteine hydrolase
Solyc11g062190	6.00264e-07	0.538126	0.624	0.335	0.0185392	cortex	ACC	ADP,ATP carrier protein, mitochondrial (AHRD V3.3 *** A0A2G3CB84_CAPCH)
Solyc01g103540	1.05511e-80	0.538089	0.726	0.374	3.25871e-76	xylem	ACC	Evolutionarily conserved C-terminal region 2 (AHRD V3.3 *-* F4JDC2_ARATH)
Solyc01g090760	3.21643e-25	0.53801	0.321	0.088	9.93396e-21	phloem	ACC	GATA transcription factor (AHRD V3.11 *** tr|K4AZ17|K4AZ17_SOLLC)
Solyc10g086560	4.28615e-11	0.537094	0.436	0.144	1.32378e-06	cortex	ACC	Protein FAR-RED-ELONGATED HYPOCOTYL 1-LIKE (AHRD V3.3 --* FHL_ARATH)
Solyc09g072865	2.16672e-21	0.536056	0.71	0.373	6.69192e-17	endodermis-like	ACC	Ribosomal protein L17 (AHRD V3.3 *** Q5I7K4_WHEAT)
Solyc02g092070	6.4673e-22	0.53566	0.32	0.112	1.99743e-17	endodermis-like	ACC	Growth-regulating factor 8 (AHRD V3.3 *** A0A2G3AB32_CAPAN)
Solyc01g096150	7.01555e-07	0.535271	0.316	0.117	0.0216675	cortex	ACC	LRAT domain-containing protein (AHRD V3.11 *** tr|A0A1Q3AS87|A0A1Q3AS87_CEPFO)
Solyc06g074330	3.06687e-08	0.535177	0.466	0.189	0.000947204	cortex	ACC	Alpha/beta-Hydrolases superfamily protein (AHRD V3.3 *** F4J341_ARATH)
Solyc09g061310	2.56946e-21	0.534874	0.344	0.112	7.93577e-17	phloem	ACC	PPPDE putative thiol peptidase family protein (AHRD V3.3 *** A0A2U1N5E2_ARTAN)
Solyc08g067030	1.80312e-148	0.534797	0.54	0.25	5.56894e-144	epidermis	ACC	DUF642 domain-containing protein (AHRD V3.3 *** A0A1Q3BRG3_CEPFO)
Solyc10g009330	4.94293e-09	0.534081	0.383	0.132	0.000152662	cortex	ACC	Serine/arginine-rich-splicing factor RS31 (AHRD V3.3 *** A0A0M8KRT2_NICAT)
Solyc09g092700	3.91238e-08	0.533855	0.857	0.56	0.00120834	cortex	ACC	glycine-rich cell wall structural protein-like isoform X1 (AHRD V3.3 *** XP_004247909.1)
Solyc08g067030	2.44768e-83	0.533564	0.359	0.121	7.55967e-79	xylem	ACC	DUF642 domain-containing protein (AHRD V3.3 *** A0A1Q3BRG3_CEPFO)
Solyc01g109500	3.61284e-11	0.533445	0.466	0.151	1.11582e-06	cortex	ACC	BURP domain-containing protein (AHRD V3.3 *-* A0A1Q3C0F5_CEPFO)
Solyc12g017240	9.97043e-11	0.532536	0.293	0.069	3.07937e-06	cortex	ACC	xyloglucan endo-transglycosylase B1
Solyc04g049670	8.78984e-11	0.532306	0.318	0.197	2.71474e-06	phloem	Torin2	Pseudo-response regulator (AHRD V3.3 *** X5I0R0_IPONI)
Solyc04g081490	6.44715e-18	0.532255	0.688	0.364	1.9912e-13	phloem	ACC	beta-tubulin
Solyc09g082550	1.58661e-14	0.532009	0.365	0.172	4.90024e-10	endodermis-like	ACC	Sulfate transporter (AHRD V3.3 *** Q70BL1_BRAOL)
Solyc09g098360	4.32687e-20	0.531772	0.438	0.191	1.33635e-15	endodermis-like	ACC	ribosome biogenesis protein NSA2 homolog (AHRD V3.11 *** tr|A0A2I4H4X0|A0A2I4H4X0_9ROSI)
Solyc08g077780	6.40017e-10	0.531696	0.267	0.09	1.97669e-05	procambium	ACC	Protein kinase (AHRD V3.3 *** O65765_CRAPL)
Solyc06g036290	3.49065e-18	0.531208	0.286	0.093	1.07809e-13	phloem	ACC	heat shock protein 90
Solyc12g035130	1.42442e-171	0.530368	0.635	0.297	4.39932e-167	epidermis	ACC	RNA helicase DEAD36
Solyc04g077020	1.2323e-268	0.530185	0.991	0.851	3.80597e-264	epidermis	ACC	Tubulin alpha chain (AHRD V3.3 *** A0A1U8GD16_CAPAN)
Solyc02g093640	1.32602e-08	0.529927	0.436	0.167	0.00040954	cortex	ACC	Very-long-chain 3-oxoacyl-CoA reductase (AHRD V3.3 *** A0A2U1QI70_ARTAN)
Solyc07g043130	7.78769e-25	0.529777	0.354	0.105	2.40523e-20	phloem	ACC	Phototropic-responsive NPH3 family protein (AHRD V3.3 *** A0A2U1NE60_ARTAN)
Solyc06g071720	9.62012e-68	0.529637	0.647	0.332	2.97117e-63	xylem	ACC	60S ribosomal protein L27a (AHRD V3.3 *** A0A1U8H4G8_CAPAN)
Solyc11g006460	1.68516e-74	0.529348	0.818	0.476	5.20462e-70	xylem	ACC	DnaJ protein (AHRD V3.3 *** Q43177_SOLTU)
Solyc02g089065	2.65685e-15	0.529185	0.772	0.531	8.20569e-11	endodermis-like	ACC	Protein SPIRAL1 (AHRD V3.3 *** A0A1U8FPZ4_CAPAN)
Solyc10g081480	4.08355e-19	0.527429	0.26	0.077	1.2612e-14	phloem	ACC	maltase-glucoamylase%2C intestinal protein (AHRD V3.3 *** AT5G37480.2)
Solyc06g073300	8.57872e-12	0.527253	0.604	0.362	2.64954e-07	phloem	ACC	60S ribosomal protein L27 (AHRD V3.3 *** A0A2G3CAK1_CAPCH)
Solyc02g150146	4.24674e-17	0.527178	0.29	0.112	1.31161e-12	endodermis-like	ACC	Receptor-like protein kinase (AHRD V3.3 *-* A0A2K3LZH3_TRIPR)
Solyc01g097650	5.0861e-08	0.526317	0.256	0.072	0.00157084	cortex	ACC	Serinc-domain containing serine and sphingolipid biosynthesis protein (AHRD V3.3 *** A0A2U1MZP6_ARTAN)
Solyc05g007120	6.66453e-07	0.525987	0.31	0.148	0.0205834	cortex	Torin2	Leucine-rich repeat protein kinase family protein (AHRD V3.3 *** A0A2U1LJE3_ARTAN)
Solyc04g007400	6.43914e-11	0.525149	0.303	0.102	1.98873e-06	procambium	ACC	NAD(P)-binding Rossmann-fold superfamily protein (AHRD V3.3 *** F4IKL5_ARATH),Pfam:PF13561
Solyc04g077020	1.02848e-28	0.525136	0.984	0.873	3.17647e-24	phloem	ACC	Tubulin alpha chain (AHRD V3.3 *** A0A1U8GD16_CAPAN)
Solyc04g078195	6.48547e-07	0.524519	0.333	0.165	0.0200304	cortex	Torin2	Gibberellin-regulated protein (AHRD V3.3 *** K0E174_POPTO)
Solyc12g056650	5.88316e-82	0.523548	0.263	0.073	1.81701e-77	xylem	ACC	Protein GIGANTEA (AHRD V3.3 *** A0A2G3B3F7_CAPCH)
Solyc10g039290	1.9245e-102	0.523257	0.397	0.226	5.94383e-98	epidermis	Torin2	Major facilitator superfamily protein (AHRD V3.3 *** A0A1P8AT47_ARATH)
Solyc02g084650	2.3498e-136	0.522571	0.385	0.157	7.25736e-132	epidermis	ACC	UPF0651 protein, mitochondrial (AHRD V3.3 *** A0A2G3D7Z0_CAPCH)
Solyc01g005820	7.63364e-08	0.522445	0.744	0.407	0.00235765	cortex	ACC	Serine/arginine-rich-splicing factor SCL30A (AHRD V3.3 *** A0A0M9UMR8_NICAT)
Solyc01g104950	2.35985e-13	0.521988	0.372	0.23	7.28839e-09	phloem	Torin2	Beta-D-xylosidase 4 (AHRD V3.11 *** tr|A0A2G2Y364|A0A2G2Y364_CAPAN)
Solyc05g052800	2.09588e-19	0.521959	0.708	0.385	6.47314e-15	endodermis-like	ACC	60S ribosomal protein L35a-3 (AHRD V3.3 *** A0A2G3CHN6_CAPCH)
Solyc04g077020	4.11547e-15	0.521385	0.982	0.892	1.27106e-10	procambium	ACC	Tubulin alpha chain (AHRD V3.3 *** A0A1U8GD16_CAPAN)
Solyc03g111230	8.09415e-20	0.520479	0.775	0.457	2.49988e-15	endodermis-like	ACC	60S ribosomal protein L17 (AHRD V3.3 *** A0A2U1LCZ6_ARTAN)
Solyc08g014000	9.27582e-14	0.520328	0.267	0.07	2.86484e-09	procambium	ACC	lipoxygenase A
Solyc09g008320	2.09604e-68	0.519273	0.527	0.244	6.47361e-64	xylem	ACC	Xyloglucan endotransglucosylase/hydrolase (AHRD V3.11 *** tr|A0A1U8EG04|A0A1U8EG04_CAPAN)
Solyc11g062190	5.75618e-07	0.518491	0.549	0.335	0.017778	cortex	Torin2	ADP,ATP carrier protein, mitochondrial (AHRD V3.3 *** A0A2G3CB84_CAPCH)
Solyc06g050170	1.23619e-08	0.517366	0.323	0.1	0.000381799	cortex	ACC	Potassium transporter (AHRD V3.3 *** A0A1Q3B385_CEPFO)
Solyc04g015620	4.15995e-09	0.516829	0.662	0.299	0.00012848	cortex	ACC	DUF642 domain-containing protein (AHRD V3.3 *** A0A1Q3AUQ6_CEPFO)
Solyc09g083290	1.75742e-19	0.516749	0.351	0.123	5.42778e-15	phloem	ACC	auxin-regulated IAA14
Solyc04g049670	1.80575e-11	0.51664	0.43	0.172	5.57707e-07	procambium	ACC	Pseudo-response regulator (AHRD V3.3 *** X5I0R0_IPONI)
Solyc12g095960	3.2232e-12	0.516401	0.509	0.214	9.95484e-08	procambium	ACC	RNA-binding KH domain protein (AHRD V3.3 *-* A0A2K3P1D4_TRIPR)
Solyc03g019890	3.17173e-14	0.516143	0.298	0.158	9.7959e-10	phloem	Torin2	beta-galactosidase 7
Solyc04g150104	2.73882e-19	0.515655	0.416	0.159	8.45885e-15	phloem	ACC	Kirola (AHRD V3.3 *** A0A2G2WRW0_CAPBA)
Solyc10g079280	4.30155e-16	0.515533	0.347	0.137	1.32853e-11	phloem	ACC	Nucleotide-sugar transporter family protein (AHRD V3.3 *** A0A2U1PWK4_ARTAN)
Solyc04g080280	2.01554e-239	0.515233	0.952	0.857	6.22498e-235	epidermis	Torin2	Unknown protein
Solyc09g098540	1.14043e-17	0.514874	0.423	0.242	3.52221e-13	phloem	Torin2	Chitinase-like protein (AHRD V3.3 *** Q6JX03_GOSHI)
Solyc01g006190	1.05315e-07	0.514864	0.368	0.136	0.00325265	cortex	ACC	E3 ubiquitin-protein ligase (AHRD V3.3 *** A0A1U8H1Q2_CAPAN)
Solyc08g150134	8.18806e-11	0.51468	0.43	0.174	2.52888e-06	procambium	ACC	Serine/threonine-protein phosphatase 7 long form-like protein (AHRD V3.3 *-* A0A1J3DHF8_NOCCA)
Solyc09g092720	1.26067e-66	0.514596	0.282	0.13	3.89359e-62	xylem	Torin2	glycine-rich protein 3 short isoform-like (AHRD V3.3 *** XP_004247911.1)
Solyc07g063520	2.29608e-82	0.514176	0.298	0.09	7.09146e-78	xylem	ACC	Organic solute transporter ostalpha protein (DUF300) (AHRD V3.3 *** O65422_ARATH)
Solyc05g054590	3.82557e-15	0.513502	0.285	0.071	1.18153e-10	procambium	ACC	UDP-glucuronic acid decarboxylase (AHRD V3.3 *-* G5DXR5_SILLA)
Solyc10g079820	2.32812e-08	0.513062	0.519	0.227	0.000719039	cortex	ACC	Protein EARLY RESPONSIVE TO DEHYDRATION 15 (AHRD V3.3 *** A0A1U8FFS2_CAPAN)
Solyc01g104470	6.10909e-174	0.512983	0.42	0.156	1.88679e-169	epidermis	ACC	Ribosome assembly factor mrt4 (AHRD V3.3 *** A0A328DGN8_9ASTE)
Solyc01g101060	3.62933e-16	0.512682	0.56	0.301	1.12092e-11	endodermis-like	ACC	S-adenosyl-L-methionine synthetase
Solyc01g108500	4.83343e-16	0.512651	0.753	0.459	1.49281e-11	phloem	ACC	RNA-binding protein (AHRD V3.3 *** A0A2K3PBB6_TRIPR)
Solyc02g078040	4.78273e-07	0.512598	0.278	0.093	0.0147715	cortex	ACC	Pistil-specific extensin-like protein (AHRD V3.3 *-* A0A2G3A881_CAPAN)
Solyc04g078750	1.45228e-06	0.512258	0.331	0.127	0.0448537	cortex	ACC	Late embryogenesis abundant protein (AHRD V3.3 *** A0A200QZD5_9MAGN)
Solyc05g007180	2.5381e-12	0.512076	0.352	0.118	7.83892e-08	procambium	ACC	jasmonic acid 1
Solyc12g009470	6.29187e-19	0.511558	0.312	0.103	1.94325e-14	phloem	ACC	yellow-green-2
Solyc12g044330	3.47451e-100	0.5105	0.526	0.348	1.0731e-95	epidermis	Torin2	tonoplast intrinsic protein 2.1
Solyc01g111600	1.20032e-18	0.510383	0.409	0.16	3.70719e-14	phloem	ACC	Heavy metal-associated isoprenylated plant protein (AHRD V3.3 *** A0A2R6QQA6_ACTCH)
Solyc06g070980	5.33186e-08	0.510341	0.647	0.313	0.00164675	cortex	ACC	Ubiquitin-conjugating enzyme (AHRD V3.3 *** A0A200QF19_9MAGN)
Solyc12g013880	1.57159e-07	0.51021	0.414	0.165	0.00485386	cortex	ACC	Origin recognition complex subunit 3 (AHRD V3.3 *** A0A2U1N3V6_ARTAN)
Solyc07g017600	2.5104e-138	0.509882	0.322	0.118	7.75337e-134	epidermis	ACC	Pectinesterase (AHRD V3.3 *** A0A1U8F5L9_CAPAN)
Solyc06g072830	2.63852e-07	0.509833	0.308	0.108	0.00814906	cortex	ACC	Tudor/PWWP/MBT superfamily protein (AHRD V3.11 *-* tr|A0A1I9LQC0|A0A1I9LQC0_ARATH)
Solyc06g076020	3.69007e-87	0.50972	0.289	0.082	1.13968e-82	xylem	ACC	heat shock protein 70 kD
Solyc12g005860	9.992e-07	0.509238	0.571	0.292	0.0308603	cortex	ACC	Aconitate hydratase (AHRD V3.3 *** Q9FVE9_TOBAC)
Solyc09g010860	1.83809e-56	0.509069	0.278	0.137	5.67694e-52	xylem	Torin2	Expansin (AHRD V3.11 *** tr|Q9ZP32|Q9ZP32_SOLLC)
Solyc01g112100	1.49074e-11	0.508188	0.339	0.164	4.60414e-07	procambium	Torin2	Flavin-containing monooxygenase (AHRD V3.3 *** A0A2G3BW83_CAPCH)
Solyc06g083580	7.40001e-08	0.508001	0.346	0.124	0.00228549	cortex	ACC	Pectate lyase (AHRD V3.3 *** A0A2G3CC63_CAPCH)
Solyc08g006150	3.63878e-08	0.506784	0.315	0.131	0.00112384	procambium	ACC	Gamma-glutamylcyclotransferase (AHRD V3.3 *** A0A2G2W469_CAPBA)
Solyc03g006360	3.75668e-09	0.506592	0.406	0.139	0.000116025	cortex	ACC	Auxin-repressed protein (AHRD V3.3 *** A9YSI8_TOBAC)
Solyc06g050120	1.96541e-160	0.506221	0.622	0.293	6.07018e-156	epidermis	ACC	60S ribosomal protein L7a (AHRD V3.3 *** A0A2G3DGL0_CAPCH)
Solyc11g062190	1.16837e-150	0.506075	0.378	0.143	3.60852e-146	epidermis	ACC	ADP,ATP carrier protein, mitochondrial (AHRD V3.3 *** A0A2G3CB84_CAPCH)
Solyc04g049670	1.29528e-164	0.505997	0.457	0.182	4.00046e-160	epidermis	ACC	Pseudo-response regulator (AHRD V3.3 *** X5I0R0_IPONI)
Solyc08g075520	8.12552e-09	0.505789	0.407	0.187	0.000250957	cortex	Torin2	transglutaminase family protein (AHRD V3.3 *** AT4G19160.2)
Solyc04g017620	1.38338e-06	0.505595	0.338	0.136	0.0427258	cortex	ACC	Phosphatidylinositol 4-phosphate 5-kinase (AHRD V3.11 *-* tr|K4CQN6|K4CQN6_SOLLC)
Solyc11g066830	2.44467e-08	0.504892	0.309	0.126	0.000755036	procambium	ACC	Zinc finger transcription factor 68
Solyc01g099770	5.17818e-10	0.504715	0.988	0.895	1.59928e-05	exodermis-like	Torin2	meloidogyne-induced giant cell protein DB141
Solyc12g094620	8.16727e-96	0.504707	0.984	0.815	2.52246e-91	xylem	ACC	catalase
Solyc04g080700	3.67613e-17	0.504696	0.322	0.13	1.13537e-12	endodermis-like	ACC	Bifunctional nuclease 2 (AHRD V3.3 *** A0A2G3AX92_CAPCH)
Solyc05g008010	3.15152e-20	0.504622	0.593	0.291	9.73346e-16	endodermis-like	ACC	60S ribosomal protein L31 (AHRD V3.3 *** A0A1U8ELH9_CAPAN)
Solyc09g010860	3.8961e-09	0.504061	0.315	0.123	0.000120331	procambium	ACC	Expansin (AHRD V3.11 *** tr|Q9ZP32|Q9ZP32_SOLLC)
Solyc01g005820	1.89645e-07	0.503831	0.63	0.407	0.00585718	cortex	Torin2	Serine/arginine-rich-splicing factor SCL30A (AHRD V3.3 *** A0A0M9UMR8_NICAT)
Solyc07g007820	1.22213e-07	0.50361	0.316	0.105	0.00377455	cortex	ACC	ENTH/ANTH/VHS superfamily protein (AHRD V3.3 *** A0A2U1N0Z9_ARTAN)
Solyc12g096560	1.23337e-18	0.503594	0.438	0.196	3.80927e-14	endodermis-like	ACC	Apyrase-like protein (AHRD V3.3 *** A0MWC2_TOBAC)
Solyc12g035130	1.69508e-73	0.502395	0.698	0.36	5.23525e-69	xylem	ACC	RNA helicase DEAD36
Solyc05g055160	1.3934e-87	0.502373	0.338	0.19	4.30351e-83	epidermis	Torin2	DnaJ protein (AHRD V3.3 *** Q43177_SOLTU)
Solyc02g036350	1.43266e-08	0.501851	0.838	0.672	0.000442478	cortex	Torin2	1-aminocyclopropane-1-carboxylate oxidase EF501822
Solyc05g056550	4.52397e-63	0.501498	0.73	0.41	1.39723e-58	xylem	ACC	Protein kinase (AHRD V3.3 *** O65765_CRAPL)
Solyc01g090760	5.558e-77	0.50032	0.292	0.091	1.71659e-72	xylem	ACC	GATA transcription factor (AHRD V3.11 *** tr|K4AZ17|K4AZ17_SOLLC)
Solyc01g058320	7.00443e-15	0.499919	0.273	0.067	2.16332e-10	procambium	ACC	transmembrane protein (AHRD V3.3 *-* AT3G17120.5)
Solyc09g010510	1.22502e-19	0.499887	0.282	0.098	3.78346e-15	endodermis-like	ACC	NAD(P)-binding Rossmann-fold superfamily protein (AHRD V3.3 *** A0A2U1QM80_ARTAN)
Solyc11g069430	1.37333e-09	0.499601	0.389	0.223	4.24152e-05	procambium	Torin2	plasma membrane intrinsic protein 2.6
Solyc04g017620	2.99219e-09	0.499252	0.327	0.128	9.24138e-05	procambium	ACC	Phosphatidylinositol 4-phosphate 5-kinase (AHRD V3.11 *-* tr|K4CQN6|K4CQN6_SOLLC)
Solyc01g080540	1.26618e-06	0.499069	0.694	0.486	0.0391061	cortex	Torin2	Histidine-containing phosphotransfer protein 1 (AHRD V3.3 *** A0A2G2VZ65_CAPBA)
Solyc12g011030	3.03816e-16	0.496744	0.353	0.202	9.38337e-12	endodermis-like	Torin2	xyloglucan endotransglucosylase-hydrolase 9
Solyc07g032740	1.02399e-07	0.496662	0.288	0.157	0.00316261	procambium	Torin2	Aspartate aminotransferase (AHRD V3.3 *** A0A0J8BGE0_BETVU)
Solyc10g079280	8.80962e-08	0.496606	0.429	0.177	0.00272085	cortex	ACC	Nucleotide-sugar transporter family protein (AHRD V3.3 *** A0A2U1PWK4_ARTAN)
Solyc02g065170	4.71536e-136	0.496163	0.497	0.227	1.45634e-131	epidermis	ACC	L-ascorbate oxidase-like protein (AHRD V3.3 *** A0A2G3D2Z5_CAPCH)
Solyc02g094130	1.53732e-08	0.496062	0.364	0.157	0.0004748	procambium	ACC	DCD (Development and Cell Death) domain protein (AHRD V3.3 *-* A0A2U1P2J5_ARTAN)
Solyc04g077020	1.12631e-109	0.495681	0.994	0.899	3.4786e-105	xylem	ACC	Tubulin alpha chain (AHRD V3.3 *** A0A1U8GD16_CAPAN)
Solyc01g104950	8.981e-77	0.495295	0.634	0.301	2.77378e-72	xylem	ACC	Beta-D-xylosidase 4 (AHRD V3.11 *** tr|A0A2G2Y364|A0A2G2Y364_CAPAN)
Solyc06g070980	1.08389e-13	0.494805	0.363	0.227	3.34761e-09	endodermis-like	Torin2	Ubiquitin-conjugating enzyme (AHRD V3.3 *** A0A200QF19_9MAGN)
Solyc12g094620	4.64661e-12	0.494745	0.916	0.761	1.4351e-07	cortex	Torin2	catalase
Solyc10g084310	5.39928e-57	0.494182	0.558	0.374	1.66757e-52	xylem	Torin2	Ribosomal protein S23 (AHRD V3.3 *** A8IJQ4_CHLRE)
Solyc08g006890	3.66641e-08	0.493561	1	0.877	0.00113237	exodermis-like	ACC	Tubulin alpha chain (AHRD V3.3 *** A0A1U8GD16_CAPAN)
Solyc01g100970	3.93129e-11	0.493488	0.564	0.252	1.21418e-06	procambium	ACC	Peptidase C15 (AHRD V3.3 *** A0A200R1U9_9MAGN)
Solyc08g079090	7.568e-10	0.492817	0.498	0.242	2.33738e-05	cortex	Torin2	Monocopper oxidase-like protein sku5 (AHRD V3.3 *** A0A1J6IJ65_NICAT)
Solyc08g083240	1.52625e-07	0.492594	0.361	0.136	0.00471383	cortex	ACC	SUN-like protein 24
Solyc06g005150	4.14176e-151	0.492276	0.322	0.11	1.27918e-146	epidermis	ACC	ascorbate peroxidase
Solyc06g069120	4.08125e-14	0.490568	0.364	0.226	1.26049e-09	endodermis-like	Torin2	BnaA05g33450D protein (AHRD V3.3 *** A0A078J4B8_BRANA)
Solyc12g089110	5.67393e-63	0.490547	0.674	0.361	1.75239e-58	xylem	ACC	Unknown protein
Solyc04g076880	1.67344e-12	0.490516	0.618	0.279	5.16841e-08	procambium	ACC	phosphoenolpyruvate carboxykinase
Solyc03g121310	4.27788e-09	0.490258	0.436	0.16	0.000132122	cortex	ACC	RWD domain-containing protein 1 (AHRD V3.3 *** A0A2I4DS07_9ROSI)
Solyc10g007500	9.17035e-82	0.490128	0.53	0.224	2.83226e-77	xylem	ACC	mitogen-activated protein kinase 10
Solyc12g089110	2.70344e-17	0.490125	0.575	0.295	8.34958e-13	endodermis-like	ACC	Unknown protein
Solyc04g081730	2.66864e-07	0.489845	0.767	0.414	0.00824208	cortex	ACC	DNA ligase (AHRD V3.3 -** AT1G75860.1)
Solyc09g098170	1.50945e-09	0.489265	0.256	0.06	4.66194e-05	cortex	ACC	Ras-related protein RABA5b (AHRD V3.11 *** tr|A0A2G3CR82|A0A2G3CR82_CAPCH)
Solyc08g060860	5.62623e-12	0.48921	0.25	0.098	1.73766e-07	phloem	ACC	DUF4050 domain-containing protein (AHRD V3.3 *** A0A1Q3CKJ2_CEPFO)
Solyc01g112100	1.60388e-17	0.488873	0.359	0.191	4.95359e-13	phloem	Torin2	Flavin-containing monooxygenase (AHRD V3.3 *** A0A2G3BW83_CAPCH)
Solyc10g009150	1.71622e-22	0.48886	0.382	0.143	5.30054e-18	endodermis-like	ACC	Organ specific protein (AHRD V3.3 *-* A0A2U1PW62_ARTAN)
Solyc01g100350	4.34331e-77	0.48877	0.546	0.242	1.34143e-72	xylem	ACC	GTP-binding protein (AHRD V3.3 *** Q9SDK4_ORYSJ)
Solyc01g090760	9.26197e-17	0.487112	0.27	0.101	2.86056e-12	endodermis-like	ACC	GATA transcription factor (AHRD V3.11 *** tr|K4AZ17|K4AZ17_SOLLC)
Solyc02g092070	2.17098e-18	0.486766	0.299	0.098	6.70508e-14	phloem	ACC	Growth-regulating factor 8 (AHRD V3.3 *** A0A2G3AB32_CAPAN)
Solyc12g011023	1.20354e-16	0.486702	0.527	0.266	3.71713e-12	endodermis-like	ACC	Xyloglucan endotransglucosylase/hydrolase (AHRD V3.3 *** Q6RHX7_SOLLC)
Solyc12g056440	2.11356e-09	0.486696	0.278	0.072	6.52773e-05	cortex	ACC	SPX domain-containing protein (AHRD V3.3 *** D7MDY2_ARALL)
Solyc02g077880	2.34788e-61	0.486137	0.556	0.273	7.25143e-57	xylem	ACC	Auxin-repressed protein (AHRD V3.3 *** A9YSI8_TOBAC)
Solyc12g089240	2.62071e-19	0.485793	0.471	0.191	8.09405e-15	phloem	ACC	B-box zinc finger protein 22 (AHRD V3.3 *** A0A1U8F0C2_CAPAN)
Solyc08g067030	1.70758e-55	0.485396	0.255	0.121	5.27387e-51	xylem	Torin2	DUF642 domain-containing protein (AHRD V3.3 *** A0A1Q3BRG3_CEPFO)
Solyc02g067440	3.7669e-17	0.485337	0.364	0.14	1.16341e-12	phloem	ACC	meloidogyne-induced giant cell protein DB114
Solyc06g063070	5.75974e-07	0.484729	0.361	0.141	0.017789	cortex	ACC	Ethylene Response Factor A.3
Solyc10g084310	3.9409e-60	0.484684	0.682	0.374	1.21715e-55	xylem	ACC	Ribosomal protein S23 (AHRD V3.3 *** A8IJQ4_CHLRE)
Solyc06g072830	9.54643e-07	0.483995	0.256	0.108	0.0294842	cortex	Torin2	Tudor/PWWP/MBT superfamily protein (AHRD V3.11 *-* tr|A0A1I9LQC0|A0A1I9LQC0_ARATH)
Solyc08g067030	4.82798e-09	0.483292	0.321	0.126	0.000149112	procambium	ACC	DUF642 domain-containing protein (AHRD V3.3 *** A0A1Q3BRG3_CEPFO)
Solyc08g014000	1.77782e-18	0.483136	0.292	0.093	5.49079e-14	phloem	ACC	lipoxygenase A
Solyc01g100970	1.83906e-18	0.482968	0.552	0.251	5.67995e-14	phloem	ACC	Peptidase C15 (AHRD V3.3 *** A0A200R1U9_9MAGN)
Solyc02g077880	2.53243e-16	0.481784	0.45	0.21	7.82141e-12	endodermis-like	ACC	Auxin-repressed protein (AHRD V3.3 *** A9YSI8_TOBAC)
Solyc10g007500	3.87262e-16	0.481746	0.615	0.335	1.19606e-11	endodermis-like	ACC	mitogen-activated protein kinase 10
Solyc03g117420	8.08522e-17	0.4816	0.312	0.125	2.49712e-12	endodermis-like	ACC	F-box/LRR-repeat protein 14-like (AHRD V3.3 *** A0A2I4G8X3_9ROSI)
Solyc01g104950	8.11345e-09	0.481387	0.527	0.256	0.000250584	procambium	ACC	Beta-D-xylosidase 4 (AHRD V3.11 *** tr|A0A2G2Y364|A0A2G2Y364_CAPAN)
Solyc10g079280	1.51891e-18	0.481297	0.35	0.139	4.69117e-14	endodermis-like	ACC	Nucleotide-sugar transporter family protein (AHRD V3.3 *** A0A2U1PWK4_ARTAN)
Solyc05g055160	5.07652e-12	0.480685	0.49	0.344	1.56788e-07	phloem	Torin2	DnaJ protein (AHRD V3.3 *** Q43177_SOLTU)
Solyc10g080390	1.18902e-90	0.480598	0.314	0.091	3.67227e-86	xylem	ACC	serine/threonine-protein kinase Nek6-like isoform X1 (AHRD V3.3 *** A0A2I4G4E6_9ROSI)
Solyc11g008340	1.76119e-12	0.48058	0.347	0.158	5.43944e-08	phloem	ACC	Exocyst complex component SEC8 (AHRD V3.3 *** A0A2G3B0U3_CAPCH)
Solyc02g081990	1.47523e-09	0.480575	0.263	0.065	4.55625e-05	cortex	ACC	Pectinesterase (AHRD V3.3 *** A0A2G2XFI1_CAPBA)
Solyc05g056550	1.43339e-14	0.48004	0.652	0.379	4.42704e-10	endodermis-like	ACC	Protein kinase (AHRD V3.3 *** O65765_CRAPL)
Solyc06g083500	4.84081e-143	0.47947	0.606	0.3	1.49509e-138	epidermis	ACC	Serine/threonine-protein kinase PBS1 (AHRD V3.11 *** tr|A0A2G2WN41|A0A2G2WN41_CAPBA)
Solyc06g076040	5.54134e-125	0.479341	0.311	0.118	1.71144e-120	epidermis	ACC	RING-type E3 ubiquitin transferase (AHRD V3.3 *** A0A2G2WNK7_CAPBA)
Solyc04g007970	1.38709e-07	0.479136	0.315	0.136	0.00428404	procambium	ACC	Ubiquitin-conjugating enzyme variant (AHRD V3.3 *** V5KX13_SOLLC)
Solyc05g056390	9.45653e-19	0.478533	0.272	0.095	2.92065e-14	endodermis-like	ACC	10 kDa chaperonin (AHRD V3.3 *** A0A1U8F6X5_CAPAN)
Solyc01g095700	5.56846e-69	0.47851	0.333	0.12	1.71982e-64	xylem	ACC	Abscisic acid receptor PYL10 (AHRD V3.3 *** A0A2G3BTC1_CAPCH)
Solyc10g079280	4.93802e-10	0.478433	0.315	0.115	1.52511e-05	procambium	ACC	Nucleotide-sugar transporter family protein (AHRD V3.3 *** A0A2U1PWK4_ARTAN)
Solyc06g009020	4.14494e-53	0.477693	0.553	0.282	1.28017e-48	xylem	ACC	Glutathione S-transferase (AHRD V3.3 *** A0A2G3C3Q3_CAPCH)
Solyc11g066830	1.05556e-11	0.47719	0.287	0.173	3.26009e-07	endodermis-like	Torin2	Zinc finger transcription factor 68
Solyc04g011430	5.94159e-155	0.477074	0.371	0.136	1.83506e-150	epidermis	ACC	Ubiquitin conjugating enzyme (AHRD V3.3 *** A0A172MJZ4_PAESU)
Solyc01g099800	1.20432e-71	0.476628	0.277	0.088	3.71953e-67	xylem	ACC	Unknown protein
Solyc09g010630	4.07449e-09	0.476245	0.925	0.794	0.000125841	cortex	ACC	HSC2-like
Solyc02g089065	3.79599e-09	0.475697	0.897	0.577	0.000117239	procambium	ACC	Protein SPIRAL1 (AHRD V3.3 *** A0A1U8FPZ4_CAPAN)
Solyc01g109500	2.88822e-12	0.475497	0.43	0.163	8.92025e-08	procambium	ACC	BURP domain-containing protein (AHRD V3.3 *-* A0A1Q3C0F5_CEPFO)
Solyc04g007890	1.41642e-16	0.474828	0.268	0.1	4.37461e-12	endodermis-like	ACC	Hmg-y-related protein a (AHRD V3.3 *-* A0A314LC60_NICAT)
Solyc02g092430	8.16061e-09	0.474613	0.442	0.205	0.00025204	procambium	ACC	60S ribosomal protein L26 (AHRD V3.3 *** A0A1U8FHZ3_CAPAN)
Solyc11g066830	1.12161e-11	0.474598	0.284	0.126	3.46411e-07	procambium	Torin2	Zinc finger transcription factor 68
Solyc01g105880	7.03086e-10	0.474581	0.323	0.163	2.17148e-05	procambium	Torin2	Monoterpenoid synthase 2
Solyc01g099770	1.06432e-138	0.473983	1	0.973	3.28714e-134	xylem	ACC	meloidogyne-induced giant cell protein DB141
Solyc01g008850	1.17643e-76	0.47375	0.379	0.138	3.63341e-72	xylem	ACC	Non-specific serine/threonine protein kinase (AHRD V3.11 *** tr|A0A2G2XP60|A0A2G2XP60_CAPBA)
Solyc12g011030	3.82333e-88	0.473495	0.54	0.369	1.18084e-83	epidermis	Torin2	xyloglucan endotransglucosylase-hydrolase 9
Solyc02g089065	3.06533e-61	0.473456	0.856	0.562	9.46728e-57	xylem	ACC	Protein SPIRAL1 (AHRD V3.3 *** A0A1U8FPZ4_CAPAN)
Solyc06g071720	1.68842e-09	0.473288	0.697	0.393	5.21469e-05	procambium	ACC	60S ribosomal protein L27a (AHRD V3.3 *** A0A1U8H4G8_CAPAN)
Solyc09g007080	8.62072e-155	0.473227	0.446	0.182	2.66251e-150	epidermis	ACC	Protein phosphatase 2C family protein (AHRD V3.3 *** A0A2U1Q2B2_ARTAN)
Solyc01g104470	5.96606e-08	0.472913	0.679	0.412	0.00184262	procambium	ACC	Ribosome assembly factor mrt4 (AHRD V3.3 *** A0A328DGN8_9ASTE)
Solyc02g089065	5.85434e-128	0.472861	0.839	0.547	1.80811e-123	epidermis	ACC	Protein SPIRAL1 (AHRD V3.3 *** A0A1U8FPZ4_CAPAN)
Solyc12g017240	3.85256e-19	0.472337	0.256	0.073	1.18986e-14	phloem	ACC	xyloglucan endo-transglycosylase B1
Solyc11g069430	1.04084e-11	0.472299	0.521	0.223	3.21462e-07	procambium	ACC	plasma membrane intrinsic protein 2.6
Solyc06g083300	2.34298e-153	0.472042	0.39	0.147	7.23629e-149	epidermis	ACC	Nuclear transport factor 2 (NTF2) family protein with RNA binding (RRM-RBD-RNP motifs) domain-containing protein (AHRD V3.3 *** F4J8X6_ARATH)
Solyc03g044150	1.71499e-07	0.471575	0.376	0.144	0.00529674	cortex	ACC	Subtilisin-like protease (AHRD V3.3 *** A9XG40_TOBAC)
Solyc09g061310	3.02421e-145	0.471219	0.347	0.127	9.34028e-141	epidermis	ACC	PPPDE putative thiol peptidase family protein (AHRD V3.3 *** A0A2U1N5E2_ARTAN)
Solyc07g026770	2.04772e-155	0.470992	0.346	0.122	6.32437e-151	epidermis	ACC	ATP synthase subunit G mitochondrial-like (AHRD V3.3 *** A0A2K3PQ81_TRIPR)
Solyc06g069120	1.46352e-10	0.470536	0.662	0.278	4.52007e-06	cortex	ACC	BnaA05g33450D protein (AHRD V3.3 *** A0A078J4B8_BRANA)
Solyc06g070980	6.0732e-10	0.470239	0.51	0.324	1.87571e-05	procambium	Torin2	Ubiquitin-conjugating enzyme (AHRD V3.3 *** A0A200QF19_9MAGN)
Solyc02g069090	4.39126e-08	0.470221	0.391	0.146	0.00135624	cortex	ACC	Cathepsin B-like cysteine proteinase (AHRD V3.11 *** tr|Q40413|Q40413_NICRU)
Solyc06g065020	3.73283e-16	0.469543	0.351	0.137	1.15288e-11	phloem	ACC	Protein NRT1/ PTR FAMILY 5.12 (AHRD V3.3 *** A0A2G2WK86_CAPBA)
Solyc11g006460	3.56295e-10	0.469053	0.842	0.516	1.10042e-05	procambium	ACC	DnaJ protein (AHRD V3.3 *** Q43177_SOLTU)
Solyc07g062890	5.85078e-15	0.468919	0.328	0.13	1.80701e-10	phloem	ACC	Protein yippee-like (AHRD V3.11 *** tr|A0A1U8EEB0|A0A1U8EEB0_CAPAN)
Solyc03g116500	9.17255e-07	0.467557	0.271	0.096	0.0283294	cortex	ACC	polygalacturonase (XOPG1)
Solyc08g005800	3.7151e-122	0.467208	0.677	0.379	1.14741e-117	epidermis	ACC	Pectin acetylesterase (AHRD V3.3 *** A0A1U8F2I8_CAPAN)
Solyc09g065200	9.12465e-19	0.467068	0.255	0.085	2.81815e-14	endodermis-like	ACC	cyclinU3_1
Solyc08g067030	1.10285e-08	0.466917	0.256	0.126	0.000340615	procambium	Torin2	DUF642 domain-containing protein (AHRD V3.3 *** A0A1Q3BRG3_CEPFO)
Solyc05g008010	2.38341e-161	0.466788	0.572	0.255	7.36117e-157	epidermis	ACC	60S ribosomal protein L31 (AHRD V3.3 *** A0A1U8ELH9_CAPAN)
Solyc08g060860	4.18115e-07	0.466221	0.346	0.129	0.0129135	cortex	ACC	DUF4050 domain-containing protein (AHRD V3.3 *** A0A1Q3CKJ2_CEPFO)
Solyc11g066830	1.09803e-10	0.466065	0.256	0.142	3.39127e-06	phloem	Torin2	Zinc finger transcription factor 68
Solyc05g006650	2.62799e-81	0.466027	0.305	0.094	8.11654e-77	xylem	ACC	bHLH transcription factor 036
Solyc11g062190	1.94211e-10	0.465798	0.381	0.256	5.99822e-06	phloem	Torin2	ADP,ATP carrier protein, mitochondrial (AHRD V3.3 *** A0A2G3CB84_CAPCH)
Solyc04g071610	1.93371e-103	0.465728	0.284	0.114	5.97227e-99	epidermis	ACC	Abscisic stress-ripening protein 3 (AHRD V3.11 *-* tr|A0A1U8GDP7|A0A1U8GDP7_CAPAN)
Solyc09g092700	1.33109e-62	0.46495	0.866	0.566	4.11108e-58	xylem	ACC	glycine-rich cell wall structural protein-like isoform X1 (AHRD V3.3 *** XP_004247909.1)
Solyc10g084310	1.17051e-08	0.46486	0.764	0.45	0.000361513	procambium	ACC	Ribosomal protein S23 (AHRD V3.3 *** A8IJQ4_CHLRE)
Solyc02g065170	1.49394e-18	0.464676	0.342	0.135	4.61405e-14	endodermis-like	ACC	L-ascorbate oxidase-like protein (AHRD V3.3 *** A0A2G3D2Z5_CAPCH)
Solyc04g150104	3.90674e-08	0.463802	0.353	0.124	0.0012066	cortex	ACC	Kirola (AHRD V3.3 *** A0A2G2WRW0_CAPBA)
Solyc12g098940	3.386e-15	0.463662	0.255	0.099	1.04577e-10	endodermis-like	ACC	Ubiquitin (AHRD V3.3 *** B1P770_LOLTE)
Solyc06g009020	1.14411e-18	0.463153	0.398	0.166	3.53359e-14	endodermis-like	ACC	Glutathione S-transferase (AHRD V3.3 *** A0A2G3C3Q3_CAPCH)
Solyc08g006150	2.65879e-15	0.462788	0.302	0.112	8.21167e-11	phloem	ACC	Gamma-glutamylcyclotransferase (AHRD V3.3 *** A0A2G2W469_CAPBA)
Solyc07g053920	2.82184e-19	0.462424	0.256	0.074	8.71524e-15	phloem	ACC	Mannan endo-1,4-beta-mannosidase (AHRD V3.3 *** A0A2K3MXH2_TRIPR)
Solyc11g066820	4.51981e-08	0.462319	0.338	0.115	0.00139594	cortex	ACC	Glucomannan 4-beta-mannosyltransferase 2 (AHRD V3.3 *** A0A1U8HBW8_CAPAN)
Solyc02g066940	2.61736e-08	0.46231	0.556	0.242	0.000808372	cortex	ACC	Protein RIK (AHRD V3.11 *** tr|A0A2G3D3D0|A0A2G3D3D0_CAPCH)
Solyc01g109660	2.73882e-27	0.46204	0.998	0.923	8.45884e-23	endodermis-like	ACC	meloidogyne-induced giant cell protein DB275
Solyc10g085850	1.65988e-07	0.461819	0.721	0.452	0.00512653	procambium	ACC	TPSI1 protein (AHRD V3.3 *** Q41336_SOLLC)
Solyc02g083250	4.71403e-15	0.461731	0.305	0.115	1.45593e-10	phloem	ACC	Cellular retinaldehyde-binding/triple function, C-terminal (AHRD V3.3 *** B6SN40_MAIZE)
Solyc02g150146	7.67455e-139	0.461169	0.304	0.106	2.37029e-134	epidermis	ACC	Receptor-like protein kinase (AHRD V3.3 *-* A0A2K3LZH3_TRIPR)
Solyc04g077780	5.27815e-07	0.460586	0.654	0.33	0.0163016	cortex	ACC	LIM domain-containing protein (AHRD V3.3 *** A0A1Q3ALK2_CEPFO)
Solyc01g099770	1.0455e-12	0.460463	1	0.974	3.22901e-08	cortex	ACC	meloidogyne-induced giant cell protein DB141
Solyc07g051850	1.11423e-16	0.460211	0.335	0.137	3.44131e-12	endodermis-like	ACC	aspartic proteinase-like (AHRD V3.3 *** A0A2I4H0Z7_9ROSI)
Solyc01g104950	5.96306e-13	0.459859	0.345	0.215	1.84169e-08	endodermis-like	Torin2	Beta-D-xylosidase 4 (AHRD V3.11 *** tr|A0A2G2Y364|A0A2G2Y364_CAPAN)
Solyc09g065860	5.07111e-07	0.459332	0.368	0.146	0.0156621	cortex	ACC	Phosphoribulokinase/uridine kinase (AHRD V3.3 *** A0A200Q4F8_9MAGN)
Solyc07g051850	3.10143e-60	0.459288	0.349	0.14	9.57878e-56	xylem	ACC	aspartic proteinase-like (AHRD V3.3 *** A0A2I4H0Z7_9ROSI)
Solyc01g008080	1.78865e-16	0.458841	0.677	0.388	5.52424e-12	endodermis-like	ACC	40S ribosomal protein S27 (AHRD V3.3 *** S8E0G1_9LAMI)
Solyc07g062250	3.26194e-08	0.458699	0.323	0.105	0.00100745	cortex	ACC	epstein-barr nuclear antigen (AHRD V3.3 *** AT3G14830.4)
Solyc05g007180	7.64258e-77	0.457781	0.39	0.144	2.36041e-72	xylem	ACC	jasmonic acid 1
Solyc09g075210	5.01292e-14	0.457683	0.661	0.483	1.54824e-09	phloem	Torin2	Late embryogenesis abundant protein Lea5 (AHRD V3.3 *** A0A1J3JXG8_NOCCA)
Solyc09g010630	1.83783e-19	0.457543	0.981	0.828	5.67612e-15	phloem	ACC	HSC2-like
Solyc06g005150	2.81458e-17	0.457537	0.471	0.205	8.69283e-13	phloem	ACC	ascorbate peroxidase
Solyc06g073450	1.66054e-17	0.457325	0.39	0.153	5.12859e-13	phloem	ACC	hypothetical protein (DUF1685) (AHRD V3.3 *** AT1G05870.9)
Solyc11g012550	2.43511e-08	0.45713	0.376	0.132	0.000752085	cortex	ACC	F-box/kelch-repeat protein (AHRD V3.3 *-* A0A2G3B5C9_CAPCH)
Solyc05g008090	7.73365e-12	0.456649	0.285	0.087	2.38854e-07	procambium	ACC	TPX2 (Targeting protein for Xklp2) protein family (AHRD V3.3 *-* A0A2U1NUC4_ARTAN)
Solyc11g005670	1.19266e-69	0.45502	0.303	0.104	3.68353e-65	xylem	ACC	POLYUBIQUITIN 1
Solyc03g019780	1.47833e-133	0.454687	0.712	0.383	4.56584e-129	epidermis	ACC	40S ribosomal protein SA (AHRD V3.3 *** A0A1U8G5B2_CAPAN)
Solyc09g098540	5.70536e-17	0.454168	0.526	0.242	1.7621e-12	phloem	ACC	Chitinase-like protein (AHRD V3.3 *** Q6JX03_GOSHI)
Solyc03g117420	1.16762e-09	0.454163	0.414	0.139	3.60621e-05	cortex	ACC	F-box/LRR-repeat protein 14-like (AHRD V3.3 *** A0A2I4G8X3_9ROSI)
Solyc09g010860	7.02953e-75	0.453631	0.376	0.137	2.17107e-70	xylem	ACC	Expansin (AHRD V3.11 *** tr|Q9ZP32|Q9ZP32_SOLLC)
Solyc01g103540	1.30981e-12	0.453124	0.368	0.237	4.04536e-08	endodermis-like	Torin2	Evolutionarily conserved C-terminal region 2 (AHRD V3.3 *-* F4JDC2_ARATH)
Solyc07g051850	5.95242e-15	0.453019	0.38	0.16	1.8384e-10	phloem	ACC	aspartic proteinase-like (AHRD V3.3 *** A0A2I4H0Z7_9ROSI)
Solyc12g044330	5.28253e-13	0.452658	0.52	0.366	1.63151e-08	endodermis-like	Torin2	tonoplast intrinsic protein 2.1
Solyc09g061310	6.65583e-67	0.451966	0.32	0.115	2.05565e-62	xylem	ACC	PPPDE putative thiol peptidase family protein (AHRD V3.3 *** A0A2U1N5E2_ARTAN)
Solyc06g073190	5.05468e-53	0.451633	0.285	0.111	1.56114e-48	xylem	ACC	fructokinase 2
Solyc12g088670	2.98562e-07	0.451506	0.579	0.28	0.0092211	cortex	ACC	cysteine protease CYP1
Solyc12g094620	4.42586e-22	0.451438	0.977	0.806	1.36693e-17	phloem	ACC	catalase
Solyc04g011430	3.50028e-08	0.451421	0.371	0.219	0.00108106	procambium	Torin2	Ubiquitin conjugating enzyme (AHRD V3.3 *** A0A172MJZ4_PAESU)
Solyc06g083470	1.88847e-64	0.451417	0.706	0.377	5.83255e-60	xylem	ACC	NAD(P)-binding Rossmann-fold superfamily protein (AHRD V3.11 *** tr|F4IKL5|F4IKL5_ARATH)
Solyc04g011400	1.8828e-07	0.451334	0.459	0.196	0.00581502	cortex	ACC	UDP-glucuronic acid decarboxylase (AHRD V3.3 *** G5DXR5_SILLA)
Solyc09g010860	7.92304e-14	0.451009	0.293	0.154	2.44703e-09	phloem	Torin2	Expansin (AHRD V3.11 *** tr|Q9ZP32|Q9ZP32_SOLLC)
Solyc06g075180	9.90371e-07	0.450723	0.455	0.243	0.0305876	procambium	ACC	60S ribosomal protein L12 (AHRD V3.3 *** Q6RJY1_CAPAN)
Solyc04g049670	1.38746e-17	0.450542	0.41	0.18	4.28518e-13	endodermis-like	ACC	Pseudo-response regulator (AHRD V3.3 *** X5I0R0_IPONI)
Solyc03g078400	6.55473e-127	0.450391	0.861	0.555	2.02443e-122	epidermis	ACC	actin
Solyc07g065840	4.51908e-16	0.449902	0.977	0.814	1.39572e-11	phloem	ACC	molecular chaperone Hsp90-2
Solyc07g006160	6.31535e-19	0.449474	0.43	0.186	1.95049e-14	endodermis-like	ACC	AFG1-like ATPase family protein (AHRD V3.3 *** A0A2U1Q7V4_ARTAN)
Solyc12g009470	2.24823e-136	0.449153	0.33	0.121	6.94366e-132	epidermis	ACC	yellow-green-2
Solyc01g105880	1.14412e-12	0.448732	0.266	0.139	3.53363e-08	phloem	Torin2	Monoterpenoid synthase 2
Solyc11g069470	7.47571e-09	0.448369	0.278	0.077	0.000230887	cortex	ACC	Homeobox leucine-zipper protein (AHRD V3.3 *** Q8H962_ZINVI)
Solyc03g006360	1.07929e-12	0.44824	0.292	0.132	3.3334e-08	endodermis-like	ACC	Auxin-repressed protein (AHRD V3.3 *** A9YSI8_TOBAC)
Solyc04g011430	2.17563e-70	0.448207	0.499	0.219	6.71943e-66	xylem	ACC	Ubiquitin conjugating enzyme (AHRD V3.3 *** A0A172MJZ4_PAESU)
Solyc01g100970	2.06131e-60	0.448066	0.647	0.336	6.36636e-56	xylem	ACC	Peptidase C15 (AHRD V3.3 *** A0A200R1U9_9MAGN)
Solyc01g111600	9.44667e-75	0.447736	0.412	0.159	2.91761e-70	xylem	ACC	Heavy metal-associated isoprenylated plant protein (AHRD V3.3 *** A0A2R6QQA6_ACTCH)
Solyc01g100970	1.829e-08	0.447121	0.416	0.252	0.000564886	procambium	Torin2	Peptidase C15 (AHRD V3.3 *** A0A200R1U9_9MAGN)
Solyc11g062190	9.74281e-46	0.445604	0.44	0.284	3.00907e-41	xylem	Torin2	ADP,ATP carrier protein, mitochondrial (AHRD V3.3 *** A0A2G3CB84_CAPCH)
Solyc06g083500	3.19187e-19	0.445462	0.338	0.114	9.85809e-15	phloem	ACC	Serine/threonine-protein kinase PBS1 (AHRD V3.11 *** tr|A0A2G2WN41|A0A2G2WN41_CAPBA)
Solyc01g112100	4.2588e-69	0.445149	0.412	0.223	1.31533e-64	xylem	Torin2	Flavin-containing monooxygenase (AHRD V3.3 *** A0A2G3BW83_CAPCH)
Solyc08g067030	3.14816e-12	0.44511	0.258	0.146	9.7231e-08	endodermis-like	Torin2	DUF642 domain-containing protein (AHRD V3.3 *** A0A1Q3BRG3_CEPFO)
Solyc06g009020	1.28273e-152	0.444994	0.41	0.16	3.96171e-148	epidermis	ACC	Glutathione S-transferase (AHRD V3.3 *** A0A2G3C3Q3_CAPCH)
Solyc10g084310	7.36727e-69	0.444864	0.344	0.209	2.27538e-64	epidermis	Torin2	Ribosomal protein S23 (AHRD V3.3 *** A8IJQ4_CHLRE)
Solyc10g075050	8.98055e-148	0.444401	0.41	0.162	2.77364e-143	epidermis	ACC	Non-specific lipid-transfer protein (AHRD V3.3 *** K4D1U7_SOLLC)
Solyc05g005080	9.05099e-73	0.444366	0.457	0.187	2.7954e-68	xylem	ACC	Endoglucanase (AHRD V3.3 *** A0A2G2V2B4_CAPBA)
Solyc09g092720	4.87571e-10	0.444049	0.252	0.152	1.50586e-05	endodermis-like	Torin2	glycine-rich protein 3 short isoform-like (AHRD V3.3 *** XP_004247911.1)
Solyc10g081460	1.00798e-07	0.444036	0.388	0.18	0.00311316	procambium	ACC	Cationic amino acid transporter 2 (AHRD V3.3 *** A0A2R3U877_CAMSI)
Solyc01g103540	6.01417e-75	0.444029	0.365	0.221	1.85748e-70	epidermis	Torin2	Evolutionarily conserved C-terminal region 2 (AHRD V3.3 *-* F4JDC2_ARATH)
Solyc02g086930	7.34353e-07	0.443757	0.842	0.529	0.0226805	cortex	ACC	Homeobox-leucine zipper protein HAT5 (AHRD V3.3 *** A0A2G2XIE8_CAPBA)
Solyc10g006480	9.11657e-11	0.443709	0.338	0.091	2.81565e-06	cortex	ACC	Polyubiquitin (AHRD V3.3 *** F1SY21_MESCR)
Solyc01g103540	1.43882e-13	0.443671	0.685	0.415	4.44378e-09	phloem	ACC	Evolutionarily conserved C-terminal region 2 (AHRD V3.3 *-* F4JDC2_ARATH)
Solyc04g005860	5.89792e-21	0.443516	0.269	0.074	1.82157e-16	phloem	ACC	Protein ENHANCED DISEASE RESISTANCE 2 (AHRD V3.3 *** A0A1J3E5Z2_NOCCA)
Solyc12g044330	2.66323e-126	0.44348	0.66	0.348	8.22538e-122	epidermis	ACC	tonoplast intrinsic protein 2.1
Solyc08g065320	9.08401e-146	0.442934	0.374	0.142	2.8056e-141	epidermis	ACC	green ripe-like 1
Solyc07g053920	3.54011e-14	0.442894	0.27	0.11	1.09336e-09	endodermis-like	ACC	Mannan endo-1,4-beta-mannosidase (AHRD V3.3 *** A0A2K3MXH2_TRIPR)
Solyc02g083280	7.61782e-66	0.442621	0.26	0.083	2.35276e-61	xylem	ACC	Rhodanese-like domain (AHRD V3.11 *** tr|A0A200R010|A0A200R010_9MAGN)
Solyc06g070980	1.57729e-64	0.441948	0.624	0.314	4.87145e-60	xylem	ACC	Ubiquitin-conjugating enzyme (AHRD V3.3 *** A0A200QF19_9MAGN)
Solyc09g092520	6.68799e-17	0.44158	0.292	0.112	2.06559e-12	endodermis-like	ACC	xyloglucan endotransglycosylase
Solyc09g091470	2.25872e-18	0.441253	0.516	0.227	6.97604e-14	phloem	ACC	3-ketoacyl-CoA thiolase peroxisomal-like (AHRD V3.3 *** A0A2K3P5R8_TRIPR)
Solyc05g055160	1.4481e-59	0.441032	0.506	0.314	4.47247e-55	xylem	Torin2	DnaJ protein (AHRD V3.3 *** Q43177_SOLTU)
Solyc01g087560	7.52283e-07	0.440785	0.662	0.352	0.0232342	cortex	ACC	Methyltransferase (AHRD V3.3 *** A0A2G2XST8_CAPBA)
Solyc06g069120	2.31728e-14	0.440338	0.623	0.334	7.15692e-10	phloem	ACC	BnaA05g33450D protein (AHRD V3.3 *** A0A078J4B8_BRANA)
Solyc02g093770	6.24094e-07	0.440093	0.263	0.086	0.0192752	cortex	ACC	GPI inositol-deacylase (AHRD V3.3 *** A0A1J3D6Y4_NOCCA)
Solyc10g044900	7.56913e-07	0.44	0.278	0.093	0.0233772	cortex	ACC	Ion channel DMI1 (AHRD V3.3 *** A0A2G2VCA7_CAPBA)
Solyc06g007510	1.09563e-52	0.439703	0.818	0.518	3.38387e-48	xylem	ACC	Ubiquitin-conjugating enzyme (AHRD V3.3 *** A0A200PUP4_9MAGN)
Solyc12g011023	3.8706e-52	0.439603	0.289	0.148	1.19544e-47	xylem	Torin2	Xyloglucan endotransglucosylase/hydrolase (AHRD V3.3 *** Q6RHX7_SOLLC)
Solyc11g066830	4.05953e-13	0.439062	0.334	0.142	1.25378e-08	phloem	ACC	Zinc finger transcription factor 68
Solyc02g065170	8.00435e-19	0.438648	0.276	0.083	2.47214e-14	phloem	ACC	L-ascorbate oxidase-like protein (AHRD V3.3 *** A0A2G3D2Z5_CAPCH)
Solyc09g072865	4.34379e-136	0.438625	0.694	0.36	1.34158e-131	epidermis	ACC	Ribosomal protein L17 (AHRD V3.3 *** Q5I7K4_WHEAT)
Solyc02g005110	1.79809e-08	0.438153	0.278	0.079	0.00055534	cortex	ACC	MADS-box protein SOC1 (AHRD V3.3 --* XP_025887600.1)
Solyc12g089110	1.38065e-09	0.438024	0.558	0.272	4.26412e-05	procambium	ACC	Unknown protein
Solyc10g084310	9.07339e-12	0.437915	0.345	0.221	2.80232e-07	endodermis-like	Torin2	Ribosomal protein S23 (AHRD V3.3 *** A8IJQ4_CHLRE)
Solyc10g008120	4.7633e-13	0.437779	0.297	0.085	1.47115e-08	procambium	ACC	O-methyltransferase (AHRD V3.11 *** tr|A0A1B4Z3W3|A0A1B4Z3W3_9ROSA)
Solyc03g031970	5.9561e-08	0.437654	0.323	0.108	0.00183954	cortex	ACC	Auxin response factor (AHRD V3.3 *** E0A8P3_SOLLC)
Solyc11g069430	1.43606e-52	0.437585	0.447	0.273	4.43526e-48	xylem	Torin2	plasma membrane intrinsic protein 2.6
Solyc08g077510	7.10392e-12	0.437415	0.279	0.084	2.19405e-07	procambium	ACC	Poly(U)-specific endoribonuclease-B-like protein (AHRD V3.3 *** A0A2K3PLY2_TRIPR)
Solyc06g051750	9.96314e-07	0.437412	0.269	0.117	0.0307712	cortex	Torin2	Cytochrome P450 (AHRD V3.3 *** A0A200PWT8_9MAGN)
Solyc04g005860	1.92753e-71	0.436976	0.315	0.107	5.95317e-67	xylem	ACC	Protein ENHANCED DISEASE RESISTANCE 2 (AHRD V3.3 *** A0A1J3E5Z2_NOCCA)
Solyc06g007510	1.48877e-12	0.436096	0.501	0.361	4.59806e-08	endodermis-like	Torin2	Ubiquitin-conjugating enzyme (AHRD V3.3 *** A0A200PUP4_9MAGN)
Solyc10g051377	5.29481e-17	0.436085	0.86	0.557	1.6353e-12	endodermis-like	ACC	RNA-binding protein (AHRD V3.3 *** O24106_NICGU)
Solyc09g011670	5.76479e-61	0.435838	0.257	0.085	1.78045e-56	xylem	ACC	Adenine nucleotide alpha hydrolases-like superfamily protein (AHRD V3.3 *** A0A2U1NYH2_ARTAN)
Solyc05g055160	4.48015e-08	0.435481	0.499	0.332	0.00138369	procambium	Torin2	DnaJ protein (AHRD V3.3 *** Q43177_SOLTU)
Solyc02g083580	7.68976e-07	0.435012	0.255	0.104	0.0237498	procambium	ACC	Rac-like GTP binding protein (AHRD V3.3 *** Q9S821_PHYPA)
Solyc06g061230	2.64753e-07	0.43444	0.541	0.242	0.0081769	cortex	ACC	metallocarboxypeptidase inhibitor precursor (AHRD V3.3 -** NP_001275375.1)
Solyc07g064150	2.56913e-157	0.434428	0.48	0.197	7.93477e-153	epidermis	ACC	Protein translation factor SUI1-like protein (AHRD V3.3 *** A0A1U8FM48_CAPAN)
Solyc05g005080	8.61504e-10	0.434375	0.602	0.242	2.66076e-05	cortex	ACC	Endoglucanase (AHRD V3.3 *** A0A2G2V2B4_CAPBA)
Solyc01g080240	1.14858e-16	0.434241	0.519	0.238	3.5474e-12	phloem	ACC	mitogen-activated protein kinase 13
Solyc04g014460	5.83514e-08	0.434082	0.776	0.454	0.00180218	procambium	ACC	THO complex subunit 4D (AHRD V3.3 *** A0A2G3CDN8_CAPCH)
Solyc02g070550	2.76903e-16	0.433709	0.36	0.157	8.55216e-12	endodermis-like	ACC	La-related protein 6A (AHRD V3.3 *** A0A2G2XDP4_CAPBA)
Solyc04g049670	2.26323e-73	0.433549	0.461	0.188	6.98998e-69	xylem	ACC	Pseudo-response regulator (AHRD V3.3 *** X5I0R0_IPONI)
Solyc01g104670	1.81089e-08	0.432858	0.338	0.11	0.000559295	cortex	ACC	Tubby-like F-box protein (AHRD V3.3 *** A0A2G2XVV2_CAPAN)
Solyc05g011920	4.36508e-07	0.432502	0.398	0.16	0.0134816	cortex	ACC	ACT domain-containing protein (AHRD V3.3 *** A0A1Q3CHJ6_CEPFO)
Solyc06g050170	2.68871e-09	0.432461	0.333	0.128	8.30408e-05	procambium	ACC	Potassium transporter (AHRD V3.3 *** A0A1Q3B385_CEPFO)
Solyc01g094950	1.14114e-08	0.43238	0.586	0.261	0.000352441	cortex	ACC	Protein BPS1, chloroplastic (AHRD V3.3 *** A0A2G2YY51_CAPAN)
Solyc08g065320	7.91387e-18	0.432296	0.362	0.149	2.4442e-13	endodermis-like	ACC	green ripe-like 1
Solyc01g109660	3.7126e-18	0.430538	0.984	0.903	1.14664e-13	phloem	ACC	meloidogyne-induced giant cell protein DB275
Solyc03g123910	4.39075e-08	0.430446	0.436	0.167	0.00135608	cortex	ACC	Kelch repeat-containing protein (AHRD V3.3 *** A0A2G3D189_CAPCH)
Solyc02g093440	5.68754e-10	0.430366	0.321	0.119	1.7566e-05	procambium	ACC	Glucuronokinase 1 (AHRD V3.3 *** A0A1J3JMA3_NOCCA)
Solyc08g075520	5.3402e-56	0.430164	0.767	0.46	1.64932e-51	xylem	ACC	transglutaminase family protein (AHRD V3.3 *** AT4G19160.2)
Solyc08g008220	5.33098e-14	0.429837	0.53	0.286	1.64647e-09	endodermis-like	ACC	Ubiquitin-conjugating enzyme (AHRD V3.3 *** A0A200PUP4_9MAGN)
Solyc12g044330	3.99301e-09	0.429629	0.703	0.381	0.000123324	procambium	ACC	tonoplast intrinsic protein 2.1
Solyc01g109660	8.40454e-88	0.429623	0.996	0.91	2.59574e-83	xylem	ACC	meloidogyne-induced giant cell protein DB275
Solyc03g116750	1.25205e-06	0.42923	0.406	0.175	0.0386697	cortex	ACC	TOPLESS (AHRD V3.3 *** A0A1D5XWZ6_WHEAT)
Solyc07g055290	1.17897e-07	0.428502	0.271	0.084	0.00364124	cortex	ACC	LES245570 Rab11 GTPase
Solyc03g083380	2.30206e-113	0.428464	0.306	0.12	7.1099e-109	epidermis	ACC	O-acyltransferase WSD1-like (AHRD V3.11 *** tr|A0A2I4DRV2|A0A2I4DRV2_9ROSI)
Solyc09g082860	1.48214e-11	0.428222	0.286	0.122	4.57758e-07	phloem	ACC	ATP sulfurylase (AHRD V3.3 *** Q8SAG1_SOYBN)
Solyc09g150143	4.58949e-137	0.427922	0.376	0.147	1.41746e-132	epidermis	ACC	Unknown protein
Solyc09g065520	1.66646e-60	0.427918	0.415	0.179	5.14686e-56	xylem	ACC	Homocysteine S-methyltransferase (AHRD V3.11 *** tr|A0A200QYH8|A0A200QYH8_9MAGN)
Solyc10g008990	7.55878e-07	0.427693	0.316	0.117	0.0233453	cortex	ACC	Trafficking protein particle complex subunit 13 (AHRD V3.11 *** tr|A0A1J3IPC4|A0A1J3IPC4_NOCCA)
Solyc01g099840	3.33733e-07	0.427385	0.885	0.587	0.0103073	procambium	ACC	Dormancy/auxin associated protein (AHRD V3.3 *** A0A2K3MXX9_TRIPR)
Solyc04g056600	3.04553e-08	0.427105	0.256	0.069	0.00094061	cortex	ACC	Na+/H+ antiporter 2
Solyc12g096220	2.65723e-15	0.426936	0.703	0.4	8.20684e-11	endodermis-like	ACC	Rop guanine nucleotide exchange factor 14 (AHRD V3.3 *** A0A2G2VI54_CAPBA)
Solyc10g084310	4.43337e-11	0.426503	0.711	0.45	1.36925e-06	phloem	ACC	Ribosomal protein S23 (AHRD V3.3 *** A8IJQ4_CHLRE)
Solyc08g006890	6.6284e-08	0.425997	0.965	0.877	0.00204718	exodermis-like	Torin2	Tubulin alpha chain (AHRD V3.3 *** A0A1U8GD16_CAPAN)
Solyc07g062890	2.73273e-16	0.425988	0.34	0.143	8.44004e-12	endodermis-like	ACC	Protein yippee-like (AHRD V3.11 *** tr|A0A1U8EEB0|A0A1U8EEB0_CAPAN)
Solyc01g086920	6.04344e-09	0.425549	0.286	0.079	0.000186652	cortex	ACC	Leucine-rich repeat receptor-like protein (AHRD V3.3 *** H6V789_MALDO)
Solyc11g039950	5.88441e-13	0.424526	0.288	0.126	1.8174e-08	endodermis-like	ACC	Splicing factor 3B subunit 4 (AHRD V3.3 *-* A0A1J3HL99_NOCCA)
Solyc11g039950	4.48683e-07	0.424507	0.323	0.12	0.0138576	cortex	ACC	Splicing factor 3B subunit 4 (AHRD V3.3 *-* A0A1J3HL99_NOCCA)
Solyc04g049670	8.17205e-08	0.424455	0.309	0.172	0.00252394	procambium	Torin2	Pseudo-response regulator (AHRD V3.3 *** X5I0R0_IPONI)
Solyc05g056390	1.98754e-08	0.424384	0.285	0.182	0.000613851	phloem	Torin2	10 kDa chaperonin (AHRD V3.3 *** A0A1U8F6X5_CAPAN)
Solyc07g043130	2.24266e-55	0.424333	0.364	0.24	6.92647e-51	epidermis	Torin2	Phototropic-responsive NPH3 family protein (AHRD V3.3 *** A0A2U1NE60_ARTAN)
Solyc01g104560	2.24172e-07	0.423979	0.534	0.239	0.00692356	cortex	ACC	protein-protein interaction regulator family protein (AHRD V3.3 *** AT1G15200.1)
Solyc03g083530	1.07345e-128	0.423595	0.728	0.395	3.31535e-124	epidermis	ACC	40S ribosomal protein S13 (AHRD V3.3 *** A0A2I0WN36_9ASPA)
Solyc08g067960	8.18125e-08	0.423543	0.293	0.093	0.00252678	cortex	ACC	CHY-type/CTCHY-type/RING-type Zinc finger protein (AHRD V3.3 *** A0A2U1Q2D4_ARTAN)
Solyc01g095150	1.16599e-15	0.422714	0.278	0.109	3.60117e-11	endodermis-like	ACC	late embryogenesis-like protein
Solyc10g078300	7.9532e-15	0.421768	0.268	0.106	2.45635e-10	endodermis-like	ACC	Single-stranded nucleic acid binding R3H protein (AHRD V3.3 *** A0A2U1P9X7_ARTAN)
Solyc03g117420	1.39155e-71	0.421709	0.381	0.144	4.2978e-67	xylem	ACC	F-box/LRR-repeat protein 14-like (AHRD V3.3 *** A0A2I4G8X3_9ROSI)
Solyc01g095700	8.86759e-134	0.421685	0.291	0.101	2.73876e-129	epidermis	ACC	Abscisic acid receptor PYL10 (AHRD V3.3 *** A0A2G3BTC1_CAPCH)
Solyc08g075890	5.78659e-15	0.421581	0.358	0.159	1.78719e-10	endodermis-like	ACC	Serine/threonine-protein kinase MAK (AHRD V3.3 *-* A0A2G2XMD0_CAPBA)
Solyc10g150146	1.50745e-15	0.421452	0.455	0.219	4.65577e-11	endodermis-like	ACC	40S ribosomal protein S17 (AHRD V3.3 *** Q6RJY3_CAPAN)
Solyc06g070980	2.75082e-64	0.421333	0.329	0.201	8.49592e-60	epidermis	Torin2	Ubiquitin-conjugating enzyme (AHRD V3.3 *** A0A200QF19_9MAGN)
Solyc06g009020	7.18327e-11	0.421198	0.258	0.144	2.21855e-06	phloem	Torin2	Glutathione S-transferase (AHRD V3.3 *** A0A2G3C3Q3_CAPCH)
Solyc03g117420	2.20696e-132	0.420956	0.368	0.145	6.8162e-128	epidermis	ACC	F-box/LRR-repeat protein 14-like (AHRD V3.3 *** A0A2I4G8X3_9ROSI)
Solyc09g065520	1.97472e-135	0.42086	0.368	0.144	6.09892e-131	epidermis	ACC	Homocysteine S-methyltransferase (AHRD V3.11 *** tr|A0A200QYH8|A0A200QYH8_9MAGN)
Solyc10g086560	9.41714e-08	0.420393	0.406	0.188	0.00290848	procambium	ACC	Protein FAR-RED-ELONGATED HYPOCOTYL 1-LIKE (AHRD V3.3 --* FHL_ARATH)
Solyc08g006150	3.39892e-60	0.419862	0.351	0.14	1.04976e-55	xylem	ACC	Gamma-glutamylcyclotransferase (AHRD V3.3 *** A0A2G2W469_CAPBA)
Solyc10g039290	5.10655e-12	0.419697	0.447	0.303	1.57716e-07	endodermis-like	Torin2	Major facilitator superfamily protein (AHRD V3.3 *** A0A1P8AT47_ARATH)
Solyc07g052720	2.52356e-08	0.419357	0.301	0.093	0.0007794	cortex	ACC	MADS-box transcription factor (AHRD V3.3 *-* A0A2K3PNN3_TRIPR)
Solyc04g079970	7.78364e-08	0.419084	0.455	0.225	0.00240398	procambium	ACC	RUB1 conjugating enzyme
Solyc06g073300	2.67298e-58	0.418903	0.573	0.288	8.25549e-54	xylem	ACC	60S ribosomal protein L27 (AHRD V3.3 *** A0A2G3CAK1_CAPCH)
Solyc01g150152	8.71774e-134	0.418887	0.296	0.104	2.69247e-129	epidermis	ACC	Unknown protein
Solyc07g053760	2.28409e-118	0.418748	0.264	0.094	7.05442e-114	epidermis	ACC	Protein phosphatase 2C (AHRD V3.3 *** Q6QLU0_SOLLC)
Solyc02g072300	5.48096e-08	0.418238	0.504	0.215	0.0016928	cortex	ACC	SHAGGY-like kinase (AHRD V3.3 *** N0A047_WHEAT)
Solyc11g069090	1.23365e-128	0.417762	0.612	0.305	3.81013e-124	epidermis	ACC	ATP-binding ABC transporter (AHRD V3.3 *** X8JTB2_9HOMO)
Solyc02g064730	3.10016e-07	0.417664	0.758	0.49	0.00957484	procambium	ACC	DUF1909-domain-containing protein (AHRD V3.3 *** A0A1J7IYE1_9PEZI)
Solyc10g051377	2.91504e-130	0.417652	0.858	0.541	9.0031e-126	epidermis	ACC	RNA-binding protein (AHRD V3.3 *** O24106_NICGU)
Solyc07g017600	7.94074e-11	0.417213	0.273	0.085	2.4525e-06	procambium	ACC	Pectinesterase (AHRD V3.3 *** A0A1U8F5L9_CAPAN)
Solyc01g100970	1.96798e-14	0.416303	0.419	0.251	6.07811e-10	phloem	Torin2	Peptidase C15 (AHRD V3.3 *** A0A200R1U9_9MAGN)
Solyc01g088250	1.84253e-07	0.415655	0.293	0.096	0.00569067	cortex	ACC	SUN domain protein3
Solyc09g007080	4.29369e-15	0.41559	0.322	0.139	1.32611e-10	endodermis-like	ACC	Protein phosphatase 2C family protein (AHRD V3.3 *** A0A2U1Q2B2_ARTAN)
Solyc04g074800	7.39867e-09	0.415069	0.271	0.072	0.000228508	cortex	ACC	craniofacial development protein 1 (AHRD V3.3 *** A0A2I4E4C8_9ROSI)
Solyc12g017240	5.86019e-68	0.414423	0.304	0.105	1.80992e-63	xylem	ACC	xyloglucan endo-transglycosylase B1
Solyc09g092380	6.63445e-13	0.414341	0.994	0.924	2.04905e-08	procambium	ACC	S-adenosyl-l-homocysteine hydrolase
Solyc10g007500	6.58949e-45	0.413734	0.372	0.224	2.03517e-40	xylem	Torin2	mitogen-activated protein kinase 10
Solyc09g010860	2.21337e-07	0.413404	0.292	0.205	0.00683598	endodermis-like	Torin2	Expansin (AHRD V3.11 *** tr|Q9ZP32|Q9ZP32_SOLLC)
Solyc01g101040	7.27746e-08	0.41338	0.466	0.194	0.00224764	cortex	ACC	ATP-citrate synthase (AHRD V3.3 *** B6TD54_MAIZE)
Solyc07g064150	6.96263e-09	0.412269	0.582	0.297	0.000215041	procambium	ACC	Protein translation factor SUI1-like protein (AHRD V3.3 *** A0A1U8FM48_CAPAN)
Solyc01g095460	6.83549e-14	0.412007	0.265	0.109	2.11114e-09	endodermis-like	ACC	Common plant regulatory factor 1 (AHRD V3.3 *** A0A1U8DT23_CAPAN)
Solyc11g039950	1.69363e-65	0.411266	0.304	0.107	5.23079e-61	xylem	ACC	Splicing factor 3B subunit 4 (AHRD V3.3 *-* A0A1J3HL99_NOCCA)
Solyc08g006890	1.03038e-204	0.411241	0.997	0.921	3.18232e-200	epidermis	ACC	Tubulin alpha chain (AHRD V3.3 *** A0A1U8GD16_CAPAN)
Solyc06g036290	1.90295e-11	0.411119	0.271	0.055	5.87726e-07	cortex	ACC	heat shock protein 90
Solyc03g006360	1.73733e-07	0.410823	0.406	0.189	0.00536575	procambium	ACC	Auxin-repressed protein (AHRD V3.3 *** A9YSI8_TOBAC)
Solyc10g006480	2.79591e-61	0.410421	0.291	0.104	8.63516e-57	xylem	ACC	Polyubiquitin (AHRD V3.3 *** F1SY21_MESCR)
Solyc11g006550	1.21735e-09	0.410234	0.264	0.155	3.75979e-05	phloem	Torin2	urate oxidase
Solyc02g094640	1.57913e-06	0.410233	0.253	0.108	0.0487716	cortex	Torin2	Acetyl-coenzyme A synthetase (AHRD V3.3 *** A0A2G2XHZ6_CAPBA)
Solyc04g081490	5.826e-57	0.409692	0.708	0.392	1.79936e-52	xylem	ACC	beta-tubulin
Solyc01g058320	5.30583e-123	0.409138	0.498	0.233	1.63871e-118	epidermis	ACC	transmembrane protein (AHRD V3.3 *-* AT3G17120.5)
Solyc02g070550	7.44671e-134	0.409123	0.402	0.165	2.29991e-129	epidermis	ACC	La-related protein 6A (AHRD V3.3 *** A0A2G2XDP4_CAPBA)
Solyc06g018050	2.06786e-07	0.408683	0.263	0.081	0.0063866	cortex	ACC	Calcium uptake protein mitochondrial-like (AHRD V3.3 *** A0A2K3MWX9_TRIPR)
Solyc08g067960	1.13831e-17	0.408112	0.282	0.103	3.51568e-13	endodermis-like	ACC	CHY-type/CTCHY-type/RING-type Zinc finger protein (AHRD V3.3 *** A0A2U1Q2D4_ARTAN)
Solyc02g077880	1.11471e-127	0.408098	0.496	0.227	3.44278e-123	epidermis	ACC	Auxin-repressed protein (AHRD V3.3 *** A9YSI8_TOBAC)
Solyc01g160380	9.26985e-17	0.408076	0.477	0.211	2.86299e-12	phloem	ACC	Zinc finger A20 and AN1 domain-containing stress-associated protein 8 (AHRD V3.11 *** tr|A0A2G2UWG6|A0A2G2UWG6_CAPBA)
Solyc09g098540	3.03403e-55	0.407994	0.537	0.264	9.37059e-51	xylem	ACC	Chitinase-like protein (AHRD V3.3 *** Q6JX03_GOSHI)
Solyc01g160380	3.18945e-07	0.407877	0.418	0.207	0.00985061	procambium	ACC	Zinc finger A20 and AN1 domain-containing stress-associated protein 8 (AHRD V3.11 *** tr|A0A2G2UWG6|A0A2G2UWG6_CAPBA)
Solyc01g106000	1.44337e-11	0.407543	0.275	0.126	4.45786e-07	endodermis-like	ACC	Nicotinamidase 1 (AHRD V3.11 *** tr|A0A1U8DWC4|A0A1U8DWC4_CAPAN)
Solyc12g011023	2.31456e-62	0.407489	0.384	0.248	7.14851e-58	epidermis	Torin2	Xyloglucan endotransglucosylase/hydrolase (AHRD V3.3 *** Q6RHX7_SOLLC)
Solyc07g064130	9.10504e-139	0.406943	0.419	0.173	2.81209e-134	epidermis	ACC	Polyubiquitin (AHRD V3.3 *** F1SY21_MESCR)
Solyc06g036050	1.28996e-110	0.406728	0.727	0.417	3.98405e-106	epidermis	ACC	60S ribosomal protein L36 (AHRD V3.3 *-* A0A2G2Z8V1_CAPAN)
Solyc07g065840	3.08814e-91	0.406595	0.766	0.602	9.53771e-87	epidermis	Torin2	molecular chaperone Hsp90-2
Solyc06g036050	1.63667e-16	0.406546	0.775	0.447	5.05486e-12	endodermis-like	ACC	60S ribosomal protein L36 (AHRD V3.3 *-* A0A2G2Z8V1_CAPAN)
Solyc04g074230	7.76923e-08	0.406378	0.617	0.292	0.00239953	cortex	ACC	SIG74 14-3-3 family protein
Solyc08g008350	1.17482e-58	0.406031	0.424	0.185	3.62844e-54	xylem	ACC	ribosome maturation factor (AHRD V3.3 *** AT4G10970.7)
Solyc03g120470	2.44933e-47	0.405611	0.25	0.125	7.56475e-43	xylem	Torin2	tonoplast intrinsic protein 2.2
Solyc01g081010	7.48028e-141	0.405419	0.457	0.192	2.31029e-136	epidermis	ACC	Nucleolar GTP-binding protein 1 (AHRD V3.3 *** A0A1U8EKU8_CAPAN)
Solyc08g006150	1.11351e-121	0.404907	0.268	0.093	3.43908e-117	epidermis	ACC	Gamma-glutamylcyclotransferase (AHRD V3.3 *** A0A2G2W469_CAPBA)
Solyc05g008090	7.29849e-65	0.404649	0.283	0.096	2.25414e-60	xylem	ACC	TPX2 (Targeting protein for Xklp2) protein family (AHRD V3.3 *-* A0A2U1NUC4_ARTAN)
Solyc10g008110	1.69588e-10	0.404431	0.485	0.21	5.23772e-06	procambium	ACC	Acyl-coenzyme A oxidase (AHRD V3.3 *** A0A1U8EF39_CAPAN)
Solyc06g083190	1.06367e-13	0.404136	0.448	0.227	3.28513e-09	endodermis-like	ACC	Peptidylprolyl isomerase (AHRD V3.3 *** A0A2G3CCB5_CAPCH)
Solyc10g150146	4.84154e-130	0.403937	0.445	0.193	1.49531e-125	epidermis	ACC	40S ribosomal protein S17 (AHRD V3.3 *** Q6RJY3_CAPAN)
Solyc08g008230	1.1997e-07	0.40326	0.388	0.181	0.00370527	procambium	ACC	Arabinogalactan peptide (AHRD V3.11 *** tr|A0A200Q7C1|A0A200Q7C1_9MAGN)
Solyc02g090930	5.11842e-38	0.402889	0.252	0.139	1.58082e-33	xylem	Torin2	Lipase (AHRD V3.3 *** A0A200QYW4_9MAGN)
Solyc01g008080	1.02866e-10	0.402463	0.52	0.388	3.17701e-06	endodermis-like	Torin2	40S ribosomal protein S27 (AHRD V3.3 *** S8E0G1_9LAMI)
Solyc08g077780	9.62024e-54	0.40206	0.274	0.103	2.97121e-49	xylem	ACC	Protein kinase (AHRD V3.3 *** O65765_CRAPL)
Solyc01g111600	1.71758e-07	0.402043	0.308	0.105	0.00530473	cortex	ACC	Heavy metal-associated isoprenylated plant protein (AHRD V3.3 *** A0A2R6QQA6_ACTCH)
Solyc04g009770	4.69464e-138	0.401985	0.537	0.246	1.44994e-133	epidermis	ACC	DnaJ protein (AHRD V3.3 *** Q43177_SOLTU)
Solyc02g030170	1.37558e-13	0.401578	0.701	0.403	4.24849e-09	phloem	ACC	DWARF1/DIMINUTO
Solyc01g079820	3.52373e-07	0.401519	0.391	0.156	0.010883	cortex	ACC	Peroxiredoxin (AHRD V3.3 *** H6VUU5_9FABA)
Solyc01g099840	1.39267e-11	0.401477	0.795	0.523	4.30125e-07	phloem	ACC	Dormancy/auxin associated protein (AHRD V3.3 *** A0A2K3MXX9_TRIPR)
Solyc08g065320	1.17452e-09	0.401305	0.345	0.132	3.62751e-05	procambium	ACC	green ripe-like 1
Solyc12g017240	2.73754e-17	0.401212	0.275	0.1	8.45488e-13	endodermis-like	ACC	xyloglucan endo-transglycosylase B1
Solyc06g069120	1.96604e-08	0.401081	0.497	0.323	0.000607212	procambium	Torin2	BnaA05g33450D protein (AHRD V3.3 *** A0A078J4B8_BRANA)
Solyc09g083290	1.70211e-14	0.400845	0.452	0.225	5.25696e-10	endodermis-like	ACC	auxin-regulated IAA14
Solyc04g078195	1.81173e-13	0.40072	0.494	0.244	5.59551e-09	phloem	ACC	Gibberellin-regulated protein (AHRD V3.3 *** K0E174_POPTO)
Solyc01g104470	1.44891e-08	0.400529	0.271	0.176	0.000447494	endodermis-like	Torin2	Ribosome assembly factor mrt4 (AHRD V3.3 *** A0A328DGN8_9ASTE)
Solyc10g008110	4.36104e-09	0.400437	0.564	0.227	0.000134691	cortex	ACC	Acyl-coenzyme A oxidase (AHRD V3.3 *** A0A1U8EF39_CAPAN)
Solyc03g113910	5.77046e-08	0.400274	0.301	0.208	0.00178221	endodermis-like	Torin2	Gibberellin-regulated protein 14 (AHRD V3.3 *** A0A2G3AWC5_CAPCH)
Solyc01g105140	3.28626e-07	0.399971	0.271	0.086	0.0101496	cortex	ACC	Arginine/serine-rich splicing factor, putative, expressed (AHRD V3.3 *-* Q6AVF4_ORYSJ)
Solyc11g069790	2.18787e-127	0.399764	0.275	0.095	6.75724e-123	epidermis	ACC	60 kDa chaperonin (AHRD V3.3 *** B2IXD2_NOSP7)
Solyc09g092380	7.65615e-86	0.399562	0.996	0.923	2.3646e-81	xylem	ACC	S-adenosyl-l-homocysteine hydrolase
Solyc05g008010	4.85959e-09	0.398985	0.399	0.291	0.000150088	endodermis-like	Torin2	60S ribosomal protein L31 (AHRD V3.3 *** A0A1U8ELH9_CAPAN)
Solyc05g056390	2.77363e-11	0.398359	0.377	0.182	8.56635e-07	phloem	ACC	10 kDa chaperonin (AHRD V3.3 *** A0A1U8F6X5_CAPAN)
Solyc02g150146	4.36891e-65	0.398098	0.289	0.098	1.34934e-60	xylem	ACC	Receptor-like protein kinase (AHRD V3.3 *-* A0A2K3LZH3_TRIPR)
Solyc01g111510	1.11993e-06	0.397208	0.338	0.132	0.0345889	cortex	ACC	Ascorbate peroxidase (AHRD V3.3 *** Q8W4V7_CAPAN)
Solyc09g074930	6.968e-53	0.397117	0.672	0.368	2.15207e-48	xylem	ACC	REF/SRPP-like protein (AHRD V3.3 *** A0A2G3CTD5_CAPCH)
Solyc09g098360	3.33347e-129	0.39705	0.427	0.182	1.02954e-124	epidermis	ACC	ribosome biogenesis protein NSA2 homolog (AHRD V3.11 *** tr|A0A2I4H4X0|A0A2I4H4X0_9ROSI)
Solyc01g111600	1.03583e-17	0.396425	0.388	0.163	3.19915e-13	endodermis-like	ACC	Heavy metal-associated isoprenylated plant protein (AHRD V3.3 *** A0A2R6QQA6_ACTCH)
Solyc01g080240	1.42809e-09	0.396361	0.527	0.243	4.41066e-05	procambium	ACC	mitogen-activated protein kinase 13
Solyc02g036350	4.26021e-134	0.395084	0.962	0.742	1.31577e-129	epidermis	ACC	1-aminocyclopropane-1-carboxylate oxidase EF501822
Solyc06g083190	4.22429e-07	0.395082	0.314	0.227	0.0130467	endodermis-like	Torin2	Peptidylprolyl isomerase (AHRD V3.3 *** A0A2G3CCB5_CAPCH)
Solyc09g092380	5.098e-09	0.394356	0.992	0.914	0.000157452	cortex	ACC	S-adenosyl-l-homocysteine hydrolase
Solyc05g007180	1.15759e-13	0.394101	0.59	0.327	3.57523e-09	endodermis-like	ACC	jasmonic acid 1
Solyc02g036350	4.15996e-18	0.393872	0.971	0.693	1.2848e-13	phloem	ACC	1-aminocyclopropane-1-carboxylate oxidase EF501822
Solyc05g018810	1.42706e-13	0.393131	0.49	0.253	4.40746e-09	endodermis-like	ACC	Nucleosome assembly protein family (AHRD V3.11 *** tr|A9TVZ4|A9TVZ4_PHYPA)
Solyc04g007970	5.39479e-132	0.392471	0.295	0.104	1.66618e-127	epidermis	ACC	Ubiquitin-conjugating enzyme variant (AHRD V3.3 *** V5KX13_SOLLC)
Solyc01g080240	9.66488e-16	0.392292	0.522	0.259	2.985e-11	endodermis-like	ACC	mitogen-activated protein kinase 13
Solyc03g033310	4.48514e-08	0.392252	0.388	0.174	0.00138524	procambium	ACC	RNA-binding (RRM/RBD/RNP motifs) family protein (AHRD V3.11 *-* tr|F4JNU2|F4JNU2_ARATH)
Solyc12g044720	2.83131e-140	0.392042	0.482	0.207	8.7445e-136	epidermis	ACC	60S ribosomal protein L28 (AHRD V3.3 *** B3TLS3_ELAGV)
Solyc01g095410	5.43914e-14	0.391893	0.388	0.183	1.67988e-09	endodermis-like	ACC	eukaryotic translation initiation factor 1A-like (AHRD V3.3 *** A0A2I4HKY5_9ROSI)
Solyc03g123520	2.46276e-15	0.391731	0.312	0.13	7.60623e-11	endodermis-like	ACC	Phosphoinositide phosphatase SAC2 (AHRD V3.3 *** A0A2G3D1F1_CAPCH)
Solyc10g083520	1.34648e-06	0.391465	0.429	0.187	0.0415859	cortex	ACC	Transcriptional activator (DUF662) (AHRD V3.3 *** Q3EBM1_ARATH)
Solyc07g064130	5.26352e-17	0.391462	0.388	0.169	1.62564e-12	endodermis-like	ACC	Polyubiquitin (AHRD V3.3 *** F1SY21_MESCR)
Solyc07g062910	4.2588e-09	0.391286	0.345	0.137	0.000131533	procambium	ACC	Protein yippee-like (AHRD V3.3 *** A0A1U8EEB0_CAPAN)
Solyc07g051850	7.92668e-08	0.391242	0.37	0.164	0.00244815	procambium	ACC	aspartic proteinase-like (AHRD V3.3 *** A0A2I4H0Z7_9ROSI)
Solyc02g083250	4.01931e-15	0.391108	0.28	0.112	1.24136e-10	endodermis-like	ACC	Cellular retinaldehyde-binding/triple function, C-terminal (AHRD V3.3 *** B6SN40_MAIZE)
Solyc12g044330	5.85568e-15	0.390954	0.665	0.366	1.80853e-10	endodermis-like	ACC	tonoplast intrinsic protein 2.1
Solyc10g085850	1.3367e-37	0.390454	0.664	0.405	4.12841e-33	xylem	ACC	TPSI1 protein (AHRD V3.3 *** Q41336_SOLLC)
Solyc05g006650	3.36647e-18	0.390392	0.279	0.087	1.03974e-13	phloem	ACC	bHLH transcription factor 036
Solyc12g096560	6.61104e-122	0.390333	0.471	0.215	2.04182e-117	epidermis	ACC	Apyrase-like protein (AHRD V3.3 *** A0MWC2_TOBAC)
Solyc01g005820	1.39247e-06	0.389974	0.836	0.528	0.0430064	procambium	ACC	Serine/arginine-rich-splicing factor SCL30A (AHRD V3.3 *** A0A0M9UMR8_NICAT)
Solyc09g083290	1.23183e-06	0.389944	0.268	0.15	0.0380452	procambium	Torin2	auxin-regulated IAA14
Solyc01g100350	1.14518e-11	0.389912	0.506	0.264	3.53688e-07	phloem	ACC	GTP-binding protein (AHRD V3.3 *** Q9SDK4_ORYSJ)
Solyc07g006160	6.4561e-07	0.389786	0.267	0.186	0.0199397	endodermis-like	Torin2	AFG1-like ATPase family protein (AHRD V3.3 *** A0A2U1Q7V4_ARTAN)
Solyc05g006650	6.02939e-124	0.389545	0.402	0.171	1.86218e-119	epidermis	ACC	bHLH transcription factor 036
Solyc12g094620	1.41578e-11	0.388698	0.908	0.783	4.37263e-07	procambium	Torin2	catalase
Solyc02g094130	5.12307e-08	0.388633	0.293	0.157	0.00158226	procambium	Torin2	DCD (Development and Cell Death) domain protein (AHRD V3.3 *-* A0A2U1P2J5_ARTAN)
Solyc02g075610	1.13872e-07	0.388413	0.558	0.291	0.00351693	procambium	ACC	Golgin candidate 6 (AHRD V3.3 *-* A0A2G2XK18_CAPBA)
Solyc09g018750	8.56374e-08	0.388367	0.77	0.444	0.00264491	procambium	ACC	CBS domain protein (AHRD V3.3 *** A0A2K3NEI1_TRIPR)
Solyc01g101060	3.36157e-09	0.388132	0.483	0.355	0.000103822	phloem	Torin2	S-adenosyl-L-methionine synthetase
Solyc02g083320	3.14256e-12	0.387755	0.455	0.296	9.70581e-08	phloem	Torin2	RNA-binding (RRM/RBD/RNP motif) family protein (AHRD V3.3 *-* A0A2K3NPI1_TRIPR)
Solyc02g150146	2.40595e-09	0.387334	0.255	0.085	7.43078e-05	procambium	ACC	Receptor-like protein kinase (AHRD V3.3 *-* A0A2K3LZH3_TRIPR)
Solyc04g014460	1.3913e-06	0.387116	0.707	0.378	0.0429703	cortex	ACC	THO complex subunit 4D (AHRD V3.3 *** A0A2G3CDN8_CAPCH)
Solyc09g082060	6.41515e-15	0.387059	0.357	0.146	1.98132e-10	phloem	ACC	Cysteine synthase (AHRD V3.3 *** A0A1U8GCP9_CAPAN)
Solyc02g083320	1.02823e-50	0.387028	0.638	0.349	3.17569e-46	xylem	ACC	RNA-binding (RRM/RBD/RNP motif) family protein (AHRD V3.3 *-* A0A2K3NPI1_TRIPR)
Solyc10g080390	8.14234e-10	0.38697	0.285	0.098	2.51476e-05	procambium	ACC	serine/threonine-protein kinase Nek6-like isoform X1 (AHRD V3.3 *** A0A2I4G4E6_9ROSI)
Solyc04g017690	5.98787e-08	0.386738	0.489	0.199	0.00184935	cortex	ACC	Protein EARLY RESPONSIVE TO DEHYDRATION 15 (AHRD V3.3 *** A0A1U8FFS2_CAPAN)
Solyc02g036350	5.50407e-15	0.386655	0.975	0.788	1.69993e-10	endodermis-like	ACC	1-aminocyclopropane-1-carboxylate oxidase EF501822
Solyc09g092520	5.91897e-15	0.38665	0.312	0.118	1.82807e-10	phloem	ACC	xyloglucan endotransglycosylase
Solyc12g044330	5.25826e-51	0.386514	0.783	0.47	1.62401e-46	xylem	ACC	tonoplast intrinsic protein 2.1
Solyc03g121820	1.34078e-13	0.386355	0.386	0.171	4.14101e-09	phloem	ACC	Casein kinase (AHRD V3.3 *** A2I5G0_BETVU)
Solyc11g068420	1.10758e-14	0.385685	0.512	0.263	3.42076e-10	endodermis-like	ACC	Ribosomal protein (AHRD V3.3 *** Q6ER67_ORYSJ)
Solyc03g113680	4.29089e-08	0.385527	0.291	0.114	0.00132524	procambium	ACC	Microtubule-associated protein TORTIFOLIA1 (AHRD V3.3 *** A0A2K3N0J0_TRIPR)
Solyc11g062190	5.1613e-07	0.385349	0.251	0.17	0.0159407	endodermis-like	Torin2	ADP,ATP carrier protein, mitochondrial (AHRD V3.3 *** A0A2G3CB84_CAPCH)
Solyc07g064150	3.21249e-16	0.385261	0.462	0.218	9.92178e-12	endodermis-like	ACC	Protein translation factor SUI1-like protein (AHRD V3.3 *** A0A1U8FM48_CAPAN)
Solyc01g006190	8.8847e-09	0.385169	0.309	0.119	0.000274404	procambium	ACC	E3 ubiquitin-protein ligase (AHRD V3.3 *** A0A1U8H1Q2_CAPAN)
Solyc01g104560	2.42029e-13	0.385081	0.49	0.26	7.47508e-09	endodermis-like	ACC	protein-protein interaction regulator family protein (AHRD V3.3 *** AT1G15200.1)
Solyc01g090200	1.17044e-08	0.385055	0.297	0.114	0.000361491	procambium	ACC	Glycine-tRNA ligase (AHRD V3.11 *** tr|A0A2U1L4F3|A0A2U1L4F3_ARTAN)
Solyc03g120470	7.20599e-17	0.384671	0.334	0.122	2.22557e-12	phloem	ACC	tonoplast intrinsic protein 2.2
Solyc04g008640	3.9962e-07	0.383905	0.368	0.144	0.0123423	cortex	ACC	conserved oligomeric Golgi complex subunit 3 (AHRD V3.3 *** A0A2I4FHP6_9ROSI)
Solyc02g061980	4.25277e-08	0.383165	0.376	0.134	0.00131347	cortex	ACC	la-related protein 1C-like (AHRD V3.3 *** A0A2I4FDA4_9ROSI)
Solyc11g039950	2.06619e-09	0.382387	0.273	0.094	6.38144e-05	procambium	ACC	Splicing factor 3B subunit 4 (AHRD V3.3 *-* A0A1J3HL99_NOCCA)
Solyc01g100350	6.74774e-08	0.381777	0.533	0.275	0.00208404	procambium	ACC	GTP-binding protein (AHRD V3.3 *** Q9SDK4_ORYSJ)
Solyc11g028100	4.09844e-15	0.381638	0.425	0.202	1.2658e-10	endodermis-like	ACC	Elongation factor 1-gamma (AHRD V3.3 *** A0A2G2YHE8_CAPAN)
Solyc09g010520	4.5356e-09	0.381569	0.526	0.211	0.000140082	cortex	ACC	ADP-ribosylation factor GTPase-activating protein 1 (AHRD V3.3 *** A0A1U8EA26_CAPAN)
Solyc01g099770	4.94572e-31	0.381508	0.98	0.92	1.52749e-26	endodermis-like	Torin2	meloidogyne-induced giant cell protein DB141
Solyc11g011220	2.66187e-12	0.3813	0.295	0.123	8.22119e-08	phloem	ACC	transmembrane protein (Protein of unknown function DUF2359%2C transmembrane) (AHRD V3.3 *** AT1G23170.2)
Solyc02g065170	1.55905e-48	0.381233	0.34	0.227	4.81513e-44	epidermis	Torin2	L-ascorbate oxidase-like protein (AHRD V3.3 *** A0A2G3D2Z5_CAPCH)
Solyc10g005260	8.0252e-08	0.380982	0.473	0.239	0.00247858	procambium	ACC	RNA-binding protein (AHRD V3.3 *** A0A2K3PBB6_TRIPR)
Solyc03g006360	8.37791e-08	0.380459	0.336	0.189	0.00258752	procambium	Torin2	Auxin-repressed protein (AHRD V3.3 *** A9YSI8_TOBAC)
Solyc01g089980	1.8686e-11	0.379993	0.468	0.312	5.77117e-07	phloem	Torin2	ELMO/CED-12 family protein (AHRD V3.3 *** Q8VZ78_ARATH)
Solyc11g069430	2.47305e-11	0.379971	0.467	0.312	7.63802e-07	phloem	Torin2	plasma membrane intrinsic protein 2.6
Solyc04g080700	5.86264e-08	0.379656	0.376	0.136	0.00181068	cortex	ACC	Bifunctional nuclease 2 (AHRD V3.3 *** A0A2G3AX92_CAPCH)
Solyc10g078530	6.64586e-17	0.379606	0.302	0.116	2.05257e-12	endodermis-like	ACC	Patatin (AHRD V3.3 *** A0A2G3BI67_CAPCH)
Solyc11g030550	1.84233e-12	0.379581	0.258	0.111	5.69004e-08	endodermis-like	ACC	Cyclin (AHRD V3.3 *-* A0A200PQW1_9MAGN)
Solyc05g015980	1.60735e-06	0.379538	0.424	0.217	0.0496429	procambium	ACC	Gap junction beta-4 protein (AHRD V3.3 *** AT5G13100.1)
Solyc02g065765	1.07241e-11	0.379467	0.286	0.121	3.31212e-07	phloem	ACC	COBRA-like protein (AHRD V3.3 *** K4B708_SOLLC)
Solyc02g086930	1.67397e-16	0.379064	0.705	0.367	5.17005e-12	phloem	ACC	Homeobox-leucine zipper protein HAT5 (AHRD V3.3 *** A0A2G2XIE8_CAPBA)
Solyc09g098540	5.87504e-19	0.379048	0.527	0.242	1.81451e-14	endodermis-like	ACC	Chitinase-like protein (AHRD V3.3 *** Q6JX03_GOSHI)
Solyc11g006460	1.09268e-59	0.378954	0.452	0.309	3.37474e-55	epidermis	Torin2	DnaJ protein (AHRD V3.3 *** Q43177_SOLTU)
Solyc08g005800	1.24738e-08	0.378713	0.533	0.268	0.000385252	procambium	ACC	Pectin acetylesterase (AHRD V3.3 *** A0A1U8F2I8_CAPAN)
Solyc06g051750	1.74308e-07	0.378525	0.331	0.117	0.0053835	cortex	ACC	Cytochrome P450 (AHRD V3.3 *** A0A200PWT8_9MAGN)
Solyc10g007500	7.08192e-19	0.378507	0.558	0.249	2.18725e-14	phloem	ACC	mitogen-activated protein kinase 10
Solyc06g083500	8.19156e-47	0.378391	0.42	0.3	2.52996e-42	epidermis	Torin2	Serine/threonine-protein kinase PBS1 (AHRD V3.11 *** tr|A0A2G2WN41|A0A2G2WN41_CAPBA)
Solyc03g071570	4.15636e-07	0.378309	0.331	0.122	0.0128369	cortex	ACC	Pectate lyase (AHRD V3.3 *** A0A2G2X594_CAPBA)
Solyc05g007210	1.22318e-66	0.3782	0.304	0.105	3.7778e-62	xylem	ACC	Transcription factor PRE4 (AHRD V3.3 *** A0A2G2VLX3_CAPBA)
Solyc06g009210	1.20889e-51	0.377441	0.927	0.703	3.73366e-47	xylem	ACC	Ribosomal protein L19 (AHRD V3.11 *** tr|A0A2G2WGH9|A0A2G2WGH9_CAPBA)
Solyc04g076380	6.40005e-16	0.377426	0.416	0.172	1.97666e-11	phloem	ACC	NADPH--cytochrome P450 reductase (AHRD V3.3 *** A0A2G3CP38_CAPCH)
Solyc04g007710	1.82715e-10	0.377414	0.43	0.283	5.64314e-06	phloem	Torin2	mitogen-activated protein kinase 14
Solyc01g074030	4.03605e-17	0.377171	0.308	0.107	1.24653e-12	phloem	ACC	Beta-glucosidase (AHRD V3.3 *** Q43014_PRUAV)
Solyc02g038803	1.67648e-08	0.37668	0.297	0.117	0.00051778	procambium	ACC	Eukaryotic translation initiation factor 6 (AHRD V3.11 *** tr|A0A2G3A551|A0A2G3A551_CAPAN)
Solyc03g111230	2.76903e-104	0.376135	0.734	0.427	8.55215e-100	epidermis	ACC	60S ribosomal protein L17 (AHRD V3.3 *** A0A2U1LCZ6_ARTAN)
Solyc07g065840	1.77728e-16	0.375689	0.76	0.615	5.48914e-12	endodermis-like	Torin2	molecular chaperone Hsp90-2
Solyc05g014030	2.32991e-14	0.375338	0.265	0.105	7.19593e-10	endodermis-like	ACC	Regulator of chromosome condensation (RCC1) family protein (AHRD V3.3 *** Q9LU80_ARATH)
Solyc07g063130	1.0099e-06	0.375237	0.256	0.084	0.0311907	cortex	ACC	Protein kinase domain (AHRD V3.3 *** A0A200QBC6_9MAGN)
Solyc08g006890	1.43579e-11	0.374758	1	0.933	4.43445e-07	procambium	ACC	Tubulin alpha chain (AHRD V3.3 *** A0A1U8GD16_CAPAN)
Solyc11g068830	1.47348e-134	0.373578	0.347	0.131	4.55086e-130	epidermis	ACC	Uridine 5'-monophosphate synthase (AHRD V3.3 *** A0A1U8EL35_CAPAN)
Solyc08g081945	8.55191e-10	0.373546	0.262	0.128	2.64126e-05	endodermis-like	ACC	Ubiquitin conjugating enzyme (AHRD V3.3 *** B3TLN8_ELAGV)
Solyc05g044610	1.42925e-07	0.373175	0.279	0.112	0.00441423	procambium	ACC	vacuolar protein sorting-associated protein 8 homolog (AHRD V3.3 *** A0A2I4ETR7_9ROSI)
Solyc03g078400	3.65704e-12	0.37296	0.843	0.598	1.12948e-07	endodermis-like	ACC	actin
Solyc01g080240	2.07137e-113	0.372889	0.587	0.3	6.39742e-109	epidermis	ACC	mitogen-activated protein kinase 13
Solyc12g089240	1.63173e-07	0.372224	0.602	0.27	0.0050396	cortex	ACC	B-box zinc finger protein 22 (AHRD V3.3 *** A0A1U8F0C2_CAPAN)
Solyc04g077970	8.32666e-140	0.371899	0.446	0.187	2.57169e-135	epidermis	ACC	Adenine phosphoribosyltransferase 3 (AHRD V3.11 *** tr|A0A2G3CPQ3|A0A2G3CPQ3_CAPCH)
Solyc05g015500	1.90778e-08	0.371824	0.37	0.157	0.000589219	procambium	ACC	RanBP2-type zinc finger protein (AHRD V3.3 *** A0A2G2YF90_CAPAN)
Solyc01g103540	4.73318e-43	0.371613	0.545	0.374	1.46184e-38	xylem	Torin2	Evolutionarily conserved C-terminal region 2 (AHRD V3.3 *-* F4JDC2_ARATH)
Solyc10g086410	2.72794e-56	0.371409	0.276	0.1	8.42525e-52	xylem	ACC	LEHSC270 hsc-2heat shock protein cognate 70
Solyc11g069490	7.29333e-07	0.371405	0.338	0.127	0.0225254	cortex	ACC	SIT4 phosphatase-associated family protein (AHRD V3.3 *** A0A2U1PT03_ARTAN)
Solyc09g092380	4.91288e-17	0.371264	0.994	0.922	1.51734e-12	phloem	ACC	S-adenosyl-l-homocysteine hydrolase
Solyc09g150143	3.00675e-13	0.371223	0.416	0.19	9.28635e-09	phloem	ACC	Unknown protein
Solyc07g032180	9.47587e-14	0.370961	0.526	0.258	2.92662e-09	phloem	ACC	1-acylglycerol-3-phosphate O-acyltransferase (AHRD V3.3 *** A0A2G2YMS0_CAPAN)
Solyc03g083530	3.45387e-13	0.370843	0.688	0.408	1.06673e-08	endodermis-like	ACC	40S ribosomal protein S13 (AHRD V3.3 *** A0A2I0WN36_9ASPA)
Solyc08g006890	4.8548e-82	0.370843	0.998	0.94	1.49941e-77	xylem	ACC	Tubulin alpha chain (AHRD V3.3 *** A0A1U8GD16_CAPAN)
Solyc06g083190	5.8736e-08	0.370779	0.415	0.298	0.00181406	phloem	Torin2	Peptidylprolyl isomerase (AHRD V3.3 *** A0A2G3CCB5_CAPCH)
Solyc03g078400	2.13207e-07	0.370574	0.897	0.67	0.00658491	procambium	ACC	actin
Solyc03g123390	6.08167e-57	0.370419	0.291	0.108	1.87832e-52	xylem	ACC	Alpha/beta-Hydrolases superfamily protein (AHRD V3.3 *** Q9LNR2_ARATH)
Solyc05g005080	2.65085e-07	0.370351	0.279	0.151	0.00818716	procambium	Torin2	Endoglucanase (AHRD V3.3 *** A0A2G2V2B4_CAPBA)
Solyc06g007510	3.81171e-62	0.370099	0.493	0.341	1.17725e-57	epidermis	Torin2	Ubiquitin-conjugating enzyme (AHRD V3.3 *** A0A200PUP4_9MAGN)
Solyc04g008540	3.13593e-12	0.370097	0.286	0.117	9.68531e-08	phloem	ACC	LeTH1tobamovirus multiplication 1 homolog
Solyc06g050980	4.5403e-59	0.370019	0.301	0.111	1.40227e-54	xylem	ACC	Ferritin (AHRD V3.3 *** A0A2G2WIC5_CAPBA)
Solyc01g088800	4.23613e-13	0.370004	0.252	0.103	1.30833e-08	endodermis-like	ACC	RNA binding protein (AHRD V3.3 *-* A0A2K3MUE2_TRIPR)
Solyc09g007770	2.25682e-46	0.369646	0.275	0.174	6.97019e-42	epidermis	Torin2	plasma membrane intrinsic protein 2.1
Solyc03g119650	1.26481e-06	0.368076	0.279	0.159	0.0390637	procambium	Torin2	DENN domain and WD repeat-containing protein SCD1 (AHRD V3.3 *** A0A2G2WPL9_CAPBA)
Solyc03g063600	1.2097e-12	0.367971	0.448	0.216	3.73617e-08	phloem	ACC	Guanylate kinase 1 (AHRD V3.3 *** A0A2G2X5F7_CAPBA)
Solyc09g098540	1.38612e-57	0.367834	0.49	0.349	4.28105e-53	epidermis	Torin2	Chitinase-like protein (AHRD V3.3 *** Q6JX03_GOSHI)
Solyc12g044330	5.28993e-43	0.367708	0.639	0.47	1.63379e-38	xylem	Torin2	tonoplast intrinsic protein 2.1
Solyc09g010630	1.37531e-79	0.367589	0.767	0.613	4.24764e-75	epidermis	Torin2	HSC2-like
Solyc04g082490	1.71978e-98	0.367235	0.331	0.144	5.31153e-94	epidermis	ACC	Niemann-Pick C1 protein-like (AHRD V3.3 *** A0A2I4DPI3_9ROSI)
Solyc01g100970	1.40182e-40	0.367221	0.496	0.336	4.32953e-36	xylem	Torin2	Peptidase C15 (AHRD V3.3 *** A0A200R1U9_9MAGN)
Solyc03g113730	2.74526e-116	0.36685	0.429	0.193	8.47872e-112	epidermis	ACC	B12D protein (AHRD V3.3 *** Q9XHD5_IPOBA)
Solyc12g020000	2.66732e-07	0.366806	0.316	0.11	0.008238	cortex	ACC	pre-mRNA-splicing factor (AHRD V3.3 *-* AT3G56720.2)
Solyc11g006260	5.97695e-09	0.36678	0.594	0.246	0.000184598	cortex	ACC	Defensin-like protein (AHRD V3.3 *** A0A314KXD1_NICAT),Pfam:PF00304
Solyc09g083050	1.70477e-85	0.366675	0.259	0.109	5.26517e-81	epidermis	ACC	3-ketoacyl-CoA synthase (AHRD V3.3 *** A0A2G3CSP6_CAPCH)
Solyc10g039290	1.21905e-129	0.366584	0.5	0.226	3.76505e-125	epidermis	ACC	Major facilitator superfamily protein (AHRD V3.3 *** A0A1P8AT47_ARATH)
Solyc03g120010	4.23585e-07	0.366482	0.541	0.242	0.0130824	cortex	ACC	Transducin/WD40 repeat-like superfamily protein (AHRD V3.3 *** A0A2U1LER1_ARTAN)
Solyc11g069430	2.36159e-110	0.366268	0.519	0.254	7.29377e-106	epidermis	ACC	plasma membrane intrinsic protein 2.6
Solyc06g067910	2.05649e-11	0.366189	0.639	0.477	6.35148e-07	phloem	Torin2	DUF642 domain-containing protein (AHRD V3.3 *** A0A1Q3BMB3_CEPFO)
Solyc04g076880	1.08754e-17	0.366137	0.565	0.256	3.35886e-13	phloem	ACC	phosphoenolpyruvate carboxykinase
Solyc08g067030	1.04954e-14	0.365888	0.335	0.146	3.2415e-10	endodermis-like	ACC	DUF642 domain-containing protein (AHRD V3.3 *** A0A1Q3BRG3_CEPFO)
Solyc12g096560	2.67889e-59	0.365842	0.553	0.267	8.27374e-55	xylem	ACC	Apyrase-like protein (AHRD V3.3 *** A0MWC2_TOBAC)
Solyc01g090760	1.92546e-09	0.365464	0.279	0.097	5.9468e-05	procambium	ACC	GATA transcription factor (AHRD V3.11 *** tr|K4AZ17|K4AZ17_SOLLC)
Solyc11g039950	3.98456e-14	0.365144	0.289	0.11	1.23063e-09	phloem	ACC	Splicing factor 3B subunit 4 (AHRD V3.3 *-* A0A1J3HL99_NOCCA)
Solyc10g086410	3.55654e-07	0.36513	0.278	0.091	0.0109844	cortex	ACC	LEHSC270 hsc-2heat shock protein cognate 70
Solyc01g080240	3.07337e-09	0.364896	0.361	0.238	9.49211e-05	phloem	Torin2	mitogen-activated protein kinase 13
Solyc08g067960	1.50275e-114	0.364376	0.309	0.121	4.64126e-110	epidermis	ACC	CHY-type/CTCHY-type/RING-type Zinc finger protein (AHRD V3.3 *** A0A2U1Q2D4_ARTAN)
Solyc11g069430	9.38918e-52	0.364126	0.382	0.254	2.89985e-47	epidermis	Torin2	plasma membrane intrinsic protein 2.6
Solyc01g104950	1.0733e-06	0.364021	0.412	0.256	0.033149	procambium	Torin2	Beta-D-xylosidase 4 (AHRD V3.11 *** tr|A0A2G2Y364|A0A2G2Y364_CAPAN)
Solyc03g121180	1.08905e-36	0.363922	0.258	0.17	3.36353e-32	epidermis	Torin2	GDSL esterase/lipase (AHRD V3.3 *** A0A2G3D0P9_CAPCH)
Solyc04g076880	1.08926e-14	0.363774	0.465	0.229	3.36417e-10	endodermis-like	ACC	phosphoenolpyruvate carboxykinase
Solyc11g066840	2.69042e-07	0.36358	0.824	0.524	0.00830938	procambium	ACC	Histone deacetylase HDT1 (AHRD V3.3 *** A0A2G2VQ39_CAPBA)
Solyc02g067440	4.08401e-57	0.363334	0.459	0.209	1.26135e-52	xylem	ACC	meloidogyne-induced giant cell protein DB114
Solyc03g121180	2.30972e-100	0.362837	0.374	0.17	7.13356e-96	epidermis	ACC	GDSL esterase/lipase (AHRD V3.3 *** A0A2G3D0P9_CAPCH)
Solyc02g064670	1.15441e-51	0.362414	0.333	0.138	3.56538e-47	xylem	ACC	60S ribosomal protein L26 (AHRD V3.3 *** A0A1U8FHZ3_CAPAN)
Solyc02g069090	5.22255e-13	0.362251	0.468	0.229	1.61298e-08	phloem	ACC	Cathepsin B-like cysteine proteinase (AHRD V3.11 *** tr|Q40413|Q40413_NICRU)
Solyc11g006460	5.72857e-11	0.362113	0.475	0.342	1.76927e-06	endodermis-like	Torin2	DnaJ protein (AHRD V3.3 *** Q43177_SOLTU)
Solyc06g069120	1.16549e-09	0.36204	0.472	0.334	3.5996e-05	phloem	Torin2	BnaA05g33450D protein (AHRD V3.3 *** A0A078J4B8_BRANA)
Solyc02g094130	4.38408e-09	0.362007	0.287	0.174	0.000135402	phloem	Torin2	DCD (Development and Cell Death) domain protein (AHRD V3.3 *-* A0A2U1P2J5_ARTAN)
Solyc11g068540	1.53571e-06	0.361678	0.301	0.11	0.0474305	cortex	ACC	beta-alanine synthase
Solyc04g005860	2.90753e-132	0.3616	0.339	0.128	8.9799e-128	epidermis	ACC	Protein ENHANCED DISEASE RESISTANCE 2 (AHRD V3.3 *** A0A1J3E5Z2_NOCCA)
Solyc12g098960	4.7803e-49	0.361402	0.262	0.1	1.47639e-44	xylem	ACC	Protein kinase domain (AHRD V3.3 *** A0A200R1U1_9MAGN)
Solyc07g064150	7.69941e-52	0.361339	0.572	0.294	2.37796e-47	xylem	ACC	Protein translation factor SUI1-like protein (AHRD V3.3 *** A0A1U8FM48_CAPAN)
Solyc09g083290	3.09498e-60	0.361213	0.429	0.185	9.55884e-56	xylem	ACC	auxin-regulated IAA14
Solyc09g065200	2.04592e-113	0.361138	0.437	0.2	6.31882e-109	epidermis	ACC	cyclinU3_1
Solyc01g097870	7.01844e-12	0.361095	0.715	0.433	2.16765e-07	endodermis-like	ACC	40S ribosomal protein S24 (AHRD V3.3 *** A0A2G3BTW2_CAPCH)
Solyc08g081945	1.23371e-116	0.36076	0.287	0.106	3.8103e-112	epidermis	ACC	Ubiquitin conjugating enzyme (AHRD V3.3 *** B3TLN8_ELAGV)
Solyc01g095410	4.6012e-34	0.360575	0.423	0.287	1.42108e-29	xylem	Torin2	eukaryotic translation initiation factor 1A-like (AHRD V3.3 *** A0A2I4HKY5_9ROSI)
Solyc12g044720	2.12407e-14	0.360459	0.48	0.245	6.56018e-10	endodermis-like	ACC	60S ribosomal protein L28 (AHRD V3.3 *** B3TLS3_ELAGV)
Solyc03g123390	1.5448e-11	0.360321	0.315	0.102	4.77112e-07	procambium	ACC	Alpha/beta-Hydrolases superfamily protein (AHRD V3.3 *** Q9LNR2_ARATH)
Solyc05g056240	1.9709e-08	0.360259	0.412	0.182	0.000608713	procambium	ACC	Acyl carrier protein (AHRD V3.3 *** A0A2G3CDT8_CAPCH)
Solyc10g051377	3.02338e-07	0.359835	0.915	0.669	0.00933772	procambium	ACC	RNA-binding protein (AHRD V3.3 *** O24106_NICGU)
Solyc06g069120	1.91845e-38	0.359679	0.478	0.324	5.92513e-34	xylem	Torin2	BnaA05g33450D protein (AHRD V3.3 *** A0A078J4B8_BRANA)
Solyc01g104470	6.09347e-52	0.35939	0.637	0.341	1.88197e-47	xylem	ACC	Ribosome assembly factor mrt4 (AHRD V3.3 *** A0A328DGN8_9ASTE)
Solyc11g044230	3.35244e-15	0.359322	0.618	0.328	1.0354e-10	endodermis-like	ACC	Costars family protein (AHRD V3.3 *-* A0A1U8F9R1_CAPAN)
Solyc04g049670	1.38861e-39	0.359279	0.321	0.188	4.28873e-35	xylem	Torin2	Pseudo-response regulator (AHRD V3.3 *** X5I0R0_IPONI)
Solyc09g075210	1.35041e-41	0.359194	0.821	0.685	4.17076e-37	xylem	Torin2	Late embryogenesis abundant protein Lea5 (AHRD V3.3 *** A0A1J3JXG8_NOCCA)
Solyc06g050170	2.18705e-07	0.358946	0.273	0.176	0.00675472	phloem	Torin2	Potassium transporter (AHRD V3.3 *** A0A1Q3B385_CEPFO)
Solyc04g014720	1.21625e-12	0.358461	0.485	0.257	3.75639e-08	endodermis-like	ACC	60S ribosomal protein L6 (AHRD V3.11 *** tr|A0A2G3B009|A0A2G3B009_CAPCH)
Solyc11g020190	1.08083e-14	0.358421	0.398	0.185	3.33813e-10	endodermis-like	ACC	Nuclear pore complex protein NUP88 (AHRD V3.3 *** A0A2G2YE72_CAPAN)
Solyc12g089110	6.14807e-12	0.358091	0.503	0.264	1.89883e-07	phloem	ACC	Unknown protein
Solyc10g009150	6.98292e-99	0.35768	0.554	0.295	2.15668e-94	epidermis	ACC	Organ specific protein (AHRD V3.3 *-* A0A2U1PW62_ARTAN)
Solyc01g008850	2.48734e-09	0.357503	0.259	0.15	7.68216e-05	phloem	Torin2	Non-specific serine/threonine protein kinase (AHRD V3.11 *** tr|A0A2G2XP60|A0A2G2XP60_CAPBA)
Solyc10g075110	2.22336e-34	0.357256	0.301	0.18	6.86686e-30	xylem	Torin2	Non-specific lipid-transfer protein (AHRD V3.3 *** M1AVB9_SOLTU)
Solyc01g100350	3.65837e-14	0.356899	0.428	0.206	1.12989e-09	endodermis-like	ACC	GTP-binding protein (AHRD V3.3 *** Q9SDK4_ORYSJ)
Solyc06g073450	3.26558e-63	0.356426	0.4	0.163	1.00858e-58	xylem	ACC	hypothetical protein (DUF1685) (AHRD V3.3 *** AT1G05870.9)
Solyc09g011660	5.1313e-11	0.356368	0.26	0.109	1.5848e-06	phloem	ACC	Adenine nucleotide alpha hydrolases-like superfamily protein (AHRD V3.3 *** A0A2U1NYH2_ARTAN)
Solyc07g052510	1.43544e-126	0.356267	0.393	0.162	4.43335e-122	epidermis	ACC	peroxidase (TPX1)
Solyc12g099080	2.92825e-50	0.355859	0.265	0.101	9.0439e-46	xylem	ACC	ADP ribosylation factor (AHRD V3.3 *** Q08IJ1_TOBAC)
Solyc01g105560	5.54962e-07	0.355745	0.286	0.098	0.01714	cortex	ACC	GTP cyclohydrolase II/3,4-dihydroxy-2-butanone 4-phosphate synthase
Solyc03g006360	1.37719e-07	0.35507	0.28	0.181	0.00425345	phloem	Torin2	Auxin-repressed protein (AHRD V3.3 *** A9YSI8_TOBAC)
Solyc03g116550	1.65993e-07	0.354839	0.267	0.106	0.00512671	procambium	ACC	O-fucosyltransferase family protein (AHRD V3.3 *** A0A2U1MV70_ARTAN)
Solyc07g065700	2.00834e-07	0.354815	0.285	0.118	0.00620277	procambium	ACC	Sec14p-like phosphatidylinositol transfer family protein (AHRD V3.3 *** A0A2U1NTZ9_ARTAN)
Solyc04g007890	8.99949e-50	0.35455	0.3	0.121	2.77949e-45	xylem	ACC	Hmg-y-related protein a (AHRD V3.3 *-* A0A314LC60_NICAT)
Solyc02g084690	1.97197e-07	0.354525	0.358	0.16	0.00609044	procambium	ACC	FG-GAP repeat-containing protein (AHRD V3.3 *** A0A2U1NP74_ARTAN)
Solyc02g069090	1.72133e-56	0.354118	0.402	0.173	5.31632e-52	xylem	ACC	Cathepsin B-like cysteine proteinase (AHRD V3.11 *** tr|Q40413|Q40413_NICRU)
Solyc02g075610	1.20791e-15	0.354099	0.537	0.273	3.73062e-11	endodermis-like	ACC	Golgin candidate 6 (AHRD V3.3 *-* A0A2G2XK18_CAPBA)
Solyc10g079820	2.67172e-12	0.354081	0.565	0.319	8.2516e-08	endodermis-like	ACC	Protein EARLY RESPONSIVE TO DEHYDRATION 15 (AHRD V3.3 *** A0A1U8FFS2_CAPAN)
Solyc06g073580	2.10547e-64	0.353976	0.274	0.091	6.50273e-60	xylem	ACC	2-oxoglutarate (2OG) and Fe(II)-dependent oxygenase superfamily protein (AHRD V3.11 *** tr|A0A2U1QGX7|A0A2U1QGX7_ARTAN)
Solyc11g069470	4.49309e-07	0.353677	0.297	0.17	0.0138769	procambium	Torin2	Homeobox leucine-zipper protein (AHRD V3.3 *** Q8H962_ZINVI)
Solyc03g113910	1.57378e-54	0.353378	0.351	0.228	4.86063e-50	epidermis	Torin2	Gibberellin-regulated protein 14 (AHRD V3.3 *** A0A2G3AWC5_CAPCH)
Solyc04g076880	9.54235e-48	0.352952	0.641	0.352	2.94715e-43	xylem	ACC	phosphoenolpyruvate carboxykinase
Solyc04g008460	6.07311e-07	0.352505	0.497	0.262	0.0187568	procambium	ACC	Ribosomal protein L15 (AHRD V3.3 *** A0A2G3CLB1_CAPCH)
Solyc07g052320	9.91221e-56	0.35231	0.353	0.145	3.06139e-51	xylem	ACC	Hexosyltransferase (AHRD V3.3 *** A0A2G2WDG1_CAPBA)
Solyc02g089350	1.06353e-06	0.351976	0.594	0.297	0.0328471	cortex	ACC	Gibberellin regulated protein (AHRD V3.3 *** A0A2U1PE48_ARTAN)
Solyc09g082860	3.69194e-08	0.35186	0.323	0.103	0.00114025	cortex	ACC	ATP sulfurylase (AHRD V3.3 *** Q8SAG1_SOYBN)
Solyc01g095410	2.28735e-07	0.351844	0.271	0.183	0.00706447	endodermis-like	Torin2	eukaryotic translation initiation factor 1A-like (AHRD V3.3 *** A0A2I4HKY5_9ROSI)
Solyc01g099770	2.7561e-148	0.351756	0.967	0.898	8.51221e-144	epidermis	Torin2	meloidogyne-induced giant cell protein DB141
Solyc01g104470	2.19773e-48	0.351545	0.256	0.156	6.7877e-44	epidermis	Torin2	Ribosome assembly factor mrt4 (AHRD V3.3 *** A0A328DGN8_9ASTE)
Solyc01g106000	5.44629e-12	0.351412	0.276	0.111	1.68209e-07	phloem	ACC	Nicotinamidase 1 (AHRD V3.11 *** tr|A0A1U8DWC4|A0A1U8DWC4_CAPAN)
Solyc05g056390	3.88627e-112	0.351173	0.259	0.093	1.20027e-107	epidermis	ACC	10 kDa chaperonin (AHRD V3.3 *** A0A1U8F6X5_CAPAN)
Solyc02g085390	3.45382e-10	0.351119	0.255	0.118	1.06671e-05	endodermis-like	ACC	ATP-dependent DNA helicase DDM1 (AHRD V3.3 *** A0A1U8FMX5_CAPAN)
Solyc12g009470	5.58733e-59	0.351079	0.285	0.102	1.72565e-54	xylem	ACC	yellow-green-2
Solyc02g089065	8.06745e-10	0.35107	0.651	0.531	2.49163e-05	endodermis-like	Torin2	Protein SPIRAL1 (AHRD V3.3 *** A0A1U8FPZ4_CAPAN)
Solyc07g032180	2.76844e-07	0.351005	0.509	0.264	0.00855034	procambium	ACC	1-acylglycerol-3-phosphate O-acyltransferase (AHRD V3.3 *** A0A2G2YMS0_CAPAN)
Solyc02g080790	5.24391e-113	0.350798	0.357	0.15	1.61958e-108	epidermis	ACC	Deoxyhypusine synthase
Solyc12g088670	5.04193e-09	0.3507	0.424	0.187	0.00015572	procambium	ACC	cysteine protease CYP1
Solyc02g094130	7.3535e-11	0.350062	0.364	0.174	2.27113e-06	phloem	ACC	DCD (Development and Cell Death) domain protein (AHRD V3.3 *-* A0A2U1P2J5_ARTAN)
Solyc01g099770	2.24196e-20	0.349996	1	0.975	6.92428e-16	phloem	ACC	meloidogyne-induced giant cell protein DB141
Solyc08g067030	1.36038e-07	0.349589	0.376	0.141	0.00420152	cortex	ACC	DUF642 domain-containing protein (AHRD V3.3 *** A0A1Q3BRG3_CEPFO)
Solyc01g095150	1.51335e-56	0.349243	0.282	0.103	4.67397e-52	xylem	ACC	late embryogenesis-like protein
Solyc06g007510	1.21894e-09	0.349173	0.782	0.514	3.7647e-05	phloem	ACC	Ubiquitin-conjugating enzyme (AHRD V3.3 *** A0A200PUP4_9MAGN)
Solyc12g098940	2.36281e-98	0.348929	0.261	0.102	7.29753e-94	epidermis	ACC	Ubiquitin (AHRD V3.3 *** B1P770_LOLTE)
Solyc05g054590	3.86052e-119	0.348788	0.341	0.137	1.19232e-114	epidermis	ACC	UDP-glucuronic acid decarboxylase (AHRD V3.3 *-* G5DXR5_SILLA)
Solyc09g098540	1.46358e-97	0.348715	0.634	0.349	4.52028e-93	epidermis	ACC	Chitinase-like protein (AHRD V3.3 *** Q6JX03_GOSHI)
Solyc03g113680	1.93062e-13	0.348683	0.286	0.11	5.96273e-09	phloem	ACC	Microtubule-associated protein TORTIFOLIA1 (AHRD V3.3 *** A0A2K3N0J0_TRIPR)
Solyc01g089970	6.69463e-119	0.34861	0.601	0.299	2.06764e-114	epidermis	ACC	Nucleoside diphosphate kinase (AHRD V3.3 *** A0A1U8EKT2_CAPAN)
Solyc08g065320	6.7796e-62	0.348472	0.441	0.189	2.09388e-57	xylem	ACC	green ripe-like 1
Solyc07g065840	9.63079e-07	0.348228	0.955	0.744	0.0297447	cortex	ACC	molecular chaperone Hsp90-2
Solyc02g093440	1.13983e-50	0.3482	0.396	0.179	3.52037e-46	xylem	ACC	Glucuronokinase 1 (AHRD V3.3 *** A0A1J3JMA3_NOCCA)
Solyc08g075520	2.1603e-11	0.348082	0.73	0.463	6.67209e-07	endodermis-like	ACC	transglutaminase family protein (AHRD V3.3 *** AT4G19160.2)
Solyc11g011960	4.63088e-12	0.347946	0.737	0.447	1.43025e-07	phloem	ACC	UTP--glucose-1-phosphate uridylyltransferase (AHRD V3.3 *** Q5F1U6_SOLTU)
Solyc10g086020	8.82067e-11	0.347638	0.5	0.287	2.72427e-06	endodermis-like	ACC	Ribosomal protein S23 (AHRD V3.11 *** tr|A8IJQ4|A8IJQ4_CHLRE)
Solyc07g064150	2.26484e-33	0.347351	0.434	0.294	6.99496e-29	xylem	Torin2	Protein translation factor SUI1-like protein (AHRD V3.3 *** A0A1U8FM48_CAPAN)
Solyc04g078195	3.50404e-11	0.347255	0.667	0.414	1.08222e-06	endodermis-like	ACC	Gibberellin-regulated protein (AHRD V3.3 *** K0E174_POPTO)
Solyc05g008010	5.99777e-54	0.3471	0.385	0.255	1.85241e-49	epidermis	Torin2	60S ribosomal protein L31 (AHRD V3.3 *** A0A1U8ELH9_CAPAN)
Solyc04g081490	1.03716e-10	0.346991	0.509	0.364	3.20326e-06	phloem	Torin2	beta-tubulin
Solyc02g094120	2.19153e-10	0.346765	0.269	0.117	6.76855e-06	phloem	ACC	sulfite oxidase
Solyc08g067960	1.17236e-54	0.346579	0.354	0.147	3.62082e-50	xylem	ACC	CHY-type/CTCHY-type/RING-type Zinc finger protein (AHRD V3.3 *** A0A2U1Q2D4_ARTAN)
Solyc01g080240	1.29324e-50	0.346574	0.59	0.309	3.99416e-46	xylem	ACC	mitogen-activated protein kinase 13
Solyc04g011430	3.35908e-35	0.346214	0.348	0.219	1.03745e-30	xylem	Torin2	Ubiquitin conjugating enzyme (AHRD V3.3 *** A0A172MJZ4_PAESU)
Solyc03g031970	2.46531e-13	0.345954	0.44	0.221	7.61412e-09	endodermis-like	ACC	Auxin response factor (AHRD V3.3 *** E0A8P3_SOLLC)
Solyc06g063320	4.9229e-15	0.3459	0.399	0.169	1.52044e-10	phloem	ACC	hypothetical protein (AHRD V3.3 *** AT1G16840.4)
Solyc07g063870	6.25495e-12	0.345828	0.253	0.098	1.93184e-07	phloem	ACC	Uncharacterized conserved protein (UCP012943) (AHRD V3.3 *-* AT5G54540.1)
Solyc03g121880	6.45444e-56	0.34539	0.268	0.096	1.99345e-51	xylem	ACC	Protein phosphatase 2C 16 (AHRD V3.11 *** tr|A0A2G2WPX5|A0A2G2WPX5_CAPBA)
Solyc03g019890	7.07787e-42	0.345118	0.284	0.156	2.186e-37	xylem	Torin2	beta-galactosidase 7
Solyc01g109090	2.61739e-82	0.344999	0.276	0.121	8.0838e-78	epidermis	ACC	Unknown protein
Solyc06g070980	2.42148e-39	0.344725	0.469	0.314	7.47875e-35	xylem	Torin2	Ubiquitin-conjugating enzyme (AHRD V3.3 *** A0A200QF19_9MAGN)
Solyc07g052510	1.15982e-18	0.344674	0.409	0.153	3.5821e-14	phloem	ACC	peroxidase (TPX1)
Solyc07g065700	4.51871e-08	0.344526	0.406	0.148	0.0013956	cortex	ACC	Sec14p-like phosphatidylinositol transfer family protein (AHRD V3.3 *** A0A2U1NTZ9_ARTAN)
Solyc03g098280	5.74077e-07	0.343663	0.339	0.154	0.0177304	procambium	ACC	Argonaute 1b
Solyc07g065700	2.31767e-12	0.34336	0.276	0.11	7.15813e-08	phloem	ACC	Sec14p-like phosphatidylinositol transfer family protein (AHRD V3.3 *** A0A2U1NTZ9_ARTAN)
Solyc12g098680	2.81334e-14	0.343147	0.258	0.101	8.68901e-10	endodermis-like	ACC	Eukaryotic translation initiation factor 3 subunit H (AHRD V3.11 *** tr|A0A200R8Q3|A0A200R8Q3_9MAGN)
Solyc04g078750	3.84725e-111	0.343061	0.272	0.101	1.18822e-106	epidermis	ACC	Late embryogenesis abundant protein (AHRD V3.3 *** A0A200QZD5_9MAGN)
Solyc04g074980	2.55347e-56	0.343058	0.293	0.109	7.88641e-52	xylem	ACC	Transport inhibitor response 1-like protein (AHRD V3.3 *** A0A2G3CNZ5_CAPCH)
Solyc01g105880	8.95117e-45	0.343037	0.452	0.328	2.76457e-40	epidermis	Torin2	Monoterpenoid synthase 2
Solyc12g096220	7.33315e-104	0.342959	0.634	0.338	2.26484e-99	epidermis	ACC	Rop guanine nucleotide exchange factor 14 (AHRD V3.3 *** A0A2G2VI54_CAPBA)
Solyc04g049670	2.17545e-07	0.342859	0.391	0.153	0.00671888	cortex	ACC	Pseudo-response regulator (AHRD V3.3 *** X5I0R0_IPONI)
Solyc12g040810	1.58076e-08	0.342852	0.291	0.111	0.000488218	procambium	ACC	Geranylgeranyl transferase type-2 subunit beta (AHRD V3.3 *** A0A2G2WQD8_CAPBA)
Solyc03g083430	3.78772e-07	0.34276	0.308	0.105	0.0116984	cortex	ACC	splicing factor SF3a60 homolog (AHRD V3.3 *** A0A2I4H3P3_9ROSI)
Solyc07g045240	7.83039e-08	0.342736	0.271	0.081	0.00241841	cortex	ACC	RNA-binding (RRM/RBD/RNP motifs) family protein (AHRD V3.3 *-* A0A2U1LP30_ARTAN)
Solyc01g079860	8.72076e-97	0.342637	0.299	0.126	2.69341e-92	epidermis	ACC	ATP-dependent (S)-NAD(P)H-hydrate dehydratase (AHRD V3.3 *** A0A1U8EBN0_CAPAN)
Solyc11g012110	1.39311e-13	0.342597	0.372	0.173	4.30261e-09	endodermis-like	ACC	60S ribosomal protein L6 (AHRD V3.3 *** A0A2G3B009_CAPCH)
Solyc12g089385	3.31494e-07	0.342281	0.28	0.181	0.0102382	phloem	Torin2	FAD/NAD(P)-binding oxidoreductase family protein (AHRD V3.3 *** A0A2U1M9H9_ARTAN)
Solyc02g093610	1.42046e-06	0.34212	0.37	0.175	0.043871	procambium	ACC	BAG family molecular chaperone regulator 2-like (AHRD V3.3 *** A0A2I4HMN0_9ROSI)
Solyc03g098280	7.63133e-10	0.341989	0.347	0.17	2.35694e-05	phloem	ACC	Argonaute 1b
Solyc03g008010	1.2889e-06	0.341829	0.267	0.113	0.0398077	procambium	ACC	PPPDE putative thiol peptidase family protein (AHRD V3.3 *** A0A2U1P9D8_ARTAN)
Solyc11g006460	5.87421e-09	0.341748	0.737	0.506	0.000181425	phloem	ACC	DnaJ protein (AHRD V3.3 *** Q43177_SOLTU)
Solyc09g065520	1.86146e-14	0.341443	0.341	0.139	5.74912e-10	phloem	ACC	Homocysteine S-methyltransferase (AHRD V3.11 *** tr|A0A200QYH8|A0A200QYH8_9MAGN)
Solyc01g109500	1.06101e-13	0.341172	0.393	0.174	3.27693e-09	phloem	ACC	BURP domain-containing protein (AHRD V3.3 *-* A0A1Q3C0F5_CEPFO)
Solyc04g077780	5.31786e-07	0.340548	0.456	0.35	0.0164242	phloem	Torin2	LIM domain-containing protein (AHRD V3.3 *** A0A1Q3ALK2_CEPFO)
Solyc06g082980	3.22532e-08	0.34018	0.327	0.133	0.000996139	procambium	ACC	Emopamil-binding (AHRD V3.3 *** A0A2U1L1I9_ARTAN)
Solyc10g079070	2.07342e-29	0.339949	0.281	0.174	6.40374e-25	xylem	Torin2	bHLH transcription factor 065
Solyc01g100870	1.11377e-12	0.339632	0.49	0.245	3.43989e-08	phloem	ACC	ADP-ribosylation factor (AHRD V3.3 *** B4FP40_MAIZE)
Solyc05g052800	2.75499e-54	0.339546	0.459	0.318	8.50879e-50	epidermis	Torin2	60S ribosomal protein L35a-3 (AHRD V3.3 *** A0A2G3CHN6_CAPCH)
Solyc01g008850	1.81513e-12	0.339533	0.344	0.15	5.60602e-08	phloem	ACC	Non-specific serine/threonine protein kinase (AHRD V3.11 *** tr|A0A2G2XP60|A0A2G2XP60_CAPBA)
Solyc05g005000	5.35889e-42	0.339083	0.279	0.18	1.65509e-37	epidermis	Torin2	Alpha/beta-Hydrolases superfamily protein (AHRD V3.3 *-* F4I5X3_ARATH)
Solyc01g103410	1.93334e-11	0.338945	0.27	0.123	5.97111e-07	endodermis-like	ACC	KH domain-containing protein (AHRD V3.3 *** A0A2G2W8I6_CAPBA)
Solyc11g006260	5.20022e-11	0.338852	0.292	0.127	1.60609e-06	phloem	ACC	Defensin-like protein (AHRD V3.3 *** A0A314KXD1_NICAT),Pfam:PF00304
Solyc06g073300	1.19252e-06	0.338272	0.468	0.362	0.0368309	phloem	Torin2	60S ribosomal protein L27 (AHRD V3.3 *** A0A2G3CAK1_CAPCH)
Solyc08g067530	1.01164e-15	0.338259	0.351	0.137	3.12445e-11	phloem	ACC	Non-specific lipid-transfer protein (AHRD V3.3 *** K4CLX9_SOLLC)
Solyc06g035450	1.11928e-06	0.337687	0.345	0.254	0.0345689	endodermis-like	Torin2	DEAD-box ATP-dependent RNA helicase 7 (AHRD V3.11 *** tr|A0A2G3C5Q1|A0A2G3C5Q1_CAPCH)
Solyc01g104950	1.30945e-35	0.337501	0.45	0.301	4.04424e-31	xylem	Torin2	Beta-D-xylosidase 4 (AHRD V3.11 *** tr|A0A2G2Y364|A0A2G2Y364_CAPAN)
Solyc06g083580	8.91011e-64	0.337107	0.366	0.142	2.75189e-59	xylem	ACC	Pectate lyase (AHRD V3.3 *** A0A2G3CC63_CAPCH)
Solyc06g008590	5.01678e-41	0.336894	0.265	0.17	1.54943e-36	epidermis	Torin2	auxin-regulated IAA17
Solyc02g075610	5.01086e-14	0.336805	0.529	0.256	1.5476e-09	phloem	ACC	Golgin candidate 6 (AHRD V3.3 *-* A0A2G2XK18_CAPBA)
Solyc10g009150	1.0179e-35	0.336608	0.4	0.295	3.14379e-31	epidermis	Torin2	Organ specific protein (AHRD V3.3 *-* A0A2U1PW62_ARTAN)
Solyc12g088670	1.95104e-12	0.335317	0.405	0.205	6.02578e-08	endodermis-like	ACC	cysteine protease CYP1
Solyc05g052800	5.28109e-09	0.335066	0.506	0.385	0.000163106	endodermis-like	Torin2	60S ribosomal protein L35a-3 (AHRD V3.3 *** A0A2G3CHN6_CAPCH)
Solyc07g051850	1.32416e-113	0.334966	0.39	0.168	4.08968e-109	epidermis	ACC	aspartic proteinase-like (AHRD V3.3 *** A0A2I4H0Z7_9ROSI)
Solyc08g076420	1.56687e-12	0.334632	0.588	0.315	4.83927e-08	phloem	ACC	Poly [ADP-ribose] polymerase (AHRD V3.3 *** A0A2U1QD66_ARTAN)
Solyc02g093440	1.98477e-12	0.33454	0.286	0.116	6.12996e-08	phloem	ACC	Glucuronokinase 1 (AHRD V3.3 *** A0A1J3JMA3_NOCCA)
Solyc11g028100	3.03974e-11	0.334225	0.584	0.333	9.38825e-07	phloem	ACC	Elongation factor 1-gamma (AHRD V3.3 *** A0A2G2YHE8_CAPAN)
Solyc12g044330	1.70229e-07	0.334169	0.558	0.381	0.00525753	procambium	Torin2	tonoplast intrinsic protein 2.1
Solyc11g066830	3.40961e-10	0.334086	0.335	0.173	1.05306e-05	endodermis-like	ACC	Zinc finger transcription factor 68
Solyc11g066830	1.23e-46	0.333958	0.263	0.163	3.79886e-42	epidermis	Torin2	Zinc finger transcription factor 68
Solyc08g075890	1.15017e-07	0.333718	0.358	0.157	0.0035523	procambium	ACC	Serine/threonine-protein kinase MAK (AHRD V3.3 *-* A0A2G2XMD0_CAPBA)
Solyc03g044150	3.37464e-08	0.333498	0.285	0.179	0.00104226	phloem	Torin2	Subtilisin-like protease (AHRD V3.3 *** A9XG40_TOBAC)
Solyc02g075610	7.44749e-09	0.33319	0.385	0.273	0.000230016	endodermis-like	Torin2	Golgin candidate 6 (AHRD V3.3 *-* A0A2G2XK18_CAPBA)
Solyc08g005270	1.66496e-07	0.333114	0.388	0.179	0.00514223	procambium	ACC	Poly [ADP-ribose] polymerase (AHRD V3.3 *** A0A2G2W3V7_CAPBA)
Solyc01g089970	6.20191e-14	0.333034	0.608	0.329	1.91546e-09	endodermis-like	ACC	Nucleoside diphosphate kinase (AHRD V3.3 *** A0A1U8EKT2_CAPAN)
Solyc09g082520	1.83226e-13	0.332834	0.422	0.209	5.65892e-09	endodermis-like	ACC	40S ribosomal protein S3a (AHRD V3.3 *-* A0A2G2W0A0_CAPBA)
Solyc11g010600	5.28927e-14	0.332675	0.322	0.14	1.63359e-09	endodermis-like	ACC	O-fucosyltransferase (AHRD V3.3 *** A0A2P5EGU4_TREOI)
Solyc08g150134	3.78782e-08	0.332571	0.25	0.151	0.00116987	phloem	Torin2	Serine/threonine-protein phosphatase 7 long form-like protein (AHRD V3.3 *-* A0A1J3DHF8_NOCCA)
Solyc11g066830	4.08045e-106	0.332119	0.37	0.163	1.26025e-101	epidermis	ACC	Zinc finger transcription factor 68
Solyc01g100350	1.08636e-116	0.331999	0.495	0.231	3.35524e-112	epidermis	ACC	GTP-binding protein (AHRD V3.3 *** Q9SDK4_ORYSJ)
Solyc02g070550	4.12367e-08	0.331847	0.418	0.193	0.0012736	procambium	ACC	La-related protein 6A (AHRD V3.3 *** A0A2G2XDP4_CAPBA)
Solyc03g117420	4.17824e-12	0.331685	0.302	0.127	1.29045e-07	phloem	ACC	F-box/LRR-repeat protein 14-like (AHRD V3.3 *** A0A2I4G8X3_9ROSI)
Solyc02g093640	1.19476e-13	0.331586	0.399	0.179	3.69002e-09	phloem	ACC	Very-long-chain 3-oxoacyl-CoA reductase (AHRD V3.3 *** A0A2U1QI70_ARTAN)
Solyc02g094640	5.59712e-09	0.331487	0.346	0.108	0.000172867	cortex	ACC	Acetyl-coenzyme A synthetase (AHRD V3.3 *** A0A2G2XHZ6_CAPBA)
Solyc03g117040	9.17547e-08	0.330733	0.376	0.136	0.00283385	cortex	ACC	XH/XS domain-containing protein (AHRD V3.3 *** A0A2U1NJY3_ARTAN)
Solyc02g089065	1.89172e-38	0.330672	0.708	0.562	5.84257e-34	xylem	Torin2	Protein SPIRAL1 (AHRD V3.3 *** A0A1U8FPZ4_CAPAN)
Solyc01g095410	1.56813e-06	0.330593	0.57	0.321	0.0484318	procambium	ACC	eukaryotic translation initiation factor 1A-like (AHRD V3.3 *** A0A2I4HKY5_9ROSI)
Solyc01g097870	3.99765e-93	0.330564	0.646	0.361	1.23467e-88	epidermis	ACC	40S ribosomal protein S24 (AHRD V3.3 *** A0A2G3BTW2_CAPCH)
Solyc05g006650	1.76529e-11	0.330348	0.275	0.126	5.4521e-07	endodermis-like	ACC	bHLH transcription factor 036
Solyc09g018750	1.79285e-11	0.330011	0.65	0.389	5.5372e-07	endodermis-like	ACC	CBS domain protein (AHRD V3.3 *** A0A2K3NEI1_TRIPR)
Solyc11g069790	2.44527e-11	0.328738	0.422	0.209	7.55221e-07	phloem	ACC	60 kDa chaperonin (AHRD V3.3 *** B2IXD2_NOSP7)
Solyc03g113730	3.84303e-07	0.328712	0.303	0.129	0.0118692	procambium	ACC	B12D protein (AHRD V3.3 *** Q9XHD5_IPOBA)
Solyc10g007500	2.06082e-11	0.32862	0.395	0.249	6.36485e-07	phloem	Torin2	mitogen-activated protein kinase 10
Solyc03g118020	2.49799e-09	0.328358	0.383	0.199	7.71505e-05	phloem	ACC	Nuclease domain-containing protein 1-like (AHRD V3.3 *** A0A2K3NZ95_TRIPR)
Solyc03g113680	2.85688e-53	0.328339	0.315	0.126	8.82346e-49	xylem	ACC	Microtubule-associated protein TORTIFOLIA1 (AHRD V3.3 *** A0A2K3N0J0_TRIPR)
Solyc02g093440	2.17162e-12	0.328306	0.295	0.132	6.70706e-08	endodermis-like	ACC	Glucuronokinase 1 (AHRD V3.3 *** A0A1J3JMA3_NOCCA)
Solyc06g050170	5.77122e-10	0.328275	0.357	0.176	1.78244e-05	phloem	ACC	Potassium transporter (AHRD V3.3 *** A0A1Q3B385_CEPFO)
Solyc11g028100	1.50549e-111	0.327599	0.407	0.18	4.6497e-107	epidermis	ACC	Elongation factor 1-gamma (AHRD V3.3 *** A0A2G2YHE8_CAPAN)
Solyc11g069430	5.87081e-09	0.327305	0.393	0.277	0.00018132	endodermis-like	Torin2	plasma membrane intrinsic protein 2.6
Solyc08g008220	2.23882e-98	0.32711	0.504	0.254	6.91461e-94	epidermis	ACC	Ubiquitin-conjugating enzyme (AHRD V3.3 *** A0A200PUP4_9MAGN)
Solyc03g123790	2.77825e-11	0.326821	0.295	0.139	8.58061e-07	endodermis-like	ACC	Vacuolar cation/proton exchanger (AHRD V3.3 *** K4DFQ6_SOLLC)
Solyc01g095020	1.21112e-06	0.326489	0.256	0.084	0.0374054	cortex	ACC	chorismate synthase (AHRD V3.3 *** AT4G01290.2)
Solyc06g073300	1.50043e-06	0.326443	0.517	0.364	0.0463406	procambium	Torin2	60S ribosomal protein L27 (AHRD V3.3 *** A0A2G3CAK1_CAPCH)
Solyc08g077510	4.73307e-51	0.326396	0.307	0.124	1.46181e-46	xylem	ACC	Poly(U)-specific endoribonuclease-B-like protein (AHRD V3.3 *** A0A2K3PLY2_TRIPR)
Solyc04g080700	2.70212e-105	0.325857	0.399	0.18	8.34551e-101	epidermis	ACC	Bifunctional nuclease 2 (AHRD V3.3 *** A0A2G3AX92_CAPCH)
Solyc10g084310	5.31652e-08	0.32577	0.569	0.45	0.00164201	phloem	Torin2	Ribosomal protein S23 (AHRD V3.3 *** A8IJQ4_CHLRE)
Solyc10g051377	5.93019e-11	0.325748	0.899	0.659	1.83154e-06	phloem	ACC	RNA-binding protein (AHRD V3.3 *** O24106_NICGU)
Solyc02g090930	3.36969e-51	0.325675	0.333	0.139	1.04073e-46	xylem	ACC	Lipase (AHRD V3.3 *** A0A200QYW4_9MAGN)
Solyc09g011670	3.54502e-11	0.325474	0.26	0.118	1.09488e-06	endodermis-like	ACC	Adenine nucleotide alpha hydrolases-like superfamily protein (AHRD V3.3 *** A0A2U1NYH2_ARTAN)
Solyc01g109660	2.38919e-09	0.325191	1	0.898	7.37901e-05	procambium	ACC	meloidogyne-induced giant cell protein DB275
Solyc09g098540	1.458e-07	0.325084	0.338	0.242	0.00450304	endodermis-like	Torin2	Chitinase-like protein (AHRD V3.3 *** Q6JX03_GOSHI)
Solyc10g009150	1.10655e-15	0.325047	0.334	0.125	3.41757e-11	phloem	ACC	Organ specific protein (AHRD V3.3 *-* A0A2U1PW62_ARTAN)
Solyc06g083470	4.03529e-09	0.324715	0.443	0.306	0.00012463	phloem	Torin2	NAD(P)-binding Rossmann-fold superfamily protein (AHRD V3.11 *** tr|F4IKL5|F4IKL5_ARATH)
Solyc03g120470	5.04447e-09	0.324638	0.303	0.113	0.000155798	procambium	ACC	tonoplast intrinsic protein 2.2
Solyc07g008250	4.0428e-49	0.324517	0.262	0.1	1.24862e-44	xylem	ACC	F-box protein (AHRD V3.3 *** S4T6I7_CAPAN)
Solyc12g095960	1.45347e-46	0.324387	0.505	0.257	4.48905e-42	xylem	ACC	RNA-binding KH domain protein (AHRD V3.3 *-* A0A2K3P1D4_TRIPR)
Solyc02g084360	3.17818e-50	0.324156	0.304	0.123	9.81582e-46	xylem	ACC	V-type proton ATPase proteolipid subunit (AHRD V3.3 *** A0A2G3AAA7_CAPAN)
Solyc10g007770	7.36236e-09	0.323978	0.279	0.101	0.000227387	procambium	ACC	Protein MEI2-like 5 (AHRD V3.3 *** A0A2G2YIV9_CAPAN)
Solyc09g098360	1.41455e-38	0.323647	0.609	0.353	4.36884e-34	xylem	ACC	ribosome biogenesis protein NSA2 homolog (AHRD V3.11 *** tr|A0A2I4H4X0|A0A2I4H4X0_9ROSI)
Solyc10g081460	1.06612e-06	0.323519	0.314	0.18	0.032927	procambium	Torin2	Cationic amino acid transporter 2 (AHRD V3.3 *** A0A2R3U877_CAMSI)
Solyc05g015500	7.07299e-44	0.323503	0.294	0.125	2.18449e-39	xylem	ACC	RanBP2-type zinc finger protein (AHRD V3.3 *** A0A2G2YF90_CAPAN)
Solyc04g079970	1.43699e-116	0.323416	0.406	0.176	4.43813e-112	epidermis	ACC	RUB1 conjugating enzyme
Solyc03g123910	1.61157e-47	0.323226	0.431	0.205	4.97735e-43	xylem	ACC	Kelch repeat-containing protein (AHRD V3.3 *** A0A2G3D189_CAPCH)
Solyc04g011400	5.35359e-07	0.322875	0.352	0.249	0.0165346	phloem	Torin2	UDP-glucuronic acid decarboxylase (AHRD V3.3 *** G5DXR5_SILLA)
Solyc08g077510	1.6135e-06	0.322802	0.308	0.117	0.0498328	cortex	ACC	Poly(U)-specific endoribonuclease-B-like protein (AHRD V3.3 *** A0A2K3PLY2_TRIPR)
Solyc03g123910	4.69144e-13	0.322785	0.398	0.191	1.44895e-08	endodermis-like	ACC	Kelch repeat-containing protein (AHRD V3.3 *** A0A2G3D189_CAPCH)
Solyc01g005620	3.18624e-105	0.322759	0.511	0.251	9.8407e-101	epidermis	ACC	oxoglutarate/malate translocator
Solyc05g015980	1.10881e-53	0.322631	0.46	0.213	3.42454e-49	xylem	ACC	Gap junction beta-4 protein (AHRD V3.3 *** AT5G13100.1)
Solyc08g079170	6.9101e-56	0.322625	0.482	0.223	2.13419e-51	xylem	ACC	Hsp70-Hsp90 organizing protein 1 (AHRD V3.3 *** A0A1U8GC69_CAPAN)
Solyc03g082380	4.26662e-12	0.322359	0.475	0.251	1.31774e-07	endodermis-like	ACC	Serine/arginine-rich-splicing factor SR34A (AHRD V3.3 *** A0A0M8KRL2_NICAT)
Solyc09g010860	1.58682e-45	0.32211	0.527	0.398	4.90088e-41	epidermis	Torin2	Expansin (AHRD V3.11 *** tr|Q9ZP32|Q9ZP32_SOLLC)
Solyc01g101060	1.26737e-30	0.321688	0.445	0.309	3.91428e-26	xylem	Torin2	S-adenosyl-L-methionine synthetase
Solyc02g086930	4.2278e-11	0.321668	0.53	0.367	1.30575e-06	phloem	Torin2	Homeobox-leucine zipper protein HAT5 (AHRD V3.3 *** A0A2G2XIE8_CAPBA)
Solyc02g064730	8.20487e-92	0.321503	0.681	0.391	2.53407e-87	epidermis	ACC	DUF1909-domain-containing protein (AHRD V3.3 *** A0A1J7IYE1_9PEZI)
Solyc06g074720	5.5674e-55	0.321409	0.358	0.148	1.71949e-50	xylem	ACC	RNA-binding (RRM/RBD/RNP motifs) family protein (AHRD V3.11 *** tr|A0A2U1LKA1|A0A2U1LKA1_ARTAN)
Solyc01g101060	2.44374e-43	0.321303	0.372	0.257	7.54749e-39	epidermis	Torin2	S-adenosyl-L-methionine synthetase
Solyc01g101040	1.47291e-15	0.320962	0.464	0.206	4.54908e-11	phloem	ACC	ATP-citrate synthase (AHRD V3.3 *** B6TD54_MAIZE)
Solyc03g116740	8.41619e-08	0.320739	0.316	0.105	0.00259934	cortex	ACC	Phosphatidylcholine:diacylglycerol cholinephosphotransferase 1 (AHRD V3.3 *** A0A1U8FVJ4_CAPAN)
Solyc01g079250	9.7576e-09	0.320419	0.386	0.26	0.000301364	phloem	Torin2	RNA helicase DEAH-box2
Solyc04g077870	1.64431e-07	0.32033	0.316	0.108	0.00507844	cortex	ACC	Calcium-transporting ATPase (AHRD V3.3 *** A0A2G2X0L5_CAPBA)
Solyc04g007970	8.17494e-12	0.320148	0.299	0.128	2.52483e-07	phloem	ACC	Ubiquitin-conjugating enzyme variant (AHRD V3.3 *** V5KX13_SOLLC)
Solyc01g011340	1.42912e-10	0.31975	0.279	0.122	4.41384e-06	phloem	ACC	protein phosphatase 2A catalytic subunit 2
Solyc09g010370	2.33327e-11	0.319726	0.285	0.132	7.20631e-07	endodermis-like	ACC	Rab family GTPase (AHRD V3.3 *** A0A1Y1I3W2_KLENI)
Solyc09g098540	5.38788e-31	0.319455	0.395	0.264	1.66405e-26	xylem	Torin2	Chitinase-like protein (AHRD V3.3 *** Q6JX03_GOSHI)
Solyc02g086930	7.44662e-07	0.318684	0.733	0.454	0.0229989	procambium	ACC	Homeobox-leucine zipper protein HAT5 (AHRD V3.3 *** A0A2G2XIE8_CAPBA)
Solyc01g095150	4.88545e-14	0.318611	0.266	0.095	1.50887e-09	phloem	ACC	late embryogenesis-like protein
Solyc10g078960	3.40707e-84	0.318432	0.752	0.456	1.05227e-79	epidermis	ACC	60S ribosomal protein L21 (AHRD V3.3 *** B6SYW9_MAIZE)
Solyc03g005020	1.37327e-39	0.318077	0.289	0.128	4.24133e-35	xylem	ACC	Lipase (AHRD V3.3 *** A0A2G2WWE2_CAPBA)
Solyc05g053470	1.12303e-43	0.317905	0.272	0.171	3.46846e-39	epidermis	Torin2	60 kDa chaperonin (AHRD V3.3 *** Q8H903_ORYSJ)
Solyc02g085300	6.58957e-47	0.317773	0.438	0.21	2.03519e-42	xylem	ACC	Unknown protein
Solyc01g150152	1.93651e-26	0.317721	0.286	0.183	5.98091e-22	xylem	Torin2	Unknown protein
Solyc07g065700	5.13475e-105	0.317669	0.349	0.149	1.58587e-100	epidermis	ACC	Sec14p-like phosphatidylinositol transfer family protein (AHRD V3.3 *** A0A2U1NTZ9_ARTAN)
Solyc06g067910	1.38031e-38	0.317202	0.886	0.634	4.26309e-34	xylem	ACC	DUF642 domain-containing protein (AHRD V3.3 *** A0A1Q3BMB3_CEPFO)
Solyc04g081490	2.48586e-07	0.317085	0.551	0.373	0.00767757	procambium	Torin2	beta-tubulin
Solyc10g007660	8.42205e-33	0.31706	0.254	0.169	2.60115e-28	epidermis	Torin2	CASP-like protein (AHRD V3.3 *** A0A2I4EBH2_9ROSI)
Solyc03g007740	5.69407e-13	0.317057	0.412	0.205	1.75861e-08	endodermis-like	ACC	Reticulon-like protein (AHRD V3.3 *** A0A2G3CWR7_CAPCH)
Solyc04g007710	1.30659e-35	0.317043	0.416	0.272	4.03539e-31	xylem	Torin2	mitogen-activated protein kinase 14
Solyc11g066830	1.46906e-32	0.31695	0.29	0.175	4.53718e-28	xylem	Torin2	Zinc finger transcription factor 68
Solyc03g120470	4.1963e-58	0.316911	0.326	0.125	1.29603e-53	xylem	ACC	tonoplast intrinsic protein 2.2
Solyc04g077970	2.77385e-12	0.316688	0.405	0.201	8.56703e-08	endodermis-like	ACC	Adenine phosphoribosyltransferase 3 (AHRD V3.11 *** tr|A0A2G3CPQ3|A0A2G3CPQ3_CAPCH)
Solyc09g074930	3.85963e-12	0.316451	0.627	0.342	1.19205e-07	phloem	ACC	REF/SRPP-like protein (AHRD V3.3 *** A0A2G3CTD5_CAPCH)
Solyc01g100870	1.68801e-08	0.316322	0.375	0.215	0.000521343	endodermis-like	ACC	ADP-ribosylation factor (AHRD V3.3 *** B4FP40_MAIZE)
Solyc02g081620	3.40791e-12	0.316273	0.354	0.159	1.05253e-07	phloem	ACC	Zinc finger (C2H2 type) family protein (AHRD V3.3 *** A0A1P8ASM0_ARATH)
Solyc06g075540	8.28354e-07	0.316087	0.283	0.124	0.0255837	cortex	Torin2	HAD-superfamily hydrolase (AHRD V3.3 *** A0A200R642_9MAGN)
Solyc08g006890	5.31029e-18	0.316013	0.994	0.954	1.64008e-13	phloem	ACC	Tubulin alpha chain (AHRD V3.3 *** A0A1U8GD16_CAPAN)
Solyc08g067620	1.0851e-96	0.316006	0.333	0.145	3.35132e-92	epidermis	ACC	Pleiotropic drug resistance protein (AHRD V3.3 *** C8CA13_CUCSA)
Solyc10g007770	8.14294e-11	0.315996	0.31	0.15	2.51495e-06	endodermis-like	ACC	Protein MEI2-like 5 (AHRD V3.3 *** A0A2G2YIV9_CAPAN)
Solyc05g015980	5.10982e-16	0.315984	0.435	0.201	1.57817e-11	endodermis-like	ACC	Gap junction beta-4 protein (AHRD V3.3 *** AT5G13100.1)
Solyc04g014720	2.73375e-113	0.315823	0.501	0.237	8.44319e-109	epidermis	ACC	60S ribosomal protein L6 (AHRD V3.11 *** tr|A0A2G3B009|A0A2G3B009_CAPCH)
Solyc04g074910	2.19836e-107	0.315773	0.507	0.247	6.78965e-103	epidermis	ACC	40S ribosomal protein S21 (AHRD V3.3 *** A0A1U8F4M1_CAPAN)
Solyc02g081880	3.28442e-12	0.315359	0.321	0.137	1.01439e-07	phloem	ACC	Molybdenum cofactor sulfurase (AHRD V3.3 *** A0A200QQK0_9MAGN)
Solyc12g098960	6.59386e-99	0.315222	0.372	0.168	2.03651e-94	epidermis	ACC	Protein kinase domain (AHRD V3.3 *** A0A200R1U1_9MAGN)
Solyc04g015590	4.63491e-40	0.314965	0.336	0.156	1.43149e-35	xylem	ACC	Bifunctional polymyxin resistance protein, ArnA (AHRD V3.3 *** A0A2U1QHU7_ARTAN)
Solyc07g065700	1.416e-50	0.314728	0.291	0.114	4.37333e-46	xylem	ACC	Sec14p-like phosphatidylinositol transfer family protein (AHRD V3.3 *** A0A2U1NTZ9_ARTAN)
Solyc07g032100	1.79012e-07	0.314724	0.364	0.164	0.00552878	procambium	ACC	Coatomer subunit alpha (AHRD V3.3 *** A0A2G2Z2H7_CAPAN)
Solyc01g105240	7.55922e-07	0.314638	0.323	0.12	0.0233467	cortex	ACC	Ubiquitin carboxyl-terminal hydrolase 46 (AHRD V3.3 *** A0A2G2VAM8_CAPBA)
Solyc01g100970	9.88948e-95	0.314222	0.633	0.347	3.05437e-90	epidermis	ACC	Peptidase C15 (AHRD V3.3 *** A0A200R1U9_9MAGN)
Solyc01g104160	4.08234e-07	0.313918	0.368	0.141	0.0126083	cortex	ACC	arginine/glutamate-rich 1 protein (AHRD V3.3 *-* AT1G10890.4)
Solyc01g095410	3.79846e-111	0.313881	0.401	0.178	1.17315e-106	epidermis	ACC	eukaryotic translation initiation factor 1A-like (AHRD V3.3 *** A0A2I4HKY5_9ROSI)
Solyc02g077880	4.58865e-13	0.31377	0.451	0.216	1.41721e-08	phloem	ACC	Auxin-repressed protein (AHRD V3.3 *** A9YSI8_TOBAC)
Solyc01g067510	3.52963e-07	0.313725	0.327	0.232	0.0109013	endodermis-like	Torin2	receptor-like protein kinase FERONIA (AHRD V3.3 *** A0A2I4F2T3_9ROSI)
Solyc05g053470	1.77716e-09	0.313694	0.35	0.186	5.48875e-05	endodermis-like	ACC	60 kDa chaperonin (AHRD V3.3 *** Q8H903_ORYSJ)
Solyc07g051850	8.56808e-08	0.313634	0.258	0.16	0.00264625	phloem	Torin2	aspartic proteinase-like (AHRD V3.3 *** A0A2I4H0Z7_9ROSI)
Solyc02g066940	5.1399e-49	0.313624	0.6	0.316	1.58746e-44	xylem	ACC	Protein RIK (AHRD V3.11 *** tr|A0A2G3D3D0|A0A2G3D3D0_CAPCH)
Solyc07g055950	9.7751e-100	0.313598	0.261	0.1	3.01904e-95	epidermis	ACC	Protodermal factor 1 (AHRD V3.3 *-* A0A2G2YIY2_CAPAN)
Solyc03g117420	3.90325e-34	0.313035	0.253	0.144	1.20552e-29	xylem	Torin2	F-box/LRR-repeat protein 14-like (AHRD V3.3 *** A0A2I4G8X3_9ROSI)
Solyc11g068420	1.22698e-100	0.312836	0.49	0.241	3.78953e-96	epidermis	ACC	Ribosomal protein (AHRD V3.3 *** Q6ER67_ORYSJ)
Solyc12g098680	2.03352e-11	0.31278	0.357	0.164	6.28053e-07	phloem	ACC	Eukaryotic translation initiation factor 3 subunit H (AHRD V3.11 *** tr|A0A200R8Q3|A0A200R8Q3_9MAGN)
Solyc01g081010	6.12508e-40	0.312731	0.638	0.367	1.89173e-35	xylem	ACC	Nucleolar GTP-binding protein 1 (AHRD V3.3 *** A0A1U8EKU8_CAPAN)
Solyc07g032180	1.11214e-06	0.312726	0.359	0.269	0.0343485	endodermis-like	Torin2	1-acylglycerol-3-phosphate O-acyltransferase (AHRD V3.3 *** A0A2G2YMS0_CAPAN)
Solyc07g043360	8.95279e-26	0.312415	0.254	0.159	2.76507e-21	xylem	Torin2	60S ribosomal protein L27 (AHRD V3.3 *** A0A2G3BZK6_CAPCH)
Solyc03g007470	1.64989e-32	0.312102	0.601	0.452	5.0957e-28	xylem	Torin2	Ubiquitin conjugating enzyme (AHRD V3.3 *** B3TLN8_ELAGV)
Solyc04g082140	1.6905e-54	0.31207	0.507	0.242	5.22112e-50	xylem	ACC	pectinesterase
Solyc09g061310	6.55629e-14	0.312041	0.295	0.123	2.02491e-09	endodermis-like	ACC	PPPDE putative thiol peptidase family protein (AHRD V3.3 *** A0A2U1N5E2_ARTAN)
Solyc05g053780	2.42963e-105	0.312	0.45	0.211	7.5039e-101	epidermis	ACC	RNA binding protein (AHRD V3.3 *** O23793_NICSY)
Solyc04g007890	2.62276e-92	0.311945	0.27	0.109	8.10041e-88	epidermis	ACC	Hmg-y-related protein a (AHRD V3.3 *-* A0A314LC60_NICAT)
Solyc08g077510	5.44788e-11	0.31172	0.272	0.126	1.68258e-06	endodermis-like	ACC	Poly(U)-specific endoribonuclease-B-like protein (AHRD V3.3 *** A0A2K3PLY2_TRIPR)
Solyc03g116740	2.60768e-51	0.311378	0.261	0.096	8.05383e-47	xylem	ACC	Phosphatidylcholine:diacylglycerol cholinephosphotransferase 1 (AHRD V3.3 *** A0A1U8FVJ4_CAPAN)
Solyc08g081730	7.80025e-12	0.311356	0.515	0.287	2.40911e-07	endodermis-like	ACC	Reticulon-like protein (AHRD V3.11 *** tr|A0A2G3DAU6|A0A2G3DAU6_CAPCH)
Solyc01g104680	7.56792e-106	0.31118	0.631	0.332	2.33735e-101	epidermis	ACC	Ran protein/TC4 protein ran2a
Solyc02g089065	8.92088e-11	0.31103	0.87	0.614	2.75521e-06	phloem	ACC	Protein SPIRAL1 (AHRD V3.3 *** A0A1U8FPZ4_CAPAN)
Solyc03g006140	6.37866e-09	0.311028	0.327	0.127	0.000197005	procambium	ACC	Neutral ceramidase (AHRD V3.3 *** A0A2G2ZL79_CAPAN)
Solyc08g005800	7.6722e-14	0.310861	0.568	0.299	2.36956e-09	endodermis-like	ACC	Pectin acetylesterase (AHRD V3.3 *** A0A1U8F2I8_CAPAN)
Solyc12g098960	2.20792e-14	0.310667	0.265	0.104	6.81915e-10	endodermis-like	ACC	Protein kinase domain (AHRD V3.3 *** A0A200R1U1_9MAGN)
Solyc03g019890	5.24919e-54	0.3098	0.371	0.156	1.62121e-49	xylem	ACC	beta-galactosidase 7
Solyc01g101250	6.30972e-07	0.309723	0.325	0.224	0.0194876	phloem	Torin2	G-patch domain-containing protein (AHRD V3.3 *** A0A1Q3DGV7_CEPFO)
Solyc07g064900	8.72431e-51	0.309551	0.324	0.133	2.6945e-46	xylem	ACC	DUF3537 domain-containing protein (AHRD V3.3 *** A0A1Q3D045_CEPFO)
Solyc09g150143	7.22473e-12	0.309285	0.33	0.159	2.23136e-07	endodermis-like	ACC	Unknown protein
Solyc04g080700	3.11483e-55	0.309168	0.351	0.143	9.62015e-51	xylem	ACC	Bifunctional nuclease 2 (AHRD V3.3 *** A0A2G3AX92_CAPCH)
Solyc02g092070	5.19885e-60	0.3087	0.277	0.096	1.60566e-55	xylem	ACC	Growth-regulating factor 8 (AHRD V3.3 *** A0A2G3AB32_CAPAN)
Solyc08g067530	1.58589e-06	0.308354	0.279	0.122	0.0489802	procambium	ACC	Non-specific lipid-transfer protein (AHRD V3.3 *** K4CLX9_SOLLC)
Solyc12g011023	4.8522e-07	0.307908	0.254	0.136	0.014986	procambium	Torin2	Xyloglucan endotransglucosylase/hydrolase (AHRD V3.3 *** Q6RHX7_SOLLC)
Solyc03g121310	5.27732e-13	0.30774	0.438	0.222	1.6299e-08	endodermis-like	ACC	RWD domain-containing protein 1 (AHRD V3.3 *** A0A2I4DS07_9ROSI)
Solyc01g150152	2.76672e-07	0.307676	0.339	0.15	0.008545	procambium	ACC	Unknown protein
Solyc04g077020	4.1325e-18	0.307435	0.935	0.853	1.27632e-13	endodermis-like	Torin2	Tubulin alpha chain (AHRD V3.3 *** A0A1U8GD16_CAPAN)
Solyc12g009650	3.10243e-08	0.306982	0.451	0.167	0.000958184	cortex	ACC	Sl proline-rich protein
Solyc06g083190	5.29211e-44	0.306817	0.299	0.192	1.63447e-39	epidermis	Torin2	Peptidylprolyl isomerase (AHRD V3.3 *** A0A2G3CCB5_CAPCH)
Solyc09g009690	1.61952e-54	0.306803	0.298	0.113	5.0019e-50	xylem	ACC	Inosine/uridine-preferring nucleoside hydrolase domain-containing protein (AHRD V3.3 *** A0A2U1L4C1_ARTAN)
Solyc01g104950	2.81776e-79	0.306681	0.751	0.469	8.70264e-75	epidermis	ACC	Beta-D-xylosidase 4 (AHRD V3.11 *** tr|A0A2G2Y364|A0A2G2Y364_CAPAN)
Solyc01g100760	1.16225e-06	0.306674	0.256	0.084	0.0358961	cortex	ACC	DUF538 domain-containing protein (AHRD V3.3 *** A0A1Q3CLQ5_CEPFO)
Solyc01g105140	2.10702e-07	0.306587	0.291	0.121	0.00650753	procambium	ACC	Arginine/serine-rich splicing factor, putative, expressed (AHRD V3.3 *-* Q6AVF4_ORYSJ)
Solyc06g083300	1.51367e-42	0.306383	0.506	0.263	4.67496e-38	xylem	ACC	Nuclear transport factor 2 (NTF2) family protein with RNA binding (RRM-RBD-RNP motifs) domain-containing protein (AHRD V3.3 *** F4J8X6_ARATH)
Solyc05g005080	1.63565e-08	0.306033	0.321	0.205	0.000505171	phloem	Torin2	Endoglucanase (AHRD V3.3 *** A0A2G2V2B4_CAPBA)
Solyc03g123520	5.29812e-53	0.306026	0.325	0.131	1.63632e-48	xylem	ACC	Phosphoinositide phosphatase SAC2 (AHRD V3.3 *** A0A2G3D1F1_CAPCH)
Solyc01g080540	3.37272e-07	0.305746	0.402	0.289	0.0104166	phloem	Torin2	Histidine-containing phosphotransfer protein 1 (AHRD V3.3 *** A0A2G2VZ65_CAPBA)
Solyc07g062890	3.31334e-55	0.305523	0.404	0.176	1.02332e-50	xylem	ACC	Protein yippee-like (AHRD V3.11 *** tr|A0A1U8EEB0|A0A1U8EEB0_CAPAN)
Solyc02g081880	9.74793e-11	0.305509	0.315	0.154	3.01065e-06	endodermis-like	ACC	Molybdenum cofactor sulfurase (AHRD V3.3 *** A0A200QQK0_9MAGN)
Solyc09g083290	1.44065e-99	0.305304	0.515	0.26	4.44945e-95	epidermis	ACC	auxin-regulated IAA14
Solyc08g075520	6.31913e-08	0.305072	0.648	0.343	0.00195166	procambium	ACC	transglutaminase family protein (AHRD V3.3 *** AT4G19160.2)
Solyc03g113730	2.9681e-30	0.304744	0.286	0.174	9.16697e-26	xylem	Torin2	B12D protein (AHRD V3.3 *** Q9XHD5_IPOBA)
Solyc02g081880	1.17898e-58	0.304725	0.382	0.156	3.64128e-54	xylem	ACC	Molybdenum cofactor sulfurase (AHRD V3.3 *** A0A200QQK0_9MAGN)
Solyc09g092700	1.59349e-09	0.304541	0.877	0.624	4.92151e-05	phloem	ACC	glycine-rich cell wall structural protein-like isoform X1 (AHRD V3.3 *** XP_004247909.1)
Solyc09g091470	3.71068e-08	0.304478	0.461	0.217	0.00114604	procambium	ACC	3-ketoacyl-CoA thiolase peroxisomal-like (AHRD V3.3 *** A0A2K3P5R8_TRIPR)
Solyc11g068540	6.44857e-46	0.304446	0.356	0.16	1.99164e-41	xylem	ACC	beta-alanine synthase
Solyc04g054910	9.61639e-08	0.304244	0.282	0.179	0.00297002	phloem	Torin2	Ethylene-responsive transcription factor (AHRD V3.3 *-* A0A2G2ZQC4_CAPAN)
Solyc04g009770	6.0856e-13	0.304164	0.525	0.281	1.87954e-08	endodermis-like	ACC	DnaJ protein (AHRD V3.3 *** Q43177_SOLTU)
Solyc07g005210	6.67991e-41	0.304068	0.26	0.108	2.06309e-36	xylem	ACC	Outer membrane lipoprotein blc-like (AHRD V3.3 *** A0A2K3KEW8_TRIPR)
Solyc10g039290	1.66037e-07	0.30402	0.524	0.405	0.00512805	phloem	Torin2	Major facilitator superfamily protein (AHRD V3.3 *** A0A1P8AT47_ARATH)
Solyc10g081460	5.68964e-48	0.303969	0.413	0.191	1.75725e-43	xylem	ACC	Cationic amino acid transporter 2 (AHRD V3.3 *** A0A2R3U877_CAMSI)
Solyc03g019780	1.16706e-11	0.303653	0.762	0.472	3.60446e-07	endodermis-like	ACC	40S ribosomal protein SA (AHRD V3.3 *** A0A1U8G5B2_CAPAN)
Solyc04g076380	2.0902e-47	0.303624	0.442	0.211	6.45559e-43	xylem	ACC	NADPH--cytochrome P450 reductase (AHRD V3.3 *** A0A2G3CP38_CAPCH)
Solyc10g051377	7.30176e-36	0.303505	0.911	0.682	2.25515e-31	xylem	ACC	RNA-binding protein (AHRD V3.3 *** O24106_NICGU)
Solyc12g056220	5.58501e-40	0.3034	0.369	0.257	1.72493e-35	epidermis	Torin2	plasma membrane intrinsic protein 1.3
Solyc03g123390	1.90692e-14	0.303196	0.25	0.097	5.88951e-10	endodermis-like	ACC	Alpha/beta-Hydrolases superfamily protein (AHRD V3.3 *** Q9LNR2_ARATH)
Solyc01g096880	1.03739e-07	0.303021	0.263	0.131	0.00320399	phloem	ACC	Major facilitator superfamily protein (AHRD V3.3 *** A0A1P8AZ04_ARATH)
Solyc06g083470	2.40954e-89	0.302662	0.707	0.413	7.44185e-85	epidermis	ACC	NAD(P)-binding Rossmann-fold superfamily protein (AHRD V3.11 *** tr|F4IKL5|F4IKL5_ARATH)
Solyc09g075210	1.14593e-06	0.302646	0.762	0.618	0.0353921	procambium	Torin2	Late embryogenesis abundant protein Lea5 (AHRD V3.3 *** A0A1J3JXG8_NOCCA)
Solyc04g150104	1.62275e-81	0.302506	0.679	0.402	5.01187e-77	epidermis	ACC	Kirola (AHRD V3.3 *** A0A2G2WRW0_CAPBA)
Solyc06g083470	7.1157e-09	0.302488	0.76	0.526	0.000219769	endodermis-like	ACC	NAD(P)-binding Rossmann-fold superfamily protein (AHRD V3.11 *** tr|F4IKL5|F4IKL5_ARATH)
Solyc01g112100	6.90953e-17	0.302434	0.618	0.316	2.13401e-12	endodermis-like	ACC	Flavin-containing monooxygenase (AHRD V3.3 *** A0A2G3BW83_CAPCH)
Solyc03g123740	8.95119e-12	0.301442	0.37	0.169	2.76457e-07	phloem	ACC	Ovule receptor-like kinase 28 (AHRD V3.3 *** A4GWX5_SOLCH)
Solyc11g072430	2.04562e-46	0.301377	0.269	0.107	6.31791e-42	xylem	ACC	RNAligase (AHRD V3.3 *** AT1G07910.2)
Solyc06g063320	1.01312e-06	0.301084	0.388	0.186	0.0312903	procambium	ACC	hypothetical protein (AHRD V3.3 *** AT1G16840.4)
Solyc12g095960	2.88355e-13	0.30107	0.471	0.226	8.90586e-09	phloem	ACC	RNA-binding KH domain protein (AHRD V3.3 *-* A0A2K3P1D4_TRIPR)
Solyc04g077780	2.12327e-07	0.301014	0.373	0.266	0.00655771	endodermis-like	Torin2	LIM domain-containing protein (AHRD V3.3 *** A0A1Q3ALK2_CEPFO)
Solyc08g006890	6.92926e-08	0.300936	0.956	0.9	0.0021401	cortex	Torin2	Tubulin alpha chain (AHRD V3.3 *** A0A1U8GD16_CAPAN)
Solyc11g066020	1.32455e-12	0.30069	0.282	0.112	4.09086e-08	phloem	ACC	Ankyrin repeat family protein, putative, expressed (AHRD V3.3 *** Q10NB7_ORYSJ)
Solyc11g069430	5.98409e-49	0.300254	0.542	0.273	1.84819e-44	xylem	ACC	plasma membrane intrinsic protein 2.6
Solyc07g006160	7.52143e-08	0.300167	0.382	0.168	0.00232299	procambium	ACC	AFG1-like ATPase family protein (AHRD V3.3 *** A0A2U1Q7V4_ARTAN)
Solyc06g074330	2.20389e-07	0.299497	0.368	0.254	0.00680671	phloem	Torin2	Alpha/beta-Hydrolases superfamily protein (AHRD V3.3 *** F4J341_ARATH)
Solyc12g042080	1.39242e-106	0.299426	0.536	0.262	4.30049e-102	epidermis	ACC	40S ribosomal protein S11 (AHRD V3.3 *** A0A2G2YII0_CAPAN)
Solyc05g007120	3.71669e-90	0.299281	0.341	0.154	1.1479e-85	epidermis	ACC	Leucine-rich repeat protein kinase family protein (AHRD V3.3 *** A0A2U1LJE3_ARTAN)
Solyc11g069090	7.30311e-12	0.299188	0.565	0.324	2.25556e-07	endodermis-like	ACC	ATP-binding ABC transporter (AHRD V3.3 *** X8JTB2_9HOMO)
Solyc08g008350	9.25011e-15	0.299183	0.341	0.137	2.8569e-10	phloem	ACC	ribosome maturation factor (AHRD V3.3 *** AT4G10970.7)
Solyc02g089065	2.37975e-52	0.299063	0.685	0.547	7.34986e-48	epidermis	Torin2	Protein SPIRAL1 (AHRD V3.3 *** A0A1U8FPZ4_CAPAN)
Solyc05g007120	1.06739e-08	0.298795	0.261	0.092	0.000329662	procambium	ACC	Leucine-rich repeat protein kinase family protein (AHRD V3.3 *** A0A2U1LJE3_ARTAN)
Solyc02g084920	2.80843e-13	0.298707	0.435	0.215	8.67384e-09	endodermis-like	ACC	fruit-specific protein TOM2A11
Solyc03g083530	5.09549e-32	0.298665	0.828	0.574	1.57374e-27	xylem	ACC	40S ribosomal protein S13 (AHRD V3.3 *** A0A2I0WN36_9ASPA)
Solyc02g090930	1.20014e-41	0.298577	0.303	0.2	3.70663e-37	epidermis	Torin2	Lipase (AHRD V3.3 *** A0A200QYW4_9MAGN)
Solyc03g096730	9.12308e-09	0.298317	0.549	0.323	0.000281766	phloem	ACC	pollen-specific kinase partner protein
Solyc01g095410	6.66457e-38	0.297983	0.27	0.178	2.05835e-33	epidermis	Torin2	eukaryotic translation initiation factor 1A-like (AHRD V3.3 *** A0A2I4HKY5_9ROSI)
Solyc12g089110	9.23274e-81	0.29773	0.677	0.394	2.85153e-76	epidermis	ACC	Unknown protein
Solyc02g083250	4.26396e-46	0.297503	0.306	0.129	1.31693e-41	xylem	ACC	Cellular retinaldehyde-binding/triple function, C-terminal (AHRD V3.3 *** B6SN40_MAIZE)
Solyc04g008380	2.43673e-11	0.297349	0.39	0.186	7.52585e-07	phloem	ACC	GAGA-binding transcriptional activator (AHRD V3.3 *** H1ZN86_SOLLC)
Solyc09g005980	2.20162e-07	0.297293	0.309	0.128	0.0067997	procambium	ACC	Serine/arginine-rich-splicing factor RS2Z32 (AHRD V3.3 *-* A0A0M9UMT6_NICAT)
Solyc02g067440	3.63123e-13	0.297034	0.47	0.241	1.12151e-08	endodermis-like	ACC	meloidogyne-induced giant cell protein DB114
Solyc04g008380	9.78036e-08	0.296953	0.29	0.186	0.00302067	phloem	Torin2	GAGA-binding transcriptional activator (AHRD V3.3 *** H1ZN86_SOLLC)
Solyc02g067440	2.05372e-30	0.29694	0.329	0.209	6.34291e-26	xylem	Torin2	meloidogyne-induced giant cell protein DB114
Solyc11g069470	1.1793e-31	0.296927	0.303	0.187	3.64228e-27	xylem	Torin2	Homeobox leucine-zipper protein (AHRD V3.3 *** Q8H962_ZINVI)
Solyc04g011400	5.50299e-38	0.29682	0.503	0.272	1.6996e-33	xylem	ACC	UDP-glucuronic acid decarboxylase (AHRD V3.3 *** G5DXR5_SILLA)
Solyc11g068830	5.97303e-11	0.296515	0.338	0.168	1.84477e-06	endodermis-like	ACC	Uridine 5'-monophosphate synthase (AHRD V3.3 *** A0A1U8EL35_CAPAN)
Solyc11g044230	4.36652e-10	0.296088	0.682	0.415	1.3486e-05	phloem	ACC	Costars family protein (AHRD V3.3 *-* A0A1U8F9R1_CAPAN)
Solyc11g072710	9.82121e-08	0.295936	0.712	0.591	0.00303328	phloem	Torin2	phototropin 1
Solyc08g067420	1.3921e-06	0.295727	0.301	0.108	0.0429949	cortex	ACC	DNAse I-like superfamily protein (AHRD V3.3 *-* A0A178UDZ2_ARATH)
Solyc06g065020	1.91045e-09	0.295471	0.339	0.128	5.90043e-05	procambium	ACC	Protein NRT1/ PTR FAMILY 5.12 (AHRD V3.3 *** A0A2G2WK86_CAPBA)
Solyc09g092520	6.66433e-93	0.295331	0.302	0.128	2.05828e-88	epidermis	ACC	xyloglucan endotransglycosylase
Solyc08g005270	2.61074e-49	0.295271	0.397	0.179	8.06328e-45	xylem	ACC	Poly [ADP-ribose] polymerase (AHRD V3.3 *** A0A2G2W3V7_CAPBA)
Solyc01g111760	2.287e-07	0.295234	0.278	0.177	0.0070634	phloem	Torin2	Vacuolar ATP synthase subunit B (AHRD V3.3 *** A0A2P6TTB9_CHLSO)
Solyc06g075540	4.72255e-10	0.295041	0.32	0.161	1.45856e-05	endodermis-like	ACC	HAD-superfamily hydrolase (AHRD V3.3 *** A0A200R642_9MAGN)
Solyc10g006140	3.2404e-93	0.295013	0.308	0.132	1.0008e-88	epidermis	ACC	Acid phosphatase/vanadium-dependent haloperoxidase-related protein (AHRD V3.3 *** Q8L7M6_ARATH)
Solyc11g069470	3.11697e-07	0.294096	0.259	0.166	0.00962676	phloem	Torin2	Homeobox leucine-zipper protein (AHRD V3.3 *** Q8H962_ZINVI)
Solyc05g008090	5.2467e-94	0.293988	0.369	0.169	1.62044e-89	epidermis	ACC	TPX2 (Targeting protein for Xklp2) protein family (AHRD V3.3 *-* A0A2U1NUC4_ARTAN)
Solyc01g110480	2.15961e-89	0.293632	0.259	0.105	6.66995e-85	epidermis	ACC	Basic-leucine zipper (BZIP) transcription factor family protein (AHRD V3.3 *** A0A2U1P1T7_ARTAN)
Solyc03g043760	6.06125e-09	0.293083	0.37	0.151	0.000187202	procambium	ACC	Chromatin SPT2 (AHRD V3.3 *-* A0A2U1N6L0_ARTAN)
Solyc03g123660	8.78843e-14	0.29306	0.335	0.147	2.71431e-09	endodermis-like	ACC	ubiquitin conjugating enzyme 2
Solyc02g064670	2.65681e-10	0.293024	0.36	0.175	8.20555e-06	phloem	ACC	60S ribosomal protein L26 (AHRD V3.3 *** A0A1U8FHZ3_CAPAN)
Solyc04g007710	2.30172e-50	0.292919	0.547	0.272	7.10885e-46	xylem	ACC	mitogen-activated protein kinase 14
Solyc09g007920	9.50853e-08	0.292476	0.273	0.107	0.00293671	procambium	ACC	Phenylalanine ammonia-lyase (AHRD V3.3 *** A0A2G3BJ81_CAPCH)
Solyc08g077060	1.10663e-06	0.292326	0.251	0.163	0.0341784	phloem	Torin2	Zinc finger, LSD1-type (AHRD V3.3 *** A0A2U1LIJ4_ARTAN)
Solyc02g070570	6.27207e-110	0.29222	0.496	0.234	1.93713e-105	epidermis	ACC	40S ribosomal protein S14 (AHRD V3.3 *** A0A2G2YPH6_CAPAN)
Solyc10g079280	7.16542e-52	0.291992	0.343	0.143	2.21304e-47	xylem	ACC	Nucleotide-sugar transporter family protein (AHRD V3.3 *** A0A2U1PWK4_ARTAN)
Solyc06g083580	4.5248e-08	0.291946	0.257	0.157	0.00139748	phloem	Torin2	Pectate lyase (AHRD V3.3 *** A0A2G3CC63_CAPCH)
Solyc02g079060	4.65713e-105	0.291802	0.409	0.184	1.43836e-100	epidermis	ACC	Eukaryotic translation initiation factor 3 subunit J (AHRD V3.3 *** A0A2G3D5W1_CAPCH)
Solyc02g032660	1.44651e-10	0.291709	0.275	0.129	4.46753e-06	endodermis-like	ACC	Protein DETOXIFICATION (AHRD V3.3 *** A0A328DGG9_9ASTE)
Solyc02g081620	1.83885e-45	0.291536	0.401	0.189	5.6793e-41	xylem	ACC	Zinc finger (C2H2 type) family protein (AHRD V3.3 *** A0A1P8ASM0_ARATH)
Solyc03g096840	8.11659e-13	0.291144	0.354	0.154	2.50681e-08	phloem	ACC	hypothetical protein Chr5:5643143-5647702 REVERSE LENGTH 116 201606 (AHRD V3.11 *** AT5G17165.1)
Solyc08g067530	2.25377e-45	0.290504	0.321	0.138	6.96077e-41	xylem	ACC	Non-specific lipid-transfer protein (AHRD V3.3 *** K4CLX9_SOLLC)
Solyc01g104560	7.5841e-41	0.290252	0.629	0.359	2.34235e-36	xylem	ACC	protein-protein interaction regulator family protein (AHRD V3.3 *** AT1G15200.1)
Solyc05g007960	1.49358e-36	0.290189	0.649	0.386	4.61292e-32	xylem	ACC	O-fucosyltransferase (AHRD V3.3 *** A0A2P5FK44_TREOI)
Solyc06g009380	2.7537e-07	0.29014	0.323	0.112	0.00850479	cortex	ACC	transmembrane protein (AHRD V3.3 *** AT1G10660.4)
Solyc12g044720	5.51531e-35	0.289911	0.698	0.428	1.7034e-30	xylem	ACC	60S ribosomal protein L28 (AHRD V3.3 *** B3TLS3_ELAGV)
Solyc10g009330	4.02405e-13	0.289891	0.388	0.187	1.24283e-08	endodermis-like	ACC	Serine/arginine-rich-splicing factor RS31 (AHRD V3.3 *** A0A0M8KRT2_NICAT)
Solyc03g123520	1.04108e-103	0.289788	0.334	0.14	3.21539e-99	epidermis	ACC	Phosphoinositide phosphatase SAC2 (AHRD V3.3 *** A0A2G3D1F1_CAPCH)
Solyc07g006160	4.73259e-26	0.289657	0.318	0.207	1.46166e-21	xylem	Torin2	AFG1-like ATPase family protein (AHRD V3.3 *** A0A2U1Q7V4_ARTAN)
Solyc09g010860	2.56905e-09	0.289081	0.38	0.205	7.93452e-05	endodermis-like	ACC	Expansin (AHRD V3.11 *** tr|Q9ZP32|Q9ZP32_SOLLC)
Solyc04g074980	5.6606e-07	0.288938	0.279	0.114	0.0174828	procambium	ACC	Transport inhibitor response 1-like protein (AHRD V3.3 *** A0A2G3CNZ5_CAPCH)
Solyc01g007860	1.75331e-10	0.288578	0.365	0.187	5.41511e-06	endodermis-like	ACC	Ubiquitin-conjugating enzyme variant (AHRD V3.3 *** C8CP48_CITSI)
Solyc10g007770	4.65992e-90	0.288343	0.385	0.182	1.43922e-85	epidermis	ACC	Protein MEI2-like 5 (AHRD V3.3 *** A0A2G2YIV9_CAPAN)
Solyc04g011430	1.79971e-11	0.288173	0.455	0.231	5.55841e-07	phloem	ACC	Ubiquitin conjugating enzyme (AHRD V3.3 *** A0A172MJZ4_PAESU)
Solyc08g066840	7.69828e-12	0.287963	0.253	0.098	2.37761e-07	phloem	ACC	tonoplast intrinsic protein 4.1
Solyc01g099670	2.64255e-11	0.287721	0.568	0.319	8.16152e-07	endodermis-like	ACC	meloidogyne-induced giant cell protein db212
Solyc08g077720	2.98319e-98	0.287497	0.502	0.249	9.21359e-94	epidermis	ACC	60S ribosomal protein l37a-like (AHRD V3.3 *** A0A2K3N190_TRIPR)
Solyc01g079250	2.43369e-13	0.287193	0.435	0.212	7.51645e-09	endodermis-like	ACC	RNA helicase DEAH-box2
Solyc12g035130	1.55864e-08	0.286985	0.528	0.389	0.000481384	phloem	Torin2	RNA helicase DEAD36
Solyc02g086930	9.65768e-38	0.286955	0.778	0.489	2.98278e-33	xylem	ACC	Homeobox-leucine zipper protein HAT5 (AHRD V3.3 *** A0A2G2XIE8_CAPBA)
Solyc08g079260	2.3528e-104	0.286688	0.348	0.148	7.26664e-100	epidermis	ACC	TPR repeat-containing thioredoxin TDX (AHRD V3.3 *-* A0A2G2XKR1_CAPBA)
Solyc08g079170	2.74997e-26	0.286645	0.336	0.223	8.49327e-22	xylem	Torin2	Hsp70-Hsp90 organizing protein 1 (AHRD V3.3 *** A0A1U8GC69_CAPAN)
Solyc10g008120	1.57808e-49	0.286156	0.28	0.108	4.8739e-45	xylem	ACC	O-methyltransferase (AHRD V3.11 *** tr|A0A1B4Z3W3|A0A1B4Z3W3_9ROSA)
Solyc02g083880	2.21108e-24	0.285825	0.262	0.168	6.82892e-20	xylem	Torin2	Gibberellin-regulated protein 3 (AHRD V3.3 *** A0A1U8FMR2_CAPAN)
Solyc04g150104	6.52977e-13	0.285616	0.448	0.225	2.01672e-08	endodermis-like	ACC	Kirola (AHRD V3.3 *** A0A2G2WRW0_CAPBA)
Solyc01g006190	1.26894e-07	0.285561	0.331	0.177	0.00391911	phloem	ACC	E3 ubiquitin-protein ligase (AHRD V3.3 *** A0A1U8H1Q2_CAPAN)
Solyc01g080240	6.28394e-44	0.285557	0.423	0.3	1.9408e-39	epidermis	Torin2	mitogen-activated protein kinase 13
Solyc02g075610	3.40472e-41	0.285538	0.589	0.323	1.05155e-36	xylem	ACC	Golgin candidate 6 (AHRD V3.3 *-* A0A2G2XK18_CAPBA)
Solyc11g069470	1.98081e-07	0.2854	0.376	0.17	0.00611773	procambium	ACC	Homeobox leucine-zipper protein (AHRD V3.3 *** Q8H962_ZINVI)
Solyc10g008110	8.0158e-11	0.285031	0.515	0.291	2.47568e-06	endodermis-like	ACC	Acyl-coenzyme A oxidase (AHRD V3.3 *** A0A1U8EF39_CAPAN)
Solyc11g072190	1.46017e-30	0.284826	0.766	0.507	4.50974e-26	xylem	ACC	Elongation factor 1-beta (AHRD V3.3 *** A0A1U8EW17_CAPAN)
Solyc04g054910	2.67396e-36	0.284694	0.306	0.208	8.25853e-32	epidermis	Torin2	Ethylene-responsive transcription factor (AHRD V3.3 *-* A0A2G2ZQC4_CAPAN)
Solyc06g065640	2.38783e-13	0.284534	0.286	0.11	7.37481e-09	phloem	ACC	Transcriptional corepressor LEUNIG (AHRD V3.3 *** A0A2G2WKG2_CAPBA)
Solyc11g039950	5.86617e-99	0.284333	0.337	0.145	1.81177e-94	epidermis	ACC	Splicing factor 3B subunit 4 (AHRD V3.3 *-* A0A1J3HL99_NOCCA)
Solyc06g070980	3.26952e-08	0.284014	0.562	0.34	0.00100979	phloem	ACC	Ubiquitin-conjugating enzyme (AHRD V3.3 *** A0A200QF19_9MAGN)
Solyc10g051377	6.05865e-10	0.28391	0.685	0.557	1.87121e-05	endodermis-like	Torin2	RNA-binding protein (AHRD V3.3 *** O24106_NICGU)
Solyc03g019890	3.37501e-36	0.283795	0.453	0.339	1.04237e-31	epidermis	Torin2	beta-galactosidase 7
Solyc05g051230	2.11513e-09	0.283768	0.252	0.121	6.53259e-05	endodermis-like	ACC	tRNA threonylcarbamoyladenosine dehydratase (AHRD V3.3 *** A0A2I4EB61_9ROSI)
Solyc11g044230	2.22081e-91	0.2836	0.636	0.351	6.85898e-87	epidermis	ACC	Costars family protein (AHRD V3.3 *-* A0A1U8F9R1_CAPAN)
Solyc05g047460	3.71562e-78	0.283488	0.284	0.127	1.14757e-73	epidermis	ACC	Auxin Response Factor 7B
Solyc02g069850	5.27592e-10	0.28339	0.568	0.329	1.62947e-05	endodermis-like	ACC	40S ribosomal protein S25 (AHRD V3.3 *-* A0A2G3D4C4_CAPCH)
Solyc06g083190	3.47804e-11	0.282632	0.552	0.298	1.07419e-06	phloem	ACC	Peptidylprolyl isomerase (AHRD V3.3 *** A0A2G3CCB5_CAPCH)
Solyc04g076880	1.23484e-07	0.2825	0.511	0.218	0.0038138	cortex	ACC	phosphoenolpyruvate carboxykinase
Solyc01g086890	4.52015e-07	0.282335	0.327	0.19	0.0139605	procambium	Torin2	G-patch domain-containing protein/Surp domain-containing protein (AHRD V3.3 *** A0A1Q3BXL6_CEPFO)
Solyc07g062890	1.06183e-06	0.282072	0.308	0.112	0.0327947	cortex	ACC	Protein yippee-like (AHRD V3.11 *** tr|A0A1U8EEB0|A0A1U8EEB0_CAPAN)
Solyc03g123790	7.37319e-49	0.282037	0.364	0.16	2.27721e-44	xylem	ACC	Vacuolar cation/proton exchanger (AHRD V3.3 *** K4DFQ6_SOLLC)
Solyc09g083290	4.20283e-38	0.281958	0.368	0.26	1.29804e-33	epidermis	Torin2	auxin-regulated IAA14
Solyc01g104370	7.14651e-10	0.28173	0.66	0.402	2.2072e-05	endodermis-like	ACC	60S acidic ribosomal protein P1 (AHRD V3.3 *** A0A2G2W8Q0_CAPBA),Pfam:PF00428
Solyc01g104560	3.17822e-10	0.281638	0.565	0.315	9.81593e-06	phloem	ACC	protein-protein interaction regulator family protein (AHRD V3.3 *** AT1G15200.1)
Solyc01g096270	9.34791e-07	0.281382	0.345	0.161	0.028871	procambium	ACC	Cytochrome b5 (AHRD V3.3 *** A0A2G2W6T4_CAPBA)
Solyc01g080540	1.31344e-08	0.281033	0.503	0.289	0.000405655	phloem	ACC	Histidine-containing phosphotransfer protein 1 (AHRD V3.3 *** A0A2G2VZ65_CAPBA)
Solyc01g006190	7.73657e-47	0.280768	0.303	0.125	2.38944e-42	xylem	ACC	E3 ubiquitin-protein ligase (AHRD V3.3 *** A0A1U8H1Q2_CAPAN)
Solyc08g076420	6.93045e-83	0.280595	0.651	0.37	2.14047e-78	epidermis	ACC	Poly [ADP-ribose] polymerase (AHRD V3.3 *** A0A2U1QD66_ARTAN)
Solyc01g160380	1.26595e-112	0.280427	0.433	0.194	3.90989e-108	epidermis	ACC	Zinc finger A20 and AN1 domain-containing stress-associated protein 8 (AHRD V3.11 *** tr|A0A2G2UWG6|A0A2G2UWG6_CAPBA)
Solyc10g078530	8.57556e-70	0.280409	0.57	0.333	2.64856e-65	epidermis	ACC	Patatin (AHRD V3.3 *** A0A2G3BI67_CAPCH)
Solyc01g005620	9.65989e-09	0.28022	0.679	0.421	0.000298346	phloem	ACC	oxoglutarate/malate translocator
Solyc04g078195	6.02425e-44	0.280179	0.644	0.353	1.86059e-39	xylem	ACC	Gibberellin-regulated protein (AHRD V3.3 *** K0E174_POPTO)
Solyc01g100870	4.9844e-99	0.280017	0.369	0.164	1.53943e-94	epidermis	ACC	ADP-ribosylation factor (AHRD V3.3 *** B4FP40_MAIZE)
Solyc12g009560	5.46437e-11	0.279919	0.432	0.227	1.68767e-06	endodermis-like	ACC	EIN3-binding F-box protein 1
Solyc06g008260	6.41423e-87	0.27971	0.657	0.367	1.98103e-82	epidermis	ACC	Ribosomal protein L14 (AHRD V3.3 *** A0A200PVX1_9MAGN)
Solyc08g079090	3.57069e-09	0.27962	0.565	0.336	0.000110281	phloem	ACC	Monocopper oxidase-like protein sku5 (AHRD V3.3 *** A0A1J6IJ65_NICAT)
Solyc03g112870	3.46609e-07	0.279568	0.376	0.144	0.010705	cortex	ACC	Phosphoenolpyruvate/phosphate translocator 1, chloroplastic (AHRD V3.3 *** A0A2G2X8M1_CAPBA)
Solyc04g077020	1.93039e-15	0.279472	0.956	0.873	5.96202e-11	phloem	Torin2	Tubulin alpha chain (AHRD V3.3 *** A0A1U8GD16_CAPAN)
Solyc08g077710	3.25522e-11	0.279382	0.61	0.354	1.00538e-06	endodermis-like	ACC	60S ribosomal protein l37a-like (AHRD V3.3 *** A0A2K3N190_TRIPR)
Solyc04g007890	1.43562e-09	0.279183	0.367	0.186	4.43392e-05	phloem	ACC	Hmg-y-related protein a (AHRD V3.3 *-* A0A314LC60_NICAT)
Solyc05g007960	1.42829e-06	0.279164	0.345	0.241	0.0441126	phloem	Torin2	O-fucosyltransferase (AHRD V3.3 *** A0A2P5FK44_TREOI)
Solyc12g010930	2.86778e-90	0.279045	0.265	0.107	8.85714e-86	epidermis	ACC	60S ribosomal protein L11 (AHRD V3.3 *-* A0A2G2VRP4_CAPBA)
Solyc01g160380	1.76543e-47	0.278846	0.497	0.247	5.45255e-43	xylem	ACC	Zinc finger A20 and AN1 domain-containing stress-associated protein 8 (AHRD V3.11 *** tr|A0A2G2UWG6|A0A2G2UWG6_CAPBA)
Solyc02g082700	7.63171e-34	0.278525	0.413	0.271	2.35705e-29	xylem	Torin2	High mobility group family (AHRD V3.3 *** S8EDU2_9LAMI)
Solyc05g018210	2.17641e-51	0.278228	0.394	0.173	6.72185e-47	xylem	ACC	Alpha/beta-Hydrolases superfamily protein (AHRD V3.3 *** A0A2U1P0W9_ARTAN)
Solyc02g079060	2.86537e-10	0.278022	0.49	0.264	8.84969e-06	phloem	ACC	Eukaryotic translation initiation factor 3 subunit J (AHRD V3.3 *** A0A2G3D5W1_CAPCH)
Solyc05g056310	7.64366e-08	0.277986	0.481	0.196	0.00236074	cortex	ACC	T-complex protein 1 subunit gamma (AHRD V3.3 *** A0A2G3ASI5_CAPCH)
Solyc07g014650	1.14061e-08	0.277978	0.279	0.133	0.000352279	phloem	ACC	ADP-ribosylation factor (AHRD V3.3 *** B6TBI1_MAIZE)
Solyc06g050170	4.28484e-36	0.277513	0.271	0.121	1.32337e-31	xylem	ACC	Potassium transporter (AHRD V3.3 *** A0A1Q3B385_CEPFO)
Solyc06g073300	1.03601e-22	0.277342	0.398	0.288	3.19972e-18	xylem	Torin2	60S ribosomal protein L27 (AHRD V3.3 *** A0A2G3CAK1_CAPCH)
Solyc10g078630	1.91585e-74	0.277201	0.8	0.512	5.91711e-70	epidermis	ACC	40S ribosomal protein S28 (AHRD V3.3 *** A0A2G3BI08_CAPCH)
Solyc02g065765	1.9744e-85	0.277011	0.278	0.118	6.09793e-81	epidermis	ACC	COBRA-like protein (AHRD V3.3 *** K4B708_SOLLC)
Solyc11g012460	1.72872e-09	0.276986	0.273	0.123	5.33915e-05	phloem	ACC	Ras-related protein RABA5a (AHRD V3.3 *** A0A2G2Y4I2_CAPAN)
Solyc04g081870	1.47866e-12	0.276971	0.321	0.135	4.56684e-08	phloem	ACC	Expansin (AHRD V3.11 *** tr|K4BVR6|K4BVR6_SOLLC)
Solyc01g009420	3.08683e-08	0.276894	0.406	0.179	0.000953367	procambium	ACC	UDP-apiose/UDP-xylose synthase (AHRD V3.11 *** tr|A0A1B3TP38|A0A1B3TP38_SPIPO)
Solyc04g080850	6.55112e-09	0.276754	0.39	0.205	0.000202331	phloem	ACC	Thioredoxin (AHRD V3.3 *** Q201Z4_9SOLN)
Solyc11g010600	7.6647e-47	0.276705	0.445	0.214	2.36724e-42	xylem	ACC	O-fucosyltransferase (AHRD V3.3 *** A0A2P5EGU4_TREOI)
Solyc09g010630	2.95391e-08	0.276693	0.767	0.659	0.000912315	endodermis-like	Torin2	HSC2-like
Solyc02g085350	4.67319e-10	0.276659	0.539	0.303	1.44331e-05	phloem	ACC	Succinate dehydrogenase [ubiquinone] flavoprotein subunit, mitochondrial (AHRD V3.3 *** A0A2G3D7Q7_CAPCH)
Solyc08g006900	1.05535e-06	0.276615	0.288	0.164	0.0325945	endodermis-like	ACC	60S ribosomal protein L32 (AHRD V3.3 *** A0A2G3DDM0_CAPCH)
Solyc02g075610	2.04068e-07	0.276509	0.374	0.256	0.00630264	phloem	Torin2	Golgin candidate 6 (AHRD V3.3 *-* A0A2G2XK18_CAPBA)
Solyc11g044230	7.12828e-34	0.276335	0.685	0.415	2.20157e-29	xylem	ACC	Costars family protein (AHRD V3.3 *-* A0A1U8F9R1_CAPAN)
Solyc12g088670	2.81581e-43	0.276193	0.403	0.192	8.69663e-39	xylem	ACC	cysteine protease CYP1
Solyc05g007210	1.00258e-11	0.276147	0.318	0.137	3.09646e-07	phloem	ACC	Transcription factor PRE4 (AHRD V3.3 *** A0A2G2VLX3_CAPBA)
Solyc04g008460	3.93465e-92	0.27614	0.292	0.122	1.21522e-87	epidermis	ACC	Ribosomal protein L15 (AHRD V3.3 *** A0A2G3CLB1_CAPCH)
Solyc02g089350	3.21628e-42	0.276139	0.592	0.461	9.93347e-38	epidermis	Torin2	Gibberellin regulated protein (AHRD V3.3 *** A0A2U1PE48_ARTAN)
Solyc11g006690	1.84912e-08	0.275918	0.315	0.159	0.000571101	phloem	ACC	40S ribosomal protein S17 (AHRD V3.3 *** A0A2G2VEQ4_CAPBA)
Solyc08g081730	7.49179e-90	0.275828	0.516	0.268	2.31384e-85	epidermis	ACC	Reticulon-like protein (AHRD V3.11 *** tr|A0A2G3DAU6|A0A2G3DAU6_CAPCH)
Solyc04g009770	2.05353e-37	0.275754	0.353	0.246	6.34234e-33	epidermis	Torin2	DnaJ protein (AHRD V3.3 *** Q43177_SOLTU)
Solyc01g081010	3.66243e-34	0.275239	0.285	0.192	1.13114e-29	epidermis	Torin2	Nucleolar GTP-binding protein 1 (AHRD V3.3 *** A0A1U8EKU8_CAPAN)
Solyc07g009490	7.24208e-07	0.275169	0.273	0.113	0.0223672	procambium	ACC	Ethanolamine-phosphate cytidylyltransferase (AHRD V3.3 *** A0A2G3BYY5_CAPCH)
Solyc01g095970	7.50332e-38	0.27499	0.307	0.141	2.3174e-33	xylem	ACC	Dynamin-like protein (AHRD V3.3 *** F4K015_ARATH)
Solyc02g062920	7.33234e-11	0.274676	0.285	0.132	2.26459e-06	endodermis-like	ACC	U2 snRNP auxiliary factor large subunit (AHRD V3.3 *** A0A2G3AAC4_CAPAN)
Solyc05g018210	2.36235e-13	0.274483	0.435	0.199	7.29612e-09	phloem	ACC	Alpha/beta-Hydrolases superfamily protein (AHRD V3.3 *** A0A2U1P0W9_ARTAN)
Solyc10g008870	5.08839e-07	0.274247	0.467	0.232	0.0157155	procambium	ACC	Transcription elongation factor 1 homolog (AHRD V3.3 *** A0A2G3BD30_CAPCH)
Solyc07g053920	3.07493e-91	0.274051	0.343	0.155	9.49693e-87	epidermis	ACC	Mannan endo-1,4-beta-mannosidase (AHRD V3.3 *** A0A2K3MXH2_TRIPR)
Solyc07g064130	3.60391e-10	0.273442	0.513	0.281	1.11307e-05	phloem	ACC	Polyubiquitin (AHRD V3.3 *** F1SY21_MESCR)
Solyc02g093970	8.42332e-11	0.273422	0.256	0.105	2.60154e-06	phloem	ACC	Protein kinase domain (AHRD V3.3 *** A0A200QYA9_9MAGN)
Solyc09g065830	4.37087e-07	0.272926	0.435	0.258	0.0134994	phloem	ACC	NADH dehydrogenase (AHRD V3.3 *** A0A2K3L7L1_TRIPR),Pfam:PF01257
Solyc03g083530	3.02179e-07	0.272668	0.518	0.408	0.00933278	endodermis-like	Torin2	40S ribosomal protein S13 (AHRD V3.3 *** A0A2I0WN36_9ASPA)
Solyc03g123790	1.23402e-13	0.272542	0.302	0.116	3.81126e-09	phloem	ACC	Vacuolar cation/proton exchanger (AHRD V3.3 *** K4DFQ6_SOLLC)
Solyc03g096730	2.05904e-08	0.272516	0.583	0.366	0.000635935	endodermis-like	ACC	pollen-specific kinase partner protein
Solyc02g061840	7.28666e-07	0.272139	0.345	0.161	0.0225049	procambium	ACC	RNA-binding (RRM/RBD/RNP motifs) family protein (AHRD V3.3 *-* F4JNU2_ARATH)
Solyc04g007710	1.0868e-12	0.27211	0.558	0.283	3.35657e-08	phloem	ACC	mitogen-activated protein kinase 14
Solyc03g007740	5.85974e-93	0.272064	0.446	0.217	1.80978e-88	epidermis	ACC	Reticulon-like protein (AHRD V3.3 *** A0A2G3CWR7_CAPCH)
Solyc08g076420	2.44211e-34	0.272051	0.638	0.377	7.54247e-30	xylem	ACC	Poly [ADP-ribose] polymerase (AHRD V3.3 *** A0A2U1QD66_ARTAN)
Solyc02g083320	1.91419e-28	0.271975	0.486	0.349	5.91197e-24	xylem	Torin2	RNA-binding (RRM/RBD/RNP motif) family protein (AHRD V3.3 *-* A0A2K3NPI1_TRIPR)
Solyc04g150159	9.46322e-92	0.271786	0.406	0.192	2.92272e-87	epidermis	ACC	40S ribosomal protein S15a (AHRD V3.3 *** A0A2G3C780_CAPCH)
Solyc07g006160	1.13496e-43	0.271722	0.43	0.207	3.50531e-39	xylem	ACC	AFG1-like ATPase family protein (AHRD V3.3 *** A0A2U1Q7V4_ARTAN)
Solyc02g089350	3.44387e-07	0.271669	0.498	0.377	0.0106364	phloem	Torin2	Gibberellin regulated protein (AHRD V3.3 *** A0A2U1PE48_ARTAN)
Solyc02g070550	5.38553e-41	0.27146	0.411	0.201	1.66332e-36	xylem	ACC	La-related protein 6A (AHRD V3.3 *** A0A2G2XDP4_CAPBA)
Solyc04g011430	9.54244e-07	0.271256	0.333	0.231	0.0294718	phloem	Torin2	Ubiquitin conjugating enzyme (AHRD V3.3 *** A0A172MJZ4_PAESU)
Solyc08g008350	4.11487e-10	0.27123	0.322	0.16	1.27088e-05	endodermis-like	ACC	ribosome maturation factor (AHRD V3.3 *** AT4G10970.7)
Solyc03g097900	4.07298e-88	0.271178	0.573	0.305	1.25794e-83	epidermis	ACC	40S ribosomal protein S3a (AHRD V3.3 *** A0A2G2V880_CAPBA)
Solyc12g089110	7.56973e-08	0.271098	0.381	0.264	0.00233791	phloem	Torin2	Unknown protein
Solyc07g007600	4.22647e-27	0.27088	0.925	0.736	1.30535e-22	xylem	ACC	vacuolar-type H+-pyrophosphatase
Solyc05g006650	8.76469e-08	0.270625	0.261	0.098	0.00270698	procambium	ACC	bHLH transcription factor 036
Solyc08g067960	5.65907e-11	0.270547	0.334	0.153	1.7478e-06	phloem	ACC	CHY-type/CTCHY-type/RING-type Zinc finger protein (AHRD V3.3 *** A0A2U1Q2D4_ARTAN)
Solyc07g032180	8.7105e-11	0.270414	0.495	0.269	2.69024e-06	endodermis-like	ACC	1-acylglycerol-3-phosphate O-acyltransferase (AHRD V3.3 *** A0A2G2YMS0_CAPAN)
Solyc03g006360	2.13626e-47	0.270312	0.363	0.159	6.59785e-43	xylem	ACC	Auxin-repressed protein (AHRD V3.3 *** A9YSI8_TOBAC)
Solyc01g104170	1.31379e-11	0.270278	0.588	0.321	4.05765e-07	phloem	ACC	Ankyrin repeat domain-containing protein 2 (AHRD V3.3 *** A0A2G2XWN6_CAPAN)
Solyc06g066320	2.05506e-09	0.270252	0.334	0.163	6.34704e-05	phloem	ACC	Transcription factor IIS (AHRD V3.3 *** A0A200R1D0_9MAGN)
Solyc01g102720	7.86883e-09	0.270146	0.38	0.212	0.000243029	endodermis-like	ACC	Polyketide cyclase/dehydrase and lipid transport superfamily protein (AHRD V3.3 *** A0A2U1QGT1_ARTAN)
Solyc12g009650	3.28032e-28	0.270116	0.473	0.374	1.01313e-23	epidermis	Torin2	Sl proline-rich protein
Solyc06g009380	6.81967e-38	0.270109	0.279	0.124	2.10625e-33	xylem	ACC	transmembrane protein (AHRD V3.3 *** AT1G10660.4)
Solyc10g008110	3.62778e-46	0.269984	0.512	0.258	1.12044e-41	xylem	ACC	Acyl-coenzyme A oxidase (AHRD V3.3 *** A0A1U8EF39_CAPAN)
Solyc12g008750	6.37971e-07	0.269956	0.429	0.175	0.0197037	cortex	ACC	U2 snRNP auxiliary factor large subunit (AHRD V3.3 *** A0A2I4F464_9ROSI)
Solyc01g101040	6.50819e-07	0.269901	0.305	0.206	0.0201006	phloem	Torin2	ATP-citrate synthase (AHRD V3.3 *** B6TD54_MAIZE)
Solyc06g005150	6.25792e-40	0.269889	0.394	0.193	1.93276e-35	xylem	ACC	ascorbate peroxidase
Solyc07g017780	2.36e-09	0.269831	0.568	0.345	7.28886e-05	endodermis-like	ACC	(DB226) meloidogyne-induced giant cell protein
Solyc10g055650	2.86249e-09	0.269809	0.26	0.115	8.84079e-05	phloem	ACC	Protein phosphatase 2C (AHRD V3.3 *** A0A2U1M4W5_ARTAN)
Solyc02g069090	2.35279e-12	0.269808	0.415	0.205	7.26661e-08	endodermis-like	ACC	Cathepsin B-like cysteine proteinase (AHRD V3.11 *** tr|Q40413|Q40413_NICRU)
Solyc06g073450	1.97016e-08	0.268929	0.4	0.173	0.000608483	procambium	ACC	hypothetical protein (DUF1685) (AHRD V3.3 *** AT1G05870.9)
Solyc03g033310	2.30586e-45	0.268643	0.358	0.161	7.12164e-41	xylem	ACC	RNA-binding (RRM/RBD/RNP motifs) family protein (AHRD V3.11 *-* tr|F4JNU2|F4JNU2_ARATH)
Solyc08g081945	3.29686e-10	0.267903	0.419	0.214	1.01824e-05	phloem	ACC	Ubiquitin conjugating enzyme (AHRD V3.3 *** B3TLN8_ELAGV)
Solyc01g101040	1.25792e-36	0.267859	0.523	0.284	3.8851e-32	xylem	ACC	ATP-citrate synthase (AHRD V3.3 *** B6TD54_MAIZE)
Solyc10g006560	9.81568e-09	0.267807	0.252	0.124	0.000303157	endodermis-like	ACC	Histone H2A (AHRD V3.3 *** A0A218X7P1_PUNGR)
Solyc03g078400	4.09734e-27	0.267404	0.899	0.682	1.26546e-22	xylem	ACC	actin
Solyc04g049920	3.06848e-08	0.267363	0.39	0.213	0.0009477	phloem	ACC	RNA-binding (RRM/RBD/RNP motifs) family protein (AHRD V3.3 *** A0A2U1QNE1_ARTAN)
Solyc03g113730	2.67888e-31	0.267231	0.28	0.193	8.27372e-27	epidermis	Torin2	B12D protein (AHRD V3.3 *** Q9XHD5_IPOBA)
Solyc06g063320	3.49094e-45	0.267158	0.428	0.204	1.07818e-40	xylem	ACC	hypothetical protein (AHRD V3.3 *** AT1G16840.4)
Solyc01g006160	1.65804e-82	0.26698	0.596	0.331	5.12087e-78	epidermis	ACC	60S acidic ribosomal protein P1 (AHRD V3.3 *** A0A2G2W8Q0_CAPBA),Pfam:PF00428
Solyc02g094130	4.55162e-105	0.266959	0.332	0.137	1.40577e-100	epidermis	ACC	DCD (Development and Cell Death) domain protein (AHRD V3.3 *-* A0A2U1P2J5_ARTAN)
Solyc06g083190	7.29843e-100	0.266856	0.416	0.192	2.25412e-95	epidermis	ACC	Peptidylprolyl isomerase (AHRD V3.3 *** A0A2G3CCB5_CAPCH)
Solyc03g096930	2.20099e-08	0.266614	0.256	0.12	0.000679775	phloem	ACC	RING/U-box superfamily protein (AHRD V3.3 *** A0A1P8ASM3_ARATH)
Solyc07g064150	1.53256e-10	0.266583	0.539	0.295	4.73331e-06	phloem	ACC	Protein translation factor SUI1-like protein (AHRD V3.3 *** A0A1U8FM48_CAPAN)
Solyc12g015770	1.38141e-79	0.266454	0.264	0.114	4.26649e-75	epidermis	ACC	Cellulose synthase (AHRD V3.3 *-* A0A200RAR0_9MAGN)
Solyc06g072300	1.07366e-07	0.266312	0.351	0.191	0.00331599	phloem	ACC	Argonaute 1
Solyc02g082700	8.58539e-13	0.266129	0.5	0.257	2.6516e-08	endodermis-like	ACC	High mobility group family (AHRD V3.3 *** S8EDU2_9LAMI)
Solyc02g094130	6.42133e-46	0.266106	0.378	0.172	1.98323e-41	xylem	ACC	DCD (Development and Cell Death) domain protein (AHRD V3.3 *-* A0A2U1P2J5_ARTAN)
Solyc06g073270	1.2994e-11	0.266029	0.295	0.135	4.01319e-07	endodermis-like	ACC	Golgi apparatus membrane protein TVP23 (AHRD V3.3 *** A0A2G2ZD48_CAPAN)
Solyc11g012550	3.36202e-10	0.265606	0.365	0.188	1.03836e-05	endodermis-like	ACC	F-box/kelch-repeat protein (AHRD V3.3 *-* A0A2G3B5C9_CAPCH)
Solyc06g065480	1.71259e-07	0.265467	0.309	0.127	0.00528933	procambium	ACC	Protein-tyrosine-phosphatase PTP1 (AHRD V3.3 *** A0A2G3C819_CAPCH)
Solyc02g087930	7.29781e-32	0.264962	0.293	0.203	2.25393e-27	epidermis	Torin2	60S ribosomal protein L34 (AHRD V3.3 *** A0A1U8GY55_CAPAN)
Solyc05g015980	9.01826e-10	0.264674	0.529	0.297	2.78529e-05	phloem	ACC	Gap junction beta-4 protein (AHRD V3.3 *** AT5G13100.1)
Solyc10g075110	1.51325e-30	0.264664	0.544	0.435	4.67367e-26	epidermis	Torin2	Non-specific lipid-transfer protein (AHRD V3.3 *** M1AVB9_SOLTU)
Solyc01g008080	1.82378e-39	0.264568	0.476	0.352	5.63275e-35	epidermis	Torin2	40S ribosomal protein S27 (AHRD V3.3 *** S8E0G1_9LAMI)
Solyc02g068420	3.48943e-11	0.26441	0.28	0.127	1.07771e-06	endodermis-like	ACC	Ribosome biogenesis protein NOP53 (AHRD V3.3 *** A0A200QRU3_9MAGN)
Solyc01g160380	5.4491e-15	0.26436	0.475	0.225	1.68296e-10	endodermis-like	ACC	Zinc finger A20 and AN1 domain-containing stress-associated protein 8 (AHRD V3.11 *** tr|A0A2G2UWG6|A0A2G2UWG6_CAPBA)
Solyc05g005080	1.26973e-73	0.264322	0.645	0.375	3.92157e-69	epidermis	ACC	Endoglucanase (AHRD V3.3 *** A0A2G2V2B4_CAPBA)
Solyc08g067960	1.08238e-07	0.264255	0.261	0.098	0.00334293	procambium	ACC	CHY-type/CTCHY-type/RING-type Zinc finger protein (AHRD V3.3 *** A0A2U1Q2D4_ARTAN)
Solyc05g005810	1.34345e-08	0.264194	0.282	0.146	0.000414924	endodermis-like	ACC	Serine/threonine-protein kinase WNK (With No Lysine)-like protein (AHRD V3.11 *** tr|Q9ZUI7|Q9ZUI7_ARATH)
Solyc01g103410	1.15679e-10	0.264077	0.328	0.151	3.57273e-06	phloem	ACC	KH domain-containing protein (AHRD V3.3 *** A0A2G2W8I6_CAPBA)
Solyc09g011660	3.3769e-87	0.264072	0.276	0.116	1.04296e-82	epidermis	ACC	Adenine nucleotide alpha hydrolases-like superfamily protein (AHRD V3.3 *** A0A2U1NYH2_ARTAN)
Solyc02g080130	2.00573e-08	0.263946	0.266	0.127	0.000619469	phloem	ACC	Chaperone protein dnaJ 50 (AHRD V3.11 *** tr|A0A2G3A964|A0A2G3A964_CAPAN)
Solyc05g008010	1.13438e-26	0.263602	0.607	0.46	3.50352e-22	xylem	Torin2	60S ribosomal protein L31 (AHRD V3.3 *** A0A1U8ELH9_CAPAN)
Solyc06g083300	3.13794e-08	0.263531	0.497	0.291	0.000969151	phloem	ACC	Nuclear transport factor 2 (NTF2) family protein with RNA binding (RRM-RBD-RNP motifs) domain-containing protein (AHRD V3.3 *** F4J8X6_ARATH)
Solyc07g054490	2.83084e-10	0.263309	0.458	0.238	8.74305e-06	phloem	ACC	Secretory carrier-associated membrane protein (AHRD V3.3 *** A0A2G2Z3L9_CAPAN)
Solyc03g123500	8.90794e-13	0.263284	0.256	0.095	2.75122e-08	phloem	ACC	GCC box binding protein C.4
Solyc08g081730	7.81215e-11	0.262946	0.643	0.368	2.41278e-06	phloem	ACC	Reticulon-like protein (AHRD V3.11 *** tr|A0A2G3DAU6|A0A2G3DAU6_CAPCH)
Solyc01g150152	2.72867e-35	0.26256	0.365	0.183	8.42751e-31	xylem	ACC	Unknown protein
Solyc02g090930	5.33267e-81	0.262319	0.4	0.2	1.647e-76	epidermis	ACC	Lipase (AHRD V3.3 *** A0A200QYW4_9MAGN)
Solyc04g007970	3.76562e-40	0.262042	0.324	0.148	1.16301e-35	xylem	ACC	Ubiquitin-conjugating enzyme variant (AHRD V3.3 *** V5KX13_SOLLC)
Solyc08g082250	3.29608e-46	0.261981	0.543	0.277	1.01799e-41	xylem	ACC	endo-beta-1,4-D-glucanase (Cel8)
Solyc08g014000	9.55973e-53	0.261867	0.271	0.1	2.95252e-48	xylem	ACC	lipoxygenase A
Solyc03g082600	1.7547e-98	0.261644	0.337	0.144	5.41939e-94	epidermis	ACC	Cytochrome b5 (AHRD V3.3 *** A0A2G3A011_CAPAN)
Solyc10g007500	5.28371e-77	0.261564	0.645	0.374	1.63187e-72	epidermis	ACC	mitogen-activated protein kinase 10
Solyc09g065200	6.03065e-45	0.261333	0.289	0.119	1.86257e-40	xylem	ACC	cyclinU3_1
Solyc02g088760	1.95682e-11	0.261269	0.308	0.133	6.04364e-07	phloem	ACC	50S ribosomal protein L7/L12 (AHRD V3.3 *** A0A1U8GY39_CAPAN)
Solyc01g008080	7.87457e-27	0.261045	0.831	0.597	2.43206e-22	xylem	ACC	40S ribosomal protein S27 (AHRD V3.3 *** S8E0G1_9LAMI)
Solyc03g098240	2.16899e-85	0.261005	0.286	0.124	6.69892e-81	epidermis	ACC	glutamate decarboxylase
Solyc05g015490	6.08323e-116	0.260602	0.487	0.228	1.87881e-111	epidermis	ACC	Bifunctional inhibitor/plant lipid transfer protein/seed storage helical domain (AHRD V3.11 *** tr|A0A200QGD6|A0A200QGD6_9MAGN)
Solyc04g082670	3.32148e-10	0.260513	0.3	0.146	1.02584e-05	endodermis-like	ACC	Dolichyl-diphosphooligosaccharide--protein glycosyltransferase subunit 1 (AHRD V3.3 *** A0A2G3CFN4_CAPCH)
Solyc04g077020	2.55727e-78	0.26024	0.938	0.851	7.89812e-74	epidermis	Torin2	Tubulin alpha chain (AHRD V3.3 *** A0A1U8GD16_CAPAN)
Solyc01g100350	4.94713e-29	0.260045	0.366	0.242	1.52792e-24	xylem	Torin2	GTP-binding protein (AHRD V3.3 *** Q9SDK4_ORYSJ)
Solyc03g111230	3.65976e-25	0.259877	0.851	0.62	1.13032e-20	xylem	ACC	60S ribosomal protein L17 (AHRD V3.3 *** A0A2U1LCZ6_ARTAN)
Solyc04g071140	2.97607e-10	0.259868	0.266	0.114	9.1916e-06	phloem	ACC	Serine decarboxylase (AHRD V3.3 *** A0A2G3CMP8_CAPCH)
Solyc03g044000	2.33515e-07	0.25983	0.412	0.236	0.00721211	phloem	ACC	60S ribosomal protein L26 (AHRD V3.3 *** A0A1U8FHZ3_CAPAN)
Solyc12g095890	8.28402e-07	0.259681	0.257	0.165	0.0255852	phloem	Torin2	Nuclear poly(A) polymerase 4 (AHRD V3.3 *** A0A2G2VI04_CAPBA)
Solyc06g007510	1.42949e-27	0.259356	0.652	0.518	4.41499e-23	xylem	Torin2	Ubiquitin-conjugating enzyme (AHRD V3.3 *** A0A200PUP4_9MAGN)
Solyc10g078930	8.12055e-08	0.259294	0.339	0.142	0.00250803	procambium	ACC	Activator of 90 kDa heat shock protein ATPase-like protein 1 (AHRD V3.3 *** A0A1J3GDI7_NOCCA)
Solyc03g120490	2.31958e-13	0.259122	0.289	0.11	7.16403e-09	phloem	ACC	DNA-directed RNA polymerase subunit beta (AHRD V3.3 *** AT3G16200.1)
Solyc01g106000	1.60573e-40	0.258937	0.298	0.131	4.95931e-36	xylem	ACC	Nicotinamidase 1 (AHRD V3.11 *** tr|A0A1U8DWC4|A0A1U8DWC4_CAPAN)
Solyc09g014610	4.6969e-29	0.25879	0.419	0.321	1.45064e-24	epidermis	Torin2	S-type anion channel SLAH3 (AHRD V3.3 *** A0A2G3BJK2_CAPCH)
Solyc01g096700	3.94977e-44	0.25869	0.343	0.152	1.21989e-39	xylem	ACC	DnaJ domain-containing protein (AHRD V3.3 *-* A0A2U1QIS2_ARTAN)
Solyc12g013880	4.43025e-45	0.258633	0.453	0.218	1.36828e-40	xylem	ACC	Origin recognition complex subunit 3 (AHRD V3.3 *** A0A2U1N3V6_ARTAN)
Solyc10g086560	2.34598e-44	0.258616	0.427	0.205	7.24556e-40	xylem	ACC	Protein FAR-RED-ELONGATED HYPOCOTYL 1-LIKE (AHRD V3.3 --* FHL_ARATH)
Solyc06g075540	1.46552e-09	0.258506	0.312	0.147	4.52624e-05	phloem	ACC	HAD-superfamily hydrolase (AHRD V3.3 *** A0A200R642_9MAGN)
Solyc08g081190	1.03129e-07	0.257446	0.56	0.426	0.00318513	phloem	Torin2	plasma membrane intrinsic protein 1.5
Solyc10g044900	9.29966e-15	0.257435	0.273	0.095	2.8722e-10	phloem	ACC	Ion channel DMI1 (AHRD V3.3 *** A0A2G2VCA7_CAPBA)
Solyc06g005150	1.59513e-10	0.25736	0.27	0.126	4.92655e-06	endodermis-like	ACC	ascorbate peroxidase
Solyc08g077710	8.61291e-82	0.257184	0.565	0.309	2.6601e-77	epidermis	ACC	60S ribosomal protein l37a-like (AHRD V3.3 *** A0A2K3N190_TRIPR)
Solyc04g072660	2.41565e-10	0.257155	0.502	0.28	7.46075e-06	endodermis-like	ACC	60S ribosomal protein L30 (AHRD V3.3 *** A0A1U8GKR6_CAPAN)
Solyc09g075760	1.78273e-07	0.257136	0.473	0.224	0.00550596	procambium	ACC	cyclinT1_3
Solyc01g111600	2.43415e-93	0.256916	0.509	0.258	7.51787e-89	epidermis	ACC	Heavy metal-associated isoprenylated plant protein (AHRD V3.3 *** A0A2R6QQA6_ACTCH)
Solyc01g104370	3.33323e-80	0.25664	0.659	0.375	1.02947e-75	epidermis	ACC	60S acidic ribosomal protein P1 (AHRD V3.3 *** A0A2G2W8Q0_CAPBA),Pfam:PF00428
Solyc03g096730	1.32277e-39	0.256619	0.606	0.337	4.08536e-35	xylem	ACC	pollen-specific kinase partner protein
Solyc12g095960	1.72742e-92	0.255601	0.411	0.195	5.33513e-88	epidermis	ACC	RNA-binding KH domain protein (AHRD V3.3 *-* A0A2K3P1D4_TRIPR)
Solyc05g012380	2.53455e-10	0.255481	0.26	0.119	7.82797e-06	endodermis-like	ACC	Carbohydrate-binding X8 domain superfamily protein (AHRD V3.3 *-* A0A1P8AME0_ARATH)
Solyc09g075440	2.64656e-87	0.255385	0.261	0.107	8.1739e-83	epidermis	ACC	Never ripe-2
Solyc06g071920	9.53459e-07	0.255212	0.763	0.534	0.0294476	phloem	ACC	Glyceraldehyde-3-phosphate dehydrogenase (AHRD V3.11 *** tr|A0A0F7JJ49|A0A0F7JJ49_NICBE)
Solyc07g026770	4.927e-43	0.255203	0.447	0.222	1.5217e-38	xylem	ACC	ATP synthase subunit G mitochondrial-like (AHRD V3.3 *** A0A2K3PQ81_TRIPR)
Solyc03g117060	6.99006e-07	0.255087	0.376	0.177	0.0215888	procambium	ACC	60S ribosomal protein L7-1 (AHRD V3.3 *** A0A2G2WQS6_CAPBA)
Solyc10g075110	2.96075e-08	0.254832	0.317	0.2	0.000914426	phloem	Torin2	Non-specific lipid-transfer protein (AHRD V3.3 *** M1AVB9_SOLTU)
Solyc04g080850	5.30657e-49	0.254388	0.374	0.164	1.63893e-44	xylem	ACC	Thioredoxin (AHRD V3.3 *** Q201Z4_9SOLN)
Solyc04g008460	8.21314e-08	0.254388	0.285	0.152	0.00253663	endodermis-like	ACC	Ribosomal protein L15 (AHRD V3.3 *** A0A2G3CLB1_CAPCH)
Solyc02g084920	1.73077e-93	0.254116	0.463	0.226	5.34549e-89	epidermis	ACC	fruit-specific protein TOM2A11
Solyc08g081250	3.06558e-07	0.254072	0.461	0.224	0.00946805	procambium	ACC	Aminopeptidase N (AHRD V3.3 *** A0A2G3ADQ3_CAPAN)
Solyc05g005000	5.57945e-08	0.253952	0.252	0.129	0.00172321	endodermis-like	ACC	Alpha/beta-Hydrolases superfamily protein (AHRD V3.3 *-* F4I5X3_ARATH)
Solyc05g015500	2.38193e-11	0.253905	0.312	0.135	7.35661e-07	phloem	ACC	RanBP2-type zinc finger protein (AHRD V3.3 *** A0A2G2YF90_CAPAN)
Solyc08g008350	1.8644e-23	0.253807	0.285	0.185	5.75821e-19	xylem	Torin2	ribosome maturation factor (AHRD V3.3 *** AT4G10970.7)
Solyc09g010520	2.27922e-87	0.253775	0.462	0.231	7.03937e-83	epidermis	ACC	ADP-ribosylation factor GTPase-activating protein 1 (AHRD V3.3 *** A0A1U8EA26_CAPAN)
Solyc06g073190	2.92377e-09	0.253746	0.301	0.081	9.03007e-05	cortex	ACC	fructokinase 2
Solyc11g010200	2.99498e-81	0.25374	0.268	0.114	9.24999e-77	epidermis	ACC	14-3-3 family protein AF079104
Solyc03g082380	4.25132e-40	0.253054	0.568	0.307	1.31302e-35	xylem	ACC	Serine/arginine-rich-splicing factor SR34A (AHRD V3.3 *** A0A0M8KRL2_NICAT)
Solyc02g084360	6.93345e-11	0.252952	0.256	0.105	2.1414e-06	phloem	ACC	V-type proton ATPase proteolipid subunit (AHRD V3.3 *** A0A2G3AAA7_CAPAN)
Solyc06g074670	1.10358e-10	0.252889	0.373	0.179	3.40839e-06	phloem	ACC	UDP-apiose/UDP-xylose synthase (AHRD V3.3 *** A0A1B3TP38_SPIPO)
Solyc07g052720	2.49021e-09	0.252643	0.289	0.134	7.69101e-05	phloem	ACC	MADS-box transcription factor (AHRD V3.3 *-* A0A2K3PNN3_TRIPR)
Solyc08g081190	8.16436e-21	0.252539	0.519	0.4	2.52156e-16	xylem	Torin2	plasma membrane intrinsic protein 1.5
Solyc01g104950	2.7816e-32	0.252265	0.585	0.469	8.59097e-28	epidermis	Torin2	Beta-D-xylosidase 4 (AHRD V3.11 *** tr|A0A2G2Y364|A0A2G2Y364_CAPAN)
Solyc01g100970	1.57332e-09	0.252255	0.585	0.352	4.85921e-05	endodermis-like	ACC	Peptidase C15 (AHRD V3.3 *** A0A200R1U9_9MAGN)
Solyc07g041900	8.71899e-09	0.252133	0.275	0.139	0.000269286	endodermis-like	ACC	Cysteine protease (AHRD V3.11 *** tr|Q9LRI2|Q9LRI2_TOBAC)
Solyc03g123520	5.16517e-12	0.251923	0.253	0.098	1.59526e-07	phloem	ACC	Phosphoinositide phosphatase SAC2 (AHRD V3.3 *** A0A2G3D1F1_CAPCH)
Solyc02g063010	6.36875e-07	0.251649	0.368	0.144	0.0196699	cortex	ACC	BES1/BZR1-like protein (AHRD V3.3 *** A0A2U1KKL8_ARTAN)
Solyc01g090200	5.65549e-08	0.251328	0.282	0.14	0.0017467	phloem	ACC	Glycine-tRNA ligase (AHRD V3.11 *** tr|A0A2U1L4F3|A0A2U1L4F3_ARTAN)
Solyc02g084360	4.93282e-86	0.251203	0.258	0.105	1.5235e-81	epidermis	ACC	V-type proton ATPase proteolipid subunit (AHRD V3.3 *** A0A2G3AAA7_CAPAN)
Solyc07g052720	1.56719e-11	0.250986	0.335	0.16	4.84028e-07	endodermis-like	ACC	MADS-box transcription factor (AHRD V3.3 *-* A0A2K3PNN3_TRIPR)
Solyc07g066650	1.32209e-89	0.250806	0.295	0.125	4.08328e-85	epidermis	ACC	Defective in cullin neddylation protein (AHRD V3.3 *** Q09K05_TOBAC)
Solyc10g086560	1.59559e-12	0.250711	0.377	0.167	4.92798e-08	phloem	ACC	Protein FAR-RED-ELONGATED HYPOCOTYL 1-LIKE (AHRD V3.3 --* FHL_ARATH)
Solyc03g113910	1.57727e-27	0.250441	0.363	0.24	4.8714e-23	xylem	Torin2	Gibberellin-regulated protein 14 (AHRD V3.3 *** A0A2G3AWC5_CAPCH)
Solyc02g066940	5.27726e-10	0.250407	0.5	0.269	1.62988e-05	phloem	ACC	Protein RIK (AHRD V3.11 *** tr|A0A2G3D3D0|A0A2G3D3D0_CAPCH)
Solyc06g060400	1.94669e-09	0.250043	0.52	0.3	6.01235e-05	endodermis-like	ACC	Ribosomal protein L15 (AHRD V3.3 *** A0A2G2WJY1_CAPBA)
Solyc02g080670	5.22293e-13	-0.251803	0.303	0.205	1.6131e-08	epidermis	ACC	L-ascorbate oxidase-like protein (AHRD V3.3 *** A0A1U8FN33_CAPAN)
Solyc05g007490	2.59491e-10	-0.251915	0.341	0.239	8.01439e-06	epidermis	ACC	S-adenosyl-L-methionine-dependent methyltransferases superfamily protein (AHRD V3.3 *** A0A2U1LK68_ARTAN)
Solyc02g094640	2.71216e-11	-0.252224	0.378	0.263	8.3765e-07	epidermis	ACC	Acetyl-coenzyme A synthetase (AHRD V3.3 *** A0A2G2XHZ6_CAPBA)
Solyc03g121290	2.14305e-08	-0.25224	0.257	0.168	0.00066188	xylem	ACC	F-box domain, Leucine-rich repeat domain, L domain-like protein (AHRD V3.11 *** tr|A0A2U1PDJ8|A0A2U1PDJ8_ARTAN)
Solyc05g005020	1.30425e-06	-0.252484	0.465	0.465	0.0402816	epidermis	Torin2	Alpha-Glucan Water Dikinase
Solyc03g046270	2.42805e-09	-0.253966	0.268	0.19	7.49904e-05	epidermis	ACC	Protein trichome birefringence-like 19 (AHRD V3.11 *** tr|A0A1U8GSF3|A0A1U8GSF3_CAPAN)
Solyc07g066600	9.02811e-13	-0.25407	0.687	0.688	2.78833e-08	xylem	Torin2	Phosphoglycerate kinase (AHRD V3.3 *** A0A2G3C3B1_CAPCH)
Solyc06g007620	6.34902e-07	-0.255642	0.458	0.329	0.0196089	epidermis	ACC	DUF538 domain-containing protein (AHRD V3.3 *** A0A1Q3BSI7_CEPFO)
Solyc07g055210	4.56426e-07	-0.257745	0.274	0.184	0.0140967	xylem	ACC	Aspartate aminotransferase (AHRD V3.3 *** A0A2G2WE83_CAPBA)
Solyc03g025830	3.67913e-11	-0.260406	0.321	0.224	1.1363e-06	epidermis	ACC	Myosin heavy chain-related protein (AHRD V3.11 *** tr|Q9C8T4|Q9C8T4_ARATH)
Solyc03g117760	1.17495e-09	-0.262162	0.34	0.241	3.62882e-05	epidermis	ACC	Unknown protein
Solyc05g017980	1.04511e-10	-0.264543	0.368	0.256	3.22782e-06	epidermis	ACC	Microtubule-associated protein 70 (AHRD V3.3 *** A0A200QNX4_9MAGN)
Solyc06g007670	5.97059e-07	-0.264701	0.55	0.544	0.0184402	xylem	Torin2	60S ribosomal protein L5-like (AHRD V3.3 *** A0A2I4G950_9ROSI)
Solyc02g081190	7.62637e-14	-0.26573	0.944	0.959	2.35541e-09	endodermis-like	Torin2	1-aminocyclopropane-1-carboxylate oxidase 2 (AHRD V3.11 *** tr|Q7Y257|Q7Y257_BETPN)
Solyc02g082840	1.51136e-06	-0.26595	0.37	0.272	0.0466783	epidermis	ACC	Protein GRIP (AHRD V3.3 *** A0A1U8FMA7_CAPAN)
Solyc12g010350	5.9708e-09	-0.267513	0.586	0.584	0.000184408	xylem	Torin2	60S ribosomal protein L39 (AHRD V3.3 *** B6SP72_MAIZE)
Solyc06g074430	8.59444e-10	-0.26802	0.596	0.594	2.65439e-05	xylem	Torin2	60S acidic ribosomal protein P2 (AHRD V3.3 *** A0A2G2ZDK5_CAPAN),Pfam:PF00428
Solyc11g011020	1.79091e-07	-0.268327	0.32	0.233	0.00553123	epidermis	ACC	Ovary receptor kinase 11 (AHRD V3.3 *** S4WG09_SOLCH)
Solyc05g005620	1.54267e-07	-0.268897	0.45	0.45	0.00476455	epidermis	Torin2	RNA-binding protein 25-like (AHRD V3.3 *** A0A2K3LLK7_TRIPR)
Solyc02g089050	4.5212e-08	-0.269327	0.314	0.227	0.00139637	epidermis	ACC	protein LONGIFOLIA 1-like (AHRD V3.11 *** tr|A0A2I4EBA4|A0A2I4EBA4_9ROSI)
Solyc01g067730	2.57397e-08	-0.27044	0.626	0.607	0.000794969	xylem	Torin2	Acyl carrier protein (AHRD V3.3 *** A0A1U8EET6_CAPAN)
Solyc03g083970	8.85736e-17	-0.271704	0.586	0.595	2.7356e-12	epidermis	Torin2	BAG family molecular chaperone regulator 7-like (AHRD V3.3 *** A0A2I4H718_9ROSI)
Solyc09g065860	1.00349e-06	-0.275351	0.456	0.332	0.0309927	epidermis	ACC	Phosphoribulokinase/uridine kinase (AHRD V3.3 *** A0A200Q4F8_9MAGN)
Solyc12g010840	4.20118e-09	-0.27752	0.33	0.233	0.000129753	epidermis	ACC	Ketol-acid reductoisomerase (AHRD V3.3 *** M1ADA6_SOLTU)
Solyc07g049370	1.75942e-10	-0.278051	0.309	0.215	5.43397e-06	epidermis	ACC	Glucan endo-1,3-beta-glucosidase 3 (AHRD V3.3 *** A0A1J3FSS7_NOCCA)
Solyc07g007600	2.80027e-41	-0.279242	0.811	0.813	8.64863e-37	epidermis	Torin2	vacuolar-type H+-pyrophosphatase
Solyc09g092700	1.01749e-06	-0.279743	0.606	0.651	0.0314252	endodermis-like	Torin2	glycine-rich cell wall structural protein-like isoform X1 (AHRD V3.3 *** XP_004247909.1)
Solyc10g039290	8.29297e-07	-0.281539	0.846	0.769	0.0256128	xylem	ACC	Major facilitator superfamily protein (AHRD V3.3 *** A0A1P8AT47_ARATH)
Solyc03g112050	1.20602e-08	-0.281671	0.822	0.689	0.00037248	epidermis	ACC	Serine/threonine-protein kinase AFC1 (AHRD V3.3 *** A0A1U8FX08_CAPAN)
Solyc04g074300	2.30064e-08	-0.28244	0.546	0.55	0.000710554	xylem	Torin2	40S ribosomal protein S2 (AHRD V3.3 *** A0A2G2ZPD5_CAPAN)
Solyc06g074820	8.3821e-53	-0.283332	0.938	0.927	2.58881e-48	epidermis	Torin2	tonoplast intrinsic protein 1.1
Solyc05g054580	2.90821e-16	-0.283861	0.733	0.721	8.98202e-12	xylem	Torin2	60S acidic ribosomal protein P0 (AHRD V3.3 *** A0A1U8FJI2_CAPAN)
Solyc12g008360	1.80815e-07	-0.285161	0.387	0.277	0.00558446	epidermis	ACC	Dolichyl-diphosphooligosaccharide--protein glycosyltransferase subunit STT3A (AHRD V3.3 *** A0A2G2X3M2_CAPBA)
Solyc08g074290	5.26138e-09	-0.287522	0.255	0.182	0.000162498	epidermis	ACC	Myosin heavy chain-like protein (AHRD V3.3 *** F4JRY9_ARATH)
Solyc06g007220	6.61149e-07	-0.288851	0.461	0.328	0.0204196	epidermis	ACC	Unknown protein
Solyc03g114860	1.52471e-06	-0.288869	0.266	0.287	0.0470907	epidermis	Torin2	alpha-1,4-glucan-protein synthase [UDP-forming] 2-like (AHRD V3.3 *** A0A2G3A1X9_CAPAN)
Solyc01g111830	5.46744e-10	-0.289591	0.257	0.179	1.68862e-05	epidermis	ACC	Methyltransferase (AHRD V3.3 *** O24154_TOBAC)
Solyc08g082820	1.15432e-07	-0.289611	0.296	0.316	0.0035651	epidermis	Torin2	TOMBIPGRBC Tomato BiP (binding protein)/grp78
Solyc01g091460	7.33648e-08	-0.289767	0.273	0.197	0.00226587	epidermis	ACC	Brefeldin A-inhibited guanine nucleotide-exchange protein 2 (AHRD V3.3 *** A0A2G2XNT6_CAPBA)
Solyc02g078540	2.34004e-07	-0.290138	0.396	0.283	0.0072272	epidermis	ACC	Clathrin light chain (AHRD V3.3 *-* A0A2G3D6A8_CAPCH)
Solyc11g069115	1.52377e-07	-0.290681	0.252	0.183	0.00470617	epidermis	ACC	hypothetical protein Chr5:24291385-24291754 REVERSE LENGTH 91 201606 (AHRD V3.11 -** AT5G60400.3)
Solyc01g109500	9.30019e-07	-0.291718	0.321	0.338	0.0287236	epidermis	Torin2	BURP domain-containing protein (AHRD V3.3 *-* A0A1Q3C0F5_CEPFO)
Solyc06g073430	1.75819e-16	-0.295376	0.67	0.678	5.43016e-12	xylem	Torin2	40S ribosomal protein S29-like (AHRD V3.3 *** A0A2I4F7M1_9ROSI)
Solyc01g067740	2.87072e-10	-0.29581	0.647	0.632	8.86623e-06	xylem	Torin2	Superoxide dismutase [Cu-Zn] 1
Solyc05g014470	3.0187e-36	-0.296726	0.881	0.879	9.32324e-32	xylem	Torin2	glyceraldehyde 3-phosphate dehydrogenase
Solyc07g008670	6.77101e-10	-0.297275	0.306	0.214	2.09123e-05	epidermis	ACC	protein LONGIFOLIA 1 (AHRD V3.3 *** A0A2I4HKE6_9ROSI)
Solyc09g013080	2.10409e-07	-0.297746	0.286	0.208	0.00649849	epidermis	ACC	Acetyl-coenzyme A carboxylase carboxyl transferase subunit alpha (AHRD V3.3 *** B5LAS6_CAPAN)
Solyc11g013490	2.38069e-07	-0.299008	0.321	0.232	0.00735275	epidermis	ACC	Hexosyltransferase (AHRD V3.3 *** A0A1U8GEW3_CAPAN)
Solyc09g011650	8.84547e-24	-0.299277	0.643	0.665	2.73192e-19	epidermis	Torin2	Glutathione S-transferase (AHRD V3.3 *** A0A173GPJ1_9ASPA)
Solyc07g150102	4.90453e-07	-0.299993	0.323	0.239	0.0151476	epidermis	ACC	Unknown protein
Solyc08g062660	1.0954e-08	-0.301857	0.33	0.35	0.000338315	epidermis	Torin2	Ran binding protein-1
Solyc09g083080	6.87264e-09	-0.302305	0.281	0.201	0.000212262	epidermis	ACC	Nucleolar protein 58 (AHRD V3.3 *** A0A1U8GRC5_CAPAN)
Solyc11g150146	1.75122e-09	-0.3048	0.417	0.425	5.40864e-05	epidermis	Torin2	Elongation factor 1-alpha (AHRD V3.3 *** A0A1U8EL12_CAPAN)
Solyc03g097290	6.9943e-08	-0.304965	0.317	0.229	0.00216019	epidermis	ACC	DB199
Solyc02g037530	3.76654e-07	-0.306901	0.301	0.22	0.011633	epidermis	ACC	auxin response factor 8B
Solyc03g095360	6.83178e-07	-0.308461	0.373	0.271	0.0211	epidermis	ACC	Quinone oxidoreductase-like protein (AHRD V3.3 *** A0A2I0WF16_9ASPA)
Solyc01g107870	6.21958e-09	-0.31013	0.881	0.774	0.000192092	xylem	ACC	Polyadenylate-binding protein (AHRD V3.3 *** Q9M6E6_TOBAC)
Solyc07g062650	1.6422e-10	-0.312486	0.551	0.557	5.07195e-06	xylem	Torin2	Malate dehydrogenase (AHRD V3.3 *** Q645N1_SOLLC)
Solyc11g039650	1.50154e-07	-0.312618	0.358	0.259	0.00463752	epidermis	ACC	Dynamin (AHRD V3.3 *** A0A2U1N3P9_ARTAN)
Solyc12g088990	4.3933e-07	-0.316488	0.267	0.194	0.0135687	epidermis	ACC	Exocyst complex component SEC3A (AHRD V3.3 *** A0A2G2VHQ3_CAPBA)
Solyc11g008440	1.46367e-08	-0.317433	0.299	0.214	0.000452055	epidermis	ACC	Amino acid transporter (AHRD V3.3 *** A0A200R5Q3_9MAGN)
Solyc12g056640	2.24806e-08	-0.318734	0.24	0.267	0.000694313	epidermis	Torin2	UDP-galactose transporter 2 (AHRD V3.3 *** A0A2G3CN83_CAPCH)
Solyc05g056120	2.80133e-09	-0.319327	0.285	0.311	8.65189e-05	epidermis	Torin2	GATA transcription factor (AHRD V3.3 *** K4C2T6_SOLLC)
Solyc11g051176	7.27108e-08	-0.319368	0.488	0.496	0.00224567	xylem	Torin2	Unknown protein
Solyc01g111300	2.02122e-07	-0.32074	0.285	0.305	0.00624255	epidermis	Torin2	Cold-shock protein (AHRD V3.3 *-* A0A200RAC1_9MAGN)
Solyc02g081190	1.25739e-32	-0.321748	0.959	0.885	3.88345e-28	epidermis	ACC	1-aminocyclopropane-1-carboxylate oxidase 2 (AHRD V3.11 *** tr|Q7Y257|Q7Y257_BETPN)
Solyc11g039840	6.34462e-07	-0.322315	0.45	0.456	0.0195954	xylem	Torin2	Cytochrome b-c1 complex subunit Rieske, mitochondrial (AHRD V3.3 *** UCRI_SOLTU)
Solyc01g080070	2.63259e-11	-0.325763	0.379	0.399	8.13076e-07	epidermis	Torin2	Heavy metal-associated isoprenylated plant protein (AHRD V3.3 *-* A0A2R6PK24_ACTCH)
Solyc04g045340	4.42253e-08	-0.327217	0.237	0.262	0.0013659	epidermis	Torin2	Phosphoglucomutase, cytoplasmic (AHRD V3.3 *** A0A2G2XRQ6_CAPBA)
Solyc01g008000	6.64669e-09	-0.327611	0.317	0.337	0.000205283	epidermis	Torin2	ADP-ribosylation factor (AHRD V3.3 *** A0A2U1LV56_ARTAN)
Solyc09g009020	1.50464e-11	-0.328327	0.565	0.57	4.64709e-07	xylem	Torin2	enolase
Solyc11g051176	1.7711e-15	-0.332194	0.373	0.406	5.47004e-11	epidermis	Torin2	Unknown protein
Solyc08g062910	3.17021e-11	-0.332389	0.366	0.386	9.7912e-07	epidermis	Torin2	Elongation factor (AHRD V3.3 *** Q7XTK1_ORYSJ)
Solyc04g074510	1.8557e-07	-0.335223	0.454	0.463	0.00573134	xylem	Torin2	tft3 14-3-3
Solyc08g075310	6.86561e-08	-0.336487	0.228	0.253	0.00212044	epidermis	Torin2	AP-4 complex subunit epsilon (AHRD V3.3 *** A0A2G3C072_CAPCH)
Solyc06g074490	1.4411e-10	-0.3371	0.502	0.512	4.45085e-06	xylem	Torin2	Unknown protein
Solyc08g081530	6.45466e-08	-0.340671	0.252	0.274	0.00199352	epidermis	Torin2	monodehydroascorbate reductase
Solyc02g089160	3.11408e-12	-0.340984	0.411	0.433	9.61784e-08	epidermis	Torin2	dwarf
Solyc07g066380	1.37705e-07	-0.34176	0.281	0.302	0.00425301	epidermis	Torin2	Unknown protein
Solyc06g007210	1.43136e-12	-0.344169	0.607	0.602	4.42075e-08	xylem	Torin2	Unknown protein
Solyc01g096450	1.53842e-45	-0.34851	0.901	0.905	4.75141e-41	xylem	Torin2	Eukaryotic aspartyl protease family protein (AHRD V3.11 *** tr|A0A2U1PLR1|A0A2U1PLR1_ARTAN)
Solyc08g078460	7.22835e-11	-0.349242	0.31	0.34	2.23248e-06	epidermis	Torin2	Oxidoreductase family protein (AHRD V3.3 *** A0A2U1N6F1_ARTAN)
Solyc06g074430	8.64566e-07	-0.349358	0.599	0.648	0.0267021	phloem	Torin2	60S acidic ribosomal protein P2 (AHRD V3.3 *** A0A2G2ZDK5_CAPAN),Pfam:PF00428
Solyc03g083970	6.06284e-09	-0.350088	0.6	0.666	0.000187251	endodermis-like	Torin2	BAG family molecular chaperone regulator 7-like (AHRD V3.3 *** A0A2I4H718_9ROSI)
Solyc06g074820	2.01106e-09	-0.350365	0.934	0.95	6.21115e-05	procambium	Torin2	tonoplast intrinsic protein 1.1
Solyc11g005330	2.16876e-24	-0.352163	0.687	0.698	6.69821e-20	xylem	Torin2	Solyc11g005330
Solyc01g104400	2.41539e-10	-0.352172	0.281	0.308	7.45994e-06	epidermis	Torin2	Basic blue protein (AHRD V3.3 *** A0A1U8E747_CAPAN)
Solyc06g074820	1.88686e-17	-0.353382	0.949	0.946	5.82757e-13	endodermis-like	Torin2	tonoplast intrinsic protein 1.1
Solyc01g103220	7.14073e-08	-0.355816	0.415	0.431	0.00220542	xylem	Torin2	Cytochrome c (AHRD V3.3 *** A0A2G3BUT2_CAPCH)
Solyc05g008060	6.31822e-15	-0.357478	0.78	0.848	1.95138e-10	endodermis-like	Torin2	SlPIN4
Solyc03g082590	6.41084e-09	-0.358357	0.232	0.259	0.000197999	epidermis	Torin2	Ypt/Rab-GAP domain of gyp1p superfamily protein (AHRD V3.3 *** A0A2U1QCL8_ARTAN)
Solyc02g081810	1.5289e-06	-0.359378	0.306	0.331	0.0472201	xylem	Torin2	H/ACA ribonucleoprotein complex subunit 4 (AHRD V3.11 *** tr|A0A2G3D6Q6|A0A2G3D6Q6_CAPCH)
Solyc07g065490	9.2138e-09	-0.360028	0.233	0.26	0.000284568	epidermis	Torin2	DEK (AHRD V3.3 *-* A0A200RBP9_9MAGN)
Solyc01g107870	6.61118e-10	-0.365367	0.715	0.764	2.04186e-05	phloem	Torin2	Polyadenylate-binding protein (AHRD V3.3 *** Q9M6E6_TOBAC)
Solyc05g054580	1.58739e-07	-0.366635	0.762	0.823	0.00490265	procambium	Torin2	60S acidic ribosomal protein P0 (AHRD V3.3 *** A0A1U8FJI2_CAPAN)
Solyc07g008670	4.89949e-10	-0.368725	0.44	0.466	1.51321e-05	xylem	Torin2	protein LONGIFOLIA 1 (AHRD V3.3 *** A0A2I4HKE6_9ROSI)
Solyc00g160750	2.97011e-15	-0.368941	0.361	0.394	9.17318e-11	epidermis	Torin2	Polyadenylate-binding protein RBP47B (AHRD V3.11 *-* tr|A0A2G3BE08|A0A2G3BE08_CAPCH)
Solyc09g011650	1.38158e-07	-0.369859	0.558	0.61	0.004267	endodermis-like	Torin2	Glutathione S-transferase (AHRD V3.3 *** A0A173GPJ1_9ASPA)
Solyc04g007550	2.19811e-11	-0.37098	0.442	0.467	6.78885e-07	xylem	Torin2	ATP synthase subunit beta (AHRD V3.3 *** A0A2G2WS30_CAPBA)
Solyc08g062660	3.60604e-13	-0.373213	0.465	0.495	1.11373e-08	xylem	Torin2	Ran binding protein-1
Solyc05g007030	5.42446e-12	-0.374096	0.277	0.309	1.67535e-07	epidermis	Torin2	heat-inducible transcription repressor (AHRD V3.3 *** AT3G17900.2)
Solyc08g061320	2.694e-49	-0.375316	0.67	0.693	8.32042e-45	epidermis	Torin2	Polyadenylate-binding protein-interacting protein 7 (AHRD V3.3 *** A0A2G3BRE1_CAPCH)
Solyc09g010565	8.20181e-07	-0.376873	0.308	0.332	0.0253313	xylem	Torin2	Unknown protein
Solyc01g111170	1.24076e-36	-0.378031	0.892	0.806	3.83207e-32	epidermis	ACC	cyclophilin
Solyc01g100570	7.24656e-13	-0.378943	0.269	0.305	2.2381e-08	epidermis	Torin2	Nucleolar protein 56 (AHRD V3.3 *** A0A1U8DUW6_CAPAN)
Solyc06g074820	8.77021e-64	-0.382188	0.964	0.949	2.70868e-59	xylem	Torin2	tonoplast intrinsic protein 1.1
Solyc02g086458	1.14191e-07	-0.382295	0.328	0.348	0.00352678	epidermis	Torin2	titin isoform X2 (AHRD V3.11 *-* XP_010316302.1)
Solyc08g076730	4.42163e-27	-0.383624	0.642	0.68	1.36562e-22	xylem	Torin2	Tetratricopeptide repeat (TPR)-like superfamily protein (AHRD V3.11 *-* tr|Q0WUZ1|Q0WUZ1_ARATH)
Solyc11g007690	2.31496e-09	-0.385971	0.254	0.278	7.14976e-05	epidermis	Torin2	Pyruvate kinase (AHRD V3.3 *** A0A2G2Y675_CAPAN)
Solyc11g005330	3.70178e-11	-0.386196	0.81	0.698	1.14329e-06	xylem	ACC	Solyc11g005330
Solyc02g089160	4.18157e-07	-0.387586	0.519	0.594	0.0129148	endodermis-like	Torin2	dwarf
Solyc09g065860	9.6059e-07	-0.390707	0.377	0.457	0.0296678	endodermis-like	Torin2	Phosphoribulokinase/uridine kinase (AHRD V3.3 *** A0A200Q4F8_9MAGN)
Solyc08g082170	4.52942e-15	-0.39285	0.391	0.416	1.39891e-10	epidermis	Torin2	Pectin lyase-like superfamily protein (AHRD V3.3 *** A0A2U1LXC7_ARTAN)
Solyc01g111170	1.10512e-06	-0.393187	0.909	0.847	0.0341317	phloem	ACC	cyclophilin
Solyc08g062910	1.2046e-06	-0.393879	0.379	0.456	0.037204	endodermis-like	Torin2	Elongation factor (AHRD V3.3 *** Q7XTK1_ORYSJ)
Solyc09g065860	5.23586e-12	-0.395804	0.302	0.332	1.61709e-07	epidermis	Torin2	Phosphoribulokinase/uridine kinase (AHRD V3.3 *** A0A200Q4F8_9MAGN)
Solyc11g072240	2.95542e-07	-0.39789	0.636	0.71	0.0091278	procambium	Torin2	Calmodulin 4
Solyc01g096040	2.28437e-09	-0.400047	0.308	0.344	7.05527e-05	xylem	Torin2	Eukaryotic aspartyl protease family protein (AHRD V3.11 *** tr|A0A072U5I5|A0A072U5I5_MEDTR)
Solyc02g081190	4.32422e-09	-0.404947	0.904	0.93	0.000133554	procambium	Torin2	1-aminocyclopropane-1-carboxylate oxidase 2 (AHRD V3.11 *** tr|Q7Y257|Q7Y257_BETPN)
Solyc05g008060	4.84729e-30	-0.405689	0.492	0.536	1.49709e-25	epidermis	Torin2	SlPIN4
Solyc07g008900	2.1668e-07	-0.407573	0.3	0.387	0.00669215	endodermis-like	Torin2	Subtilisin-like protease-like protein (AHRD V3.3 *** A0A2K3P616_TRIPR)
Solyc00g500063	1.08335e-06	-0.408663	0.237	0.267	0.0334592	xylem	Torin2	Ribulose bisphosphate carboxylase large chain (AHRD V3.3 *** A0A2G2Z7Q2_CAPAN)
Solyc03g097380	6.42048e-20	-0.414807	0.329	0.373	1.98297e-15	epidermis	Torin2	Heavy metal-associated isoprenylated plant protein (AHRD V3.3 *-* A0A2R6PUZ2_ACTCH)
Solyc12g044310	1.14954e-06	-0.417229	0.27	0.349	0.0355036	endodermis-like	Torin2	Protein NRT1/ PTR FAMILY 1.1 (AHRD V3.3 *** A0A2G2WPC3_CAPBA)
Solyc02g081190	1.11561e-82	-0.419374	0.946	0.952	3.44556e-78	xylem	Torin2	1-aminocyclopropane-1-carboxylate oxidase 2 (AHRD V3.11 *** tr|Q7Y257|Q7Y257_BETPN)
Solyc10g005510	4.60714e-09	-0.426769	0.238	0.275	0.000142292	xylem	Torin2	Glyceraldehyde-3-phosphate dehydrogenase (AHRD V3.3 *** A0A2G3BCA8_CAPCH)
Solyc07g032240	1.03107e-08	-0.427084	0.236	0.274	0.000318446	xylem	Torin2	Protein arginine N-methyltransferase (AHRD V3.3 *** A0A1Y1IG62_KLENI)
Solyc08g062920	1.80978e-17	-0.427279	0.43	0.475	5.5895e-13	xylem	Torin2	elongation factor 2
Solyc05g008780	2.29558e-17	-0.427351	0.25	0.296	7.08989e-13	epidermis	Torin2	Calponin-like domain protein (AHRD V3.3 *-* F4HWC3_ARATH)
Solyc06g074430	1.17535e-08	-0.431337	0.673	0.594	0.000363006	xylem	ACC	60S acidic ribosomal protein P2 (AHRD V3.3 *** A0A2G2ZDK5_CAPAN),Pfam:PF00428
Solyc01g107870	9.77845e-14	-0.433551	0.678	0.724	3.02007e-09	endodermis-like	Torin2	Polyadenylate-binding protein (AHRD V3.3 *** Q9M6E6_TOBAC)
Solyc01g107870	3.1803e-46	-0.433611	0.74	0.774	9.82235e-42	xylem	Torin2	Polyadenylate-binding protein (AHRD V3.3 *** Q9M6E6_TOBAC)
Solyc06g007220	9.31292e-15	-0.434013	0.294	0.328	2.87629e-10	epidermis	Torin2	Unknown protein
Solyc12g095990	1.21363e-18	-0.434606	0.477	0.513	3.74829e-14	xylem	Torin2	RNA helicase DEAD40
Solyc01g107870	7.81339e-54	-0.436227	0.609	0.648	2.41317e-49	epidermis	Torin2	Polyadenylate-binding protein (AHRD V3.3 *** Q9M6E6_TOBAC)
Solyc11g072240	3.99016e-10	-0.437138	0.626	0.693	1.23236e-05	phloem	Torin2	Calmodulin 4
Solyc09g065860	2.8638e-07	-0.437747	0.298	0.323	0.00884486	xylem	Torin2	Phosphoribulokinase/uridine kinase (AHRD V3.3 *** A0A200Q4F8_9MAGN)
Solyc01g096450	2.88556e-09	-0.443125	0.838	0.865	8.91205e-05	procambium	Torin2	Eukaryotic aspartyl protease family protein (AHRD V3.11 *** tr|A0A2U1PLR1|A0A2U1PLR1_ARTAN)
Solyc08g013760	1.80142e-24	-0.44392	0.196	0.26	5.56367e-20	epidermis	Torin2	F-box family protein (AHRD V3.3 *-* A0A2K3MZH1_TRIPR)
Solyc12g013880	8.87012e-33	-0.444261	0.444	0.497	2.73954e-28	epidermis	Torin2	Origin recognition complex subunit 3 (AHRD V3.3 *** A0A2U1N3V6_ARTAN)
Solyc09g092700	9.07301e-93	-0.446351	0.78	0.816	2.8022e-88	epidermis	Torin2	glycine-rich cell wall structural protein-like isoform X1 (AHRD V3.3 *** XP_004247909.1)
Solyc11g072240	1.54099e-15	-0.448052	0.588	0.686	4.75935e-11	endodermis-like	Torin2	Calmodulin 4
Solyc06g007210	5.30901e-09	-0.450389	0.626	0.666	0.000163969	phloem	Torin2	Unknown protein
Solyc08g081530	4.86144e-12	-0.45051	0.315	0.359	1.50145e-07	xylem	Torin2	monodehydroascorbate reductase
Solyc03g097380	1.03713e-08	-0.45256	0.385	0.477	0.000320318	endodermis-like	Torin2	Heavy metal-associated isoprenylated plant protein (AHRD V3.3 *-* A0A2R6PUZ2_ACTCH)
Solyc03g058390	1.09325e-08	-0.45313	0.337	0.361	0.000337649	xylem	Torin2	Eukaryotic translation initiation factor 5B (AHRD V3.11 *** tr|A0A2G2WJG0|A0A2G2WJG0_CAPBA)
Solyc11g150146	1.70039e-10	-0.4535	0.695	0.61	5.25167e-06	xylem	ACC	Elongation factor 1-alpha (AHRD V3.3 *** A0A1U8EL12_CAPAN)
Solyc03g121330	3.9009e-08	-0.455563	0.482	0.557	0.00120479	phloem	Torin2	60S ribosomal protein L28 (AHRD V3.3 *** B3TLS3_ELAGV)
Solyc04g082270	1.90218e-17	-0.456225	0.266	0.309	5.87489e-13	epidermis	Torin2	DUF241 domain-containing protein (AHRD V3.3 *** A0A1Q3B6H2_CEPFO)
Solyc11g150146	1.2421e-09	-0.456249	0.568	0.63	3.83622e-05	phloem	Torin2	Elongation factor 1-alpha (AHRD V3.3 *** A0A1U8EL12_CAPAN)
Solyc01g111300	3.63489e-15	-0.45682	0.412	0.45	1.12264e-10	xylem	Torin2	Cold-shock protein (AHRD V3.3 *-* A0A200RAC1_9MAGN)
Solyc06g007220	1.58795e-25	-0.458735	0.514	0.561	4.90438e-21	xylem	Torin2	Unknown protein
Solyc11g072240	8.24168e-16	-0.460194	0.808	0.708	2.54544e-11	xylem	ACC	Calmodulin 4
Solyc06g074820	5.07933e-95	-0.465359	0.972	0.927	1.56875e-90	epidermis	ACC	tonoplast intrinsic protein 1.1
Solyc01g008000	1.41315e-07	-0.465524	0.295	0.375	0.0043645	endodermis-like	Torin2	ADP-ribosylation factor (AHRD V3.3 *** A0A2U1LV56_ARTAN)
Solyc11g072240	1.92495e-66	-0.467162	0.604	0.662	5.94522e-62	epidermis	Torin2	Calmodulin 4
Solyc00g500196	7.056e-10	-0.467943	0.219	0.262	2.17925e-05	xylem	Torin2	Protein TIC 214 (AHRD V3.11 *** tr|K4EQH9|K4EQH9_DATST)
Solyc00g160750	1.20433e-08	-0.473307	0.419	0.394	0.000371957	epidermis	ACC	Polyadenylate-binding protein RBP47B (AHRD V3.11 *-* tr|A0A2G3BE08|A0A2G3BE08_CAPCH)
Solyc01g107870	2.1199e-09	-0.473537	0.789	0.807	6.54731e-05	procambium	Torin2	Polyadenylate-binding protein (AHRD V3.3 *** Q9M6E6_TOBAC)
Solyc10g081720	2.4564e-22	-0.479729	0.325	0.374	7.5866e-18	epidermis	Torin2	Fasciclin-like arabinogalactan protein 17 (AHRD V3.3 *** A0A2G3AVK5_CAPCH)
Solyc11g150146	2.68826e-32	-0.479971	0.568	0.61	8.30268e-28	xylem	Torin2	Elongation factor 1-alpha (AHRD V3.3 *** A0A1U8EL12_CAPAN)
Solyc01g111170	1.83025e-42	-0.481511	0.931	0.889	5.65272e-38	xylem	ACC	cyclophilin
Solyc11g012325	2.65798e-165	-0.48342	0.9	0.919	8.20918e-161	epidermis	Torin2	Unknown protein
Solyc11g012325	2.83015e-20	-0.489067	0.883	0.918	8.74091e-16	phloem	Torin2	Unknown protein
Solyc11g072240	8.17632e-48	-0.490309	0.655	0.708	2.52526e-43	xylem	Torin2	Calmodulin 4
Solyc11g150146	3.24833e-11	-0.490598	0.422	0.514	1.00325e-06	endodermis-like	Torin2	Elongation factor 1-alpha (AHRD V3.3 *** A0A1U8EL12_CAPAN)
Solyc11g051176	8.64931e-07	-0.490933	0.454	0.406	0.0267134	epidermis	ACC	Unknown protein
Solyc08g013760	2.23925e-15	-0.492302	0.202	0.266	6.91592e-11	xylem	Torin2	F-box family protein (AHRD V3.3 *-* A0A2K3MZH1_TRIPR)
Solyc05g008060	2.39919e-07	-0.492792	0.684	0.593	0.00740991	xylem	ACC	SlPIN4
Solyc08g062910	2.26222e-33	-0.493207	0.518	0.574	6.98686e-29	xylem	Torin2	Elongation factor (AHRD V3.3 *** Q7XTK1_ORYSJ)
Solyc12g095990	4.1279e-08	-0.493563	0.477	0.542	0.0012749	phloem	Torin2	RNA helicase DEAD40
Solyc06g007220	3.68545e-09	-0.493767	0.511	0.584	0.000113825	phloem	Torin2	Unknown protein
Solyc06g007220	2.463e-08	-0.494964	0.638	0.561	0.000760699	xylem	ACC	Unknown protein
Solyc06g074820	3.41602e-16	-0.496393	0.978	0.946	1.05504e-11	endodermis-like	ACC	tonoplast intrinsic protein 1.1
Solyc06g007220	1.32949e-07	-0.500539	0.314	0.395	0.00410614	endodermis-like	Torin2	Unknown protein
Solyc01g111170	3.06034e-21	-0.501306	0.733	0.782	9.45185e-17	endodermis-like	Torin2	cyclophilin
Solyc11g069097	1.41822e-47	-0.501841	0.43	0.498	4.38018e-43	epidermis	Torin2	Elongation factor 1-alpha (AHRD V3.11 *** tr|A0A1U8EL12|A0A1U8EL12_CAPAN)
Solyc11g072240	6.43563e-34	-0.501893	0.745	0.662	1.98765e-29	epidermis	ACC	Calmodulin 4
Solyc10g083570	2.02104e-25	-0.501989	0.458	0.508	6.24198e-21	xylem	Torin2	Fructose-bisphosphate aldolase (AHRD V3.3 *** A0A1U8EHW1_CAPAN)
Solyc00g160750	3.16468e-24	-0.502688	0.454	0.509	9.77413e-20	xylem	Torin2	Polyadenylate-binding protein RBP47B (AHRD V3.11 *-* tr|A0A2G3BE08|A0A2G3BE08_CAPCH)
Solyc09g064200	1.19915e-08	-0.50405	0.276	0.372	0.000370356	endodermis-like	Torin2	Myosin (AHRD V3.3 *** W5ZTD6_MAIZE)
Solyc01g088100	8.10284e-08	-0.504292	0.225	0.313	0.00250256	endodermis-like	Torin2	Zinc finger transcription factor 12
Solyc05g010425	2.38464e-18	-0.508846	0.307	0.373	7.36497e-14	xylem	Torin2	S-adenosylmethionine decarboxylase (AHRD V3.3 *-* Q6KC47_PRUPE)
Solyc00g500063	1.17692e-42	-0.512354	0.297	0.38	3.63492e-38	epidermis	Torin2	Ribulose bisphosphate carboxylase large chain (AHRD V3.3 *** A0A2G2Z7Q2_CAPAN)
Solyc03g078290	2.07389e-07	-0.514146	0.418	0.478	0.0064052	phloem	Torin2	40S ribosomal protein S18 (AHRD V3.3 *** A0A2G3CUV3_CAPCH)
Solyc04g007690	3.04775e-15	-0.514645	0.196	0.256	9.41298e-11	xylem	Torin2	SlPIN3
Solyc08g062910	1.11525e-09	-0.515155	0.533	0.598	3.44443e-05	phloem	Torin2	Elongation factor (AHRD V3.3 *** Q7XTK1_ORYSJ)
Solyc11g069097	2.39293e-13	-0.519591	0.571	0.498	7.39057e-09	epidermis	ACC	Elongation factor 1-alpha (AHRD V3.11 *** tr|A0A1U8EL12|A0A1U8EL12_CAPAN)
Solyc08g081530	2.03553e-07	-0.52028	0.221	0.301	0.00628673	endodermis-like	Torin2	monodehydroascorbate reductase
Solyc11g072710	1.75667e-34	-0.520736	0.852	0.754	5.42548e-30	epidermis	ACC	phototropin 1
Solyc01g111170	1.37448e-132	-0.52184	0.748	0.806	4.24509e-128	epidermis	Torin2	cyclophilin
Solyc00g160750	1.59994e-06	-0.523161	0.388	0.457	0.0494141	phloem	Torin2	Polyadenylate-binding protein RBP47B (AHRD V3.11 *-* tr|A0A2G3BE08|A0A2G3BE08_CAPCH)
Solyc06g074820	3.17281e-58	-0.524676	0.982	0.949	9.79923e-54	xylem	ACC	tonoplast intrinsic protein 1.1
Solyc05g010425	3.76831e-07	-0.526526	0.311	0.395	0.0116384	phloem	Torin2	S-adenosylmethionine decarboxylase (AHRD V3.3 *-* Q6KC47_PRUPE)
Solyc04g007690	6.47788e-10	-0.527885	0.287	0.389	2.00069e-05	endodermis-like	Torin2	SlPIN3
Solyc11g012325	6.9674e-61	-0.527904	0.974	0.991	2.15188e-56	endodermis-like	Torin2	Unknown protein
Solyc07g066380	1.52045e-08	-0.529819	0.281	0.373	0.000469591	endodermis-like	Torin2	Unknown protein
Solyc12g056640	1.30114e-06	-0.533331	0.192	0.266	0.0401856	endodermis-like	Torin2	UDP-galactose transporter 2 (AHRD V3.3 *** A0A2G3CN83_CAPCH)
Solyc06g075250	4.4047e-09	-0.534706	0.267	0.366	0.000136039	endodermis-like	Torin2	Zinc finger protein JACKDAW (AHRD V3.3 *** A0A1U8HBP2_CAPAN)
Solyc11g012325	2.44631e-89	-0.535176	0.913	0.925	7.55543e-85	xylem	Torin2	Unknown protein
Solyc01g100570	7.48646e-07	-0.536136	0.397	0.461	0.0231219	phloem	Torin2	Nucleolar protein 56 (AHRD V3.3 *** A0A1U8DUW6_CAPAN)
Solyc02g069180	1.92769e-13	-0.536869	0.236	0.289	5.95367e-09	xylem	Torin2	SBP (S-ribonuclease binding protein) family protein (AHRD V3.3 *-* A0A2U1LW40_ARTAN)
Solyc01g088100	3.12598e-26	-0.537859	0.203	0.263	9.65458e-22	epidermis	Torin2	Zinc finger transcription factor 12
Solyc01g103220	3.80043e-07	-0.542033	0.582	0.706	0.0117376	cortex	Torin2	Cytochrome c (AHRD V3.3 *** A0A2G3BUT2_CAPCH)
Solyc08g076730	6.22055e-85	-0.542318	0.614	0.676	1.92122e-80	epidermis	Torin2	Tetratricopeptide repeat (TPR)-like superfamily protein (AHRD V3.11 *-* tr|Q0WUZ1|Q0WUZ1_ARATH)
Solyc01g111170	7.17527e-25	-0.545897	0.821	0.847	2.21608e-20	phloem	Torin2	cyclophilin
Solyc00g500196	4.89761e-09	-0.546491	0.25	0.346	0.000151263	endodermis-like	Torin2	Protein TIC 214 (AHRD V3.11 *** tr|K4EQH9|K4EQH9_DATST)
Solyc01g011000	3.9874e-07	-0.546766	0.365	0.44	0.0123151	phloem	Torin2	Eukaryotic translation initiation factor 5A (AHRD V3.3 *** A0A1U8HES8_CAPAN)
Solyc11g005330	8.17934e-07	-0.558404	0.71	0.789	0.0252619	cortex	Torin2	Solyc11g005330
Solyc00g500063	1.2571e-08	-0.562529	0.261	0.351	0.000388254	endodermis-like	Torin2	Ribulose bisphosphate carboxylase large chain (AHRD V3.3 *** A0A2G2Z7Q2_CAPAN)
Solyc08g007970	4.39079e-07	-0.567424	0.177	0.255	0.013561	endodermis-like	Torin2	Myosin heavy chain-related protein (AHRD V3.3 *** A0A2U1QEA0_ARTAN)
Solyc05g010425	1.9908e-14	-0.575753	0.41	0.517	6.14859e-10	endodermis-like	Torin2	S-adenosylmethionine decarboxylase (AHRD V3.3 *-* Q6KC47_PRUPE)
Solyc05g009360	4.7509e-07	-0.576258	0.195	0.271	0.0146732	endodermis-like	Torin2	translocase subunit seca (AHRD V3.3 *** AT1G13390.2)
Solyc00g160750	2.82343e-10	-0.579454	0.53	0.509	8.72015e-06	xylem	ACC	Polyadenylate-binding protein RBP47B (AHRD V3.11 *-* tr|A0A2G3BE08|A0A2G3BE08_CAPCH)
Solyc01g096450	1.37493e-06	-0.583986	0.897	0.865	0.0424648	procambium	ACC	Eukaryotic aspartyl protease family protein (AHRD V3.11 *** tr|A0A2U1PLR1|A0A2U1PLR1_ARTAN)
Solyc11g069097	1.35294e-24	-0.590047	0.715	0.654	4.17856e-20	xylem	ACC	Elongation factor 1-alpha (AHRD V3.11 *** tr|A0A1U8EL12|A0A1U8EL12_CAPAN)
Solyc11g069097	2.60582e-13	-0.598101	0.618	0.732	8.04809e-09	procambium	Torin2	Elongation factor 1-alpha (AHRD V3.11 *** tr|A0A1U8EL12|A0A1U8EL12_CAPAN)
Solyc11g012325	4.87154e-14	-0.606276	0.935	0.918	1.50458e-09	phloem	ACC	Unknown protein
Solyc11g069097	2.82883e-15	-0.607383	0.435	0.543	8.73683e-11	endodermis-like	Torin2	Elongation factor 1-alpha (AHRD V3.11 *** tr|A0A1U8EL12|A0A1U8EL12_CAPAN)
Solyc04g007690	2.4739e-46	-0.609	0.259	0.344	7.64065e-42	epidermis	Torin2	SlPIN3
Solyc03g058390	4.25767e-50	-0.611662	0.322	0.406	1.31498e-45	epidermis	Torin2	Eukaryotic translation initiation factor 5B (AHRD V3.11 *** tr|A0A2G2WJG0|A0A2G2WJG0_CAPBA)
Solyc11g066950	2.72308e-21	-0.613974	0.7	0.657	8.41022e-17	xylem	ACC	Stress responsive A/B barrel domain-containing protein (AHRD V3.3 *** A0A2K3N653_TRIPR)
Solyc07g066380	3.82843e-45	-0.615621	0.473	0.556	1.18241e-40	xylem	Torin2	Unknown protein
Solyc11g012325	2.73105e-16	-0.615908	0.913	0.918	8.43483e-12	procambium	Torin2	Unknown protein
Solyc01g111170	4.3727e-132	-0.617427	0.839	0.889	1.35051e-127	xylem	Torin2	cyclophilin
Solyc03g058390	4.1624e-10	-0.617756	0.274	0.375	1.28556e-05	endodermis-like	Torin2	Eukaryotic translation initiation factor 5B (AHRD V3.11 *** tr|A0A2G2WJG0|A0A2G2WJG0_CAPBA)
Solyc00g500358	1.08179e-30	-0.618082	0.279	0.37	3.34109e-26	xylem	Torin2	ATP synthase subunit alpha (AHRD V3.3 *** A0A2H4NB27_SOLLC)
Solyc11g072240	2.58963e-11	-0.621111	0.677	0.686	7.99806e-07	endodermis-like	ACC	Calmodulin 4
Solyc11g069097	1.11513e-67	-0.624861	0.568	0.654	3.44407e-63	xylem	Torin2	Elongation factor 1-alpha (AHRD V3.11 *** tr|A0A1U8EL12|A0A1U8EL12_CAPAN)
Solyc06g007210	1.28121e-06	-0.631746	0.724	0.666	0.0395702	phloem	ACC	Unknown protein
Solyc08g076730	1.06127e-20	-0.632021	0.532	0.65	3.27772e-16	endodermis-like	Torin2	Tetratricopeptide repeat (TPR)-like superfamily protein (AHRD V3.11 *-* tr|Q0WUZ1|Q0WUZ1_ARATH)
Solyc00g500358	2.42142e-07	-0.638743	0.284	0.403	0.00747856	procambium	Torin2	ATP synthase subunit alpha (AHRD V3.3 *** A0A2H4NB27_SOLLC)
Solyc01g111170	1.79053e-25	-0.639321	0.876	0.92	5.53004e-21	procambium	Torin2	cyclophilin
Solyc07g066380	7.24452e-14	-0.644325	0.475	0.57	2.23747e-09	phloem	Torin2	Unknown protein
Solyc01g096450	1.72397e-71	-0.646705	0.949	0.905	5.32448e-67	xylem	ACC	Eukaryotic aspartyl protease family protein (AHRD V3.11 *** tr|A0A2U1PLR1|A0A2U1PLR1_ARTAN)
Solyc11g012325	1.61125e-08	-0.650588	0.982	0.918	0.000497634	procambium	ACC	Unknown protein
Solyc11g150146	6.92751e-12	-0.652183	0.584	0.689	2.13956e-07	procambium	Torin2	Elongation factor 1-alpha (AHRD V3.3 *** A0A1U8EL12_CAPAN)
Solyc11g069097	2.30302e-07	-0.657988	0.733	0.732	0.00711288	procambium	ACC	Elongation factor 1-alpha (AHRD V3.11 *** tr|A0A1U8EL12|A0A1U8EL12_CAPAN)
Solyc05g008060	3.08059e-20	-0.662245	0.885	0.848	9.51439e-16	endodermis-like	ACC	SlPIN4
Solyc06g073430	1.28015e-10	-0.672551	0.606	0.749	3.95373e-06	cortex	Torin2	40S ribosomal protein S29-like (AHRD V3.3 *** A0A2I4F7M1_9ROSI)
Solyc05g010425	8.51566e-109	-0.674037	0.451	0.573	2.63006e-104	epidermis	Torin2	S-adenosylmethionine decarboxylase (AHRD V3.3 *-* Q6KC47_PRUPE)
Solyc11g066950	1.81728e-09	-0.674499	0.6	0.615	5.61265e-05	endodermis-like	ACC	Stress responsive A/B barrel domain-containing protein (AHRD V3.3 *** A0A2K3N653_TRIPR)
Solyc03g058390	6.814e-16	-0.684401	0.422	0.406	2.1045e-11	epidermis	ACC	Eukaryotic translation initiation factor 5B (AHRD V3.11 *** tr|A0A2G2WJG0|A0A2G2WJG0_CAPBA)
Solyc02g067460	1.52284e-06	-0.688765	0.586	0.656	0.047033	cortex	Torin2	Mitochondrial outer membrane protein porin (AHRD V3.3 *** A0A2K3KY08_TRIPR)
Solyc00g500358	7.40517e-15	-0.689905	0.197	0.327	2.28709e-10	endodermis-like	Torin2	ATP synthase subunit alpha (AHRD V3.3 *** A0A2H4NB27_SOLLC)
Solyc00g500196	2.44875e-73	-0.694259	0.266	0.381	7.56296e-69	epidermis	Torin2	Protein TIC 214 (AHRD V3.11 *** tr|K4EQH9|K4EQH9_DATST)
Solyc11g069097	1.79559e-21	-0.695614	0.57	0.678	5.54569e-17	phloem	Torin2	Elongation factor 1-alpha (AHRD V3.11 *** tr|A0A1U8EL12|A0A1U8EL12_CAPAN)
Solyc11g012325	2.54518e-53	-0.69811	0.985	0.991	7.86078e-49	endodermis-like	ACC	Unknown protein
Solyc03g097380	1.05409e-12	-0.70188	0.384	0.373	3.25556e-08	epidermis	ACC	Heavy metal-associated isoprenylated plant protein (AHRD V3.3 *-* A0A2R6PUZ2_ACTCH)
Solyc11g012325	1.05431e-69	-0.702904	0.955	0.925	3.25625e-65	xylem	ACC	Unknown protein
Solyc02g086454	2.20962e-44	-0.7097	0.346	0.426	6.8244e-40	epidermis	Torin2	titin isoform X6 (AHRD V3.11 *-* XP_010316304.1)
Solyc04g007690	1.44423e-13	-0.710836	0.345	0.344	4.46052e-09	epidermis	ACC	SlPIN3
Solyc12g056290	1.69553e-16	-0.717374	0.318	0.343	5.23665e-12	epidermis	ACC	RING/U-box superfamily protein (AHRD V3.3 *-* AT2G15530.4)
Solyc11g012325	4.18436e-222	-0.719042	0.947	0.919	1.29234e-217	epidermis	ACC	Unknown protein
Solyc09g010510	1.98088e-07	-0.731221	0.612	0.747	0.00611795	exodermis-like	Torin2	NAD(P)-binding Rossmann-fold superfamily protein (AHRD V3.3 *** A0A2U1QM80_ARTAN)
Solyc01g104400	1.02383e-09	-0.738849	0.313	0.308	3.1621e-05	epidermis	ACC	Basic blue protein (AHRD V3.3 *** A0A1U8E747_CAPAN)
Solyc08g081530	3.97371e-08	-0.758487	0.35	0.359	0.00122728	xylem	ACC	monodehydroascorbate reductase
Solyc00g500164	3.35203e-31	-0.778272	0.536	0.674	1.03528e-26	endodermis-like	Torin2	Unknown protein
Solyc00g500358	4.11753e-12	-0.794114	0.335	0.37	1.2717e-07	xylem	ACC	ATP synthase subunit alpha (AHRD V3.3 *** A0A2H4NB27_SOLLC)
Solyc00g500358	6.07977e-19	-0.807334	0.26	0.432	1.87774e-14	phloem	Torin2	ATP synthase subunit alpha (AHRD V3.3 *** A0A2H4NB27_SOLLC)
Solyc00g500358	2.17646e-104	-0.838801	0.242	0.383	6.72198e-100	epidermis	Torin2	ATP synthase subunit alpha (AHRD V3.3 *** A0A2H4NB27_SOLLC)
Solyc00g500196	3.66826e-09	-0.842168	0.218	0.262	0.000113294	xylem	ACC	Protein TIC 214 (AHRD V3.11 *** tr|K4EQH9|K4EQH9_DATST)
Solyc05g010425	4.98662e-75	-0.847871	0.561	0.573	1.54012e-70	epidermis	ACC	S-adenosylmethionine decarboxylase (AHRD V3.3 *-* Q6KC47_PRUPE)
Solyc07g032240	3.39101e-10	-0.850474	0.225	0.274	1.04731e-05	xylem	ACC	Protein arginine N-methyltransferase (AHRD V3.3 *** A0A1Y1IG62_KLENI)
Solyc05g008060	9.25781e-54	-0.856825	0.527	0.536	2.85928e-49	epidermis	ACC	SlPIN4
Solyc00g500063	2.95818e-26	-0.861825	0.361	0.38	9.13633e-22	epidermis	ACC	Ribulose bisphosphate carboxylase large chain (AHRD V3.3 *** A0A2G2Z7Q2_CAPAN)
Solyc09g011650	1.48908e-80	-0.863628	0.669	0.665	4.59904e-76	epidermis	ACC	Glutathione S-transferase (AHRD V3.3 *** A0A173GPJ1_9ASPA)
Solyc07g005050	1.78815e-09	-0.864169	0.562	0.651	5.5227e-05	cortex	Torin2	60S ribosomal protein L39 (AHRD V3.3 *** B6SYU3_MAIZE)
Solyc08g013760	3.20314e-21	-0.876264	0.208	0.26	9.89291e-17	epidermis	ACC	F-box family protein (AHRD V3.3 *-* A0A2K3MZH1_TRIPR)
Solyc00g500358	8.8441e-39	-0.891848	0.336	0.383	2.7315e-34	epidermis	ACC	ATP synthase subunit alpha (AHRD V3.3 *** A0A2H4NB27_SOLLC)
Solyc07g066380	3.01243e-09	-0.905419	0.508	0.624	9.3039e-05	cortex	Torin2	Unknown protein
Solyc00g500164	8.55224e-15	-0.93636	0.574	0.684	2.64136e-10	procambium	Torin2	Unknown protein
Solyc00g500164	1.27934e-134	-1.00373	0.576	0.72	3.95124e-130	xylem	Torin2	Unknown protein
Solyc00g500164	2.22128e-291	-1.10025	0.535	0.712	6.86042e-287	epidermis	Torin2	Unknown protein
Solyc00g500196	1.10627e-09	-1.11002	0.23	0.346	3.41673e-05	endodermis-like	ACC	Protein TIC 214 (AHRD V3.11 *** tr|K4EQH9|K4EQH9_DATST)
Solyc00g500164	2.0992e-13	-1.11796	0.626	0.744	6.48337e-09	cortex	Torin2	Unknown protein
Solyc00g500164	2.15661e-41	-1.11891	0.532	0.727	6.66068e-37	phloem	Torin2	Unknown protein
Solyc08g007970	1.28272e-06	-1.16576	0.168	0.255	0.0396167	endodermis-like	ACC	Myosin heavy chain-related protein (AHRD V3.3 *** A0A2U1QEA0_ARTAN)
Solyc00g500196	1.25785e-82	-1.20664	0.262	0.381	3.88487e-78	epidermis	ACC	Protein TIC 214 (AHRD V3.11 *** tr|K4EQH9|K4EQH9_DATST)
Solyc02g086454	7.40859e-49	-1.20875	0.364	0.426	2.28814e-44	epidermis	ACC	titin isoform X6 (AHRD V3.11 *-* XP_010316304.1)
Solyc00g500164	1.44574e-12	-1.22359	0.544	0.772	4.46515e-08	exodermis-like	ACC	Unknown protein
Solyc00g500164	9.41497e-15	-1.39467	0.603	0.772	2.90781e-10	exodermis-like	Torin2	Unknown protein
Solyc00g500164	1.01056e-29	-1.4539	0.545	0.727	3.12111e-25	phloem	ACC	Unknown protein
Solyc00g500164	3.13202e-39	-1.54377	0.475	0.674	9.67324e-35	endodermis-like	ACC	Unknown protein
Solyc00g500164	5.77059e-17	-1.58307	0.509	0.684	1.78225e-12	procambium	ACC	Unknown protein
Solyc00g500164	1.51399e-144	-1.62178	0.531	0.72	4.67596e-140	xylem	ACC	Unknown protein
Solyc00g500164	0	-1.64888	0.512	0.712	0	epidermis	ACC	Unknown protein
Solyc00g500164	1.84485e-18	-1.90027	0.526	0.744	5.69783e-14	cortex	ACC	Unknown protein
