# Supplementary material for: Single-nucleus transcriptome profiling unveils cell-type-specific ethylene and TOR signaling in tomato
Source: Hortic Res. 2026 Feb 28;13(5):uhag044. doi: 10.1093/hr/uhag044 (PMC13156461; doi:10.1093/hr/uhag044)
Supplement: Web_Material_uhag044 [file web_material_uhag044.zip › Table S5.xlsx]

## Sheet: Findmarkers hypo control cellty
Supplementary Table 5 Hypo celltype DEGs
gene	p_val	avg_log2FC	pct.1	pct.2	p_val_adj	celltype	control	notes
Solyc08g061010	1.51135e-106	2.26937	0.291	0.025	4.83058e-102	endodermis-like	ACC	Major facilitator superfamily protein (AHRD V3.3 *** A0A1P8AZ62_ARATH)
Solyc07g045440	1.53583e-06	1.16963	0.287	0.1	0.0490882	exodermis-like	Torin2	Fasciclin-like arabinogalactan protein 2 (AHRD V3.3 *** A0A2G3BYC2_CAPCH)
Solyc06g009140	1.10832e-16	1.61058	0.598	0.238	3.54242e-12	procambium	Torin2	Late embryogenesis abundant protein Lea5 (AHRD V3.3 *** A0A1J3JXG8_NOCCA)
Solyc02g036350	9.38205e-17	2.22022	0.59	0.21	2.99869e-12	exodermis-like	ACC	1-aminocyclopropane-1-carboxylate oxidase EF501822
Solyc06g009140	1.11245e-11	2.012	0.451	0.14	3.55563e-07	exodermis-like	ACC	Late embryogenesis abundant protein Lea5 (AHRD V3.3 *** A0A1J3JXG8_NOCCA)
Solyc01g010180	1.32527e-06	1.95973	0.264	0.085	0.0423582	exodermis-like	ACC	Unknown protein
Solyc09g008800	1.42081e-06	0.258283	0.269	0.211	0.0454121	xylem	Torin2	60S ribosomal protein l24-like (AHRD V3.3 *** A0A2K3LB43_TRIPR)
Solyc06g009140	4.33926e-152	1.92884	0.676	0.263	1.38691e-147	endodermis-like	ACC	Late embryogenesis abundant protein Lea5 (AHRD V3.3 *** A0A1J3JXG8_NOCCA)
Solyc02g078380	1.26547e-07	1.75023	0.278	0.075	0.0040447	exodermis-like	ACC	Stem-specific protein TSJT1 (AHRD V3.3 *** A0A1U8FVZ0_CAPAN)
Solyc04g072310	1.37927e-06	-0.391233	0.231	0.297	0.0440842	endodermis-like	Torin2	histone-lysine N-methyltransferase SETD1B-A (AHRD V3.3 *** XP_004237854.1)
Solyc02g080530	1.35427e-06	1.15669	0.305	0.11	0.0432851	exodermis-like	Torin2	Peroxidase (AHRD V3.3 *** K4B9S4_SOLLC)
Solyc10g009150	6.88025e-23	1.43465	0.896	0.645	2.19906e-18	procambium	Torin2	Organ specific protein (AHRD V3.3 *-* A0A2U1PW62_ARTAN)
Solyc06g059990	1.26916e-14	1.70806	0.699	0.385	4.05647e-10	procambium	ACC	Alkyl transferase (AHRD V3.11 *** tr|K7W9N9|K7W9N9_SOLLC)
Solyc02g086454	1.33598e-06	-0.44822	0.207	0.261	0.0427005	xylem	Torin2	titin isoform X6 (AHRD V3.11 *-* XP_010316304.1)
Solyc06g059990	1.72238e-106	1.68744	0.655	0.31	5.50507e-102	endodermis-like	ACC	Alkyl transferase (AHRD V3.11 *** tr|K7W9N9|K7W9N9_SOLLC)
Solyc02g036350	3.69315e-283	1.67934	0.844	0.44	1.1804e-278	xylem	ACC	1-aminocyclopropane-1-carboxylate oxidase EF501822
Solyc02g036350	8.07724e-253	1.66304	0.613	0.276	2.58165e-248	cortex	ACC	1-aminocyclopropane-1-carboxylate oxidase EF501822
Solyc06g009140	1.85759e-306	1.63653	0.475	0.16	5.93723e-302	phloem	ACC	Late embryogenesis abundant protein Lea5 (AHRD V3.3 *** A0A1J3JXG8_NOCCA)
Solyc05g052510	1.26252e-06	-0.315171	0.322	0.377	0.0403526	xylem	Torin2	Clathrin heavy chain (AHRD V3.3 *** A0A2G2WTL3_CAPBA)
Solyc06g009140	0	1.6351	0.61	0.268	0	epidermis	ACC	Late embryogenesis abundant protein Lea5 (AHRD V3.3 *** A0A1J3JXG8_NOCCA)
Solyc10g080130	1.19325e-06	0.347298	0.332	0.275	0.0381386	xylem	Torin2	Exosome complex component RRP43 (AHRD V3.3 *** A0A2U1QHR4_ARTAN)
Solyc01g100760	1.18622e-06	1.2734	0.305	0.105	0.0379141	exodermis-like	Torin2	DUF538 domain-containing protein (AHRD V3.3 *** A0A1Q3CLQ5_CEPFO)
Solyc03g119390	2.47561e-70	1.6125	0.315	0.075	7.91253e-66	endodermis-like	ACC	Transcription factor (AHRD V3.11 *** tr|A0A2G3A3C0|A0A2G3A3C0_CAPAN)
Solyc02g086880	1.11102e-06	0.847986	0.626	0.405	0.0355105	exodermis-like	Torin2	formate dehydrogenase
Solyc06g009140	6.97102e-195	1.98782	0.733	0.263	2.22808e-190	endodermis-like	Torin2	Late embryogenesis abundant protein Lea5 (AHRD V3.3 *** A0A1J3JXG8_NOCCA)
Solyc01g010180	0	1.58372	0.372	0.129	0	epidermis	ACC	Unknown protein
Solyc10g009150	1.07938e-253	1.55273	0.952	0.654	3.44991e-249	endodermis-like	Torin2	Organ specific protein (AHRD V3.3 *-* A0A2U1PW62_ARTAN)
Solyc01g088100	1.04402e-06	-0.32511	0.3	0.355	0.0333689	xylem	Torin2	Zinc finger transcription factor 12
Solyc03g116750	1.01797e-06	-0.315458	0.238	0.267	0.0325363	phloem	Torin2	TOPLESS (AHRD V3.3 *** A0A1D5XWZ6_WHEAT)
Solyc02g036350	0	1.56258	0.804	0.429	0	phloem	ACC	1-aminocyclopropane-1-carboxylate oxidase EF501822
Solyc02g036350	0	1.52396	0.584	0.25	0	epidermis	ACC	1-aminocyclopropane-1-carboxylate oxidase EF501822
Solyc06g083480	2.24181e-07	1.46209	0.292	0.085	0.00716528	exodermis-like	ACC	NAD(P)-binding Rossmann-fold superfamily protein (AHRD V3.3 *** A0A1P8AYK7_ARATH)
Solyc10g051377	9.53426e-07	-0.413674	0.216	0.285	0.0304734	endodermis-like	Torin2	RNA-binding protein (AHRD V3.3 *** O24106_NICGU)
Solyc06g059990	0	1.42305	0.621	0.309	0	epidermis	ACC	Alkyl transferase (AHRD V3.11 *** tr|K7W9N9|K7W9N9_SOLLC)
Solyc06g009140	9.49606e-12	1.41576	0.553	0.238	3.03513e-07	procambium	ACC	Late embryogenesis abundant protein Lea5 (AHRD V3.3 *** A0A1J3JXG8_NOCCA)
Solyc06g059990	4.78179e-09	1.397	0.528	0.27	0.000152836	exodermis-like	ACC	Alkyl transferase (AHRD V3.11 *** tr|K7W9N9|K7W9N9_SOLLC)
Solyc06g053660	8.96558e-07	-0.404364	0.195	0.263	0.0286558	endodermis-like	Torin2	HR-like lesion-inducing protein (AHRD V3.3 *** A0A2K3PBG2_TRIPR)
Solyc06g059990	6.37455e-190	1.39401	0.735	0.464	2.03743e-185	cortex	ACC	Alkyl transferase (AHRD V3.11 *** tr|K7W9N9|K7W9N9_SOLLC)
Solyc01g109090	2.94282e-145	1.36995	0.811	0.45	9.40585e-141	endodermis-like	Torin2	Unknown protein
Solyc01g086920	4.88031e-74	1.27133	0.494	0.203	1.55984e-69	endodermis-like	Torin2	Leucine-rich repeat receptor-like protein (AHRD V3.3 *** H6V789_MALDO)
Solyc02g065170	1.2898e-06	1.37768	0.431	0.23	0.0412245	exodermis-like	ACC	L-ascorbate oxidase-like protein (AHRD V3.3 *** A0A2G3D2Z5_CAPCH)
Solyc09g075210	8.43006e-07	0.697486	0.914	0.78	0.0269441	exodermis-like	Torin2	Late embryogenesis abundant protein Lea5 (AHRD V3.3 *** A0A1J3JXG8_NOCCA)
Solyc02g081190	2.54862e-192	1.3344	0.855	0.598	8.1459e-188	xylem	ACC	1-aminocyclopropane-1-carboxylate oxidase 2 (AHRD V3.11 *** tr|Q7Y257|Q7Y257_BETPN)
Solyc02g070310	8.27962e-07	0.25837	0.345	0.282	0.0264633	xylem	Torin2	60S ribosomal protein L32 (AHRD V3.3 *** A0A2G3D4E0_CAPCH)
Solyc07g016215	7.8131e-157	1.16946	0.945	0.702	2.49722e-152	endodermis-like	Torin2	Organ specific protein (AHRD V3.3 *** A0A2U1PWC1_ARTAN)
Solyc01g088100	7.87798e-07	-0.45307	0.312	0.373	0.0251796	endodermis-like	Torin2	Zinc finger transcription factor 12
Solyc01g109860	9.44751e-07	1.28514	0.354	0.14	0.0301961	exodermis-like	ACC	Sec14p-like phosphatidylinositol transfer family protein (AHRD V3.3 *** A0A2U1QM07_ARTAN)
Solyc06g009140	5.73209e-106	1.25089	0.471	0.189	1.83209e-101	xylem	ACC	Late embryogenesis abundant protein Lea5 (AHRD V3.3 *** A0A1J3JXG8_NOCCA)
Solyc11g066950	7.74177e-07	0.828259	0.592	0.37	0.0247443	exodermis-like	Torin2	Stress responsive A/B barrel domain-containing protein (AHRD V3.3 *** A0A2K3N653_TRIPR)
Solyc01g091260	7.23564e-77	1.24288	0.275	0.079	2.31266e-72	xylem	ACC	myeloid leukemia factor (AHRD V3.3 *** AT2G45380.4)
Solyc06g059990	4.35632e-154	1.23706	0.895	0.638	1.39237e-149	xylem	ACC	Alkyl transferase (AHRD V3.11 *** tr|K7W9N9|K7W9N9_SOLLC)
Solyc12g009560	9.20021e-44	1.23664	0.408	0.199	2.94057e-39	endodermis-like	ACC	EIN3-binding F-box protein 1
Solyc06g005070	2.65922e-79	1.22178	0.398	0.162	8.4994e-75	xylem	ACC	Major facilitator superfamily protein (AHRD V3.11 *** tr|A0A1P8AQH5|A0A1P8AQH5_ARATH)
Solyc06g059990	0	1.20299	0.79	0.454	0	phloem	ACC	Alkyl transferase (AHRD V3.11 *** tr|K7W9N9|K7W9N9_SOLLC)
Solyc02g036350	3.53645e-72	1.18922	0.578	0.285	1.13032e-67	endodermis-like	ACC	1-aminocyclopropane-1-carboxylate oxidase EF501822
Solyc12g094620	0	1.1197	0.996	0.974	0	endodermis-like	Torin2	catalase
Solyc02g036350	4.62017e-10	1.18621	0.642	0.396	1.4767e-05	procambium	ACC	1-aminocyclopropane-1-carboxylate oxidase EF501822
Solyc09g150143	6.03757e-07	-0.391846	0.225	0.296	0.0192973	endodermis-like	Torin2	Unknown protein
Solyc01g105010	6.01208e-07	0.414095	0.251	0.197	0.0192158	xylem	Torin2	Non-specific lipid-transfer protein-like protein (AHRD V3.3 *** A0A2G2W8U5_CAPBA)
Solyc02g084950	1.77338e-104	1.17629	0.642	0.366	5.66809e-100	xylem	ACC	S-adenosyl-L-methionine-dependent methyltransferases superfamily protein (AHRD V3.3 *** A0A2U1KPI6_ARTAN)
Solyc12g035130	5.96535e-07	-0.299116	0.396	0.446	0.0190665	xylem	Torin2	RNA helicase DEAD36
Solyc01g104560	5.69904e-07	-0.317515	0.223	0.254	0.0182153	phloem	Torin2	protein-protein interaction regulator family protein (AHRD V3.3 *** AT1G15200.1)
Solyc07g045440	2.16234e-53	1.0951	0.368	0.141	6.91126e-49	endodermis-like	Torin2	Fasciclin-like arabinogalactan protein 2 (AHRD V3.3 *** A0A2G3BYC2_CAPCH)
Solyc01g010080	2.97427e-73	1.15714	0.343	0.173	9.50636e-69	cortex	ACC	Potassium channel AKT1 (AHRD V3.3 *** A0A2G3AJ60_CAPAN)
Solyc03g117050	8.30301e-58	1.11662	0.303	0.123	2.65381e-53	xylem	ACC	NOD26-like intrinsic protein 6.1
Solyc08g065320	1.00022e-145	1.11498	0.368	0.159	3.1969e-141	phloem	ACC	green ripe-like 1
Solyc01g105720	5.27268e-07	-0.274537	0.358	0.395	0.0168525	cortex	Torin2	hypothetical protein (AHRD V3.3 *** AT1G58120.1)
Solyc04g011400	5.26888e-07	0.283719	0.261	0.202	0.0168404	xylem	Torin2	UDP-glucuronic acid decarboxylase (AHRD V3.3 *** G5DXR5_SILLA)
Solyc12g009560	6.59417e-151	1.09122	0.406	0.189	2.10763e-146	phloem	ACC	EIN3-binding F-box protein 1
Solyc08g081530	4.95696e-07	-0.282067	0.253	0.293	0.0158434	cortex	Torin2	monodehydroascorbate reductase
Solyc02g086880	8.93083e-87	1.08162	0.731	0.435	2.85447e-82	endodermis-like	Torin2	formate dehydrogenase
Solyc05g005020	4.88329e-07	-0.431071	0.354	0.413	0.015608	endodermis-like	Torin2	Alpha-Glucan Water Dikinase
Solyc08g065320	1.31493e-84	1.08673	0.517	0.262	4.20278e-80	xylem	ACC	green ripe-like 1
Solyc06g007620	4.7689e-07	-0.326087	0.363	0.416	0.0152424	xylem	Torin2	DUF538 domain-containing protein (AHRD V3.3 *** A0A1Q3BSI7_CEPFO)
Solyc02g091960	4.60611e-07	-0.383871	0.197	0.252	0.0147221	xylem	Torin2	Protein CROWDED NUCLEI 4 (AHRD V3.3 *-* A0A2G2XHM1_CAPBA)
Solyc11g066320	4.25727e-07	-0.497218	0.207	0.275	0.0136071	endodermis-like	Torin2	Exostosin family protein (AHRD V3.3 *** A0A2U1P7C1_ARTAN)
Solyc07g032490	2.24206e-48	1.06095	0.343	0.166	7.16606e-44	xylem	ACC	Major facilitator superfamily protein (AHRD V3.3 *** A0A1P8AZ04_ARATH)
Solyc02g066940	4.1471e-07	-0.350819	0.382	0.432	0.013255	xylem	Torin2	Protein RIK (AHRD V3.11 *** tr|A0A2G3D3D0|A0A2G3D3D0_CAPCH)
Solyc05g005000	4.12616e-07	-0.275945	0.218	0.259	0.013188	cortex	Torin2	Alpha/beta-Hydrolases superfamily protein (AHRD V3.3 *-* F4I5X3_ARATH)
Solyc02g090130	4.06903e-07	-0.463228	0.206	0.257	0.0130054	xylem	Torin2	Vacuolar protein sorting-associated protein, putative (DUF1162) (AHRD V3.3 *** F4J0L9_ARATH)
Solyc04g054980	1.61842e-42	1.02912	0.348	0.15	5.17281e-38	endodermis-like	Torin2	PLAT/LH2 domain (AHRD V3.3 *** A0A200QB70_9MAGN)
Solyc01g091050	3.8363e-42	1.02887	0.356	0.155	1.22616e-37	endodermis-like	Torin2	Pectinesterase (AHRD V3.11 *** tr|A0A2G2XP44|A0A2G2XP44_CAPBA)
Solyc05g010425	7.27602e-66	1.01231	0.64	0.361	2.32556e-61	endodermis-like	Torin2	S-adenosylmethionine decarboxylase (AHRD V3.3 *-* Q6KC47_PRUPE)
Solyc01g109860	3.822e-288	0.984366	0.456	0.254	1.22159e-283	epidermis	ACC	Sec14p-like phosphatidylinositol transfer family protein (AHRD V3.3 *** A0A2U1QM07_ARTAN)
Solyc01g087290	3.57378e-07	0.274377	0.291	0.227	0.0114225	xylem	Torin2	tRNA-dihydrouridine synthase (AHRD V3.3 *** A0A2G3DGY4_CAPCH)
Solyc09g082980	3.54862e-07	-0.29297	0.33	0.355	0.0113421	phloem	Torin2	DUF506 domain-containing protein (AHRD V3.3 *** A0A1Q3BNU4_CEPFO)
Solyc12g009560	1.98079e-69	0.975913	0.437	0.211	6.33101e-65	xylem	ACC	EIN3-binding F-box protein 1
Solyc06g068500	3.52331e-07	-0.272496	0.49	0.516	0.0112612	cortex	Torin2	Chaperone protein DnaJ (AHRD V3.3 *** A0A2G2WQF7_CAPBA)
Solyc09g008320	2.5125e-48	0.956002	0.337	0.207	8.03044e-44	cortex	ACC	Xyloglucan endotransglucosylase/hydrolase (AHRD V3.11 *** tr|A0A1U8EG04|A0A1U8EG04_CAPAN)
Solyc06g066320	3.35378e-07	-0.327628	0.232	0.27	0.0107194	cortex	Torin2	Transcription factor IIS (AHRD V3.3 *** A0A200R1D0_9MAGN)
Solyc04g015560	6.84217e-21	0.952631	0.27	0.144	2.18689e-16	endodermis-like	ACC	Glycosyl hydrolase family protein (AHRD V3.3 *** A0A2U1QCD6_ARTAN)
Solyc06g009140	1.62827e-177	0.946115	0.833	0.639	5.20426e-173	cortex	ACC	Late embryogenesis abundant protein Lea5 (AHRD V3.3 *** A0A1J3JXG8_NOCCA)
Solyc05g010425	2.23789e-12	1.15892	0.628	0.341	7.15275e-08	procambium	Torin2	S-adenosylmethionine decarboxylase (AHRD V3.3 *-* Q6KC47_PRUPE)
Solyc05g005200	2.14133e-184	0.942996	0.283	0.141	6.84413e-180	epidermis	ACC	Pyrrolidone-carboxylate peptidase-like protein (AHRD V3.3 *** A0A2K3PIQ3_TRIPR)
Solyc08g067960	0	0.923643	0.61	0.414	0	epidermis	ACC	CHY-type/CTCHY-type/RING-type Zinc finger protein (AHRD V3.3 *** A0A2U1Q2D4_ARTAN)
Solyc05g049980	1.74348e-63	0.922342	0.514	0.282	5.57251e-59	xylem	ACC	Pectin lyase-like superfamily protein (AHRD V3.3 *** A0A1I9LS88_ARATH)
Solyc08g065320	2.00817e-222	0.922221	0.389	0.218	6.41853e-218	epidermis	ACC	green ripe-like 1
Solyc09g090270	2.90056e-07	-0.413368	0.255	0.31	0.00927075	xylem	Torin2	COP1-interacting protein-like protein (AHRD V3.3 *** F4K5Y4_ARATH)
Solyc08g065320	1.60231e-28	0.91567	0.343	0.178	5.12131e-24	endodermis-like	ACC	green ripe-like 1
Solyc05g008060	2.88573e-07	-0.322795	0.59	0.638	0.00922338	endodermis-like	Torin2	SlPIN4
Solyc06g083480	1.0163e-74	0.914236	0.279	0.141	3.24831e-70	phloem	ACC	NAD(P)-binding Rossmann-fold superfamily protein (AHRD V3.3 *** A0A1P8AYK7_ARATH)
Solyc05g007960	3.03087e-63	0.904394	0.51	0.288	9.68726e-59	xylem	ACC	O-fucosyltransferase (AHRD V3.3 *** A0A2P5FK44_TREOI)
Solyc05g007180	2.67094e-07	-0.284334	0.28	0.311	0.00853685	phloem	Torin2	jasmonic acid 1
Solyc04g078740	2.08708e-44	0.90434	0.268	0.115	6.67071e-40	xylem	ACC	Subtilisin-like protease-like protein (AHRD V3.3 *** A0A2K3MUK4_TRIPR)
Solyc02g081190	3.36813e-45	0.878713	0.685	0.495	1.07652e-40	endodermis-like	ACC	1-aminocyclopropane-1-carboxylate oxidase 2 (AHRD V3.11 *** tr|Q7Y257|Q7Y257_BETPN)
Solyc09g010860	7.40173e-186	0.877248	0.344	0.191	2.36574e-181	epidermis	ACC	Expansin (AHRD V3.11 *** tr|Q9ZP32|Q9ZP32_SOLLC)
Solyc09g098330	1.19451e-39	0.874855	0.286	0.138	3.8179e-35	xylem	ACC	Transducin/WD40 repeat-like superfamily protein (AHRD V3.3 *** F4K6D8_ARATH)
Solyc02g065170	3.68265e-40	0.871801	0.363	0.249	1.17705e-35	cortex	ACC	L-ascorbate oxidase-like protein (AHRD V3.3 *** A0A2G3D2Z5_CAPCH)
Solyc07g006160	2.24074e-07	-0.329896	0.231	0.291	0.00716185	xylem	Torin2	AFG1-like ATPase family protein (AHRD V3.3 *** A0A2U1Q7V4_ARTAN)
Solyc04g054810	2.49751e-53	0.995132	0.566	0.315	7.98253e-49	endodermis-like	Torin2	Pollen Ole e 1 allergen/extensin (AHRD V3.3 *** A0A200QVY0_9MAGN),Pfam:PF01190
Solyc08g077780	2.06415e-50	0.86915	0.291	0.121	6.59744e-46	xylem	ACC	Protein kinase (AHRD V3.3 *** O65765_CRAPL)
Solyc12g094620	8.43135e-29	1.11731	1	0.934	2.69483e-24	procambium	Torin2	catalase
Solyc02g078150	2.14984e-07	-0.320553	0.343	0.377	0.00687133	cortex	Torin2	PDDEXK-like protein (AHRD V3.11 *** tr|A0A2U1QIN2|A0A2U1QIN2_ARTAN)
Solyc02g081190	5.25904e-168	0.853866	0.729	0.524	1.68089e-163	phloem	ACC	1-aminocyclopropane-1-carboxylate oxidase 2 (AHRD V3.11 *** tr|Q7Y257|Q7Y257_BETPN)
Solyc08g067960	1.92382e-127	0.85258	0.546	0.334	6.14892e-123	phloem	ACC	CHY-type/CTCHY-type/RING-type Zinc finger protein (AHRD V3.3 *** A0A2U1Q2D4_ARTAN)
Solyc06g073450	2.12995e-07	-0.265239	0.308	0.339	0.00680775	phloem	Torin2	hypothetical protein (DUF1685) (AHRD V3.3 *** AT1G05870.9)
Solyc08g067030	4.84554e-63	0.984608	0.647	0.371	1.54873e-58	endodermis-like	Torin2	DUF642 domain-containing protein (AHRD V3.3 *** A0A1Q3BRG3_CEPFO)
Solyc12g009560	2.28473e-178	0.849321	0.365	0.216	7.30244e-174	epidermis	ACC	EIN3-binding F-box protein 1
Solyc01g109860	1.73557e-41	0.847048	0.31	0.188	5.54723e-37	cortex	ACC	Sec14p-like phosphatidylinositol transfer family protein (AHRD V3.3 *** A0A2U1QM07_ARTAN)
Solyc12g011030	8.51716e-24	0.825052	0.354	0.202	2.72226e-19	endodermis-like	ACC	xyloglucan endotransglucosylase-hydrolase 9
Solyc03g081260	1.69711e-07	-0.492723	0.235	0.307	0.00542431	endodermis-like	Torin2	Subtilisin-like protease SBT3.5 (AHRD V3.3 *** A0A1U8FZF7_CAPAN)
Solyc08g005800	8.84255e-44	0.82376	0.408	0.281	2.82625e-39	cortex	ACC	Pectin acetylesterase (AHRD V3.3 *** A0A1U8F2I8_CAPAN)
Solyc06g005360	1.62391e-07	0.264701	0.455	0.383	0.00519034	xylem	Torin2	Actin-depolymerizing factor (AHRD V3.3 *** D9I9X9_HEVBR)
Solyc02g150146	3.6457e-36	0.820299	0.285	0.173	1.16524e-31	cortex	ACC	Receptor-like protein kinase (AHRD V3.3 *-* A0A2K3LZH3_TRIPR)
Solyc05g055770	1.55368e-07	0.265582	0.274	0.213	0.00496587	xylem	Torin2	basic leucine zipper and W2 domain-containing protein 2-like (AHRD V3.3 *** A0A2I4DVN7_9ROSI)
Solyc08g005800	3.4209e-221	0.815258	0.577	0.419	1.09339e-216	epidermis	ACC	Pectin acetylesterase (AHRD V3.3 *** A0A1U8F2I8_CAPAN)
Solyc09g075210	4.42624e-09	0.808895	0.917	0.78	0.000141472	exodermis-like	ACC	Late embryogenesis abundant protein Lea5 (AHRD V3.3 *** A0A1J3JXG8_NOCCA)
Solyc08g079020	6.9041e-43	0.804157	0.463	0.284	2.20669e-38	xylem	ACC	Adenine phosphoribosyltransferase (AHRD V3.3 *** Q45RT2_PHYPA)
Solyc08g006880	1.41351e-07	-0.46316	0.316	0.385	0.00451786	endodermis-like	Torin2	ABC transporter (AHRD V3.3 *** A0A200R061_9MAGN)
Solyc11g062440	1.41261e-07	-0.332439	0.406	0.459	0.004515	xylem	Torin2	L-ascorbate oxidase (AHRD V3.3 *** ASO_TOBAC)
Solyc09g007080	3.86545e-19	0.803082	0.288	0.162	1.23548e-14	endodermis-like	ACC	Protein phosphatase 2C family protein (AHRD V3.3 *** A0A2U1Q2B2_ARTAN)
Solyc06g076670	2.41245e-33	0.797957	0.271	0.166	7.71066e-29	cortex	ACC	RNA-binding (RRM/RBD/RNP motifs) family protein (AHRD V3.3 *-* A0A1P8AVT0_ARATH)
Solyc12g089110	2.91208e-80	0.784593	0.74	0.526	9.30759e-76	xylem	ACC	Unknown protein
Solyc12g011030	4.81905e-47	0.977061	0.432	0.202	1.54026e-42	endodermis-like	Torin2	xyloglucan endotransglucosylase-hydrolase 9
Solyc12g011030	2.86476e-214	0.769728	0.598	0.447	9.15634e-210	epidermis	ACC	xyloglucan endotransglucosylase-hydrolase 9
Solyc08g081190	3.7825e-143	0.947237	0.951	0.79	1.20896e-138	endodermis-like	Torin2	plasma membrane intrinsic protein 1.5
Solyc08g005800	7.2096e-19	0.767184	0.384	0.253	2.30433e-14	endodermis-like	ACC	Pectin acetylesterase (AHRD V3.3 *** A0A1U8F2I8_CAPAN)
Solyc09g161950	9.17978e-35	0.943895	0.316	0.138	2.93404e-30	endodermis-like	Torin2	polyubiquitin-like (AHRD V3.11 -** XP_021655819.1)
Solyc08g067960	5.51991e-60	0.767123	0.587	0.37	1.76427e-55	xylem	ACC	CHY-type/CTCHY-type/RING-type Zinc finger protein (AHRD V3.3 *** A0A2U1Q2D4_ARTAN)
Solyc03g111710	8.53527e-20	0.7557	0.422	0.281	2.72804e-15	endodermis-like	ACC	BTB/POZ and TAZ domain-containing protein 2 (AHRD V3.3 *** A0A2G2X8F9_CAPBA)
Solyc04g080280	3.32877e-09	0.750379	0.87	0.857	0.000106394	procambium	ACC	Unknown protein
Solyc09g007080	1.01968e-183	0.744522	0.521	0.37	3.2591e-179	epidermis	ACC	Protein phosphatase 2C family protein (AHRD V3.3 *** A0A2U1Q2B2_ARTAN)
Solyc12g089110	2.72021e-118	0.74313	0.648	0.462	8.69434e-114	phloem	ACC	Unknown protein
Solyc02g065170	2.60864e-189	0.742034	0.554	0.407	8.33773e-185	epidermis	ACC	L-ascorbate oxidase-like protein (AHRD V3.3 *** A0A2G3D2Z5_CAPCH)
Solyc10g086020	1.03033e-07	0.280139	0.259	0.197	0.00329315	xylem	Torin2	Ribosomal protein S23 (AHRD V3.11 *** tr|A8IJQ4|A8IJQ4_CHLRE)
Solyc10g007500	1.01826e-07	-0.32315	0.531	0.584	0.00325457	endodermis-like	Torin2	mitogen-activated protein kinase 10
Solyc05g006650	1.42639e-27	0.738371	0.271	0.176	4.55902e-23	cortex	ACC	bHLH transcription factor 036
Solyc09g008320	5.55596e-143	0.736666	0.349	0.212	1.7758e-138	epidermis	ACC	Xyloglucan endotransglucosylase/hydrolase (AHRD V3.11 *** tr|A0A1U8EG04|A0A1U8EG04_CAPAN)
Solyc01g109090	1.58264e-08	1.04075	0.622	0.41	0.000505845	procambium	Torin2	Unknown protein
Solyc08g081190	1.61404e-11	0.999628	0.841	0.718	5.15879e-07	procambium	Torin2	plasma membrane intrinsic protein 1.5
Solyc08g150134	2.51471e-126	0.730924	0.291	0.17	8.03751e-122	epidermis	ACC	Serine/threonine-protein phosphatase 7 long form-like protein (AHRD V3.3 *-* A0A1J3DHF8_NOCCA)
Solyc01g099930	9.02238e-08	-0.469151	0.227	0.3	0.00288373	endodermis-like	Torin2	hypothetical protein (AHRD V3.3 *-* AT5G27860.2)
Solyc12g089110	1.33021e-84	0.715673	0.729	0.602	4.25161e-80	cortex	ACC	Unknown protein
Solyc04g081730	8.91558e-08	-0.323271	0.38	0.44	0.0028496	xylem	Torin2	DNA ligase (AHRD V3.3 -** AT1G75860.1)
Solyc04g080280	6.01408e-09	0.70943	0.917	0.87	0.000192222	exodermis-like	ACC	Unknown protein
Solyc03g083440	8.48697e-08	-0.328345	0.248	0.282	0.0027126	phloem	Torin2	Glutamate synthase (AHRD V3.3 *** A0A2U1PKW7_ARTAN)
Solyc09g097870	8.46519e-08	-0.396542	0.199	0.257	0.00270564	xylem	Torin2	bHLH transcription factor 062
Solyc02g090850	8.4571e-08	-0.326462	0.219	0.252	0.00270306	phloem	Torin2	CLK4-associating serine/arginine-rich protein (AHRD V3.3 *** A8MS51_ARATH)
Solyc01g104560	8.42119e-08	-0.375854	0.264	0.326	0.00269158	xylem	Torin2	protein-protein interaction regulator family protein (AHRD V3.3 *** AT1G15200.1)
Solyc02g150146	6.98438e-132	0.699931	0.371	0.239	2.23235e-127	epidermis	ACC	Receptor-like protein kinase (AHRD V3.3 *-* A0A2K3LZH3_TRIPR)
Solyc02g081190	4.99615e-49	0.69531	0.533	0.402	1.59687e-44	cortex	ACC	1-aminocyclopropane-1-carboxylate oxidase 2 (AHRD V3.11 *** tr|Q7Y257|Q7Y257_BETPN)
Solyc12g009650	1.1678e-49	0.898208	0.584	0.333	3.73252e-45	endodermis-like	Torin2	Sl proline-rich protein
Solyc03g121060	4.02783e-33	0.689711	0.379	0.226	1.28737e-28	xylem	ACC	auxin-regulated IAA26
Solyc09g008320	1.17145e-20	0.685533	0.401	0.252	3.74418e-16	endodermis-like	ACC	Xyloglucan endotransglucosylase/hydrolase (AHRD V3.11 *** tr|A0A1U8EG04|A0A1U8EG04_CAPAN)
Solyc08g065320	3.87444e-30	0.683753	0.304	0.203	1.23835e-25	cortex	ACC	green ripe-like 1
Solyc12g009650	1.51456e-06	0.984748	0.53	0.337	0.0484085	procambium	Torin2	Sl proline-rich protein
Solyc04g008260	1.04053e-34	0.89271	0.331	0.148	3.32575e-30	endodermis-like	Torin2	Purple acid phosphatase (AHRD V3.3 *** Q6J5M7_SOLTU)
Solyc09g007080	5.88273e-26	0.682114	0.402	0.31	1.88024e-21	cortex	ACC	Protein phosphatase 2C family protein (AHRD V3.3 *** A0A2U1Q2B2_ARTAN)
Solyc06g063070	1.42285e-34	0.68192	0.344	0.189	4.54771e-30	xylem	ACC	Ethylene Response Factor A.3
Solyc06g076670	2.52425e-32	0.681883	0.327	0.181	8.06802e-28	xylem	ACC	RNA-binding (RRM/RBD/RNP motifs) family protein (AHRD V3.3 *-* A0A1P8AVT0_ARATH)
Solyc01g096880	2.35528e-44	0.679179	0.573	0.383	7.52794e-40	xylem	ACC	Major facilitator superfamily protein (AHRD V3.3 *** A0A1P8AZ04_ARATH)
Solyc05g007960	5.92341e-52	0.667556	0.368	0.242	1.89324e-47	phloem	ACC	O-fucosyltransferase (AHRD V3.3 *** A0A2P5FK44_TREOI)
Solyc07g043270	6.45059e-08	-0.41642	0.21	0.268	0.00206174	xylem	Torin2	Protein FAR-RED ELONGATED HYPOCOTYL 3 (AHRD V3.3 *** A0A2G2Z0V7_CAPAN)
Solyc01g150152	6.39307e-08	0.872737	0.603	0.35	0.00204335	exodermis-like	Torin2	Unknown protein
Solyc08g150134	1.33578e-32	0.664186	0.364	0.215	4.26941e-28	xylem	ACC	Serine/threonine-protein phosphatase 7 long form-like protein (AHRD V3.3 *-* A0A1J3DHF8_NOCCA)
Solyc03g116750	6.36626e-08	-0.31097	0.239	0.281	0.00203478	cortex	Torin2	TOPLESS (AHRD V3.3 *** A0A1D5XWZ6_WHEAT)
Solyc02g090850	6.16256e-08	-0.517705	0.191	0.261	0.00196968	endodermis-like	Torin2	CLK4-associating serine/arginine-rich protein (AHRD V3.3 *** A8MS51_ARATH)
Solyc01g111380	6.58558e-10	0.662792	0.263	0.179	2.10488e-05	endodermis-like	ACC	Actin-depolymerizing factor-like protein (AHRD V3.3 *** A0A2K3P088_TRIPR)
Solyc03g097710	1.44235e-91	0.661424	0.258	0.159	4.61003e-87	epidermis	ACC	meiosis chromosome segregation family protein (AHRD V3.3 *-* AT3G26890.8)
Solyc05g006650	8.73539e-103	0.655125	0.369	0.256	2.79201e-98	epidermis	ACC	bHLH transcription factor 036
Solyc01g096880	1.83411e-49	0.650808	0.333	0.211	5.86218e-45	phloem	ACC	Major facilitator superfamily protein (AHRD V3.3 *** A0A1P8AZ04_ARATH)
Solyc02g086880	7.33187e-08	0.940732	0.64	0.436	0.00234341	procambium	Torin2	formate dehydrogenase
Solyc07g005730	2.61578e-37	0.885351	0.402	0.2	8.36054e-33	endodermis-like	Torin2	Low temperature and salt responsive protein (AHRD V3.3 *** A0A2K3ML14_TRIPR)
Solyc12g011023	4.87041e-120	0.638495	0.493	0.372	1.55668e-115	epidermis	ACC	Xyloglucan endotransglucosylase/hydrolase (AHRD V3.3 *** Q6RHX7_SOLLC)
Solyc10g150101	1.43588e-142	0.637534	0.498	0.359	4.58936e-138	epidermis	ACC	Homeobox-leucine zipper protein HOX6 (AHRD V3.11 *** tr|A0A2G2YIM8|A0A2G2YIM8_CAPAN)
Solyc12g011030	9.01353e-31	0.637457	0.332	0.19	2.8809e-26	xylem	ACC	xyloglucan endotransglucosylase-hydrolase 9
Solyc07g016215	8.16455e-11	0.899635	0.86	0.744	2.60955e-06	procambium	Torin2	Organ specific protein (AHRD V3.3 *** A0A2U1PWC1_ARTAN)
Solyc05g053440	5.34302e-08	0.276931	0.275	0.209	0.00170774	xylem	Torin2	60S ribosomal protein L29 (AHRD V3.11 *** tr|A0A1Q3BSD8|A0A1Q3BSD8_CEPFO)
Solyc05g014030	5.32529e-08	-0.44183	0.238	0.315	0.00170207	endodermis-like	Torin2	Regulator of chromosome condensation (RCC1) family protein (AHRD V3.3 *** Q9LU80_ARATH)
Solyc12g095960	5.07261e-27	0.633197	0.36	0.225	1.62131e-22	xylem	ACC	RNA-binding KH domain protein (AHRD V3.3 *-* A0A2K3P1D4_TRIPR)
Solyc12g009560	9.41704e-26	0.63302	0.364	0.271	3.00987e-21	cortex	ACC	EIN3-binding F-box protein 1
Solyc03g005960	5.05176e-08	-0.359426	0.227	0.262	0.00161464	phloem	Torin2	protein kinase LESK1
Solyc09g008320	3.72501e-61	0.631307	0.432	0.287	1.19059e-56	phloem	ACC	Xyloglucan endotransglucosylase/hydrolase (AHRD V3.11 *** tr|A0A1U8EG04|A0A1U8EG04_CAPAN)
Solyc08g075310	4.93428e-08	-0.359621	0.25	0.312	0.00157709	xylem	Torin2	AP-4 complex subunit epsilon (AHRD V3.3 *** A0A2G3C072_CAPCH)
Solyc08g150134	1.51589e-47	0.630569	0.254	0.145	4.8451e-43	phloem	ACC	Serine/threonine-protein phosphatase 7 long form-like protein (AHRD V3.3 *-* A0A1J3DHF8_NOCCA)
Solyc11g020190	4.5898e-08	-0.343414	0.231	0.293	0.00146699	xylem	Torin2	Nuclear pore complex protein NUP88 (AHRD V3.3 *** A0A2G2YE72_CAPAN)
Solyc03g095360	4.58167e-08	-0.373038	0.31	0.366	0.00146439	xylem	Torin2	Quinone oxidoreductase-like protein (AHRD V3.3 *** A0A2I0WF16_9ASPA)
Solyc05g050280	2.32113e-21	0.629258	0.26	0.152	7.4188e-17	xylem	ACC	Auxin-responsive GH3 family protein (AHRD V3.3 *** A0A2U1NZC8_ARTAN)
Solyc01g087290	1.33961e-24	0.627715	0.358	0.227	4.28167e-20	xylem	ACC	tRNA-dihydrouridine synthase (AHRD V3.3 *** A0A2G3DGY4_CAPCH)
Solyc03g079880	1.53424e-31	0.862165	0.365	0.186	4.90375e-27	endodermis-like	Torin2	Bifunctional inhibitor/plant lipid transfer protein/seed storage helical domain-containing protein (AHRD V3.3 *** A0A103YIU0_CYNCS)
Solyc09g007080	8.38931e-31	0.615823	0.312	0.172	2.68139e-26	xylem	ACC	Protein phosphatase 2C family protein (AHRD V3.3 *** A0A2U1Q2B2_ARTAN)
Solyc02g021440	4.03345e-08	-0.29161	0.395	0.431	0.00128917	cortex	Torin2	Non-specific serine/threonine protein kinase (AHRD V3.3 *** A0A2G3A4W0_CAPAN)
Solyc06g063070	1.9959e-51	0.614949	0.303	0.18	6.37931e-47	phloem	ACC	Ethylene Response Factor A.3
Solyc02g080200	1.41722e-13	0.614752	0.404	0.288	4.52971e-09	endodermis-like	ACC	Pectinesterase (AHRD V3.11 *** tr|A0A2G2VBJ7|A0A2G2VBJ7_CAPBA)
Solyc12g095960	3.47794e-42	0.610719	0.271	0.166	1.11162e-37	phloem	ACC	RNA-binding KH domain protein (AHRD V3.3 *-* A0A2K3P1D4_TRIPR)
Solyc06g066660	3.78621e-08	0.254961	0.26	0.193	0.00121015	xylem	Torin2	Ribosomal protein L37 (AHRD V3.3 *** A0A2G2VAP4_CAPBA)
Solyc08g074760	3.74986e-08	-0.509162	0.187	0.26	0.00119853	endodermis-like	Torin2	Receptor-like protein kinase (AHRD V3.3 *** A0A0K9Q349_ZOSMR)
Solyc02g081190	3.68111e-132	0.608825	0.601	0.482	1.17656e-127	epidermis	ACC	1-aminocyclopropane-1-carboxylate oxidase 2 (AHRD V3.11 *** tr|Q7Y257|Q7Y257_BETPN)
Solyc03g114070	3.7209e-08	-0.449108	0.189	0.265	0.00118927	endodermis-like	Torin2	Rac-like GTP binding protein (AHRD V3.3 *** Q9S821_PHYPA)
Solyc02g091470	5.78109e-11	0.607799	0.34	0.241	1.84775e-06	endodermis-like	ACC	Protein kinase superfamily protein (AHRD V3.3 *** A0A2U1NMG2_ARTAN)
Solyc01g086890	3.69405e-08	-0.270003	0.337	0.382	0.00118069	cortex	Torin2	G-patch domain-containing protein/Surp domain-containing protein (AHRD V3.3 *** A0A1Q3BXL6_CEPFO)
Solyc08g005800	7.18562e-28	0.6037	0.451	0.304	2.29667e-23	xylem	ACC	Pectin acetylesterase (AHRD V3.3 *** A0A1U8F2I8_CAPAN)
Solyc06g076670	5.51469e-82	0.602104	0.254	0.161	1.76261e-77	epidermis	ACC	RNA-binding (RRM/RBD/RNP motifs) family protein (AHRD V3.3 *-* A0A1P8AVT0_ARATH)
Solyc12g011030	1.07123e-44	0.599393	0.292	0.18	3.42387e-40	phloem	ACC	xyloglucan endotransglucosylase-hydrolase 9
Solyc09g075890	2.73534e-46	0.849843	0.559	0.32	8.7427e-42	endodermis-like	Torin2	Haloacid dehalogenase-like hydrolase (HAD) superfamily protein (AHRD V3.3 *** A0A2U1N6A2_ARTAN),Pfam:PF13419
Solyc09g092520	1.02892e-74	0.597885	0.261	0.171	3.28864e-70	epidermis	ACC	xyloglucan endotransglycosylase
Solyc02g150146	8.66169e-48	0.59719	0.25	0.14	2.76845e-43	phloem	ACC	Receptor-like protein kinase (AHRD V3.3 *-* A0A2K3LZH3_TRIPR)
Solyc05g005080	2.65514e-44	0.847328	0.569	0.343	8.48636e-40	endodermis-like	Torin2	Endoglucanase (AHRD V3.3 *** A0A2G2V2B4_CAPBA)
Solyc08g067960	1.66779e-72	0.596786	0.914	0.849	5.3306e-68	cortex	ACC	CHY-type/CTCHY-type/RING-type Zinc finger protein (AHRD V3.3 *** A0A2U1Q2D4_ARTAN)
Solyc12g063050	3.19029e-08	-0.369159	0.217	0.281	0.00101968	xylem	Torin2	RNA polymerase II C-terminal domain phosphatase-like 3 (AHRD V3.3 *** A0A2G2Y7M3_CAPAN)
Solyc02g078380	1.61458e-26	0.846154	0.288	0.137	5.16053e-22	endodermis-like	Torin2	Stem-specific protein TSJT1 (AHRD V3.3 *** A0A1U8FVZ0_CAPAN)
Solyc01g099520	6.54609e-31	0.840271	0.289	0.127	2.09226e-26	endodermis-like	Torin2	Rapid alkalinization factor (AHRD V3.3 *** RALF_TOBAC)
Solyc10g150101	2.48969e-51	0.593326	0.356	0.228	7.95756e-47	phloem	ACC	Homeobox-leucine zipper protein HOX6 (AHRD V3.11 *** tr|A0A2G2YIM8|A0A2G2YIM8_CAPAN)
Solyc00g500196	3.02319e-08	-1.07552	0.391	0.635	0.000966273	exodermis-like	Torin2	Protein TIC 214 (AHRD V3.11 *** tr|K4EQH9|K4EQH9_DATST)
Solyc03g117870	3.01627e-08	0.289057	0.518	0.442	0.000964061	xylem	Torin2	4-coumarate:CoA ligase (AHRD V3.3 *** Q42879_LITER)
Solyc01g086960	2.90326e-08	0.252693	0.372	0.293	0.000927939	xylem	Torin2	Zinc finger A20 and AN1 domain stress-associated protein (AHRD V3.3 *** A0A2K3LXD0_TRIPR)
Solyc12g005860	2.82021e-08	0.25382	0.394	0.321	0.000901396	xylem	Torin2	Aconitate hydratase (AHRD V3.3 *** Q9FVE9_TOBAC)
Solyc03g031890	1.11424e-29	0.590692	0.398	0.25	3.56133e-25	xylem	ACC	Cold induced protein-like (AHRD V3.3 *-* Q94JH8_ORYSJ)
Solyc08g065320	2.72861e-08	0.298523	0.334	0.262	0.000872118	xylem	Torin2	green ripe-like 1
Solyc06g083070	2.70784e-08	-0.352791	0.472	0.52	0.000865481	xylem	Torin2	Fimbrin-2 (AHRD V3.3 *** A0A2G2WN11_CAPBA)
Solyc06g035920	2.69333e-08	-0.337614	0.422	0.472	0.000860844	xylem	Torin2	Remorin (AHRD V3.3 *** A0A1U8F3B7_CAPAN)
Solyc01g109090	2.66889e-08	1.03561	0.707	0.5	0.000853032	exodermis-like	Torin2	Unknown protein
Solyc04g078195	1.44135e-33	0.589035	0.256	0.165	4.60685e-29	phloem	ACC	Gibberellin-regulated protein (AHRD V3.3 *** K0E174_POPTO)
Solyc09g007080	5.01291e-44	0.587292	0.252	0.147	1.60223e-39	phloem	ACC	Protein phosphatase 2C family protein (AHRD V3.3 *** A0A2U1Q2B2_ARTAN)
Solyc01g106080	2.57161e-08	0.284044	0.316	0.245	0.000821936	xylem	Torin2	Methylmalonate-semialdehyde dehydrogenase (AHRD V3.3 *** A0A200PUD7_9MAGN)
Solyc01g008850	2.03867e-09	0.584509	0.282	0.196	6.516e-05	endodermis-like	ACC	Non-specific serine/threonine protein kinase (AHRD V3.11 *** tr|A0A2G2XP60|A0A2G2XP60_CAPBA)
Solyc09g075440	4.24288e-70	0.583701	0.261	0.174	1.35611e-65	epidermis	ACC	Never ripe-2
Solyc02g036350	2.01712e-45	0.822634	0.528	0.285	6.44712e-41	endodermis-like	Torin2	1-aminocyclopropane-1-carboxylate oxidase EF501822
Solyc04g015560	5.09294e-17	0.581288	0.264	0.191	1.62781e-12	cortex	ACC	Glycosyl hydrolase family protein (AHRD V3.3 *** A0A2U1QCD6_ARTAN)
Solyc04g079340	5.23342e-20	0.574964	0.347	0.234	1.67271e-15	xylem	ACC	DUF547 domain-containing protein/Lzipper-MIP1 domain-containing protein (AHRD V3.3 *** A0A1Q3BMV4_CEPFO)
Solyc12g026430	3.19939e-41	0.573002	0.388	0.272	1.02259e-36	phloem	ACC	Nucleobase-ascorbate transporter 6 (AHRD V3.3 *** A0A1U8FWK5_CAPAN)
Solyc09g075760	2.33027e-08	-0.350639	0.437	0.486	0.000744799	xylem	Torin2	cyclinT1_3
Solyc03g111710	5.57678e-24	0.57256	0.488	0.415	1.78245e-19	cortex	ACC	BTB/POZ and TAZ domain-containing protein 2 (AHRD V3.3 *** A0A2G2X8F9_CAPBA)
Solyc05g005190	2.28678e-08	0.274143	0.356	0.283	0.000730902	xylem	Torin2	ADP-ribosylation factor (AHRD V3.3 *** A0A2U1LV56_ARTAN)
Solyc07g017600	9.7725e-72	0.57183	0.354	0.258	3.12348e-67	epidermis	ACC	Pectinesterase (AHRD V3.3 *** A0A1U8F5L9_CAPAN)
Solyc03g114790	3.02433e-25	0.569947	0.476	0.333	9.66637e-21	xylem	ACC	Isoaspartyl peptidase/L-asparaginase (AHRD V3.3 *** A0A2G2WQU4_CAPBA)
Solyc09g074360	2.13897e-08	-0.40902	0.305	0.366	0.000683659	xylem	Torin2	RNA binding protein (AHRD V3.3 *** B6UFA0_MAIZE)
Solyc08g077430	2.02746e-08	-0.571414	0.2	0.276	0.000648017	endodermis-like	Torin2	ephrin type-B receptor (AHRD V3.3 *** AT5G11700.2)
Solyc01g102330	1.97031e-08	0.252461	0.27	0.203	0.000629749	xylem	Torin2	Carbohydrate esterase, putative (DUF303) (AHRD V3.3 *** Q0WNN6_ARATH)
Solyc01g095700	2.9515e-24	0.567376	0.421	0.287	9.43357e-20	xylem	ACC	Abscisic acid receptor PYL10 (AHRD V3.3 *** A0A2G3BTC1_CAPCH)
Solyc01g081540	1.88463e-08	-0.431172	0.224	0.284	0.000602367	xylem	Torin2	Myosin-17 (AHRD V3.3 *** A0A2G3ALU8_CAPAN)
Solyc03g095360	1.85523e-08	-0.329612	0.267	0.301	0.000592969	phloem	Torin2	Quinone oxidoreductase-like protein (AHRD V3.3 *** A0A2I0WF16_9ASPA)
Solyc07g055290	1.8468e-08	-0.276046	0.215	0.262	0.000590273	cortex	Torin2	LES245570 Rab11 GTPase
Solyc06g083070	1.82667e-08	-0.295655	0.33	0.374	0.000583841	cortex	Torin2	Fimbrin-2 (AHRD V3.3 *** A0A2G2WN11_CAPBA)
Solyc02g092270	1.80199e-08	0.257529	0.357	0.281	0.000575952	xylem	Torin2	NADH dehydrogenase [ubiquinone] iron-sulfur protein 4, mitochondrial (AHRD V3.3 *** A0A1U8FNY1_CAPAN)
Solyc08g082120	1.76912e-13	0.567283	0.332	0.217	5.65445e-09	endodermis-like	ACC	Methanol inducible protein (AHRD V3.3 *** D1MAX5_NICBE)
Solyc02g086454	1.75131e-08	-0.367388	0.222	0.259	0.000559754	phloem	Torin2	titin isoform X6 (AHRD V3.11 *-* XP_010316304.1)
Solyc12g011030	6.70437e-19	0.567168	0.348	0.272	2.14285e-14	cortex	ACC	xyloglucan endotransglucosylase-hydrolase 9
Solyc06g060830	1.68578e-08	-0.300087	0.255	0.301	0.000538808	cortex	Torin2	Homeobox-leucine zipper protein HAT2 (AHRD V3.3 *** A0A2G2WJU4_CAPBA)
Solyc11g044910	1.67258e-08	-0.314563	0.601	0.612	0.000534591	cortex	Torin2	Beta-D-xylosidase 4 (AHRD V3.3 *** A0A2G2VN32_CAPBA)
Solyc04g017690	6.16101e-15	0.567125	0.514	0.399	1.96918e-10	endodermis-like	ACC	Protein EARLY RESPONSIVE TO DEHYDRATION 15 (AHRD V3.3 *** A0A1U8FFS2_CAPAN)
Solyc12g089110	1.30259e-16	0.566877	0.548	0.424	4.16334e-12	endodermis-like	ACC	Unknown protein
Solyc10g008110	1.64229e-08	0.302357	0.366	0.29	0.000524909	xylem	Torin2	Acyl-coenzyme A oxidase (AHRD V3.3 *** A0A1U8EF39_CAPAN)
Solyc11g005170	1.12206e-63	0.566772	0.594	0.455	3.58633e-59	phloem	ACC	RNA-binding protein 39-like (AHRD V3.3 *** A0A2I4GQQ7_9ROSI)
Solyc01g111170	9.18687e-08	0.875006	0.634	0.429	0.00293631	procambium	Torin2	cyclophilin
Solyc01g101060	1.65654e-56	0.56631	0.307	0.227	5.29462e-52	epidermis	ACC	S-adenosyl-L-methionine synthetase
Solyc04g076880	3.22001e-45	0.564524	0.792	0.646	1.02918e-40	xylem	ACC	phosphoenolpyruvate carboxykinase
Solyc02g080200	3.72058e-18	0.563977	0.357	0.282	1.18917e-13	cortex	ACC	Pectinesterase (AHRD V3.11 *** tr|A0A2G2VBJ7|A0A2G2VBJ7_CAPBA)
Solyc01g088250	1.52409e-08	-0.364628	0.205	0.268	0.000487128	xylem	Torin2	SUN domain protein3
Solyc07g065490	1.48214e-08	-0.450584	0.257	0.316	0.000473722	xylem	Torin2	DEK (AHRD V3.3 *-* A0A200RBP9_9MAGN)
Solyc05g009540	1.47845e-08	-0.431104	0.192	0.253	0.000472542	xylem	Torin2	Serine/threonine-protein kinase PRP4-like protein (AHRD V3.3 *-* A0A2G2VK52_CAPBA)
Solyc03g019890	2.36453e-66	0.563502	0.253	0.169	7.55752e-62	epidermis	ACC	beta-galactosidase 7
Solyc10g081720	1.43157e-08	-0.28118	0.623	0.627	0.000457559	cortex	Torin2	Fasciclin-like arabinogalactan protein 17 (AHRD V3.3 *** A0A2G3AVK5_CAPCH)
Solyc04g008380	1.38935e-08	-0.446014	0.213	0.275	0.000444063	xylem	Torin2	GAGA-binding transcriptional activator (AHRD V3.3 *** H1ZN86_SOLLC)
Solyc01g111300	1.3798e-08	0.311771	0.286	0.218	0.000441011	xylem	Torin2	Cold-shock protein (AHRD V3.3 *-* A0A200RAC1_9MAGN)
Solyc07g005300	1.33714e-08	0.288539	0.307	0.236	0.000427375	xylem	Torin2	Unknown protein
Solyc05g016410	1.21659e-08	-0.34923	0.246	0.281	0.000388845	phloem	Torin2	Casein kinase (AHRD V3.3 *** A2I5G0_BETVU)
Solyc12g011023	6.34679e-34	0.819817	0.401	0.207	2.02856e-29	endodermis-like	Torin2	Xyloglucan endotransglucosylase/hydrolase (AHRD V3.3 *** Q6RHX7_SOLLC)
Solyc09g010800	2.67381e-75	0.8077	0.858	0.615	8.54603e-71	endodermis-like	Torin2	Metallothionein-like protein type 2 (AHRD V3.3 *** A0A2G2VXD7_CAPBA)
Solyc05g052890	1.11278e-08	0.261285	0.347	0.272	0.000355667	xylem	Torin2	Plant/protein (AHRD V3.3 *** Q84WZ5_ARATH)
Solyc08g067960	1.2443e-20	0.56322	0.527	0.373	3.97702e-16	endodermis-like	ACC	CHY-type/CTCHY-type/RING-type Zinc finger protein (AHRD V3.3 *** A0A2U1Q2D4_ARTAN)
Solyc08g065940	1.09834e-08	-0.33531	0.265	0.311	0.000351053	cortex	Torin2	Zinc finger CCCH domain-containing protein 20 (AHRD V3.11 *** tr|A0A1U8E1G0|A0A1U8E1G0_CAPAN)
Solyc02g089350	9.64523e-52	0.806579	0.705	0.468	3.08281e-47	endodermis-like	Torin2	Gibberellin regulated protein (AHRD V3.3 *** A0A2U1PE48_ARTAN)
Solyc06g059990	3.41607e-09	0.794701	0.396	0.31	0.000109184	endodermis-like	Torin2	Alkyl transferase (AHRD V3.11 *** tr|K7W9N9|K7W9N9_SOLLC)
Solyc08g078870	2.30504e-29	0.785274	0.418	0.236	7.36737e-25	endodermis-like	Torin2	Bifunctional inhibitor/lipid-transfer protein/seed storage 2S albumin superfamily protein (AHRD V3.3 *** A0A2U1PU47_ARTAN)
Solyc05g052890	1.2149e-14	0.563064	0.268	0.203	3.88307e-10	cortex	ACC	Plant/protein (AHRD V3.3 *** Q84WZ5_ARATH)
Solyc08g006770	6.94121e-19	0.561657	0.329	0.251	2.21855e-14	cortex	ACC	2-oxoglutarate (2OG) and Fe(II)-dependent oxygenase superfamily protein (AHRD V3.3 *** A0A2U1MCV6_ARTAN)
Solyc09g074360	8.25027e-09	-0.554263	0.204	0.28	0.000263695	endodermis-like	Torin2	RNA binding protein (AHRD V3.3 *** B6UFA0_MAIZE)
Solyc12g005940	3.95681e-08	0.560188	0.335	0.256	0.00126468	endodermis-like	ACC	1-aminocyclopropane-1-carboxylate oxidase 2 (AHRD V3.3 *** Q7Y257_BETPN)
Solyc02g070340	7.49363e-09	0.276162	0.337	0.266	0.000239511	xylem	Torin2	40S ribosomal protein S4 (AHRD V3.3 *** A0A2G2WHB8_CAPBA)
Solyc03g033360	3.14211e-16	0.557777	0.251	0.157	1.00428e-11	xylem	ACC	Eukaryotic aspartyl protease family protein (AHRD V3.11 *** tr|A0A2U1KXY4|A0A2U1KXY4_ARTAN)
Solyc06g035920	7.33464e-09	-0.266019	0.413	0.439	0.00023443	phloem	Torin2	Remorin (AHRD V3.3 *** A0A1U8F3B7_CAPAN)
Solyc06g083210	7.28319e-09	-0.271231	0.324	0.371	0.000232785	cortex	Torin2	Serine/threonine-protein kinase MHK (AHRD V3.3 *** A0A2G3CC93_CAPCH)
Solyc10g150101	4.69682e-14	0.556224	0.408	0.291	1.5012e-09	endodermis-like	ACC	Homeobox-leucine zipper protein HOX6 (AHRD V3.11 *** tr|A0A2G2YIM8|A0A2G2YIM8_CAPAN)
Solyc09g008320	6.2584e-30	0.556224	0.465	0.309	2.00031e-25	xylem	ACC	Xyloglucan endotransglucosylase/hydrolase (AHRD V3.11 *** tr|A0A1U8EG04|A0A1U8EG04_CAPAN)
Solyc04g005540	6.16046e-10	0.555906	0.301	0.209	1.96901e-05	endodermis-like	ACC	Pvr4 (AHRD V3.3 *** A0A1D5AHY8_CAPAN)
Solyc04g081870	7.93374e-31	0.771215	0.395	0.21	2.53578e-26	endodermis-like	Torin2	Expansin (AHRD V3.11 *** tr|K4BVR6|K4BVR6_SOLLC)
Solyc01g110540	6.60644e-09	0.259044	0.296	0.224	0.000211155	xylem	Torin2	ATP synthase E chain (AHRD V3.3 *** Q8GXE7_ARATH)
Solyc03g121180	1.74714e-29	0.765253	0.352	0.178	5.58421e-25	endodermis-like	Torin2	GDSL esterase/lipase (AHRD V3.3 *** A0A2G3D0P9_CAPCH)
Solyc04g078690	2.0427e-68	0.553557	0.313	0.223	6.52888e-64	epidermis	ACC	bHLH transcription factor 035
Solyc01g109500	3.09082e-37	0.762795	0.577	0.364	9.87887e-33	endodermis-like	Torin2	BURP domain-containing protein (AHRD V3.3 *-* A0A1Q3C0F5_CEPFO)
Solyc01g080540	3.75324e-66	0.550135	0.655	0.532	1.19961e-61	phloem	ACC	Histidine-containing phosphotransfer protein 1 (AHRD V3.3 *** A0A2G2VZ65_CAPBA)
Solyc09g075760	6.06874e-09	-0.437725	0.33	0.41	0.000193969	endodermis-like	Torin2	cyclinT1_3
Solyc09g065200	4.18502e-71	0.548575	0.392	0.3	1.33762e-66	epidermis	ACC	cyclinU3_1
Solyc01g080540	5.5777e-35	0.54687	0.689	0.55	1.78274e-30	xylem	ACC	Histidine-containing phosphotransfer protein 1 (AHRD V3.3 *** A0A2G2VZ65_CAPBA)
Solyc05g008090	8.84696e-34	0.544707	0.306	0.208	2.82766e-29	phloem	ACC	TPX2 (Targeting protein for Xklp2) protein family (AHRD V3.3 *-* A0A2U1NUC4_ARTAN)
Solyc12g089110	4.56303e-140	0.541086	0.652	0.546	1.45844e-135	epidermis	ACC	Unknown protein
Solyc05g056550	5.67496e-19	0.53845	0.352	0.239	1.81383e-14	xylem	ACC	Protein kinase (AHRD V3.3 *** O65765_CRAPL)
Solyc01g109170	5.89434e-32	0.752593	0.383	0.197	1.88395e-27	endodermis-like	Torin2	Cold-regulated plasma membrane protein 2 (AHRD V3.3 *** A0A1U8E7A7_CAPAN)
Solyc09g014770	9.96453e-21	0.538187	0.3	0.185	3.18486e-16	xylem	ACC	AMP deaminase (AHRD V3.3 *** A0A2G3BKE7_CAPCH)
Solyc02g065170	9.63388e-10	0.534824	0.297	0.208	3.07918e-05	endodermis-like	ACC	L-ascorbate oxidase-like protein (AHRD V3.3 *** A0A2G3D2Z5_CAPCH)
Solyc02g077420	4.27463e-18	0.5332	0.293	0.187	1.36626e-13	xylem	ACC	Phospholipase A1-II 1 (AHRD V3.3 *** A0A2G3D5J6_CAPCH)
Solyc06g069640	4.36763e-16	0.529328	0.323	0.223	1.39598e-11	xylem	ACC	dCTP pyrophosphatase 1 (AHRD V3.3 *** A0A1U8FHZ8_CAPAN)
Solyc10g150101	1.44622e-18	0.528077	0.436	0.368	4.62239e-14	cortex	ACC	Homeobox-leucine zipper protein HOX6 (AHRD V3.11 *** tr|A0A2G2YIM8|A0A2G2YIM8_CAPAN)
Solyc04g080280	8.17829e-95	0.524196	0.964	0.919	2.61394e-90	xylem	ACC	Unknown protein
Solyc10g150101	1.5307e-19	0.522978	0.287	0.177	4.89241e-15	xylem	ACC	Homeobox-leucine zipper protein HOX6 (AHRD V3.11 *** tr|A0A2G2YIM8|A0A2G2YIM8_CAPAN)
Solyc02g150146	7.42451e-22	0.522184	0.344	0.221	2.37302e-17	xylem	ACC	Receptor-like protein kinase (AHRD V3.3 *-* A0A2K3LZH3_TRIPR)
Solyc12g098960	3.974e-09	-0.308315	0.281	0.329	0.000127017	cortex	Torin2	Protein kinase domain (AHRD V3.3 *** A0A200R1U1_9MAGN)
Solyc10g005730	3.92109e-09	-0.285523	0.335	0.381	0.000125326	cortex	Torin2	Transducin/WD40 repeat-like superfamily protein (AHRD V3.3 *** Q9C5N4_ARATH)
Solyc01g008850	8.45707e-27	0.51727	0.262	0.18	2.70305e-22	phloem	ACC	Non-specific serine/threonine protein kinase (AHRD V3.11 *** tr|A0A2G2XP60|A0A2G2XP60_CAPBA)
Solyc08g082120	4.60109e-72	0.512706	0.347	0.252	1.4706e-67	epidermis	ACC	Methanol inducible protein (AHRD V3.3 *** D1MAX5_NICBE)
Solyc06g083480	6.53226e-73	0.512249	0.466	0.371	2.08784e-68	epidermis	ACC	NAD(P)-binding Rossmann-fold superfamily protein (AHRD V3.3 *** A0A1P8AYK7_ARATH)
Solyc07g052510	5.19496e-23	0.511532	0.87	0.817	1.66041e-18	endodermis-like	ACC	peroxidase (TPX1)
Solyc11g005170	2.86828e-32	0.511488	0.66	0.521	9.16759e-28	xylem	ACC	RNA-binding protein 39-like (AHRD V3.3 *** A0A2I4GQQ7_9ROSI)
Solyc11g066830	4.10634e-20	0.511085	0.343	0.228	1.31247e-15	xylem	ACC	Zinc finger transcription factor 68
Solyc04g064620	4.16546e-29	0.746652	0.311	0.146	1.33136e-24	endodermis-like	Torin2	Bidirectional sugar transporter SWEET (AHRD V3.3 *** M1CBD4_SOLTU)
Solyc05g008090	1.3169e-11	0.506542	0.488	0.38	4.20909e-07	endodermis-like	ACC	TPX2 (Targeting protein for Xklp2) protein family (AHRD V3.3 *-* A0A2U1NUC4_ARTAN)
Solyc04g080280	5.32834e-142	0.505889	0.979	0.959	1.70304e-137	cortex	ACC	Unknown protein
Solyc04g054810	3.36953e-09	1.0979	0.621	0.37	0.000107697	exodermis-like	Torin2	Pollen Ole e 1 allergen/extensin (AHRD V3.3 *** A0A200QVY0_9MAGN),Pfam:PF01190
Solyc06g071500	1.04706e-07	0.504856	0.261	0.187	0.0033466	endodermis-like	ACC	Boron transporter 1 (AHRD V3.3 *** A0A2G2WM36_CAPBA)
Solyc06g063070	7.80783e-26	0.738004	0.309	0.156	2.49554e-21	endodermis-like	Torin2	Ethylene Response Factor A.3
Solyc04g007400	3.44662e-34	0.736551	0.501	0.29	1.10161e-29	endodermis-like	Torin2	NAD(P)-binding Rossmann-fold superfamily protein (AHRD V3.3 *** F4IKL5_ARATH),Pfam:PF13561
Solyc01g080240	2.93969e-09	-0.265668	0.233	0.283	9.39584e-05	cortex	Torin2	mitogen-activated protein kinase 13
Solyc03g095360	2.73528e-09	-0.362584	0.319	0.362	8.74252e-05	cortex	Torin2	Quinone oxidoreductase-like protein (AHRD V3.3 *** A0A2I0WF16_9ASPA)
Solyc06g007470	1.26592e-18	0.502901	0.452	0.333	4.04613e-14	xylem	ACC	40S ribosomal protein S26 (AHRD V3.3 *** A0A2G2X986_CAPBA)
Solyc04g080280	3.88413e-167	0.50236	0.953	0.901	1.24144e-162	phloem	ACC	Unknown protein
Solyc01g079880	2.60909e-09	0.289314	0.396	0.315	8.33919e-05	xylem	Torin2	Aluminum induced protein with YGL and LRDR motifs (AHRD V3.3 *** Q94BR2_ARATH)
Solyc02g063070	2.5293e-09	0.254473	0.358	0.277	8.08415e-05	xylem	Torin2	tft4
Solyc03g033560	4.17075e-16	0.499816	0.261	0.167	1.33306e-11	xylem	ACC	Zinc finger (Ran-binding) family protein (AHRD V3.3 *** A0A2U1KRR8_ARTAN)
Solyc03g031970	9.00157e-57	0.499454	0.255	0.176	2.87708e-52	epidermis	ACC	Auxin response factor (AHRD V3.3 *** E0A8P3_SOLLC)
Solyc04g080280	0	0.497783	0.972	0.954	0	epidermis	ACC	Unknown protein
Solyc09g082860	2.37894e-09	0.280169	0.311	0.236	7.60356e-05	xylem	Torin2	ATP sulfurylase (AHRD V3.3 *** Q8SAG1_SOYBN)
Solyc12g017240	1.34542e-60	0.497438	0.369	0.28	4.30022e-56	epidermis	ACC	xyloglucan endo-transglycosylase B1
Solyc06g007470	1.38488e-06	0.495803	0.268	0.202	0.0442636	endodermis-like	ACC	40S ribosomal protein S26 (AHRD V3.3 *** A0A2G2X986_CAPBA)
Solyc01g095700	4.14194e-17	0.484954	0.438	0.373	1.32385e-12	cortex	ACC	Abscisic acid receptor PYL10 (AHRD V3.3 *** A0A2G3BTC1_CAPCH)
Solyc04g080280	4.5874e-40	0.483938	0.962	0.934	1.46622e-35	endodermis-like	ACC	Unknown protein
Solyc02g080200	3.47993e-54	0.4821	0.282	0.203	1.11226e-49	epidermis	ACC	Pectinesterase (AHRD V3.11 *** tr|A0A2G2VBJ7|A0A2G2VBJ7_CAPBA)
Solyc03g031890	2.20074e-09	0.300268	0.324	0.25	7.03401e-05	xylem	Torin2	Cold induced protein-like (AHRD V3.3 *-* Q94JH8_ORYSJ)
Solyc11g005170	2.17382e-09	-0.368708	0.474	0.521	6.94795e-05	xylem	Torin2	RNA-binding protein 39-like (AHRD V3.3 *** A0A2I4GQQ7_9ROSI)
Solyc03g007470	2.08546e-117	0.476149	0.702	0.623	6.66553e-113	epidermis	ACC	Ubiquitin conjugating enzyme (AHRD V3.3 *** B3TLN8_ELAGV)
Solyc11g065000	7.91833e-46	0.4755	0.276	0.205	2.53086e-41	epidermis	ACC	F-box protein (AHRD V3.3 *** A0A2G2YFL9_CAPAN)
Solyc02g075610	2.02633e-09	-0.332948	0.302	0.349	6.47656e-05	cortex	Torin2	Golgin candidate 6 (AHRD V3.3 *-* A0A2G2XK18_CAPBA)
Solyc08g005270	2.00383e-09	-0.412735	0.302	0.37	6.40465e-05	xylem	Torin2	Poly [ADP-ribose] polymerase (AHRD V3.3 *** A0A2G2W3V7_CAPBA)
Solyc02g085420	3.65609e-41	0.474823	0.809	0.677	1.16856e-36	xylem	ACC	U1 small nuclear ribonucleoprotein 70 kDa (AHRD V3.3 *-* A0A2G3AAH2_CAPAN)
Solyc02g082840	1.81179e-09	-0.452452	0.198	0.262	5.79085e-05	xylem	Torin2	Protein GRIP (AHRD V3.3 *** A0A1U8FMA7_CAPAN)
Solyc11g006260	5.94913e-19	0.47233	0.25	0.147	1.90146e-14	xylem	ACC	Defensin-like protein (AHRD V3.3 *** A0A314KXD1_NICAT),Pfam:PF00304
Solyc04g017690	1.23548e-24	0.471588	0.593	0.531	3.94885e-20	cortex	ACC	Protein EARLY RESPONSIVE TO DEHYDRATION 15 (AHRD V3.3 *** A0A1U8FFS2_CAPAN)
Solyc12g011023	6.89443e-11	0.469969	0.261	0.207	2.2036e-06	cortex	ACC	Xyloglucan endotransglucosylase/hydrolase (AHRD V3.3 *** Q6RHX7_SOLLC)
Solyc07g053250	2.39506e-16	0.467892	0.337	0.231	7.65508e-12	xylem	ACC	F-box protein isoform X1 (AHRD V3.3 *-* XP_025887864.1)
Solyc07g062650	1.53922e-09	0.319802	0.381	0.307	4.91966e-05	xylem	Torin2	Malate dehydrogenase (AHRD V3.3 *** Q645N1_SOLLC)
Solyc02g080200	1.10067e-29	0.7345	0.48	0.288	3.51795e-25	endodermis-like	Torin2	Pectinesterase (AHRD V3.11 *** tr|A0A2G2VBJ7|A0A2G2VBJ7_CAPBA)
Solyc06g069520	1.46653e-09	0.335646	0.309	0.235	4.68731e-05	xylem	Torin2	Protein Asterix (AHRD V3.11 *** tr|A0A2G2WM88|A0A2G2WM88_CAPBA)
Solyc01g102290	1.43423e-09	0.276492	0.32	0.242	4.58408e-05	xylem	Torin2	Low temperature and salt responsive protein (AHRD V3.3 *** Q8H9B8_SOLTU)
Solyc01g150152	7.17281e-35	0.728667	0.543	0.334	2.29257e-30	endodermis-like	Torin2	Unknown protein
Solyc02g085420	1.55126e-61	0.467206	0.692	0.561	4.95815e-57	phloem	ACC	U1 small nuclear ribonucleoprotein 70 kDa (AHRD V3.3 *-* A0A2G3AAH2_CAPAN)
Solyc12g008630	1.41696e-09	0.284624	0.304	0.226	4.5289e-05	xylem	Torin2	Mitochondrial processing peptidase (AHRD V3.3 *** S8DRX8_9LAMI)
Solyc12g056290	1.40257e-09	-0.276392	0.276	0.367	4.48289e-05	endodermis-like	Torin2	RING/U-box superfamily protein (AHRD V3.3 *-* AT2G15530.4)
Solyc09g011140	2.69733e-39	0.466124	0.262	0.197	8.62121e-35	epidermis	ACC	NAD(P)-binding Rossmann-fold superfamily protein (AHRD V3.3 *** A0A1P8AYM6_ARATH),Pfam:PF13561
Solyc08g014120	5.13422e-08	0.46519	0.279	0.236	0.001641	cortex	ACC	ethylene responssive protein 33
Solyc05g007160	1.31302e-09	-0.525057	0.189	0.25	4.19669e-05	xylem	Torin2	R2R3MYB transcription factor 110
Solyc01g104560	8.6342e-19	0.462755	0.447	0.326	2.75966e-14	xylem	ACC	protein-protein interaction regulator family protein (AHRD V3.3 *** AT1G15200.1)
Solyc04g071900	2.55167e-26	0.727824	0.396	0.23	8.15566e-22	endodermis-like	Torin2	Peroxidase (AHRD V3.11 *** tr|K4BTH7|K4BTH7_SOLLC)
Solyc08g067620	5.11826e-51	0.461757	0.279	0.202	1.6359e-46	epidermis	ACC	Pleiotropic drug resistance protein (AHRD V3.3 *** C8CA13_CUCSA)
Solyc01g111380	3.42517e-21	0.722901	0.319	0.179	1.09475e-16	endodermis-like	Torin2	Actin-depolymerizing factor-like protein (AHRD V3.3 *** A0A2K3P088_TRIPR)
Solyc09g075210	9.19739e-96	0.715323	0.961	0.848	2.93967e-91	endodermis-like	Torin2	Late embryogenesis abundant protein Lea5 (AHRD V3.3 *** A0A1J3JXG8_NOCCA)
Solyc11g069470	9.01758e-19	0.460881	0.378	0.262	2.8822e-14	xylem	ACC	Homeobox leucine-zipper protein (AHRD V3.3 *** Q8H962_ZINVI)
Solyc09g075210	6.43374e-14	0.864604	0.957	0.846	2.05635e-09	procambium	Torin2	Late embryogenesis abundant protein Lea5 (AHRD V3.3 *** A0A1J3JXG8_NOCCA)
Solyc07g017780	1.68893e-09	0.459233	0.52	0.437	5.39817e-05	endodermis-like	ACC	(DB226) meloidogyne-induced giant cell protein
Solyc03g097290	1.01652e-09	-0.460605	0.308	0.373	3.249e-05	xylem	Torin2	DB199
Solyc06g060400	1.71194e-16	0.458896	0.305	0.203	5.4717e-12	xylem	ACC	Ribosomal protein L15 (AHRD V3.3 *** A0A2G2WJY1_CAPBA)
Solyc08g078460	9.69283e-10	-0.27173	0.516	0.548	3.09802e-05	cortex	Torin2	Oxidoreductase family protein (AHRD V3.3 *** A0A2U1N6F1_ARTAN)
Solyc10g084310	6.97459e-22	0.456628	0.263	0.189	2.22922e-17	phloem	ACC	Ribosomal protein S23 (AHRD V3.3 *** A8IJQ4_CHLRE)
Solyc01g104950	1.38206e-36	0.705895	0.614	0.401	4.41735e-32	endodermis-like	Torin2	Beta-D-xylosidase 4 (AHRD V3.11 *** tr|A0A2G2Y364|A0A2G2Y364_CAPAN)
Solyc06g050770	8.98158e-10	0.293179	0.252	0.18	2.87069e-05	xylem	Torin2	Alpha-soluble NSF attachment protein (AHRD V3.3 *** A0A2G2WJF0_CAPBA),Pfam:PF14938
Solyc04g017690	4.94934e-40	0.703478	0.632	0.399	1.58191e-35	endodermis-like	Torin2	Protein EARLY RESPONSIVE TO DEHYDRATION 15 (AHRD V3.3 *** A0A1U8FFS2_CAPAN)
Solyc10g078530	1.71315e-56	0.456429	0.521	0.447	5.47558e-52	epidermis	ACC	Patatin (AHRD V3.3 *** A0A2G3BI67_CAPCH)
Solyc12g056580	8.63582e-10	-0.333502	0.296	0.331	2.76018e-05	phloem	Torin2	Cellulose synthase (AHRD V3.3 *** K4DFY9_SOLLC)
Solyc08g008350	2.63653e-16	0.453852	0.295	0.194	8.42688e-12	xylem	ACC	ribosome maturation factor (AHRD V3.3 *** AT4G10970.7)
Solyc08g076730	3.23651e-29	0.452227	0.736	0.622	1.03445e-24	xylem	ACC	Tetratricopeptide repeat (TPR)-like superfamily protein (AHRD V3.11 *-* tr|Q0WUZ1|Q0WUZ1_ARATH)
Solyc06g060400	8.22814e-10	0.373884	0.274	0.203	2.62988e-05	xylem	Torin2	Ribosomal protein L15 (AHRD V3.3 *** A0A2G2WJY1_CAPBA)
Solyc01g080540	4.54706e-12	0.451592	0.372	0.318	1.45333e-07	cortex	ACC	Histidine-containing phosphotransfer protein 1 (AHRD V3.3 *** A0A2G2VZ65_CAPBA)
Solyc01g104950	8.50651e-28	0.448743	0.732	0.596	2.71885e-23	xylem	ACC	Beta-D-xylosidase 4 (AHRD V3.11 *** tr|A0A2G2Y364|A0A2G2Y364_CAPAN)
Solyc06g064940	7.59238e-10	-0.376946	0.442	0.499	2.42668e-05	xylem	Torin2	Patellin-5 (AHRD V3.3 *** A0A2G2WKZ3_CAPBA)
Solyc01g008850	2.54208e-08	0.442381	0.261	0.217	0.0008125	cortex	ACC	Non-specific serine/threonine protein kinase (AHRD V3.11 *** tr|A0A2G2XP60|A0A2G2XP60_CAPBA)
Solyc06g062380	7.56246e-10	-0.285558	0.656	0.698	2.41711e-05	xylem	Torin2	acid phosphatase 1-like (AHRD V3.3 *** A0A1U7W9D3_NICSY)
Solyc08g067030	2.08132e-66	0.441129	0.673	0.612	6.65231e-62	epidermis	ACC	DUF642 domain-containing protein (AHRD V3.3 *** A0A1Q3BRG3_CEPFO)
Solyc06g066830	1.17069e-13	0.43993	0.598	0.576	3.74175e-09	cortex	ACC	2-oxoglutarate (2OG) and Fe(II)-dependent oxygenase superfamily protein (AHRD V3.3 *** A0A2U1LXD5_ARTAN)
Solyc08g005800	2.43228e-25	0.695696	0.422	0.253	7.77407e-21	endodermis-like	Torin2	Pectin acetylesterase (AHRD V3.3 *** A0A1U8F2I8_CAPAN)
Solyc05g008090	1.6118e-43	0.438545	0.359	0.288	5.15162e-39	epidermis	ACC	TPX2 (Targeting protein for Xklp2) protein family (AHRD V3.3 *-* A0A2U1NUC4_ARTAN)
Solyc07g042520	6.6537e-10	-0.470021	0.295	0.365	2.12666e-05	xylem	Torin2	Sucrose synthase (AHRD V3.3 *** K4CEB3_SOLLC)
Solyc04g071650	6.60023e-10	-0.46325	0.244	0.314	2.10957e-05	xylem	Torin2	Cellulose synthase (AHRD V3.3 *** K4BTF5_SOLLC)
Solyc01g104950	4.10116e-119	0.437803	0.743	0.67	1.31081e-114	epidermis	ACC	Beta-D-xylosidase 4 (AHRD V3.11 *** tr|A0A2G2Y364|A0A2G2Y364_CAPAN)
Solyc11g069160	6.38901e-10	-0.334707	0.208	0.25	2.04205e-05	phloem	Torin2	SUMO E3 ligase SIZ1 (AHRD V3.3 *** A0A0X9AQ43_SOLLC)
Solyc02g078380	3.19282e-10	0.434034	0.4	0.355	1.02049e-05	cortex	ACC	Stem-specific protein TSJT1 (AHRD V3.3 *** A0A1U8FVZ0_CAPAN)
Solyc06g059990	6.21827e-10	0.375813	0.691	0.638	1.98748e-05	xylem	Torin2	Alkyl transferase (AHRD V3.11 *** tr|K7W9N9|K7W9N9_SOLLC)
Solyc06g150138	4.43e-37	0.433662	0.255	0.192	1.41592e-32	epidermis	ACC	Unknown protein
Solyc12g044880	4.17812e-33	0.430424	0.262	0.204	1.33541e-28	epidermis	ACC	ss-galactosidase, clone tEG1B
Solyc01g105710	5.84631e-10	0.273855	0.35	0.267	1.8686e-05	xylem	Torin2	FK506 binding protein 12
Solyc02g079750	5.84576e-10	0.298524	0.274	0.199	1.86842e-05	xylem	Torin2	Quinone reductase (AHRD V3.3 *** F8WQS4_NICBE)
Solyc07g020860	5.71759e-10	0.310477	0.35	0.27	1.82746e-05	xylem	Torin2	Peroxiredoxin (AHRD V3.3 *** Q8S3L0_POPPZ)
Solyc06g007470	2.048e-23	0.426792	0.36	0.274	6.54581e-19	phloem	ACC	40S ribosomal protein S26 (AHRD V3.3 *** A0A2G2X986_CAPBA)
Solyc12g009560	8.21276e-31	0.691067	0.387	0.199	2.62496e-26	endodermis-like	Torin2	EIN3-binding F-box protein 1
Solyc01g105240	1.84554e-07	0.426451	0.255	0.214	0.00589872	cortex	ACC	Ubiquitin carboxyl-terminal hydrolase 46 (AHRD V3.3 *** A0A2G2VAM8_CAPBA)
Solyc01g095700	7.12196e-46	0.425312	0.343	0.269	2.27632e-41	epidermis	ACC	Abscisic acid receptor PYL10 (AHRD V3.3 *** A0A2G3BTC1_CAPCH)
Solyc10g039290	4.92013e-10	0.312489	0.715	0.668	1.57257e-05	xylem	Torin2	Major facilitator superfamily protein (AHRD V3.3 *** A0A1P8AT47_ARATH)
Solyc09g082860	8.07726e-10	0.425167	0.329	0.279	2.58165e-05	cortex	ACC	ATP sulfurylase (AHRD V3.3 *** Q8SAG1_SOYBN)
Solyc08g014000	4.68247e-10	-0.571336	0.235	0.323	1.49661e-05	endodermis-like	Torin2	lipoxygenase A
Solyc01g005820	9.86832e-21	0.421085	0.507	0.378	3.15411e-16	xylem	ACC	Serine/arginine-rich-splicing factor SCL30A (AHRD V3.3 *** A0A0M9UMR8_NICAT)
Solyc02g038816	1.20281e-14	0.419714	0.269	0.177	3.84443e-10	xylem	ACC	RNA-binding (RRM/RBD/RNP motifs) family protein (AHRD V3.3 *** F4JZ11_ARATH)
Solyc07g009380	1.78831e-19	0.681148	0.309	0.176	5.7158e-15	endodermis-like	Torin2	Xyloglucan endotransglucosylase/hydrolase (AHRD V3.11 *** tr|Q9FZ05|Q9FZ05_SOLLC)
Solyc08g015690	4.33294e-10	0.327188	0.251	0.18	1.3849e-05	xylem	Torin2	Late embryogenesis abundant protein (AHRD V3.3 *** A0A2K3L9G4_TRIPR)
Solyc04g017690	8.42517e-68	0.416994	0.59	0.519	2.69285e-63	epidermis	ACC	Protein EARLY RESPONSIVE TO DEHYDRATION 15 (AHRD V3.3 *** A0A1U8FFS2_CAPAN)
Solyc01g101100	4.12876e-10	-0.438564	0.241	0.311	1.31963e-05	xylem	Torin2	Protein kinase superfamily protein (AHRD V3.3 *** A0A2U1K9U7_ARTAN)
Solyc12g056220	3.70836e-38	0.671233	0.724	0.514	1.18527e-33	endodermis-like	Torin2	plasma membrane intrinsic protein 1.3
Solyc02g083320	1.84715e-17	0.416591	0.487	0.369	5.90387e-13	xylem	ACC	RNA-binding (RRM/RBD/RNP motif) family protein (AHRD V3.3 *-* A0A2K3NPI1_TRIPR)
Solyc03g095730	3.91998e-10	0.322673	0.287	0.213	1.25291e-05	xylem	Torin2	Ubiquinol-cytochrome c reductase complex 6.7 kDa protein (AHRD V3.3 *** A0A2G2ZWQ4_CAPAN)
Solyc08g076730	1.35292e-41	0.415201	0.649	0.533	4.32421e-37	phloem	ACC	Tetratricopeptide repeat (TPR)-like superfamily protein (AHRD V3.11 *-* tr|Q0WUZ1|Q0WUZ1_ARATH)
Solyc01g160380	3.68108e-10	0.288786	0.437	0.351	1.17655e-05	xylem	Torin2	Zinc finger A20 and AN1 domain-containing stress-associated protein 8 (AHRD V3.11 *** tr|A0A2G2UWG6|A0A2G2UWG6_CAPBA)
Solyc02g036350	3.6747e-10	1.45154	0.483	0.21	1.17451e-05	exodermis-like	Torin2	1-aminocyclopropane-1-carboxylate oxidase EF501822
Solyc07g053250	1.1365e-24	0.409723	0.256	0.176	3.63248e-20	phloem	ACC	F-box protein isoform X1 (AHRD V3.3 *-* XP_025887864.1)
Solyc10g080130	4.14398e-16	0.405509	0.316	0.249	1.3245e-11	phloem	ACC	Exosome complex component RRP43 (AHRD V3.3 *** A0A2U1QHR4_ARTAN)
Solyc02g077100	3.03143e-14	0.400745	0.271	0.178	9.68905e-10	xylem	ACC	Phospholipase A1-IIgamma (AHRD V3.3 *** A0A2U1NY06_ARTAN)
Solyc06g064940	3.3172e-10	-0.358716	0.378	0.405	1.06024e-05	phloem	Torin2	Patellin-5 (AHRD V3.3 *** A0A2G2WKZ3_CAPBA)
Solyc07g065840	1.33698e-22	0.398229	0.729	0.627	4.27324e-18	xylem	ACC	molecular chaperone Hsp90-2
Solyc08g082120	3.01866e-19	0.397629	0.407	0.282	9.64824e-15	xylem	ACC	Methanol inducible protein (AHRD V3.3 *** D1MAX5_NICBE)
Solyc04g076810	6.11222e-22	0.395347	0.403	0.319	1.95359e-17	phloem	ACC	Non-specific serine/threonine protein kinase (AHRD V3.3 *** A0A2G3CPB2_CAPCH)
Solyc08g007140	2.59993e-10	0.292451	0.263	0.188	8.30988e-06	xylem	Torin2	60S ribosomal protein L37a (AHRD V3.3 *** A0A2G3AM54_CAPAN)
Solyc01g106080	1.45338e-19	0.394237	0.326	0.248	4.6453e-15	phloem	ACC	Methylmalonate-semialdehyde dehydrogenase (AHRD V3.3 *** A0A200PUD7_9MAGN)
Solyc02g077000	1.79184e-22	0.669163	0.356	0.204	5.72709e-18	endodermis-like	Torin2	Phospholipase A1-II 1 (AHRD V3.3 *** A0A1U8FS88_CAPAN)
Solyc05g023740	2.50475e-10	-0.326243	0.251	0.303	8.00567e-06	cortex	Torin2	Arabidopsis mei2-like protein
Solyc08g005800	3.96614e-23	0.391237	0.343	0.257	1.26766e-18	phloem	ACC	Pectin acetylesterase (AHRD V3.3 *** A0A1U8F2I8_CAPAN)
Solyc03g006250	2.37311e-10	-0.610794	0.277	0.365	7.58495e-06	endodermis-like	Torin2	GDSL esterase/lipase (AHRD V3.3 *** A0A1U8GGV5_CAPAN)
Solyc10g051377	2.27176e-18	0.390899	0.542	0.425	7.26099e-14	xylem	ACC	RNA-binding protein (AHRD V3.3 *** O24106_NICGU)
Solyc03g083440	1.61813e-15	0.387944	0.348	0.282	5.17188e-11	phloem	ACC	Glutamate synthase (AHRD V3.3 *** A0A2U1PKW7_ARTAN)
Solyc08g082120	1.7933e-11	0.387445	0.343	0.286	5.73174e-07	cortex	ACC	Methanol inducible protein (AHRD V3.3 *** D1MAX5_NICBE)
Solyc10g008120	1.04587e-35	0.666979	0.675	0.464	3.34282e-31	endodermis-like	Torin2	O-methyltransferase (AHRD V3.11 *** tr|A0A1B4Z3W3|A0A1B4Z3W3_9ROSA)
Solyc12g044720	2.08879e-10	0.305183	0.37	0.286	6.6762e-06	xylem	Torin2	60S ribosomal protein L28 (AHRD V3.3 *** B3TLS3_ELAGV)
Solyc04g054910	2.64538e-07	0.386734	0.265	0.225	0.00845515	cortex	ACC	Ethylene-responsive transcription factor (AHRD V3.3 *-* A0A2G2ZQC4_CAPAN)
Solyc12g044720	4.27657e-12	0.385641	0.379	0.286	1.36688e-07	xylem	ACC	60S ribosomal protein L28 (AHRD V3.3 *** B3TLS3_ELAGV)
Solyc04g081730	1.78509e-10	-0.529588	0.267	0.356	5.70551e-06	endodermis-like	Torin2	DNA ligase (AHRD V3.3 -** AT1G75860.1)
Solyc02g036350	2.18261e-07	0.864229	0.591	0.396	0.00697606	procambium	Torin2	1-aminocyclopropane-1-carboxylate oxidase EF501822
Solyc10g078620	6.0225e-12	0.385624	0.317	0.23	1.92491e-07	xylem	ACC	40S ribosomal protein S5 (AHRD V3.3 *** A0A1U8EKR1_CAPAN)
Solyc07g017780	1.04129e-29	0.384417	0.58	0.487	3.32817e-25	phloem	ACC	(DB226) meloidogyne-induced giant cell protein
Solyc07g008900	1.50199e-10	-0.376106	0.247	0.297	4.80067e-06	cortex	Torin2	Subtilisin-like protease-like protein (AHRD V3.3 *** A0A2K3P616_TRIPR)
Solyc02g091470	5.7946e-08	0.38402	0.358	0.319	0.00185207	cortex	ACC	Protein kinase superfamily protein (AHRD V3.3 *** A0A2U1NMG2_ARTAN)
Solyc09g074930	1.86828e-13	0.383639	0.442	0.336	5.9714e-09	xylem	ACC	REF/SRPP-like protein (AHRD V3.3 *** A0A2G3CTD5_CAPCH)
Solyc08g075520	9.82352e-21	0.383234	0.78	0.698	3.13979e-16	xylem	ACC	transglutaminase family protein (AHRD V3.3 *** AT4G19160.2)
Solyc08g080680	3.13816e-11	0.38285	0.278	0.198	1.00302e-06	xylem	ACC	Calcium-dependent lipid-binding (CaLB domain) family protein (AHRD V3.3 *** A0A2U1LWF9_ARTAN)
Solyc05g008010	1.33025e-10	0.260565	0.341	0.252	4.25173e-06	xylem	Torin2	60S ribosomal protein L31 (AHRD V3.3 *** A0A1U8ELH9_CAPAN)
Solyc01g065700	1.28109e-10	-0.252525	0.291	0.318	4.09462e-06	epidermis	Torin2	Protein phosphatase 2C family protein (AHRD V3.3 *** A0A2U1N538_ARTAN)
Solyc01g006720	1.35588e-16	0.382621	0.526	0.404	4.33367e-12	xylem	ACC	ABC transporter G family member 27 (AHRD V3.3 *** A0A2G2VCM9_CAPBA)
Solyc05g009360	1.22371e-10	-0.462829	0.247	0.32	3.91121e-06	xylem	Torin2	translocase subunit seca (AHRD V3.3 *** AT1G13390.2)
Solyc02g070260	2.95647e-29	0.382513	0.276	0.22	9.44947e-25	epidermis	ACC	Outer arm dynein light chain 1 protein (AHRD V3.3 *** A0A2U1P7A2_ARTAN)
Solyc03g112850	1.08861e-10	0.278918	0.259	0.182	3.47942e-06	xylem	Torin2	60S ribosomal protein L44 (AHRD V3.3 *** A0A2G3CYG5_CAPCH)
Solyc06g083070	1.01041e-10	-0.292171	0.398	0.431	3.22949e-06	phloem	Torin2	Fimbrin-2 (AHRD V3.3 *** A0A2G2WN11_CAPBA)
Solyc09g083290	2.36597e-27	0.649523	0.54	0.356	7.56212e-23	endodermis-like	Torin2	auxin-regulated IAA14
Solyc11g007690	8.35961e-11	-0.426421	0.338	0.408	2.6719e-06	xylem	Torin2	Pyruvate kinase (AHRD V3.3 *** A0A2G2Y675_CAPAN)
Solyc09g010800	5.64879e-08	0.677744	0.872	0.755	0.00180547	procambium	Torin2	Metallothionein-like protein type 2 (AHRD V3.3 *** A0A2G2VXD7_CAPBA)
Solyc10g009330	5.75212e-13	0.38163	0.276	0.187	1.83849e-08	xylem	ACC	Serine/arginine-rich-splicing factor RS31 (AHRD V3.3 *** A0A0M8KRT2_NICAT)
Solyc05g025750	7.54925e-11	-0.399786	0.193	0.267	2.41289e-06	xylem	Torin2	SH3 domain protein (AHRD V3.3 *** A0A2K3ME66_TRIPR)
Solyc09g082060	7.15811e-11	0.285083	0.422	0.331	2.28788e-06	xylem	Torin2	Cysteine synthase (AHRD V3.3 *** A0A1U8GCP9_CAPAN)
Solyc04g005540	8.16326e-29	0.381198	0.308	0.252	2.60914e-24	epidermis	ACC	Pvr4 (AHRD V3.3 *** A0A1D5AHY8_CAPAN)
Solyc02g066940	7.00526e-11	-0.313816	0.325	0.364	2.23902e-06	phloem	Torin2	Protein RIK (AHRD V3.11 *** tr|A0A2G3D3D0|A0A2G3D3D0_CAPCH)
Solyc11g069270	6.3177e-12	0.380408	0.316	0.225	2.01926e-07	xylem	ACC	beta-galactosidase 5
Solyc01g095700	2.75267e-19	0.379873	0.292	0.216	8.79808e-15	phloem	ACC	Abscisic acid receptor PYL10 (AHRD V3.3 *** A0A2G3BTC1_CAPCH)
Solyc03g096080	2.18077e-20	0.379825	0.338	0.259	6.97018e-16	phloem	ACC	Protein yippee-like (AHRD V3.3 *** A0A1U8GAE4_CAPAN)
Solyc05g007180	2.33291e-09	0.379781	0.493	0.468	7.45644e-05	cortex	ACC	jasmonic acid 1
Solyc06g071920	6.85434e-11	0.334783	0.455	0.371	2.19078e-06	xylem	Torin2	Glyceraldehyde-3-phosphate dehydrogenase (AHRD V3.11 *** tr|A0A0F7JJ49|A0A0F7JJ49_NICBE)
Solyc01g107590	6.70502e-11	0.250073	0.418	0.319	2.14306e-06	xylem	Torin2	Cinnamyl alcohol dehydrogenase (AHRD V3.3 *** J7FMA4_NICAT)
Solyc01g080200	7.40758e-15	0.379451	0.476	0.37	2.36761e-10	xylem	ACC	mediator of RNA polymerase II transcription subunit 33A-like (AHRD V3.3 *** A0A2I4F330_9ROSI)
Solyc06g083470	1.27688e-09	0.37929	0.338	0.261	4.08116e-05	xylem	ACC	NAD(P)-binding Rossmann-fold superfamily protein (AHRD V3.11 *** tr|F4IKL5|F4IKL5_ARATH)
Solyc06g067910	7.14754e-31	0.648227	0.596	0.396	2.2845e-26	endodermis-like	Torin2	DUF642 domain-containing protein (AHRD V3.3 *** A0A1Q3BMB3_CEPFO)
Solyc10g081720	6.10219e-11	-0.618052	0.413	0.468	1.95038e-06	xylem	Torin2	Fasciclin-like arabinogalactan protein 17 (AHRD V3.3 *** A0A2G3AVK5_CAPCH)
Solyc04g076880	1.54493e-27	0.379005	0.586	0.501	4.93789e-23	phloem	ACC	phosphoenolpyruvate carboxykinase
Solyc05g007030	5.73256e-11	-0.408653	0.219	0.294	1.83224e-06	xylem	Torin2	heat-inducible transcription repressor (AHRD V3.3 *** AT3G17900.2)
Solyc08g076730	5.21609e-68	0.377036	0.621	0.546	1.66717e-63	epidermis	ACC	Tetratricopeptide repeat (TPR)-like superfamily protein (AHRD V3.11 *-* tr|Q0WUZ1|Q0WUZ1_ARATH)
Solyc09g008913	5.2516e-11	-0.406559	0.385	0.425	1.67852e-06	cortex	Torin2	Cytochrome P450 (AHRD V3.3 *** Q8H0I8_PETHY)
Solyc09g082980	5.05549e-11	-0.465584	0.323	0.39	1.61584e-06	xylem	Torin2	DUF506 domain-containing protein (AHRD V3.3 *** A0A1Q3BNU4_CEPFO)
Solyc10g008110	1.6863e-30	0.376711	0.366	0.31	5.38975e-26	epidermis	ACC	Acyl-coenzyme A oxidase (AHRD V3.3 *** A0A1U8EF39_CAPAN)
Solyc03g096080	2.38873e-11	0.376015	0.369	0.282	7.63487e-07	xylem	ACC	Protein yippee-like (AHRD V3.3 *** A0A1U8GAE4_CAPAN)
Solyc02g086454	4.81504e-11	-0.891954	0.441	0.506	1.53898e-06	endodermis-like	Torin2	titin isoform X6 (AHRD V3.11 *-* XP_010316304.1)
Solyc01g080540	1.94456e-41	0.375435	0.422	0.352	6.2152e-37	epidermis	ACC	Histidine-containing phosphotransfer protein 1 (AHRD V3.3 *** A0A2G2VZ65_CAPBA)
Solyc11g072190	3.80969e-16	0.372251	0.309	0.241	1.21765e-11	phloem	ACC	Elongation factor 1-beta (AHRD V3.3 *** A0A1U8EW17_CAPAN)
Solyc07g017780	3.87495e-31	0.371173	0.393	0.334	1.23851e-26	epidermis	ACC	(DB226) meloidogyne-induced giant cell protein
Solyc04g079340	4.41549e-11	0.399036	0.311	0.234	1.41128e-06	xylem	Torin2	DUF547 domain-containing protein/Lzipper-MIP1 domain-containing protein (AHRD V3.3 *** A0A1Q3BMV4_CEPFO)
Solyc09g011140	7.75908e-07	0.370628	0.371	0.341	0.0247996	cortex	ACC	NAD(P)-binding Rossmann-fold superfamily protein (AHRD V3.3 *** A0A1P8AYM6_ARATH),Pfam:PF13561
Solyc06g083500	3.89909e-11	-0.33364	0.311	0.365	1.24623e-06	cortex	Torin2	Serine/threonine-protein kinase PBS1 (AHRD V3.11 *** tr|A0A2G2WN41|A0A2G2WN41_CAPBA)
Solyc06g005060	3.56284e-11	0.262095	0.603	0.507	1.13876e-06	xylem	Torin2	elongation factor 1-alpha
Solyc09g083290	3.55761e-11	0.274408	0.473	0.379	1.13708e-06	xylem	Torin2	auxin-regulated IAA14
Solyc08g061970	1.77398e-11	0.369865	0.44	0.347	5.67e-07	xylem	ACC	putative spermine synthase,Pfam:PF01564
Solyc01g105720	3.47031e-11	-0.355325	0.206	0.251	1.10918e-06	phloem	Torin2	hypothetical protein (AHRD V3.3 *** AT1G58120.1)
Solyc02g091470	3.80019e-53	0.369535	0.537	0.467	1.21462e-48	epidermis	ACC	Protein kinase superfamily protein (AHRD V3.3 *** A0A2U1NMG2_ARTAN)
Solyc04g015560	8.18082e-54	0.369171	0.555	0.479	2.61475e-49	epidermis	ACC	Glycosyl hydrolase family protein (AHRD V3.3 *** A0A2U1QCD6_ARTAN)
Solyc04g011510	3.13755e-11	0.28052	0.396	0.304	1.00282e-06	xylem	Torin2	Triosephosphate isomerase (AHRD V3.11 *** tr|S8E0E9|S8E0E9_9LAMI)
Solyc05g018810	1.22803e-10	0.363159	0.256	0.181	3.92501e-06	xylem	ACC	Nucleosome assembly protein family (AHRD V3.11 *** tr|A9TVZ4|A9TVZ4_PHYPA)
Solyc06g083210	5.49737e-15	0.3631	0.27	0.211	1.75707e-10	phloem	ACC	Serine/threonine-protein kinase MHK (AHRD V3.3 *** A0A2G3CC93_CAPCH)
Solyc04g073990	2.62664e-33	0.647727	0.657	0.459	8.39527e-29	endodermis-like	Torin2	annexin p34
Solyc07g047770	2.88058e-11	-0.636177	0.189	0.278	9.20692e-07	endodermis-like	Torin2	Histidine kinase 2 (AHRD V3.3 *** A0A2G2Z2M2_CAPAN)
Solyc03g098050	2.79616e-11	0.310244	0.334	0.247	8.93709e-07	xylem	Torin2	Calmodulin 6
Solyc05g054390	2.70317e-11	-0.312087	0.296	0.351	8.63986e-07	cortex	Torin2	Two-component response regulator (AHRD V3.3 *** A0A2G2WV84_CAPBA)
Solyc09g074930	1.24536e-20	0.362	0.436	0.355	3.98044e-16	phloem	ACC	REF/SRPP-like protein (AHRD V3.3 *** A0A2G3CTD5_CAPCH)
Solyc03g121180	2.60578e-11	0.315922	0.301	0.218	8.32861e-07	xylem	Torin2	GDSL esterase/lipase (AHRD V3.3 *** A0A2G3D0P9_CAPCH)
Solyc03g096080	7.03934e-30	0.360645	0.4	0.344	2.24991e-25	epidermis	ACC	Protein yippee-like (AHRD V3.3 *** A0A1U8GAE4_CAPAN)
Solyc01g104950	4.6688e-10	0.36035	0.553	0.529	1.49224e-05	cortex	ACC	Beta-D-xylosidase 4 (AHRD V3.11 *** tr|A0A2G2Y364|A0A2G2Y364_CAPAN)
Solyc04g081870	2.4951e-11	0.37677	0.312	0.231	7.97482e-07	xylem	Torin2	Expansin (AHRD V3.11 *** tr|K4BVR6|K4BVR6_SOLLC)
Solyc11g044470	2.49431e-11	-0.347398	0.209	0.262	7.97231e-07	cortex	Torin2	RNA-binding (RRM/RBD/RNP motifs) family protein (AHRD V3.3 *** Q67YS0_ARATH)
Solyc03g082660	1.59758e-26	0.360286	0.304	0.25	5.10617e-22	epidermis	ACC	Major facilitator superfamily protein (AHRD V3.3 *** A0A2U1QCK3_ARTAN)
Solyc06g065480	7.0095e-12	0.359549	0.314	0.226	2.24037e-07	xylem	ACC	Protein-tyrosine-phosphatase PTP1 (AHRD V3.3 *** A0A2G3C819_CAPCH)
Solyc01g010390	4.86694e-10	0.357253	0.297	0.216	1.55557e-05	xylem	ACC	Beta-glucosidase 34 (AHRD V3.3 *** A0A2G3DFM9_CAPCH)
Solyc04g074910	6.34442e-11	0.357079	0.381	0.297	2.0278e-06	xylem	ACC	40S ribosomal protein S21 (AHRD V3.3 *** A0A1U8F4M1_CAPAN)
Solyc01g102720	2.32884e-11	0.376715	0.414	0.327	7.44345e-07	xylem	Torin2	Polyketide cyclase/dehydrase and lipid transport superfamily protein (AHRD V3.3 *** A0A2U1QGT1_ARTAN)
Solyc09g161950	1.40532e-06	0.356992	0.497	0.482	0.0449167	cortex	ACC	polyubiquitin-like (AHRD V3.11 -** XP_021655819.1)
Solyc04g071610	2.36329e-15	0.643615	0.253	0.146	7.55354e-11	endodermis-like	Torin2	Abscisic stress-ripening protein 3 (AHRD V3.11 *-* tr|A0A1U8GDP7|A0A1U8GDP7_CAPAN)
Solyc09g010800	1.71789e-08	0.355395	0.689	0.615	0.000549072	endodermis-like	ACC	Metallothionein-like protein type 2 (AHRD V3.3 *** A0A2G2VXD7_CAPBA)
Solyc02g078150	2.04481e-11	-0.252653	0.237	0.268	6.53563e-07	epidermis	Torin2	PDDEXK-like protein (AHRD V3.11 *** tr|A0A2U1QIN2|A0A2U1QIN2_ARTAN)
Solyc01g088100	2.02765e-11	-0.369303	0.314	0.354	6.48078e-07	phloem	Torin2	Zinc finger transcription factor 12
Solyc09g098540	1.18919e-27	0.628098	0.547	0.364	3.8009e-23	endodermis-like	Torin2	Chitinase-like protein (AHRD V3.3 *** Q6JX03_GOSHI)
Solyc12g035130	1.89832e-11	-0.356984	0.323	0.363	6.06742e-07	phloem	Torin2	RNA helicase DEAD36
Solyc06g074330	1.88106e-11	0.39715	0.322	0.241	6.01224e-07	xylem	Torin2	Alpha/beta-Hydrolases superfamily protein (AHRD V3.3 *** F4J341_ARATH)
Solyc02g084650	2.67581e-22	0.355384	0.27	0.222	8.55244e-18	epidermis	ACC	UPF0651 protein, mitochondrial (AHRD V3.3 *** A0A2G3D7Z0_CAPCH)
Solyc07g065840	1.1966e-49	0.354524	0.62	0.561	3.82456e-45	epidermis	ACC	molecular chaperone Hsp90-2
Solyc01g080540	7.19538e-07	0.352278	0.476	0.396	0.0229979	endodermis-like	ACC	Histidine-containing phosphotransfer protein 1 (AHRD V3.3 *** A0A2G2VZ65_CAPBA)
Solyc03g045050	1.77378e-11	-0.563626	0.18	0.251	5.66936e-07	xylem	Torin2	Nuclear matrix constituent-like protein 1 (AHRD V3.3 *** E5GCT1_CUCME)
Solyc08g075690	1.8303e-25	0.626664	0.485	0.312	5.85001e-21	endodermis-like	Torin2	Acyl-CoA-binding protein (AHRD V3.3 *** A0A2G2XLT1_CAPBA)
Solyc01g100970	1.35046e-06	0.650903	0.848	0.681	0.0431635	procambium	Torin2	Peptidase C15 (AHRD V3.3 *** A0A200R1U9_9MAGN)
Solyc08g066840	2.48046e-09	0.351623	0.251	0.18	7.92804e-05	xylem	ACC	tonoplast intrinsic protein 4.1
Solyc07g056160	3.48687e-09	0.349414	0.287	0.213	0.000111447	xylem	ACC	CYP724B2 mRNA for cytochrome P450
Solyc01g099980	1.43046e-11	-0.649652	0.313	0.403	4.57202e-07	endodermis-like	Torin2	Enolase (DUF1399) (AHRD V3.3 *-* F4I3L9_ARATH)
Solyc10g008110	1.01413e-17	0.349373	0.354	0.28	3.24136e-13	phloem	ACC	Acyl-coenzyme A oxidase (AHRD V3.3 *** A0A1U8EF39_CAPAN)
Solyc11g066830	7.34573e-25	0.347819	0.277	0.226	2.34784e-20	epidermis	ACC	Zinc finger transcription factor 68
Solyc10g080130	1.40901e-10	0.347536	0.364	0.275	4.50347e-06	xylem	ACC	Exosome complex component RRP43 (AHRD V3.3 *** A0A2U1QHR4_ARTAN)
Solyc02g065170	3.55842e-10	0.347153	0.269	0.192	1.13734e-05	xylem	ACC	L-ascorbate oxidase-like protein (AHRD V3.3 *** A0A2G3D2Z5_CAPCH)
Solyc01g008080	1.78602e-13	0.346552	0.456	0.35	5.70848e-09	xylem	ACC	40S ribosomal protein S27 (AHRD V3.3 *** S8E0G1_9LAMI)
Solyc03g114790	3.43671e-18	0.344466	0.431	0.354	1.09844e-13	phloem	ACC	Isoaspartyl peptidase/L-asparaginase (AHRD V3.3 *** A0A2G2WQU4_CAPBA)
Solyc06g076040	4.37625e-20	0.343033	0.285	0.242	1.39874e-15	epidermis	ACC	RING-type E3 ubiquitin transferase (AHRD V3.3 *** A0A2G2WNK7_CAPBA)
Solyc01g105880	9.91984e-12	-0.517346	0.2	0.273	3.17058e-07	xylem	Torin2	Monoterpenoid synthase 2
Solyc01g008080	3.93931e-13	0.341904	0.343	0.283	1.25908e-08	phloem	ACC	40S ribosomal protein S27 (AHRD V3.3 *** S8E0G1_9LAMI)
Solyc04g005680	1.54238e-07	0.34065	0.266	0.203	0.00492975	xylem	ACC	40S ribosomal protein S9 (AHRD V3.11 *-* tr|A0A2G3CFV4|A0A2G3CFV4_CAPCH)
Solyc04g081730	9.56218e-12	-0.393243	0.288	0.328	3.05626e-07	phloem	Torin2	DNA ligase (AHRD V3.3 -** AT1G75860.1)
Solyc10g006170	6.16542e-12	0.340446	0.274	0.189	1.97059e-07	xylem	ACC	Cell differentiation protein RCD1-like protein (AHRD V3.3 *** A0A2G3CUT5_CAPCH),Pfam:PF04078
Solyc05g014760	3.45282e-15	0.339683	0.621	0.518	1.10359e-10	xylem	ACC	Cyclin-dependent kinase G-2 (AHRD V3.3 *** A0A2G3B8V1_CAPCH)
Solyc11g044470	9.2277e-12	-0.414144	0.335	0.408	2.94936e-07	xylem	Torin2	RNA-binding (RRM/RBD/RNP motifs) family protein (AHRD V3.3 *** Q67YS0_ARATH)
Solyc10g078620	8.97254e-12	0.342718	0.315	0.23	2.8678e-07	xylem	Torin2	40S ribosomal protein S5 (AHRD V3.3 *** A0A1U8EKR1_CAPAN)
Solyc01g111170	3.37566e-25	0.611378	0.472	0.293	1.07893e-20	endodermis-like	Torin2	cyclophilin
Solyc02g032200	1.9327e-10	0.339591	0.359	0.273	6.17728e-06	xylem	ACC	Disease resistance protein (TIR-NBS-LRR class) (AHRD V3.3 *-* A0A2K3P0U8_TRIPR)
Solyc07g032180	8.38577e-18	0.338035	0.328	0.254	2.68026e-13	phloem	ACC	1-acylglycerol-3-phosphate O-acyltransferase (AHRD V3.3 *** A0A2G2YMS0_CAPAN)
Solyc01g006900	1.83661e-18	0.60147	0.345	0.208	5.87018e-14	endodermis-like	Torin2	MD-2-related lipid recognition domain-containing protein / ML domain-containing protein (AHRD V3.3 *** A0A2U1NF61_ARTAN)
Solyc02g085420	7.00638e-60	0.336951	0.646	0.583	2.23938e-55	epidermis	ACC	U1 small nuclear ribonucleoprotein 70 kDa (AHRD V3.3 *-* A0A2G3AAH2_CAPAN)
Solyc01g008850	2.62062e-25	0.335477	0.336	0.284	8.37601e-21	epidermis	ACC	Non-specific serine/threonine protein kinase (AHRD V3.11 *** tr|A0A2G2XP60|A0A2G2XP60_CAPBA)
Solyc09g098510	1.43834e-35	0.591482	0.8	0.621	4.59722e-31	endodermis-like	Torin2	extensin-2-like (AHRD V3.11 *-* tr|A0A1U8G7P3|A0A1U8G7P3_CAPAN)
Solyc11g066830	6.9923e-13	0.335076	0.263	0.205	2.23488e-08	phloem	ACC	Zinc finger transcription factor 68
Solyc05g010425	0	1.22937	0.751	0.415	0	cortex	Torin2	S-adenosylmethionine decarboxylase (AHRD V3.3 *-* Q6KC47_PRUPE)
Solyc11g030550	6.02898e-13	0.334833	0.304	0.211	1.92698e-08	xylem	ACC	Cyclin (AHRD V3.3 *-* A0A200PQW1_9MAGN)
Solyc01g099830	6.83705e-12	0.302085	0.269	0.187	2.18526e-07	xylem	Torin2	60S ribosomal protein L22 (AHRD V3.3 *** A0A1Y1HUA2_KLENI)
Solyc01g103540	4.98528e-11	0.333787	0.357	0.268	1.5934e-06	xylem	ACC	Evolutionarily conserved C-terminal region 2 (AHRD V3.3 *-* F4JDC2_ARATH)
Solyc03g111770	8.63159e-07	0.332236	0.298	0.239	0.0275883	xylem	ACC	Alpha/beta-Hydrolases superfamily protein (AHRD V3.3 *** Q9SB70_ARATH)
Solyc11g020190	5.65934e-11	0.331819	0.38	0.293	1.80884e-06	xylem	ACC	Nuclear pore complex protein NUP88 (AHRD V3.3 *** A0A2G2YE72_CAPAN)
Solyc01g102290	3.36817e-16	0.589319	0.311	0.19	1.07653e-11	endodermis-like	Torin2	Low temperature and salt responsive protein (AHRD V3.3 *** Q8H9B8_SOLTU)
Solyc01g096880	3.48221e-17	0.584035	0.258	0.141	1.11298e-12	endodermis-like	Torin2	Major facilitator superfamily protein (AHRD V3.3 *** A0A1P8AZ04_ARATH)
Solyc12g088720	1.02375e-12	0.329097	0.501	0.399	3.27212e-08	xylem	ACC	Polyadenylate-binding protein (AHRD V3.3 *** A0A2G3B416_CAPCH)
Solyc06g053660	5.51593e-12	-0.382242	0.235	0.29	1.763e-07	cortex	Torin2	HR-like lesion-inducing protein (AHRD V3.3 *** A0A2K3PBG2_TRIPR)
Solyc06g083470	5.40143e-12	0.404031	0.348	0.261	1.72641e-07	xylem	Torin2	NAD(P)-binding Rossmann-fold superfamily protein (AHRD V3.11 *** tr|F4IKL5|F4IKL5_ARATH)
Solyc01g150156	2.93024e-24	0.327065	0.322	0.269	9.36565e-20	epidermis	ACC	nuclear pore complex protein NUP98A-like isoform X5 (AHRD V3.3 *-* XP_019068100.2)
Solyc04g054910	1.69879e-10	0.326741	0.315	0.23	5.42966e-06	xylem	ACC	Ethylene-responsive transcription factor (AHRD V3.3 *-* A0A2G2ZQC4_CAPAN)
Solyc12g044330	2.17063e-33	0.582376	0.737	0.543	6.93778e-29	endodermis-like	Torin2	tonoplast intrinsic protein 2.1
Solyc09g075760	9.58511e-23	0.324761	0.481	0.391	3.06359e-18	phloem	ACC	cyclinT1_3
Solyc10g081730	4.98265e-23	0.576181	0.508	0.338	1.59255e-18	endodermis-like	Torin2	Protein WVD2-like 1 (AHRD V3.3 *** A0A2G3AVM2_CAPCH)
Solyc04g076810	6.52231e-28	0.324473	0.346	0.288	2.08466e-23	epidermis	ACC	Non-specific serine/threonine protein kinase (AHRD V3.3 *** A0A2G3CPB2_CAPCH)
Solyc06g074490	5.45687e-23	0.575505	0.474	0.299	1.74412e-18	endodermis-like	Torin2	Unknown protein
Solyc12g044720	4.78083e-12	0.324435	0.288	0.231	1.52805e-07	phloem	ACC	60S ribosomal protein L28 (AHRD V3.3 *** B3TLS3_ELAGV)
Solyc02g036350	4.38179e-226	1.20375	0.585	0.276	1.40051e-221	cortex	Torin2	1-aminocyclopropane-1-carboxylate oxidase EF501822
Solyc10g055630	3.75439e-12	0.258608	0.66	0.567	1.19998e-07	xylem	Torin2	plasma membrane intrinsic protein 2.9
Solyc02g081190	1.76893e-30	0.573957	0.696	0.495	5.65385e-26	endodermis-like	Torin2	1-aminocyclopropane-1-carboxylate oxidase 2 (AHRD V3.11 *** tr|Q7Y257|Q7Y257_BETPN)
Solyc08g077710	1.05949e-09	0.32219	0.283	0.206	3.38633e-05	xylem	ACC	60S ribosomal protein l37a-like (AHRD V3.3 *** A0A2K3N190_TRIPR)
Solyc04g080540	3.44992e-14	0.322075	0.415	0.306	1.10266e-09	xylem	ACC	DNA polymerase epsilon catalytic subunit A (AHRD V3.3 *** AT1G19530.2)
Solyc06g061230	4.5918e-17	0.321588	0.724	0.63	1.46763e-12	xylem	ACC	metallocarboxypeptidase inhibitor precursor (AHRD V3.3 -** NP_001275375.1)
Solyc09g082860	1.14654e-15	0.320695	0.267	0.23	3.66457e-11	epidermis	ACC	ATP sulfurylase (AHRD V3.3 *** Q8SAG1_SOYBN)
Solyc02g085420	1.38863e-12	0.320658	0.647	0.618	4.43835e-08	cortex	ACC	U1 small nuclear ribonucleoprotein 70 kDa (AHRD V3.3 *-* A0A2G3AAH2_CAPAN)
Solyc03g031890	4.0034e-16	0.318452	0.267	0.2	1.27957e-11	phloem	ACC	Cold induced protein-like (AHRD V3.3 *-* Q94JH8_ORYSJ)
Solyc06g073960	2.57491e-12	-0.35259	0.216	0.272	8.22993e-08	cortex	Torin2	Serine/threonine-protein phosphatase (AHRD V3.3 *** I6WZC5_SOLTU)
Solyc04g016130	2.45833e-12	-0.388956	0.201	0.257	7.85731e-08	cortex	Torin2	F-box/LRR plant protein (AHRD V3.3 *** G7J3V2_MEDTR)
Solyc04g071900	2.71569e-14	0.318433	0.263	0.227	8.67988e-10	epidermis	ACC	Peroxidase (AHRD V3.11 *** tr|K4BTH7|K4BTH7_SOLLC)
Solyc11g044230	8.00714e-20	0.570337	0.468	0.314	2.55924e-15	endodermis-like	Torin2	Costars family protein (AHRD V3.3 *-* A0A1U8F9R1_CAPAN)
Solyc06g073430	2.24881e-12	0.295972	0.457	0.357	7.18765e-08	xylem	Torin2	40S ribosomal protein S29-like (AHRD V3.3 *** A0A2I4F7M1_9ROSI)
Solyc08g006890	9.37467e-08	-0.496291	0.89	0.963	0.00299633	procambium	Torin2	Tubulin alpha chain (AHRD V3.3 *** A0A1U8GD16_CAPAN)
Solyc01g079250	4.28927e-09	0.315765	0.28	0.205	0.000137094	xylem	ACC	RNA helicase DEAH-box2
Solyc01g006160	2.01665e-12	0.348121	0.307	0.221	6.44562e-08	xylem	Torin2	60S acidic ribosomal protein P1 (AHRD V3.3 *** A0A2G2W8Q0_CAPBA),Pfam:PF00428
Solyc01g087320	1.85395e-12	-0.40372	0.225	0.281	5.92561e-08	cortex	Torin2	Zinc finger, FYVE/PHD-type (AHRD V3.3 *-* A0A2U1NX02_ARTAN)
Solyc09g082550	3.40886e-08	0.570118	0.26	0.184	0.00108954	endodermis-like	Torin2	Sulfate transporter (AHRD V3.3 *** Q70BL1_BRAOL)
Solyc01g101060	8.41273e-22	0.565207	0.424	0.259	2.68888e-17	endodermis-like	Torin2	S-adenosyl-L-methionine synthetase
Solyc10g084310	4.48249e-08	0.312459	0.316	0.247	0.00143269	xylem	ACC	Ribosomal protein S23 (AHRD V3.3 *** A8IJQ4_CHLRE)
Solyc09g066430	1.64331e-12	0.353253	0.294	0.208	5.25235e-08	xylem	Torin2	Ribosomal protein L14 (AHRD V3.3 *** A0A200PVX1_9MAGN)
Solyc01g104560	1.15699e-14	0.311123	0.321	0.254	3.69798e-10	phloem	ACC	protein-protein interaction regulator family protein (AHRD V3.3 *** AT1G15200.1)
Solyc08g007140	8.86551e-08	0.310251	0.252	0.188	0.00283359	xylem	ACC	60S ribosomal protein L37a (AHRD V3.3 *** A0A2G3AM54_CAPAN)
Solyc01g007860	1.52195e-12	0.332894	0.295	0.208	4.86445e-08	xylem	Torin2	Ubiquitin-conjugating enzyme variant (AHRD V3.3 *** C8CP48_CITSI)
Solyc01g104950	1.38592e-20	0.308934	0.614	0.545	4.42967e-16	phloem	ACC	Beta-D-xylosidase 4 (AHRD V3.11 *** tr|A0A2G2Y364|A0A2G2Y364_CAPAN)
Solyc10g086560	7.36346e-09	0.308606	0.32	0.246	0.000235351	xylem	ACC	Protein FAR-RED-ELONGATED HYPOCOTYL 1-LIKE (AHRD V3.3 --* FHL_ARATH)
Solyc01g080330	8.11304e-16	0.555711	0.251	0.14	2.59309e-11	endodermis-like	Torin2	Bax inhibitor 1-related (AHRD V3.11 *-* tr|A0A200RBK8|A0A200RBK8_9MAGN)
Solyc02g080200	8.53256e-10	0.308212	0.401	0.348	2.72718e-05	phloem	ACC	Pectinesterase (AHRD V3.11 *** tr|A0A2G2VBJ7|A0A2G2VBJ7_CAPBA)
Solyc02g082000	1.35833e-12	0.290768	0.527	0.428	4.34149e-08	xylem	Torin2	40S ribosomal protein S15 (AHRD V3.3 *** A0A2G3D6Q0_CAPCH)
Solyc07g045440	1.48326e-179	1.17823	0.429	0.167	4.74079e-175	cortex	Torin2	Fasciclin-like arabinogalactan protein 2 (AHRD V3.3 *** A0A2G3BYC2_CAPCH)
Solyc05g053810	1.33104e-12	0.307512	0.48	0.38	4.25428e-08	xylem	Torin2	Serine hydroxymethyltransferase (AHRD V3.3 *** A0A2G3CI35_CAPCH)
Solyc02g070340	5.17379e-13	0.306412	0.266	0.207	1.65365e-08	phloem	ACC	40S ribosomal protein S4 (AHRD V3.3 *** A0A2G2WHB8_CAPBA)
Solyc09g150143	1.20402e-12	-0.356079	0.234	0.291	3.84829e-08	cortex	Torin2	Unknown protein
Solyc04g056280	1.07122e-12	-0.413346	0.245	0.301	3.42384e-08	cortex	Torin2	cyclin dependent kinase C
Solyc01g106280	1.03226e-12	-0.448424	0.395	0.465	3.29929e-08	xylem	Torin2	PSTVd RNA-biding protein
Solyc01g099830	6.90613e-09	0.305096	0.257	0.187	0.000220734	xylem	ACC	60S ribosomal protein L22 (AHRD V3.3 *** A0A1Y1HUA2_KLENI)
Solyc07g064130	1.85964e-19	0.555362	0.427	0.276	5.94377e-15	endodermis-like	Torin2	Polyubiquitin (AHRD V3.3 *** F1SY21_MESCR)
Solyc09g082520	2.62575e-10	0.305071	0.255	0.18	8.39242e-06	xylem	ACC	40S ribosomal protein S3a (AHRD V3.3 *-* A0A2G2W0A0_CAPBA)
Solyc11g007690	1.01124e-12	-0.418932	0.281	0.326	3.23213e-08	phloem	Torin2	Pyruvate kinase (AHRD V3.3 *** A0A2G2Y675_CAPAN)
Solyc07g065840	6.06511e-07	0.304374	0.602	0.553	0.0193853	endodermis-like	ACC	molecular chaperone Hsp90-2
Solyc01g006900	9.45614e-13	0.372342	0.359	0.265	3.02237e-08	xylem	Torin2	MD-2-related lipid recognition domain-containing protein / ML domain-containing protein (AHRD V3.3 *** A0A2U1NF61_ARTAN)
Solyc04g017690	1.52835e-20	0.304001	0.546	0.469	4.88493e-16	phloem	ACC	Protein EARLY RESPONSIVE TO DEHYDRATION 15 (AHRD V3.3 *** A0A1U8FFS2_CAPAN)
Solyc02g070340	1.54776e-12	0.303762	0.363	0.266	4.94695e-08	xylem	ACC	40S ribosomal protein S4 (AHRD V3.3 *** A0A2G2WHB8_CAPBA)
Solyc12g088910	2.26974e-18	0.303629	0.297	0.255	7.25454e-14	epidermis	ACC	P-loop containing nucleoside triphosphate hydrolases superfamily protein (AHRD V3.11 *** tr|A0A1P8B1U2|A0A1P8B1U2_ARATH)
Solyc07g005300	6.50967e-16	0.553884	0.25	0.138	2.08062e-11	endodermis-like	Torin2	Unknown protein
Solyc04g005680	6.24797e-13	0.349035	0.29	0.203	1.99698e-08	xylem	Torin2	40S ribosomal protein S9 (AHRD V3.11 *-* tr|A0A2G3CFV4|A0A2G3CFV4_CAPCH)
Solyc05g005080	1.34934e-37	0.303335	0.607	0.564	4.31275e-33	epidermis	ACC	Endoglucanase (AHRD V3.3 *** A0A2G2V2B4_CAPBA)
Solyc02g086880	1.5943e-30	0.301041	0.596	0.554	5.0957e-26	epidermis	ACC	formate dehydrogenase
Solyc09g082060	1.20328e-11	0.300549	0.337	0.28	3.84594e-07	phloem	ACC	Cysteine synthase (AHRD V3.3 *** A0A1U8GCP9_CAPAN)
Solyc06g009140	0	1.16407	0.928	0.639	0	cortex	Torin2	Late embryogenesis abundant protein Lea5 (AHRD V3.3 *** A0A1J3JXG8_NOCCA)
Solyc01g103590	5.29686e-13	-0.416195	0.289	0.344	1.69298e-08	cortex	Torin2	Lactoylglutathione lyase / glyoxalase (AHRD V3.3 *** A0A1Y1HY85_KLENI)
Solyc03g083530	1.75481e-08	0.299856	0.386	0.309	0.000560872	xylem	ACC	40S ribosomal protein S13 (AHRD V3.3 *** A0A2I0WN36_9ASPA)
Solyc11g066770	6.66949e-14	0.299622	0.286	0.251	2.1317e-09	epidermis	ACC	AP-2 complex subunit alpha (AHRD V3.3 *** A0A2G2VQ36_CAPBA)
Solyc03g117760	4.93981e-13	-0.264192	0.263	0.295	1.57886e-08	epidermis	Torin2	Unknown protein
Solyc03g083530	2.42557e-09	0.299319	0.303	0.254	7.75262e-05	phloem	ACC	40S ribosomal protein S13 (AHRD V3.3 *** A0A2I0WN36_9ASPA)
Solyc10g086560	1.97477e-10	0.298961	0.266	0.214	6.31177e-06	phloem	ACC	Protein FAR-RED-ELONGATED HYPOCOTYL 1-LIKE (AHRD V3.3 --* FHL_ARATH)
Solyc01g106080	1.7736e-17	0.548877	0.417	0.276	5.66878e-13	endodermis-like	Torin2	Methylmalonate-semialdehyde dehydrogenase (AHRD V3.3 *** A0A200PUD7_9MAGN)
Solyc02g090850	4.42804e-13	-0.483774	0.25	0.333	1.41529e-08	xylem	Torin2	CLK4-associating serine/arginine-rich protein (AHRD V3.3 *** A8MS51_ARATH)
Solyc08g074760	4.37383e-13	-0.48661	0.205	0.291	1.39796e-08	xylem	Torin2	Receptor-like protein kinase (AHRD V3.3 *** A0A0K9Q349_ZOSMR)
Solyc11g150146	4.30023e-13	0.370727	0.281	0.194	1.37444e-08	xylem	Torin2	Elongation factor 1-alpha (AHRD V3.3 *** A0A1U8EL12_CAPAN)
Solyc01g010750	4.23432e-13	0.324438	0.468	0.368	1.35337e-08	xylem	Torin2	Ricin B lectin domain (AHRD V3.3 *-* A0A200Q0G6_9MAGN)
Solyc01g104700	4.20528e-13	0.415043	0.323	0.232	1.34409e-08	xylem	Torin2	Ran protein/TC4 protein ran2b
Solyc03g113730	3.13923e-24	0.54558	0.584	0.402	1.00336e-19	endodermis-like	Torin2	B12D protein (AHRD V3.3 *** Q9XHD5_IPOBA)
Solyc05g012160	3.37394e-19	0.53376	0.452	0.294	1.07838e-14	endodermis-like	Torin2	Protein SPIRAL1-like 2 (AHRD V3.3 *** A0A2G2YD05_CAPAN)
Solyc01g104560	4.04666e-13	-0.7095	0.165	0.264	1.29339e-08	endodermis-like	Torin2	protein-protein interaction regulator family protein (AHRD V3.3 *** AT1G15200.1)
Solyc01g106080	4.14988e-10	0.297281	0.328	0.245	1.32638e-05	xylem	ACC	Methylmalonate-semialdehyde dehydrogenase (AHRD V3.3 *** A0A200PUD7_9MAGN)
Solyc04g081870	1.10286e-18	0.29727	0.474	0.443	3.52498e-14	epidermis	ACC	Expansin (AHRD V3.11 *** tr|K4BVR6|K4BVR6_SOLLC)
Solyc07g065840	7.0727e-09	0.295317	0.631	0.618	0.000226058	cortex	ACC	molecular chaperone Hsp90-2
Solyc09g009020	3.21755e-13	0.352305	0.381	0.286	1.02839e-08	xylem	Torin2	enolase
Solyc01g105720	3.16126e-13	-0.51302	0.211	0.291	1.0104e-08	xylem	Torin2	hypothetical protein (AHRD V3.3 *** AT1G58120.1)
Solyc01g079180	3.15521e-13	0.426241	0.265	0.179	1.00847e-08	xylem	Torin2	Pectinesterase (AHRD V3.3 *** A0A2G2XQP7_CAPBA)
Solyc04g056280	3.14522e-13	-0.26338	0.242	0.273	1.00528e-08	epidermis	Torin2	cyclin dependent kinase C
Solyc01g005820	5.6241e-16	0.294449	0.372	0.299	1.79758e-11	phloem	ACC	Serine/arginine-rich-splicing factor SCL30A (AHRD V3.3 *** A0A0M9UMR8_NICAT)
Solyc01g086920	3.48973e-226	1.15047	0.609	0.297	1.11539e-221	cortex	Torin2	Leucine-rich repeat receptor-like protein (AHRD V3.3 *** H6V789_MALDO)
Solyc05g046390	2.84158e-13	0.353011	0.313	0.221	9.08226e-09	xylem	Torin2	neuronal acetylcholine receptor subunit alpha-5 (AHRD V3.3 *** AT2G31490.1)
Solyc03g083530	2.80031e-13	0.32261	0.408	0.309	8.95036e-09	xylem	Torin2	40S ribosomal protein S13 (AHRD V3.3 *** A0A2I0WN36_9ASPA)
Solyc05g005840	2.75992e-13	-0.344637	0.348	0.403	8.82126e-09	cortex	Torin2	WAT1-related protein (AHRD V3.11 *** tr|K4BWB1|K4BWB1_SOLLC)
Solyc01g108500	3.11115e-22	0.29432	0.376	0.327	9.94387e-18	epidermis	ACC	RNA-binding protein (AHRD V3.3 *** A0A2K3PBB6_TRIPR)
Solyc08g074240	7.15631e-09	0.293252	0.275	0.203	0.00022873	xylem	ACC	40S ribosomal protein S6 (AHRD V3.3 *** Q2VCJ5_SOLTU)
Solyc09g075760	2.13185e-13	-0.365103	0.349	0.391	6.81381e-09	phloem	Torin2	cyclinT1_3
Solyc12g094620	0	1.14049	0.999	0.981	0	cortex	Torin2	catalase
Solyc09g075760	1.33375e-29	0.292991	0.552	0.507	4.26293e-25	epidermis	ACC	cyclinT1_3
Solyc01g094950	1.97511e-13	0.307728	0.532	0.428	6.31284e-09	xylem	Torin2	Protein BPS1, chloroplastic (AHRD V3.3 *** A0A2G2YY51_CAPAN)
Solyc05g009360	1.9445e-13	-0.257642	0.359	0.388	6.215e-09	epidermis	Torin2	translocase subunit seca (AHRD V3.3 *** AT1G13390.2)
Solyc04g081490	1.94402e-13	0.301919	0.547	0.445	6.21348e-09	xylem	Torin2	beta-tubulin
Solyc12g042080	2.95416e-07	0.292934	0.287	0.221	0.0094421	xylem	ACC	40S ribosomal protein S11 (AHRD V3.3 *** A0A2G2YII0_CAPAN)
Solyc03g097900	2.71227e-07	0.292654	0.314	0.246	0.00866894	xylem	ACC	40S ribosomal protein S3a (AHRD V3.3 *** A0A2G2V880_CAPBA)
Solyc07g032180	9.50461e-20	0.29175	0.334	0.288	3.03786e-15	epidermis	ACC	1-acylglycerol-3-phosphate O-acyltransferase (AHRD V3.3 *** A0A2G2YMS0_CAPAN)
Solyc12g011023	1.86716e-13	0.443415	0.26	0.177	5.9678e-09	xylem	Torin2	Xyloglucan endotransglucosylase/hydrolase (AHRD V3.3 *** Q6RHX7_SOLLC)
Solyc10g080130	1.80699e-13	0.346607	0.309	0.249	5.77551e-09	phloem	Torin2	Exosome complex component RRP43 (AHRD V3.3 *** A0A2U1QHR4_ARTAN)
Solyc10g050160	1.88632e-08	0.291738	0.372	0.294	0.000602905	xylem	ACC	Caffeoyl CoA O-methyltransferase (AHRD V3.3 *** A0A2U1N686_ARTAN)
Solyc02g066940	6.32368e-14	0.290686	0.431	0.364	2.02117e-09	phloem	ACC	Protein RIK (AHRD V3.11 *** tr|A0A2G3D3D0|A0A2G3D3D0_CAPCH)
Solyc03g096840	1.68699e-13	0.301576	0.569	0.463	5.39195e-09	xylem	Torin2	hypothetical protein Chr5:5643143-5647702 REVERSE LENGTH 116 201606 (AHRD V3.11 *** AT5G17165.1)
Solyc06g053660	4.61825e-13	0.290583	0.32	0.257	1.47609e-08	phloem	ACC	HR-like lesion-inducing protein (AHRD V3.3 *** A0A2K3PBG2_TRIPR)
Solyc01g086960	1.03093e-12	0.527255	0.269	0.168	3.29506e-08	endodermis-like	Torin2	Zinc finger A20 and AN1 domain stress-associated protein (AHRD V3.3 *** A0A2K3LXD0_TRIPR)
Solyc12g096220	3.66758e-08	0.290543	0.352	0.279	0.00117223	xylem	ACC	Rop guanine nucleotide exchange factor 14 (AHRD V3.3 *** A0A2G2VI54_CAPBA)
Solyc10g079070	1.52709e-13	-0.538693	0.313	0.425	4.88089e-09	endodermis-like	Torin2	bHLH transcription factor 065
Solyc01g109500	1.51871e-13	0.346859	0.475	0.378	4.85411e-09	xylem	Torin2	BURP domain-containing protein (AHRD V3.3 *-* A0A1Q3C0F5_CEPFO)
Solyc01g108400	1.49255e-13	0.348381	0.429	0.331	4.7705e-09	xylem	Torin2	CDPK-related protein kinase (AHRD V3.3 *** A0A2G3AU42_CAPCH)
Solyc03g112050	1.47716e-13	-0.371808	0.589	0.656	4.72131e-09	endodermis-like	Torin2	Serine/threonine-protein kinase AFC1 (AHRD V3.3 *** A0A1U8FX08_CAPAN)
Solyc01g099900	1.77392e-11	0.290415	0.305	0.248	5.66982e-07	phloem	ACC	60S ribosomal protein L18, putative, expressed (AHRD V3.3 *** Q10LN7_ORYSJ)
Solyc05g007120	1.15166e-15	0.289216	0.266	0.227	3.68092e-11	epidermis	ACC	Leucine-rich repeat protein kinase family protein (AHRD V3.3 *** A0A2U1LJE3_ARTAN)
Solyc05g053670	4.27247e-08	0.288379	0.276	0.21	0.00136557	xylem	ACC	60S ribosomal protein L13a (AHRD V3.3 *** B6SJA0_MAIZE)
Solyc04g081490	6.67148e-24	0.526161	0.601	0.42	2.13234e-19	endodermis-like	Torin2	beta-tubulin
Solyc08g062920	1.2565e-13	0.388354	0.25	0.166	4.01603e-09	xylem	Torin2	elongation factor 2
Solyc06g059990	1.23885e-13	0.430923	0.515	0.454	3.95962e-09	phloem	Torin2	Alkyl transferase (AHRD V3.11 *** tr|K7W9N9|K7W9N9_SOLLC)
Solyc10g039290	1.49353e-10	0.288355	0.726	0.668	4.77363e-06	xylem	ACC	Major facilitator superfamily protein (AHRD V3.3 *** A0A1P8AT47_ARATH)
Solyc01g005820	1.17652e-13	-0.357194	0.216	0.278	3.76039e-09	cortex	Torin2	Serine/arginine-rich-splicing factor SCL30A (AHRD V3.3 *** A0A0M9UMR8_NICAT)
Solyc05g052890	2.03298e-14	0.287901	0.268	0.232	6.49781e-10	epidermis	ACC	Plant/protein (AHRD V3.3 *** Q84WZ5_ARATH)
Solyc01g108030	1.10341e-13	-0.461447	0.216	0.273	3.52672e-09	cortex	Torin2	Methylcrotonoyl-CoA carboxylase beta chain, mitochondrial (AHRD V3.11 *** tr|A0A1U8DZI7|A0A1U8DZI7_CAPAN)
Solyc10g080500	1.10213e-13	0.274255	0.585	0.48	3.52262e-09	xylem	Torin2	Actin (AHRD V3.3 *** A0A2G2VVS8_CAPBA)
Solyc09g098540	1.01073e-13	0.297857	0.542	0.429	3.23049e-09	xylem	Torin2	Chitinase-like protein (AHRD V3.3 *** Q6JX03_GOSHI)
Solyc01g086970	3.32901e-08	0.286009	0.293	0.221	0.00106402	xylem	ACC	Zinc finger A20 and AN1 domain-containing stress-associated protein 8 (AHRD V3.11 *** tr|A0A2G2XRT9|A0A2G2XRT9_CAPBA)
Solyc06g007510	1.95629e-42	0.284401	0.665	0.623	6.2527e-38	epidermis	ACC	Ubiquitin-conjugating enzyme (AHRD V3.3 *** A0A200PUP4_9MAGN)
Solyc06g007510	6.35344e-13	0.283209	0.79	0.716	2.03068e-08	xylem	ACC	Ubiquitin-conjugating enzyme (AHRD V3.3 *** A0A200PUP4_9MAGN)
Solyc09g092520	5.12837e-08	0.28313	0.279	0.211	0.00163913	xylem	ACC	xyloglucan endotransglycosylase
Solyc01g105880	9.50597e-45	0.282908	0.683	0.635	3.0383e-40	epidermis	ACC	Monoterpenoid synthase 2
Solyc01g066840	8.80166e-14	0.404914	0.294	0.207	2.81319e-09	xylem	Torin2	40S ribosomal protein S21 (AHRD V3.3 *** A0A1U8E7W4_CAPAN)
Solyc10g081460	8.23788e-14	-0.450207	0.318	0.401	2.63299e-09	xylem	Torin2	Cationic amino acid transporter 2 (AHRD V3.3 *** A0A2R3U877_CAMSI)
Solyc06g075590	1.79389e-07	0.281136	0.364	0.292	0.00573362	xylem	ACC	NOT2/NOT3/NOT5-like protein (AHRD V3.3 *** A0A2U1KP40_ARTAN)
Solyc11g069097	7.82225e-14	0.381968	0.286	0.198	2.50015e-09	xylem	Torin2	Elongation factor 1-alpha (AHRD V3.11 *** tr|A0A1U8EL12|A0A1U8EL12_CAPAN)
Solyc01g112100	7.66504e-14	-0.472321	0.529	0.605	2.4499e-09	endodermis-like	Torin2	Flavin-containing monooxygenase (AHRD V3.3 *** A0A2G3BW83_CAPCH)
Solyc11g042930	7.29438e-14	0.333462	0.396	0.297	2.33143e-09	xylem	Torin2	SKP1-like protein (AHRD V3.3 *** O82463_NICCL)
Solyc06g073450	7.16478e-14	-0.283086	0.599	0.629	2.29001e-09	cortex	Torin2	hypothetical protein (DUF1685) (AHRD V3.3 *** AT1G05870.9)
Solyc01g099770	8.69623e-54	0.524926	0.951	0.844	2.77949e-49	endodermis-like	Torin2	meloidogyne-induced giant cell protein DB141
Solyc04g054810	1.38585e-231	1.11788	0.662	0.367	4.42946e-227	cortex	Torin2	Pollen Ole e 1 allergen/extensin (AHRD V3.3 *** A0A200QVY0_9MAGN),Pfam:PF01190
Solyc04g015560	7.62491e-08	0.280829	0.262	0.195	0.00243707	xylem	ACC	Glycosyl hydrolase family protein (AHRD V3.3 *** A0A2U1QCD6_ARTAN)
Solyc02g092790	2.40129e-23	0.518803	0.632	0.455	7.675e-19	endodermis-like	Torin2	Arabinogalactan (AHRD V3.11 *-* tr|Q43719|Q43719_SOLLC)
Solyc11g012325	1.08296e-09	-0.730845	0.793	0.894	3.46134e-05	procambium	Torin2	Unknown protein
Solyc03g098050	1.90154e-09	0.280172	0.292	0.243	6.07769e-05	phloem	ACC	Calmodulin 6
Solyc03g115360	3.41336e-09	0.278623	0.39	0.307	0.000109098	xylem	ACC	40S ribosomal protein S19 (AHRD V3.3 *** A0A1U8G3N2_CAPAN)
Solyc04g017690	4.64498e-11	0.278597	0.641	0.553	1.48463e-06	xylem	ACC	Protein EARLY RESPONSIVE TO DEHYDRATION 15 (AHRD V3.3 *** A0A1U8FFS2_CAPAN)
Solyc05g014030	5.95315e-14	-0.326219	0.384	0.446	1.90275e-09	cortex	Torin2	Regulator of chromosome condensation (RCC1) family protein (AHRD V3.3 *** Q9LU80_ARATH)
Solyc06g076630	2.09847e-10	0.278214	0.526	0.438	6.70714e-06	xylem	ACC	Peroxidase (AHRD V3.3 *** K4CA23_SOLLC)
Solyc12g009470	6.53422e-08	0.277623	0.371	0.3	0.00208847	xylem	ACC	yellow-green-2
Solyc02g091470	3.29617e-08	0.277541	0.284	0.212	0.00105352	xylem	ACC	Protein kinase superfamily protein (AHRD V3.3 *** A0A2U1NMG2_ARTAN)
Solyc05g052510	5.51762e-14	-0.423304	0.222	0.281	1.76354e-09	cortex	Torin2	Clathrin heavy chain (AHRD V3.3 *** A0A2G2WTL3_CAPBA)
Solyc12g008560	5.46258e-14	0.388127	0.32	0.224	1.74595e-09	xylem	Torin2	Unknown protein
Solyc10g009150	0	1.10108	0.989	0.889	0	cortex	Torin2	Organ specific protein (AHRD V3.3 *-* A0A2U1PW62_ARTAN)
Solyc01g067740	5.32591e-14	0.295122	0.571	0.475	1.70227e-09	xylem	Torin2	Superoxide dismutase [Cu-Zn] 1
Solyc03g112050	3.59713e-13	0.275681	0.703	0.682	1.14971e-08	cortex	ACC	Serine/threonine-protein kinase AFC1 (AHRD V3.3 *** A0A1U8FX08_CAPAN)
Solyc04g078070	5.09575e-14	0.387867	0.401	0.304	1.6287e-09	xylem	Torin2	4F5 domain-containing protein/zf-met2 domain-containing protein (AHRD V3.11 *** tr|A0A1Q3BD42|A0A1Q3BD42_CEPFO)
Solyc05g016060	4.10944e-13	0.511833	0.279	0.172	1.31346e-08	endodermis-like	Torin2	cysteine-rich and transmembrane domain-containing protein WIH1 (AHRD V3.11 *-* XP_004239248.1)
Solyc11g066950	2.52963e-22	0.51179	0.657	0.491	8.0852e-18	endodermis-like	Torin2	Stress responsive A/B barrel domain-containing protein (AHRD V3.3 *** A0A2K3N653_TRIPR)
Solyc10g039290	2.64482e-08	0.274896	0.657	0.631	0.000845336	phloem	ACC	Major facilitator superfamily protein (AHRD V3.3 *** A0A1P8AT47_ARATH)
Solyc02g077420	4.66372e-14	0.497466	0.276	0.187	1.49062e-09	xylem	Torin2	Phospholipase A1-II 1 (AHRD V3.3 *** A0A2G3D5J6_CAPCH)
Solyc10g080500	9.47885e-20	0.510614	0.554	0.391	3.02963e-15	endodermis-like	Torin2	Actin (AHRD V3.3 *** A0A2G2VVS8_CAPBA)
Solyc04g015970	3.79922e-14	-0.409712	0.204	0.264	1.21431e-09	cortex	Torin2	ABC transporter A family member 1 (AHRD V3.3 *** A0A2G3CCY6_CAPCH)
Solyc09g082780	1.31116e-13	0.510418	0.406	0.284	4.19074e-09	endodermis-like	Torin2	Aluminum induced protein with YGL and LRDR motifs (AHRD V3.3 *** Q9LIL3_ARATH)
Solyc03g095370	3.60432e-14	-0.442951	0.211	0.27	1.15201e-09	cortex	Torin2	Unknown protein
Solyc12g009470	4.57111e-11	0.273424	0.324	0.268	1.46102e-06	phloem	ACC	yellow-green-2
Solyc01g006720	4.38842e-11	0.272855	0.389	0.329	1.40263e-06	phloem	ACC	ABC transporter G family member 27 (AHRD V3.3 *** A0A2G2VCM9_CAPBA)
Solyc09g014380	1.34682e-11	0.272443	0.451	0.393	4.30471e-07	phloem	ACC	SlLAX1
Solyc04g011430	4.51999e-09	0.271459	0.267	0.22	0.000144468	phloem	ACC	Ubiquitin conjugating enzyme (AHRD V3.3 *** A0A172MJZ4_PAESU)
Solyc09g092380	3.54555e-11	0.271381	0.769	0.702	1.13323e-06	xylem	ACC	S-adenosyl-l-homocysteine hydrolase
Solyc11g068830	2.35502e-09	0.27136	0.281	0.231	7.52713e-05	phloem	ACC	Uridine 5'-monophosphate synthase (AHRD V3.3 *** A0A1U8EL35_CAPAN)
Solyc06g083210	5.49419e-08	0.270985	0.284	0.216	0.00175605	xylem	ACC	Serine/threonine-protein kinase MHK (AHRD V3.3 *** A0A2G3CC93_CAPCH)
Solyc08g005560	2.93014e-14	-0.268862	0.314	0.347	9.3653e-10	epidermis	Torin2	transglutaminase family protein (AHRD V3.3 *** AT4G19160.2)
Solyc03g025630	8.07698e-09	0.26915	0.465	0.379	0.000258157	xylem	ACC	Tripeptidyl-peptidase 2 (AHRD V3.3 *-* A0A2G3CWH4_CAPCH)
Solyc01g109660	6.4569e-32	0.268576	0.894	0.862	2.06376e-27	phloem	ACC	meloidogyne-induced giant cell protein DB275
Solyc01g106000	3.06166e-08	0.267202	0.301	0.229	0.000978566	xylem	ACC	Nicotinamidase 1 (AHRD V3.11 *** tr|A0A1U8DWC4|A0A1U8DWC4_CAPAN)
Solyc11g005170	2.63869e-14	-0.332654	0.421	0.455	8.43377e-10	phloem	Torin2	RNA-binding protein 39-like (AHRD V3.3 *** A0A2I4GQQ7_9ROSI)
Solyc01g110000	2.34269e-14	-0.372987	0.315	0.38	7.48772e-10	cortex	Torin2	Beta-galactosidase (AHRD V3.3 *** A0A2G3BW46_CAPCH)
Solyc07g064130	2.04796e-14	0.395662	0.398	0.298	6.5457e-10	xylem	Torin2	Polyubiquitin (AHRD V3.3 *** F1SY21_MESCR)
Solyc06g065020	7.32841e-12	0.266406	0.321	0.29	2.34231e-07	epidermis	ACC	Protein NRT1/ PTR FAMILY 5.12 (AHRD V3.3 *** A0A2G2WK86_CAPBA)
Solyc08g081190	1.88104e-14	0.940392	0.897	0.73	6.01217e-10	exodermis-like	Torin2	plasma membrane intrinsic protein 1.5
Solyc01g108400	1.60233e-07	0.265949	0.403	0.331	0.00512136	xylem	ACC	CDPK-related protein kinase (AHRD V3.3 *** A0A2G3AU42_CAPCH)
Solyc02g064730	5.58476e-10	0.263345	0.617	0.538	1.785e-05	xylem	ACC	DUF1909-domain-containing protein (AHRD V3.3 *** A0A1J7IYE1_9PEZI)
Solyc02g077430	1.73394e-14	-0.428056	0.409	0.458	5.54203e-10	cortex	Torin2	Phospholipase A1-II 1 (AHRD V3.11 *** tr|A0A2G3D5J3|A0A2G3D5J3_CAPCH)
Solyc06g063310	1.6331e-14	0.36108	0.374	0.272	5.21971e-10	xylem	Torin2	ATP-dependent RNA helicase (AHRD V3.3 *** AT4G30010.1)
Solyc08g082120	3.65649e-14	0.500794	0.337	0.217	1.16869e-09	endodermis-like	Torin2	Methanol inducible protein (AHRD V3.3 *** D1MAX5_NICBE)
Solyc02g080530	2.13562e-07	0.262685	0.287	0.221	0.00682587	xylem	ACC	Peroxidase (AHRD V3.3 *** K4B9S4_SOLLC)
Solyc01g088250	1.53294e-14	-0.638615	0.356	0.465	4.89959e-10	endodermis-like	Torin2	SUN domain protein3
Solyc04g074310	1.34839e-14	-0.571061	0.27	0.354	4.30972e-10	xylem	Torin2	RNA-binding protein 38-like (AHRD V3.3 *** A0A2I4HAQ4_9ROSI)
Solyc11g020190	2.44084e-11	0.262351	0.28	0.224	7.80141e-07	phloem	ACC	Nuclear pore complex protein NUP88 (AHRD V3.3 *** A0A2G2YE72_CAPAN)
Solyc09g014380	3.00652e-16	0.262002	0.439	0.403	9.60945e-12	epidermis	ACC	SlLAX1
Solyc02g090940	1.52057e-11	0.261855	0.38	0.353	4.86004e-07	epidermis	ACC	Alpha/beta-Hydrolases superfamily protein (AHRD V3.11 *** tr|F4K4J2|F4K4J2_ARATH)
Solyc09g014380	1.65767e-08	0.261302	0.604	0.526	0.000529825	xylem	ACC	SlLAX1
Solyc08g066200	1.14132e-14	-0.262695	0.263	0.298	3.64789e-10	epidermis	Torin2	Nuclear poly(A) polymerase 4 (AHRD V3.3 *** A0A2G3BS01_CAPCH)
Solyc01g106080	6.81867e-15	0.261265	0.373	0.338	2.17938e-10	epidermis	ACC	Methylmalonate-semialdehyde dehydrogenase (AHRD V3.3 *** A0A200PUD7_9MAGN)
Solyc03g083440	8.94458e-08	0.26119	0.438	0.358	0.00285887	xylem	ACC	Glutamate synthase (AHRD V3.3 *** A0A2U1PKW7_ARTAN)
Solyc07g017780	1.01606e-14	0.274481	0.697	0.589	3.24752e-10	xylem	Torin2	(DB226) meloidogyne-induced giant cell protein
Solyc05g007180	9.40822e-15	-0.464388	0.242	0.333	3.00705e-10	xylem	Torin2	jasmonic acid 1
Solyc07g043270	1.09064e-07	0.260717	0.341	0.268	0.00348591	xylem	ACC	Protein FAR-RED ELONGATED HYPOCOTYL 3 (AHRD V3.3 *** A0A2G2Z0V7_CAPAN)
Solyc03g115950	9.97605e-08	0.260517	0.289	0.219	0.00318854	xylem	ACC	BnaA06g38590D protein (AHRD V3.3 *** A0A078IDZ0_BRANA)
Solyc09g092380	1.12499e-23	0.260393	0.536	0.494	3.59571e-19	epidermis	ACC	S-adenosyl-l-homocysteine hydrolase
Solyc01g091950	4.46954e-09	0.259433	0.292	0.243	0.000142856	phloem	ACC	Lysophospholipid acyltransferase LPEAT2 (AHRD V3.11 *** tr|A0A1U8GTY1|A0A1U8GTY1_CAPAN)
Solyc10g048060	5.36663e-08	-0.880279	0.201	0.495	0.00171528	procambium	Torin2	hypothetical protein (AHRD V3.3 *-* ATMG00030.1)
Solyc01g109660	3.08089e-22	0.259187	0.942	0.916	9.84713e-18	xylem	ACC	meloidogyne-induced giant cell protein DB275
Solyc00g500063	3.261e-07	-0.905934	0.207	0.447	0.0104228	procambium	Torin2	Ribulose bisphosphate carboxylase large chain (AHRD V3.3 *** A0A2G2Z7Q2_CAPAN)
Solyc03g118200	6.56528e-15	-0.549347	0.223	0.311	2.0984e-10	xylem	Torin2	Calcium-dependent phospholipid-binding Copine family protein (AHRD V3.3 *** A0A2U1NDK1_ARTAN)
Solyc04g011430	3.63652e-08	0.258543	0.303	0.228	0.0011623	xylem	ACC	Ubiquitin conjugating enzyme (AHRD V3.3 *** A0A172MJZ4_PAESU)
Solyc11g005170	6.32609e-15	-0.606633	0.358	0.455	2.02195e-10	endodermis-like	Torin2	RNA-binding protein 39-like (AHRD V3.3 *** A0A2I4GQQ7_9ROSI)
Solyc03g123740	5.22741e-14	0.258506	0.484	0.457	1.67078e-09	epidermis	ACC	Ovule receptor-like kinase 28 (AHRD V3.3 *** A4GWX5_SOLCH)
Solyc12g009650	7.42462e-222	1.08878	0.644	0.335	2.37306e-217	cortex	Torin2	Sl proline-rich protein
Solyc05g008600	5.60059e-15	0.402695	0.286	0.19	1.79006e-10	xylem	Torin2	ripening regulated protein (DDTFR6/A)
Solyc12g096220	3.31147e-07	0.258489	0.269	0.227	0.0105841	phloem	ACC	Rop guanine nucleotide exchange factor 14 (AHRD V3.3 *** A0A2G2VI54_CAPBA)
Solyc07g065490	4.78721e-15	-0.459105	0.237	0.289	1.53009e-10	phloem	Torin2	DEK (AHRD V3.3 *-* A0A200RBP9_9MAGN)
Solyc04g071900	4.78246e-15	0.385931	0.255	0.164	1.52857e-10	xylem	Torin2	Peroxidase (AHRD V3.11 *** tr|K4BTH7|K4BTH7_SOLLC)
Solyc06g065950	1.58214e-14	0.499313	0.35	0.227	5.05683e-10	endodermis-like	Torin2	Vesicle-associated membrane protein (AHRD V3.3 *** A0A1U8GUV8_CAPAN)
Solyc07g041970	6.21166e-10	0.258477	0.505	0.414	1.98537e-05	xylem	ACC	Subtilisin-like protease (AHRD V3.11 *** tr|A0A1J3J113|A0A1J3J113_NOCCA)
Solyc05g005080	4.52721e-15	0.379098	0.483	0.379	1.44699e-10	xylem	Torin2	Endoglucanase (AHRD V3.3 *** A0A2G2V2B4_CAPBA)
Solyc01g111840	6.89727e-11	0.257128	0.464	0.362	2.20451e-06	xylem	ACC	Major facilitator superfamily protein (AHRD V3.3 *** A0A1P8BEX6_ARATH)
Solyc10g005060	4.3547e-15	0.41804	0.53	0.423	1.39185e-10	xylem	Torin2	O-methyltransferase-like protein (AHRD V3.3 *** D3JZ18_PRUMU)
Solyc11g066020	1.57569e-17	0.256007	0.461	0.425	5.03622e-13	epidermis	ACC	Ankyrin repeat family protein, putative, expressed (AHRD V3.3 *** Q10NB7_ORYSJ)
Solyc02g083320	9.70411e-13	0.255058	0.376	0.309	3.10163e-08	phloem	ACC	RNA-binding (RRM/RBD/RNP motif) family protein (AHRD V3.3 *-* A0A2K3NPI1_TRIPR)
Solyc07g020860	6.33716e-13	0.497617	0.305	0.196	2.02548e-08	endodermis-like	Torin2	Peroxiredoxin (AHRD V3.3 *** Q8S3L0_POPPZ)
Solyc08g006890	3.10839e-15	-0.28891	0.903	0.921	9.93502e-11	endodermis-like	Torin2	Tubulin alpha chain (AHRD V3.3 *** A0A1U8GD16_CAPAN)
Solyc00g160750	3.06037e-15	-1.53135	0.264	0.65	9.78154e-11	exodermis-like	Torin2	Polyadenylate-binding protein RBP47B (AHRD V3.11 *-* tr|A0A2G3BE08|A0A2G3BE08_CAPCH)
Solyc08g081190	0	1.07313	0.982	0.844	0	cortex	Torin2	plasma membrane intrinsic protein 1.5
Solyc10g051377	2.93663e-12	0.253528	0.445	0.383	9.38606e-08	phloem	ACC	RNA-binding protein (AHRD V3.3 *** O24106_NICGU)
Solyc08g079090	2.44151e-15	-0.680307	0.184	0.296	7.80356e-11	endodermis-like	Torin2	Monocopper oxidase-like protein sku5 (AHRD V3.3 *** A0A1J6IJ65_NICAT)
Solyc01g103540	2.46576e-10	0.252817	0.285	0.231	7.88107e-06	phloem	ACC	Evolutionarily conserved C-terminal region 2 (AHRD V3.3 *-* F4JDC2_ARATH)
Solyc07g005560	3.40657e-15	0.493364	0.395	0.266	1.08881e-10	endodermis-like	Torin2	Eukaryotic translation initiation factor 5A (AHRD V3.3 *** A0A2G3BXD8_CAPCH)
Solyc11g044470	2.17816e-15	-0.417231	0.278	0.328	6.96184e-11	phloem	Torin2	RNA-binding (RRM/RBD/RNP motifs) family protein (AHRD V3.3 *** Q67YS0_ARATH)
Solyc07g016215	2.13827e-15	1.06246	0.885	0.65	6.83435e-11	exodermis-like	Torin2	Organ specific protein (AHRD V3.3 *** A0A2U1PWC1_ARTAN)
Solyc01g097740	1.70431e-15	-0.271224	0.229	0.265	5.44733e-11	epidermis	Torin2	ER membrane protein complex subunit 2 (AHRD V3.3 *** A0A2I4G7Y9_9ROSI)
Solyc10g050160	1.70339e-15	0.451461	0.394	0.294	5.44439e-11	xylem	Torin2	Caffeoyl CoA O-methyltransferase (AHRD V3.3 *** A0A2U1N686_ARTAN)
Solyc02g081250	6.76432e-10	0.252438	0.272	0.243	2.16201e-05	epidermis	ACC	Pentatricopeptide repeat-containing protein, mitochondrial (AHRD V3.3 *** A0A2G3A9F6_CAPAN)
Solyc07g008250	3.12276e-114	1.04528	0.283	0.101	9.98097e-110	cortex	Torin2	F-box protein (AHRD V3.3 *** S4T6I7_CAPAN)
Solyc02g077880	2.29861e-11	0.251182	0.685	0.593	7.34682e-07	xylem	ACC	Auxin-repressed protein (AHRD V3.3 *** A9YSI8_TOBAC)
Solyc06g083500	1.2297e-07	0.250014	0.301	0.257	0.00393038	phloem	ACC	Serine/threonine-protein kinase PBS1 (AHRD V3.11 *** tr|A0A2G2WN41|A0A2G2WN41_CAPBA)
Solyc02g088100	5.04242e-33	-0.250485	0.345	0.426	1.61166e-28	epidermis	ACC	expansin precursor 5
Solyc07g047770	8.22584e-28	-0.251236	0.271	0.338	2.62914e-23	epidermis	ACC	Histidine kinase 2 (AHRD V3.3 *** A0A2G2Z2M2_CAPAN)
Solyc06g083580	1.34958e-40	-0.251716	0.467	0.547	4.31354e-36	epidermis	ACC	Pectate lyase (AHRD V3.3 *** A0A2G3CC63_CAPCH)
Solyc09g092430	6.89504e-17	0.491777	0.337	0.205	2.20379e-12	endodermis-like	Torin2	Selenium-binding protein (AHRD V3.3 *** A0A200Q5C9_9MAGN)
Solyc03g058350	1.05555e-15	-0.739055	0.228	0.339	3.37374e-11	endodermis-like	Torin2	Eukaryotic translation initiation factor 5B (AHRD V3.3 *** A0A2G2WJG0_CAPBA)
Solyc12g008490	9.93426e-16	-0.284733	0.231	0.267	3.17519e-11	epidermis	Torin2	Nucleotide-diphospho-sugar transferases superfamily protein (AHRD V3.3 *** AT2G19880.2)
Solyc01g102310	9.57185e-16	-0.415912	0.374	0.416	3.05936e-11	phloem	Torin2	60S ribosomal protein L34 (AHRD V3.3 *-* A0A2G2VNY7_CAPBA)
Solyc03g093520	9.5654e-16	-0.264277	0.275	0.312	3.05729e-11	epidermis	Torin2	ATP-dependent 6-phosphofructokinase (AHRD V3.3 *** A0A2G2ZX77_CAPAN)
Solyc04g050240	8.93288e-16	-0.268314	0.219	0.256	2.85513e-11	epidermis	Torin2	Vacuolar protein sorting-associated protein 26B (AHRD V3.3 *** A0A2G2Y850_CAPAN)
Solyc04g049330	2.01082e-13	-0.252674	0.287	0.383	6.42698e-09	cortex	ACC	V-type proton ATPase subunit G (AHRD V3.3 *** Q5GMM8_CAPCH)
Solyc07g063390	8.72747e-16	0.385983	0.372	0.267	2.78947e-11	xylem	Torin2	Beta-glucosidase 16 (AHRD V3.3 *** A0A2G2WEV4_CAPBA)
Solyc08g068300	2.08986e-09	-0.253188	0.286	0.334	6.6796e-05	phloem	ACC	Coiled-coil domain-containing protein 25 (AHRD V3.3 *** A0A1U8DSI6_CAPAN)
Solyc06g083470	2.5909e-10	0.490422	0.341	0.242	8.28105e-06	endodermis-like	Torin2	NAD(P)-binding Rossmann-fold superfamily protein (AHRD V3.11 *** tr|F4IKL5|F4IKL5_ARATH)
Solyc04g055170	7.95472e-16	0.407406	0.319	0.218	2.54249e-11	xylem	Torin2	annexin p35
Solyc04g078540	1.49928e-17	-0.253641	0.527	0.588	4.79199e-13	phloem	ACC	Cysteine proteinase RD21a (AHRD V3.11 *** tr|A0A2G3CPV2|A0A2G3CPV2_CAPCH)
Solyc04g076850	1.11837e-14	-0.253822	0.323	0.423	3.57453e-10	cortex	ACC	entire
Solyc02g087930	7.51238e-16	0.445899	0.288	0.193	2.40111e-11	xylem	Torin2	60S ribosomal protein L34 (AHRD V3.3 *** A0A1U8GY55_CAPAN)
Solyc04g077780	1.73451e-16	-0.253959	0.504	0.572	5.54384e-12	phloem	ACC	LIM domain-containing protein (AHRD V3.3 *** A0A1Q3ALK2_CEPFO)
Solyc01g102340	1.26488e-26	-0.254465	0.214	0.276	4.04282e-22	epidermis	ACC	R2R3MYB transcription factor 61
Solyc03g093360	1.45137e-16	0.485917	0.504	0.358	4.63888e-12	endodermis-like	Torin2	PLAT/LH2 domain (AHRD V3.3 *** A0A200QDT2_9MAGN)
Solyc04g078320	3.43713e-12	-0.254709	0.256	0.344	1.09858e-07	cortex	ACC	F-box-like/WD repeat-containing protein TBL1XR1-A (AHRD V3.3 *** A0A2G3CPV9_CAPCH)
Solyc02g069780	2.54291e-29	-0.25544	0.226	0.291	8.12765e-25	epidermis	ACC	SIT4 phosphatase-associated family protein (AHRD V3.3 *** F4I6B2_ARATH)
Solyc10g007770	5.86836e-16	-0.613974	0.323	0.435	1.87565e-11	endodermis-like	Torin2	Protein MEI2-like 5 (AHRD V3.3 *** A0A2G2YIV9_CAPAN)
Solyc07g007600	1.9582e-31	-0.256245	0.344	0.42	6.2588e-27	epidermis	ACC	vacuolar-type H+-pyrophosphatase
Solyc06g067910	6.89286e-12	-0.257552	0.29	0.379	2.2031e-07	cortex	ACC	DUF642 domain-containing protein (AHRD V3.3 *** A0A1Q3BMB3_CEPFO)
Solyc01g106950	3.40426e-24	-0.257706	0.271	0.332	1.08807e-19	epidermis	ACC	myosin heavy chain-like protein (AHRD V3.3 *** AT2G14680.3)
Solyc06g051960	2.65793e-35	-0.257754	0.388	0.468	8.49526e-31	epidermis	ACC	Pectinesterase (AHRD V3.3 *** A0A2G2WIV2_CAPBA)
Solyc02g089065	5.30286e-33	0.481856	0.858	0.719	1.6949e-28	endodermis-like	Torin2	Protein SPIRAL1 (AHRD V3.3 *** A0A1U8FPZ4_CAPAN)
Solyc02g080200	5.23283e-16	0.438378	0.358	0.254	1.67252e-11	xylem	Torin2	Pectinesterase (AHRD V3.11 *** tr|A0A2G2VBJ7|A0A2G2VBJ7_CAPBA)
Solyc02g069180	3.0197e-30	-0.258961	0.188	0.252	9.65156e-26	epidermis	ACC	SBP (S-ribonuclease binding protein) family protein (AHRD V3.3 *-* A0A2U1LW40_ARTAN)
Solyc03g113620	6.53164e-12	-0.259926	0.385	0.441	2.08764e-07	phloem	ACC	Transcription factor MYB1R1 (AHRD V3.3 *** A0A2G2WRC4_CAPBA)
Solyc02g089065	6.28187e-26	-0.260003	0.704	0.803	2.00781e-21	cortex	ACC	Protein SPIRAL1 (AHRD V3.3 *** A0A1U8FPZ4_CAPAN)
Solyc06g051960	6.99452e-17	-0.260992	0.349	0.468	2.23559e-12	cortex	ACC	Pectinesterase (AHRD V3.3 *** A0A2G2WIV2_CAPBA)
Solyc11g069180	1.03147e-12	-0.261151	0.234	0.317	3.2968e-08	cortex	ACC	Isovaleryl-CoA dehydrogenase (AHRD V3.3 *** B4FQ64_MAIZE)
Solyc06g007470	3.78702e-16	0.406047	0.441	0.333	1.21041e-11	xylem	Torin2	40S ribosomal protein S26 (AHRD V3.3 *** A0A2G2X986_CAPBA)
Solyc01g106280	3.78631e-16	-0.661829	0.29	0.405	1.21018e-11	endodermis-like	Torin2	PSTVd RNA-biding protein
Solyc12g010060	7.86211e-12	-0.261374	0.373	0.429	2.51289e-07	phloem	ACC	Eukaryotic translation initiation factor 5A (AHRD V3.3 *** Q6S021_CAPAN)
Solyc03g025830	3.49268e-16	-0.449946	0.25	0.316	1.11633e-11	cortex	Torin2	Myosin heavy chain-related protein (AHRD V3.11 *** tr|Q9C8T4|Q9C8T4_ARATH)
Solyc10g086570	1.75773e-12	0.479077	0.275	0.172	5.61807e-08	endodermis-like	Torin2	transmembrane protein (AHRD V3.3 *** AT5G02160.1)
Solyc06g005360	4.84298e-17	-0.262161	0.243	0.346	1.54791e-12	cortex	ACC	Actin-depolymerizing factor (AHRD V3.3 *** D9I9X9_HEVBR)
Solyc09g010860	4.95755e-114	1.04441	0.273	0.094	1.58453e-109	cortex	Torin2	Expansin (AHRD V3.11 *** tr|Q9ZP32|Q9ZP32_SOLLC)
Solyc11g044470	9.37869e-35	-0.263573	0.277	0.354	2.99762e-30	epidermis	ACC	RNA-binding (RRM/RBD/RNP motifs) family protein (AHRD V3.3 *** Q67YS0_ARATH)
Solyc08g075520	3.85802e-18	-0.263717	0.545	0.656	1.2331e-13	cortex	ACC	transglutaminase family protein (AHRD V3.3 *** AT4G19160.2)
Solyc01g007860	7.27809e-12	0.478122	0.253	0.157	2.32622e-07	endodermis-like	Torin2	Ubiquitin-conjugating enzyme variant (AHRD V3.3 *** C8CP48_CITSI)
Solyc02g089160	2.69909e-16	-0.389593	0.513	0.541	8.62683e-12	phloem	Torin2	dwarf
Solyc00g023590	9.79202e-25	-0.264291	0.482	0.623	3.12973e-20	cortex	ACC	Cytochrome f (AHRD V3.3 *-* A0A2G3AYY8_CAPCH)
Solyc06g083580	8.13224e-17	-0.264457	0.187	0.282	2.59923e-12	cortex	ACC	Pectate lyase (AHRD V3.3 *** A0A2G3CC63_CAPCH)
Solyc09g011670	2.30864e-16	0.471079	0.387	0.286	7.37888e-12	xylem	Torin2	Adenine nucleotide alpha hydrolases-like superfamily protein (AHRD V3.3 *** A0A2U1NYH2_ARTAN)
Solyc09g090140	2.17403e-16	0.360399	0.57	0.467	6.94863e-12	xylem	Torin2	Malate dehydrogenase (AHRD V3.11 *** tr|A0A1U8G3L8|A0A1U8G3L8_CAPAN)
Solyc05g014470	7.88413e-14	-0.265417	0.415	0.517	2.51992e-09	cortex	ACC	glyceraldehyde 3-phosphate dehydrogenase
Solyc03g081260	2.88603e-07	-0.26587	0.219	0.307	0.00922434	endodermis-like	ACC	Subtilisin-like protease SBT3.5 (AHRD V3.3 *** A0A1U8FZF7_CAPAN)
Solyc03g058390	8.85409e-14	-0.266736	0.356	0.416	2.82994e-09	phloem	ACC	Eukaryotic translation initiation factor 5B (AHRD V3.11 *** tr|A0A2G2WJG0|A0A2G2WJG0_CAPBA)
Solyc03g097290	1.95677e-16	-0.421732	0.288	0.342	6.25422e-12	phloem	Torin2	DB199
Solyc12g162400	8.79653e-16	-0.266844	0.473	0.584	2.81155e-11	cortex	ACC	Plant/F18B13-26 protein (AHRD V3.11 *** tr|A0A072UGY9|A0A072UGY9_MEDTR)
Solyc03g025830	8.63098e-15	-0.267619	0.225	0.316	2.75863e-10	cortex	ACC	Myosin heavy chain-related protein (AHRD V3.11 *** tr|Q9C8T4|Q9C8T4_ARATH)
Solyc01g088100	1.62081e-16	-0.404864	0.355	0.418	5.18042e-12	cortex	Torin2	Zinc finger transcription factor 12
Solyc02g089350	2.36486e-224	1.01572	0.718	0.435	7.55857e-220	cortex	Torin2	Gibberellin regulated protein (AHRD V3.3 *** A0A2U1PE48_ARTAN)
Solyc11g042930	4.28337e-12	0.47681	0.323	0.215	1.36905e-07	endodermis-like	Torin2	SKP1-like protein (AHRD V3.3 *** O82463_NICCL)
Solyc07g064150	1.47212e-16	0.472102	0.489	0.338	4.7052e-12	endodermis-like	Torin2	Protein translation factor SUI1-like protein (AHRD V3.3 *** A0A1U8FM48_CAPAN)
Solyc02g082680	1.51882e-28	-0.268	0.203	0.267	4.85445e-24	epidermis	ACC	RB1-inducible coiled-coil protein (AHRD V3.3 *** AT2G17550.1)
Solyc01g110120	4.86997e-40	-0.269368	0.378	0.462	1.55654e-35	epidermis	ACC	V-type proton ATPase subunit a (AHRD V3.3 *** A0A2G2XNJ6_CAPBA)
Solyc05g056320	6.46871e-17	-0.270608	0.211	0.308	2.06753e-12	cortex	ACC	Smr (Small MutS-related) domain protein (AHRD V3.3 *** A0A2K3NNB3_TRIPR)
Solyc01g090610	1.24211e-16	-0.45041	0.188	0.253	3.97004e-12	cortex	Torin2	2-oxoglutarate (2OG) and Fe(II)-dependent oxygenase superfamily protein (AHRD V3.3 *** Q9C938_ARATH)
Solyc07g041970	1.21115e-16	0.330769	0.53	0.414	3.87109e-12	xylem	Torin2	Subtilisin-like protease (AHRD V3.11 *** tr|A0A1J3J113|A0A1J3J113_NOCCA)
Solyc01g109090	0	1.00841	0.928	0.727	0	cortex	Torin2	Unknown protein
Solyc11g051176	1.17627e-16	-1.50735	0.305	0.71	3.7596e-12	exodermis-like	Torin2	Unknown protein
Solyc02g081190	1.26536e-214	1.00593	0.695	0.402	4.04435e-210	cortex	Torin2	1-aminocyclopropane-1-carboxylate oxidase 2 (AHRD V3.11 *** tr|Q7Y257|Q7Y257_BETPN)
Solyc04g077020	7.32635e-15	-0.931017	0.707	0.886	2.34165e-10	procambium	Torin2	Tubulin alpha chain (AHRD V3.3 *** A0A1U8GD16_CAPAN)
Solyc08g067030	3.67281e-248	0.995957	0.78	0.494	1.1739e-243	cortex	Torin2	DUF642 domain-containing protein (AHRD V3.3 *** A0A1Q3BRG3_CEPFO)
Solyc06g009970	1.0013e-16	0.374706	0.359	0.251	3.20035e-12	xylem	Torin2	Elongation factor 1-alpha (AHRD V3.3 *** A0A2G3C6B0_CAPCH)
Solyc12g088990	5.01112e-36	-0.270899	0.227	0.302	1.60165e-31	epidermis	ACC	Exocyst complex component SEC3A (AHRD V3.3 *** A0A2G2VHQ3_CAPBA)
Solyc00g023590	6.38015e-32	-0.271421	0.283	0.356	2.03922e-27	epidermis	ACC	Cytochrome f (AHRD V3.3 *-* A0A2G3AYY8_CAPCH)
Solyc05g005620	9.19002e-17	-0.450565	0.384	0.475	2.93731e-12	xylem	Torin2	RNA-binding protein 25-like (AHRD V3.3 *** A0A2K3LLK7_TRIPR)
Solyc09g150143	9.02074e-17	-0.274769	0.238	0.276	2.88321e-12	epidermis	Torin2	Unknown protein
Solyc08g005270	8.69706e-17	-0.389026	0.437	0.492	2.77976e-12	cortex	Torin2	Poly [ADP-ribose] polymerase (AHRD V3.3 *** A0A2G2W3V7_CAPBA)
Solyc04g008260	5.88001e-117	0.988677	0.366	0.162	1.87937e-112	cortex	Torin2	Purple acid phosphatase (AHRD V3.3 *** Q6J5M7_SOLTU)
Solyc04g054980	4.23553e-126	0.962116	0.411	0.191	1.35376e-121	cortex	Torin2	PLAT/LH2 domain (AHRD V3.3 *** A0A200QB70_9MAGN)
Solyc08g075690	4.13369e-37	-0.272693	0.288	0.369	1.32121e-32	epidermis	ACC	Acyl-CoA-binding protein (AHRD V3.3 *** A0A2G2XLT1_CAPBA)
Solyc08g080680	8.03477e-17	0.418729	0.297	0.198	2.56807e-12	xylem	Torin2	Calcium-dependent lipid-binding (CaLB domain) family protein (AHRD V3.3 *** A0A2U1LWF9_ARTAN)
Solyc04g010250	7.17167e-17	-0.503622	0.22	0.288	2.29221e-12	cortex	Torin2	Alpha/beta-Hydrolases superfamily protein (AHRD V3.3 *** Q8RXN7_ARATH)
Solyc06g071230	2.78384e-15	-0.273106	0.307	0.411	8.89772e-11	cortex	ACC	Transcription factor MYB1R1 (AHRD V3.3 *** MY1R1_SOLTU)
Solyc06g073450	4.00444e-10	-0.273401	0.29	0.339	1.2799e-05	phloem	ACC	hypothetical protein (DUF1685) (AHRD V3.3 *** AT1G05870.9)
Solyc04g049330	1.45344e-12	0.467776	0.441	0.322	4.64548e-08	endodermis-like	Torin2	V-type proton ATPase subunit G (AHRD V3.3 *** Q5GMM8_CAPCH)
Solyc09g098510	6.65785e-17	0.32578	0.55	0.427	2.12798e-12	xylem	Torin2	extensin-2-like (AHRD V3.11 *-* tr|A0A1U8G7P3|A0A1U8G7P3_CAPAN)
Solyc01g111260	7.3502e-34	-0.273568	0.219	0.29	2.34927e-29	epidermis	ACC	1-phosphatidylinositol phosphodiesterase (AHRD V3.3 *** A0A1J3JKG9_NOCCA)
Solyc07g053540	4.21756e-114	0.950241	0.293	0.107	1.34802e-109	cortex	Torin2	Fasciclin-like arabinogalactan protein 9 (AHRD V3.3 *** A0A1U8HBV4_CAPAN)
Solyc10g086570	9.32653e-17	-0.273661	0.284	0.393	2.98095e-12	cortex	ACC	transmembrane protein (AHRD V3.3 *** AT5G02160.1)
Solyc07g041970	6.00507e-17	0.270737	0.291	0.219	1.91934e-12	phloem	Torin2	Subtilisin-like protease (AHRD V3.11 *** tr|A0A1J3J113|A0A1J3J113_NOCCA)
Solyc06g076630	5.82697e-17	0.390918	0.548	0.438	1.86241e-12	xylem	Torin2	Peroxidase (AHRD V3.3 *** K4CA23_SOLLC)
Solyc01g089980	5.62011e-17	-0.478162	0.471	0.554	1.7963e-12	xylem	Torin2	ELMO/CED-12 family protein (AHRD V3.3 *** Q8VZ78_ARATH)
Solyc09g009690	9.0802e-34	-0.273724	0.321	0.398	2.90221e-29	epidermis	ACC	Inosine/uridine-preferring nucleoside hydrolase domain-containing protein (AHRD V3.3 *** A0A2U1L4C1_ARTAN)
Solyc04g054810	2.2266e-10	-0.273991	0.322	0.371	7.11667e-06	phloem	ACC	Pollen Ole e 1 allergen/extensin (AHRD V3.3 *** A0A200QVY0_9MAGN),Pfam:PF01190
Solyc04g081090	6.16604e-34	-0.274317	0.239	0.311	1.97079e-29	epidermis	ACC	V-type proton ATPase proteolipid subunit (AHRD V3.3 *** A0A2G3AAA7_CAPAN)
Solyc05g014470	1.39089e-48	-0.274767	0.493	0.58	4.44557e-44	epidermis	ACC	glyceraldehyde 3-phosphate dehydrogenase
Solyc00g160750	1.8684e-19	-0.275262	0.565	0.627	5.97177e-15	phloem	ACC	Polyadenylate-binding protein RBP47B (AHRD V3.11 *-* tr|A0A2G3BE08|A0A2G3BE08_CAPCH)
Solyc05g054390	9.60353e-41	-0.276521	0.349	0.433	3.06948e-36	epidermis	ACC	Two-component response regulator (AHRD V3.3 *** A0A2G2WV84_CAPBA)
Solyc01g088250	2.39216e-08	-0.276596	0.293	0.337	0.000764581	phloem	ACC	SUN domain protein3
Solyc01g008000	1.16667e-09	-0.277626	0.274	0.322	3.72889e-05	phloem	ACC	ADP-ribosylation factor (AHRD V3.3 *** A0A2U1LV56_ARTAN)
Solyc01g111890	3.92308e-17	-0.465319	0.205	0.272	1.2539e-12	cortex	Torin2	F-box/LRR-repeat protein 10 (AHRD V3.3 *** A0A2G2W9S0_CAPBA)
Solyc04g081090	6.94004e-11	-0.278194	0.254	0.306	2.21818e-06	phloem	ACC	V-type proton ATPase proteolipid subunit (AHRD V3.3 *** A0A2G3AAA7_CAPAN)
Solyc10g078630	3.56796e-17	0.331744	0.663	0.551	1.14039e-12	xylem	Torin2	40S ribosomal protein S28 (AHRD V3.3 *** A0A2G3BI08_CAPCH)
Solyc03g096840	5.00485e-14	0.465816	0.448	0.312	1.59965e-09	endodermis-like	Torin2	hypothetical protein Chr5:5643143-5647702 REVERSE LENGTH 116 201606 (AHRD V3.11 *** AT5G17165.1)
Solyc04g077020	3.41452e-17	-0.375227	0.755	0.79	1.09135e-12	endodermis-like	Torin2	Tubulin alpha chain (AHRD V3.3 *** A0A1U8GD16_CAPAN)
Solyc04g049360	2.91518e-17	-0.607275	0.197	0.292	9.31749e-13	xylem	Torin2	aminodeoxychorismate synthase/glutamine amidotransferase
Solyc10g039290	2.87742e-17	0.306121	0.691	0.631	9.19681e-13	phloem	Torin2	Major facilitator superfamily protein (AHRD V3.3 *** A0A1P8AT47_ARATH)
Solyc04g008470	2.81693e-17	0.319842	0.494	0.413	9.00347e-13	phloem	Torin2	Defensin SD2 (AHRD V3.3 *** A0A2G2ZH52_CAPAN),Pfam:PF00304
Solyc01g102290	2.75426e-17	0.251616	0.318	0.243	8.80316e-13	phloem	Torin2	Low temperature and salt responsive protein (AHRD V3.3 *** Q8H9B8_SOLTU)
Solyc04g078320	2.66242e-17	-0.451398	0.274	0.344	8.50963e-13	cortex	Torin2	F-box-like/WD repeat-containing protein TBL1XR1-A (AHRD V3.3 *** A0A2G3CPV9_CAPCH)
Solyc03g097380	2.39401e-17	-0.370638	0.406	0.427	7.65172e-13	epidermis	Torin2	Heavy metal-associated isoprenylated plant protein (AHRD V3.3 *-* A0A2R6PUZ2_ACTCH)
Solyc11g006970	2.33634e-17	-0.430508	0.283	0.354	7.46741e-13	cortex	Torin2	ACT domain-containing protein (AHRD V3.3 *** A0A1Q3CPR0_CEPFO)
Solyc02g066940	2.2798e-17	-0.388052	0.407	0.469	7.28669e-13	cortex	Torin2	Protein RIK (AHRD V3.11 *** tr|A0A2G3D3D0|A0A2G3D3D0_CAPCH)
Solyc10g079070	2.27913e-17	-0.47162	0.339	0.436	7.28454e-13	xylem	Torin2	bHLH transcription factor 065
Solyc09g007920	2.1123e-17	-0.360831	0.522	0.555	6.75134e-13	phloem	Torin2	Phenylalanine ammonia-lyase (AHRD V3.3 *** A0A2G3BJ81_CAPCH)
Solyc05g052510	1.90365e-17	-0.27473	0.312	0.351	6.08446e-13	epidermis	Torin2	Clathrin heavy chain (AHRD V3.3 *** A0A2G2WTL3_CAPBA)
Solyc01g079420	6.07445e-16	-0.27824	0.194	0.287	1.94151e-11	cortex	ACC	Cytochrome c oxidase subunit 5C (AHRD V3.3 *** A0A2G3AK13_CAPAN)
Solyc07g055950	8.28761e-12	0.457909	0.311	0.204	2.64888e-07	endodermis-like	Torin2	Protodermal factor 1 (AHRD V3.3 *-* A0A2G2YIY2_CAPAN)
Solyc01g079420	7.01039e-11	-0.278886	0.251	0.303	2.24066e-06	phloem	ACC	Cytochrome c oxidase subunit 5C (AHRD V3.3 *** A0A2G3AK13_CAPAN)
Solyc01g089980	1.6403e-17	-0.713624	0.311	0.43	5.24271e-13	endodermis-like	Torin2	ELMO/CED-12 family protein (AHRD V3.3 *** Q8VZ78_ARATH)
Solyc08g078460	4.23931e-42	-0.278903	0.39	0.476	1.35497e-37	epidermis	ACC	Oxidoreductase family protein (AHRD V3.3 *** A0A2U1N6F1_ARTAN)
Solyc10g055630	2.13115e-51	-0.279987	0.493	0.582	6.81157e-47	epidermis	ACC	plasma membrane intrinsic protein 2.9
Solyc12g056580	1.49462e-17	-0.563869	0.294	0.392	4.7771e-13	xylem	Torin2	Cellulose synthase (AHRD V3.3 *** K4DFY9_SOLLC)
Solyc01g101100	8.32639e-36	-0.28066	0.248	0.324	2.66128e-31	epidermis	ACC	Protein kinase superfamily protein (AHRD V3.3 *** A0A2U1K9U7_ARTAN)
Solyc09g007920	7.02989e-08	-0.280752	0.677	0.706	0.00224689	xylem	ACC	Phenylalanine ammonia-lyase (AHRD V3.3 *** A0A2G3BJ81_CAPCH)
Solyc01g105720	1.25738e-17	-0.250748	0.387	0.424	4.01883e-13	epidermis	Torin2	hypothetical protein (AHRD V3.3 *** AT1G58120.1)
Solyc04g081090	3.00222e-16	-0.281275	0.19	0.283	9.5957e-12	cortex	ACC	V-type proton ATPase proteolipid subunit (AHRD V3.3 *** A0A2G3AAA7_CAPAN)
Solyc06g061230	1.1376e-17	0.33898	0.724	0.63	3.636e-13	xylem	Torin2	metallocarboxypeptidase inhibitor precursor (AHRD V3.3 -** NP_001275375.1)
Solyc12g056290	1.23355e-15	-0.281776	0.327	0.43	3.94267e-11	cortex	ACC	RING/U-box superfamily protein (AHRD V3.3 *-* AT2G15530.4)
Solyc08g014000	1.02563e-17	-0.533804	0.2	0.304	3.27811e-13	xylem	Torin2	lipoxygenase A
Solyc03g113620	5.55796e-41	-0.28217	0.377	0.462	1.77644e-36	epidermis	ACC	Transcription factor MYB1R1 (AHRD V3.3 *** A0A2G2WRC4_CAPBA)
Solyc11g044910	1.00905e-17	-0.449466	0.398	0.445	3.22512e-13	phloem	Torin2	Beta-D-xylosidase 4 (AHRD V3.3 *** A0A2G2VN32_CAPBA)
Solyc04g080960	8.56765e-18	0.39496	0.523	0.407	2.73839e-13	xylem	Torin2	pre-pro-cysteine proteinase
Solyc12g099970	1.07682e-14	-0.282843	0.194	0.281	3.44173e-10	cortex	ACC	SNF1 kinase complex anchoring protein
Solyc04g010250	3.02514e-22	-0.283172	0.177	0.288	9.66896e-18	cortex	ACC	Alpha/beta-Hydrolases superfamily protein (AHRD V3.3 *** Q8RXN7_ARATH)
Solyc12g043160	2.37147e-20	0.456629	0.712	0.564	7.5797e-16	endodermis-like	Torin2	Translation machinery associated TMA7 (AHRD V3.3 *** A0A2U1KUC0_ARTAN)
Solyc01g110120	7.65975e-16	-0.283428	0.319	0.424	2.44821e-11	cortex	ACC	V-type proton ATPase subunit a (AHRD V3.3 *** A0A2G2XNJ6_CAPBA)
Solyc01g105880	6.85043e-18	-0.408441	0.435	0.49	2.18953e-13	cortex	Torin2	Monoterpenoid synthase 2
Solyc05g016410	6.60084e-18	-0.451707	0.223	0.295	2.10976e-13	cortex	Torin2	Casein kinase (AHRD V3.3 *** A2I5G0_BETVU)
Solyc03g095360	6.50009e-18	-0.288528	0.342	0.38	2.07756e-13	epidermis	Torin2	Quinone oxidoreductase-like protein (AHRD V3.3 *** A0A2I0WF16_9ASPA)
Solyc02g082840	6.32757e-18	-0.273504	0.282	0.323	2.02242e-13	epidermis	Torin2	Protein GRIP (AHRD V3.3 *** A0A1U8FMA7_CAPAN)
Solyc11g066320	1.55229e-43	-0.283571	0.306	0.395	4.96144e-39	epidermis	ACC	Exostosin family protein (AHRD V3.3 *** A0A2U1P7C1_ARTAN)
Solyc05g009540	6.91549e-16	-0.283735	0.164	0.25	2.21033e-11	cortex	ACC	Serine/threonine-protein kinase PRP4-like protein (AHRD V3.3 *-* A0A2G2VK52_CAPBA)
Solyc08g078870	3.70566e-136	0.921994	0.542	0.303	1.1844e-131	cortex	Torin2	Bifunctional inhibitor/lipid-transfer protein/seed storage 2S albumin superfamily protein (AHRD V3.3 *** A0A2U1PU47_ARTAN)
Solyc04g005860	4.8017e-18	-0.371839	0.471	0.529	1.53472e-13	cortex	Torin2	Protein ENHANCED DISEASE RESISTANCE 2 (AHRD V3.3 *** A0A1J3E5Z2_NOCCA)
Solyc04g056560	4.70085e-18	-0.460922	0.217	0.285	1.50249e-13	cortex	Torin2	Protein phosphatase 2C family protein (AHRD V3.3 *-* A0A2U1QE45_ARTAN)
Solyc03g032130	2.1783e-34	-0.283756	0.261	0.335	6.96228e-30	epidermis	ACC	High mobility group family (AHRD V3.11 *** tr|S8EDU2|S8EDU2_9LAMI)
Solyc01g105720	2.62156e-18	-0.283907	0.283	0.395	8.37904e-14	cortex	ACC	hypothetical protein (AHRD V3.3 *** AT1G58120.1)
Solyc04g080960	5.81359e-13	-0.284176	0.255	0.314	1.85814e-08	phloem	ACC	pre-pro-cysteine proteinase
Solyc08g074290	2.81265e-35	-0.285747	0.204	0.275	8.98978e-31	epidermis	ACC	Myosin heavy chain-like protein (AHRD V3.3 *** F4JRY9_ARATH)
Solyc02g093630	4.59617e-47	-0.286783	0.318	0.41	1.46903e-42	epidermis	ACC	Transmembrane protein (AHRD V3.3 *** Q84K38_ARATH)
Solyc08g062210	3.26061e-18	-0.447002	0.287	0.357	1.04216e-13	cortex	Torin2	Nuclear transcription factor Y subunit A-1 (AHRD V3.3 *** A0A1U8DRR5_CAPAN)
Solyc05g007020	3.01263e-18	-0.293919	0.279	0.318	9.62897e-14	epidermis	Torin2	LOV/LOV protein (AHRD V3.3 *** E3WH16_SOLLC)
Solyc02g085420	2.90856e-18	-0.341553	0.532	0.561	9.29634e-14	phloem	Torin2	U1 small nuclear ribonucleoprotein 70 kDa (AHRD V3.3 *-* A0A2G3AAH2_CAPAN)
Solyc04g015830	1.56355e-39	-0.287036	0.21	0.286	4.99741e-35	epidermis	ACC	Villin (AHRD V3.3 *** A0A2P5EN25_TREOI)
Solyc01g073680	2.69224e-18	0.512124	0.29	0.188	8.60493e-14	xylem	Torin2	Bifunctional inhibitor/lipid-transfer protein/seed storage 2S albumin superfamily protein (AHRD V3.11 *** tr|A0A061DVR0|A0A061DVR0_THECC)
Solyc07g066310	1.76673e-103	0.912665	0.294	0.115	5.64682e-99	cortex	Torin2	Photosystem II 10 kDa polypeptide, chloroplastic (AHRD V3.3 *** A0A2G3C3G4_CAPCH)
Solyc10g008120	8.31395e-18	-0.287533	0.472	0.535	2.6573e-13	phloem	ACC	O-methyltransferase (AHRD V3.11 *** tr|A0A1B4Z3W3|A0A1B4Z3W3_9ROSA)
Solyc09g075830	1.0034e-33	-0.289392	0.226	0.297	3.20707e-29	epidermis	ACC	Protein TIME FOR COFFEE (AHRD V3.3 *-* A0A2K3NUY4_TRIPR)
Solyc08g075690	1.87276e-14	-0.289464	0.252	0.346	5.98572e-10	cortex	ACC	Acyl-CoA-binding protein (AHRD V3.3 *** A0A2G2XLT1_CAPBA)
Solyc06g007620	1.17637e-06	-0.290243	0.333	0.41	0.037599	endodermis-like	ACC	DUF538 domain-containing protein (AHRD V3.3 *** A0A1Q3BSI7_CEPFO)
Solyc08g078870	2.24312e-22	-0.290347	0.191	0.303	7.16946e-18	cortex	ACC	Bifunctional inhibitor/lipid-transfer protein/seed storage 2S albumin superfamily protein (AHRD V3.3 *** A0A2U1PU47_ARTAN)
Solyc01g104700	2.23734e-18	0.297353	0.353	0.271	7.151e-14	phloem	Torin2	Ran protein/TC4 protein ran2b
Solyc08g061100	1.30881e-06	-0.291211	0.419	0.464	0.0418321	xylem	ACC	Cellulose synthase (AHRD V3.3 *** K4CKQ2_SOLLC)
Solyc11g044910	2.05841e-18	-0.604597	0.356	0.449	6.57908e-14	xylem	Torin2	Beta-D-xylosidase 4 (AHRD V3.3 *** A0A2G2VN32_CAPBA)
Solyc05g056320	2.05794e-18	-0.440745	0.234	0.308	6.5776e-14	cortex	Torin2	Smr (Small MutS-related) domain protein (AHRD V3.3 *** A0A2K3NNB3_TRIPR)
Solyc09g011670	2.99958e-16	0.450223	0.447	0.301	9.58725e-12	endodermis-like	Torin2	Adenine nucleotide alpha hydrolases-like superfamily protein (AHRD V3.3 *** A0A2U1NYH2_ARTAN)
Solyc00g500196	6.63993e-15	-1.5601	0.451	0.747	2.12226e-10	procambium	Torin2	Protein TIC 214 (AHRD V3.11 *** tr|K4EQH9|K4EQH9_DATST)
Solyc07g044850	1.84748e-18	-0.290767	0.236	0.277	5.90491e-14	epidermis	Torin2	WD repeat-containing protein 26-like (AHRD V3.3 *** A0A2I4E4P1_9ROSI)
Solyc05g055160	4.60328e-13	0.446053	0.43	0.311	1.4713e-08	endodermis-like	Torin2	DnaJ protein (AHRD V3.3 *** Q43177_SOLTU)
Solyc01g098700	1.7889e-18	-0.280432	0.32	0.359	5.71768e-14	epidermis	Torin2	Branched-chain-amino-acid aminotransferase-like protein 1 (AHRD V3.3 *** A0A2G2W7E2_CAPBA)
Solyc07g065490	8.51643e-09	-0.291267	0.243	0.289	0.000272202	phloem	ACC	DEK (AHRD V3.3 *-* A0A200RBP9_9MAGN)
Solyc10g081460	1.75412e-18	-0.408108	0.33	0.386	5.60651e-14	phloem	Torin2	Cationic amino acid transporter 2 (AHRD V3.3 *** A0A2R3U877_CAMSI)
Solyc06g009140	1.68981e-18	2.14018	0.552	0.14	5.40097e-14	exodermis-like	Torin2	Late embryogenesis abundant protein Lea5 (AHRD V3.3 *** A0A1J3JXG8_NOCCA)
Solyc02g064730	1.6727e-18	0.348464	0.644	0.538	5.34629e-14	xylem	Torin2	DUF1909-domain-containing protein (AHRD V3.3 *** A0A1J7IYE1_9PEZI)
Solyc04g014460	1.65527e-18	-0.629075	0.342	0.465	5.29056e-14	endodermis-like	Torin2	THO complex subunit 4D (AHRD V3.3 *** A0A2G3CDN8_CAPCH)
Solyc02g071860	1.60901e-18	-0.704114	0.167	0.263	5.14272e-14	xylem	Torin2	LRR_1 domain-containing protein/Pkinase_Tyr domain-containing protein/Malectin domain-containing protein (AHRD V3.3 *** A0A1Q3CJY9_CEPFO)
Solyc04g080700	1.59519e-18	-0.385655	0.315	0.39	5.09855e-14	cortex	Torin2	Bifunctional nuclease 2 (AHRD V3.3 *** A0A2G3AX92_CAPCH)
Solyc01g073750	1.53173e-18	-0.466817	0.214	0.286	4.8957e-14	cortex	Torin2	Callose synthase (AHRD V3.3 *** K7PRK8_MAIZE)
Solyc03g078570	1.49673e-18	-0.533498	0.304	0.409	4.78386e-14	xylem	Torin2	Rab family GTPase (AHRD V3.3 *** A0A1Y1IFP9_KLENI)
Solyc09g065540	5.11085e-17	-0.291268	0.23	0.33	1.63353e-12	cortex	ACC	biotin-binding protein
Solyc12g099970	1.44239e-18	-0.475422	0.211	0.281	4.61017e-14	cortex	Torin2	SNF1 kinase complex anchoring protein
Solyc09g010800	3.97859e-304	0.910823	0.898	0.681	1.27164e-299	cortex	Torin2	Metallothionein-like protein type 2 (AHRD V3.3 *** A0A2G2VXD7_CAPBA)
Solyc04g064810	9.88449e-37	-0.291329	0.2	0.273	3.15928e-32	epidermis	ACC	Integral membrane metal-binding family protein (DUF2296) (AHRD V3.11 *** tr|F4JR68|F4JR68_ARATH)
Solyc06g053840	1.40284e-18	-0.275487	0.433	0.46	4.48375e-14	epidermis	Torin2	auxin-regulated IAA4
Solyc12g011023	3.9246e-118	0.907913	0.421	0.207	1.25438e-113	cortex	Torin2	Xyloglucan endotransglucosylase/hydrolase (AHRD V3.3 *** Q6RHX7_SOLLC)
Solyc10g086190	1.32313e-18	0.499457	0.359	0.251	4.22899e-14	xylem	Torin2	Adenosine kinase (AHRD V3.3 *** A0A1U8FGB1_CAPAN)
Solyc08g077430	1.30936e-18	-0.473752	0.192	0.262	4.18499e-14	cortex	Torin2	ephrin type-B receptor (AHRD V3.3 *** AT5G11700.2)
Solyc03g032130	1.37645e-16	-0.291732	0.284	0.39	4.39939e-12	cortex	ACC	High mobility group family (AHRD V3.11 *** tr|S8EDU2|S8EDU2_9LAMI)
Solyc10g005730	1.21099e-18	-0.273047	0.3	0.341	3.87057e-14	epidermis	Torin2	Transducin/WD40 repeat-like superfamily protein (AHRD V3.3 *** Q9C5N4_ARATH)
Solyc08g081530	1.12989e-18	-0.304132	0.306	0.345	3.61135e-14	epidermis	Torin2	monodehydroascorbate reductase
Solyc04g008290	2.85352e-18	-0.291986	0.232	0.34	9.12041e-14	cortex	ACC	65-kDa microtubule-associated protein 6 (AHRD V3.3 *** A0A2G2W4Q4_CAPBA),Pfam:PF03999
Solyc03g079880	2.44335e-115	0.902824	0.422	0.21	7.80944e-111	cortex	Torin2	Bifunctional inhibitor/plant lipid transfer protein/seed storage helical domain-containing protein (AHRD V3.3 *** A0A103YIU0_CYNCS)
Solyc07g043270	1.03594e-18	-0.48898	0.188	0.257	3.31106e-14	cortex	Torin2	Protein FAR-RED ELONGATED HYPOCOTYL 3 (AHRD V3.3 *** A0A2G2Z0V7_CAPAN)
Solyc03g058390	9.4325e-19	-0.747263	0.325	0.44	3.01481e-14	endodermis-like	Torin2	Eukaryotic translation initiation factor 5B (AHRD V3.11 *** tr|A0A2G2WJG0|A0A2G2WJG0_CAPBA)
Solyc09g161950	3.44091e-160	0.858147	0.726	0.482	1.09978e-155	cortex	Torin2	polyubiquitin-like (AHRD V3.11 -** XP_021655819.1)
Solyc02g072300	1.1068e-10	-0.292165	0.252	0.302	3.53756e-06	phloem	ACC	SHAGGY-like kinase (AHRD V3.3 *** N0A047_WHEAT)
Solyc12g055800	5.74182e-45	-0.292508	0.326	0.415	1.8352e-40	epidermis	ACC	vacuolar H+-ATPase A1 subunit isoform
Solyc02g083380	1.36634e-10	-0.293026	0.36	0.403	4.36708e-06	phloem	ACC	Big1 (AHRD V3.3 *-* AT2G17710.1)
Solyc03g058350	8.42779e-19	-0.598858	0.228	0.331	2.69369e-14	xylem	Torin2	Eukaryotic translation initiation factor 5B (AHRD V3.3 *** A0A2G2WJG0_CAPBA)
Solyc03g032130	4.83392e-13	-0.294177	0.336	0.391	1.54502e-08	phloem	ACC	High mobility group family (AHRD V3.11 *** tr|S8EDU2|S8EDU2_9LAMI)
Solyc07g064130	2.51052e-08	-0.294566	0.23	0.298	0.000802414	xylem	ACC	Polyubiquitin (AHRD V3.3 *** F1SY21_MESCR)
Solyc02g078670	5.36313e-38	-0.294579	0.207	0.282	1.71416e-33	epidermis	ACC	COP1-interacting protein 7 (AHRD V3.3 *** CIP7_ARATH)
Solyc06g082840	5.92044e-14	-0.294608	0.192	0.275	1.89229e-09	cortex	ACC	Chaperone DnaJ-domain superfamily protein (AHRD V3.3 *-* F4JRF7_ARATH)
Solyc03g121540	2.24468e-40	-0.295868	0.261	0.343	7.17443e-36	epidermis	ACC	beta-galactosidase 3
Solyc04g015970	2.77172e-14	-0.296264	0.181	0.264	8.85897e-10	cortex	ACC	ABC transporter A family member 1 (AHRD V3.3 *** A0A2G3CCY6_CAPCH)
Solyc10g055630	1.08906e-06	-0.296268	0.333	0.42	0.0348086	endodermis-like	ACC	plasma membrane intrinsic protein 2.9
Solyc02g080200	3.70647e-120	0.857105	0.509	0.282	1.18466e-115	cortex	Torin2	Pectinesterase (AHRD V3.11 *** tr|A0A2G2VBJ7|A0A2G2VBJ7_CAPBA)
Solyc07g066070	9.51822e-14	-0.296507	0.383	0.441	3.04221e-09	phloem	ACC	KH domain-containing protein (AHRD V3.3 *** A0A1U8HDP0_CAPAN)
Solyc12g162400	5.35739e-19	0.445822	0.296	0.188	1.71233e-14	xylem	Torin2	Plant/F18B13-26 protein (AHRD V3.11 *** tr|A0A072UGY9|A0A072UGY9_MEDTR)
Solyc06g008590	5.33272e-19	0.261675	0.291	0.214	1.70444e-14	phloem	Torin2	auxin-regulated IAA17
Solyc11g005330	5.34039e-59	-0.300499	0.431	0.533	1.7069e-54	epidermis	ACC	Solyc11g005330
Solyc05g009540	5.20467e-19	-0.46084	0.179	0.25	1.66352e-14	cortex	Torin2	Serine/threonine-protein kinase PRP4-like protein (AHRD V3.3 *-* A0A2G2VK52_CAPBA)
Solyc03g078400	1.01041e-09	-0.300689	0.529	0.587	3.22946e-05	xylem	ACC	actin
Solyc09g082980	1.1266e-15	-0.301198	0.288	0.355	3.60085e-11	phloem	ACC	DUF506 domain-containing protein (AHRD V3.3 *** A0A1Q3BNU4_CEPFO)
Solyc07g032490	5.10111e-19	0.663161	0.267	0.166	1.63042e-14	xylem	Torin2	Major facilitator superfamily protein (AHRD V3.3 *** A0A1P8AZ04_ARATH)
Solyc11g066020	5.06624e-19	0.258383	0.317	0.237	1.61927e-14	phloem	Torin2	Ankyrin repeat family protein, putative, expressed (AHRD V3.3 *** Q10NB7_ORYSJ)
Solyc03g121060	4.92108e-19	0.44005	0.34	0.226	1.57288e-14	xylem	Torin2	auxin-regulated IAA26
Solyc12g055760	4.55718e-19	0.415358	0.343	0.229	1.45657e-14	xylem	Torin2	ATP synthase subunit epsilon, mitochondrial (AHRD V3.3 *** A0A2G3B3J0_CAPCH)
Solyc11g069160	4.41484e-19	-0.415089	0.294	0.37	1.41107e-14	cortex	Torin2	SUMO E3 ligase SIZ1 (AHRD V3.3 *** A0A0X9AQ43_SOLLC)
Solyc04g081870	5.71687e-115	0.837359	0.482	0.262	1.82723e-110	cortex	Torin2	Expansin (AHRD V3.11 *** tr|K4BVR6|K4BVR6_SOLLC)
Solyc04g015830	1.45878e-13	-0.301834	0.197	0.279	4.66257e-09	cortex	ACC	Villin (AHRD V3.3 *** A0A2P5EN25_TREOI)
Solyc01g006720	3.80476e-19	0.336116	0.539	0.404	1.21608e-14	xylem	Torin2	ABC transporter G family member 27 (AHRD V3.3 *** A0A2G2VCM9_CAPBA)
Solyc04g082140	3.69669e-12	0.44514	0.276	0.176	1.18153e-07	endodermis-like	Torin2	pectinesterase
Solyc01g102310	3.23645e-19	-0.276231	0.423	0.454	1.03443e-14	epidermis	Torin2	60S ribosomal protein L34 (AHRD V3.3 *-* A0A2G2VNY7_CAPBA)
Solyc03g093520	5.28521e-37	-0.302351	0.237	0.312	1.68926e-32	epidermis	ACC	ATP-dependent 6-phosphofructokinase (AHRD V3.3 *** A0A2G2ZX77_CAPAN)
Solyc01g104680	3.56194e-45	-0.30293	0.289	0.377	1.13847e-40	epidermis	ACC	Ran protein/TC4 protein ran2a
Solyc05g008780	7.5425e-35	-0.303201	0.214	0.285	2.41073e-30	epidermis	ACC	Calponin-like domain protein (AHRD V3.3 *-* F4HWC3_ARATH)
Solyc09g074360	2.97756e-19	-0.450617	0.24	0.302	9.51689e-15	phloem	Torin2	RNA binding protein (AHRD V3.3 *** B6UFA0_MAIZE)
Solyc09g092380	2.8673e-19	0.31939	0.788	0.702	9.16445e-15	xylem	Torin2	S-adenosyl-l-homocysteine hydrolase
Solyc01g107870	1.59554e-09	-0.304136	0.557	0.599	5.09967e-05	xylem	ACC	Polyadenylate-binding protein (AHRD V3.3 *** Q9M6E6_TOBAC)
Solyc06g074490	2.37209e-19	0.382562	0.542	0.418	7.58168e-15	xylem	Torin2	Unknown protein
Solyc12g098700	8.15791e-16	-0.304503	0.165	0.252	2.60743e-11	cortex	ACC	RNA helicase DEAD42
Solyc11g069160	2.28544e-19	-0.289814	0.278	0.32	7.30473e-15	epidermis	Torin2	SUMO E3 ligase SIZ1 (AHRD V3.3 *** A0A0X9AQ43_SOLLC)
Solyc01g109170	2.26629e-19	0.465993	0.285	0.178	7.24353e-15	xylem	Torin2	Cold-regulated plasma membrane protein 2 (AHRD V3.3 *** A0A1U8E7A7_CAPAN)
Solyc05g046020	1.05136e-07	-0.305147	0.292	0.388	0.00336037	endodermis-like	ACC	Peroxidase (AHRD V3.3 *** K4C0T5_SOLLC)
Solyc04g078540	1.07273e-26	-0.305422	0.577	0.703	3.42865e-22	cortex	ACC	Cysteine proteinase RD21a (AHRD V3.11 *** tr|A0A2G3CPV2|A0A2G3CPV2_CAPCH)
Solyc00g023590	1.72213e-10	-1.60354	0.122	0.403	5.50426e-06	procambium	Torin2	Cytochrome f (AHRD V3.3 *-* A0A2G3AYY8_CAPCH)
Solyc05g005620	2.019e-19	-0.750715	0.298	0.423	6.45312e-15	endodermis-like	Torin2	RNA-binding protein 25-like (AHRD V3.3 *** A0A2K3LLK7_TRIPR)
Solyc01g089980	1.15122e-19	-0.306357	0.291	0.412	3.67952e-15	cortex	ACC	ELMO/CED-12 family protein (AHRD V3.3 *** Q8VZ78_ARATH)
Solyc03g097290	1.86708e-19	-0.388066	0.398	0.466	5.96757e-15	cortex	Torin2	DB199
Solyc02g094200	6.14324e-12	0.444966	0.314	0.206	1.9635e-07	endodermis-like	Torin2	Nuclear transport factor 2 (AHRD V3.3 *** A0A1U8FRA0_CAPAN)
Solyc04g074510	1.85784e-19	0.263204	0.283	0.207	5.93803e-15	phloem	Torin2	tft3 14-3-3
Solyc04g079970	4.64013e-14	0.437667	0.366	0.24	1.48308e-09	endodermis-like	Torin2	RUB1 conjugating enzyme
Solyc01g100110	2.21474e-38	-0.307151	0.266	0.345	7.07876e-34	epidermis	ACC	Protein phosphatase 2C family protein (AHRD V3.3 *** A0A2U1PE44_ARTAN)
Solyc02g082680	1.5633e-19	-0.298905	0.224	0.267	4.99661e-15	epidermis	Torin2	RB1-inducible coiled-coil protein (AHRD V3.3 *** AT2G17550.1)
Solyc08g078460	2.13775e-22	-0.307846	0.417	0.548	6.83269e-18	cortex	ACC	Oxidoreductase family protein (AHRD V3.3 *** A0A2U1N6F1_ARTAN)
Solyc06g073960	1.47458e-19	-0.295078	0.245	0.287	4.71306e-15	epidermis	Torin2	Serine/threonine-protein phosphatase (AHRD V3.3 *** I6WZC5_SOLTU)
Solyc11g069430	2.36353e-44	-0.307868	0.847	0.924	7.55431e-40	cortex	ACC	plasma membrane intrinsic protein 2.6
Solyc02g078210	1.32844e-19	-0.604516	0.392	0.492	4.24596e-15	xylem	Torin2	Ubiquitin-conjugating enzyme (AHRD V3.3 *** A0A200QBL2_9MAGN)
Solyc08g075520	1.18022e-19	-0.634815	0.377	0.512	3.77222e-15	endodermis-like	Torin2	transglutaminase family protein (AHRD V3.3 *** AT4G19160.2)
Solyc00g500164	1.17514e-19	-1.43053	0.569	0.865	3.75599e-15	exodermis-like	Torin2	Unknown protein
Solyc12g044330	2.39089e-25	-0.307884	0.489	0.623	7.64176e-21	cortex	ACC	tonoplast intrinsic protein 2.1
Solyc11g066320	1.13762e-19	-0.423168	0.234	0.312	3.63607e-15	cortex	Torin2	Exostosin family protein (AHRD V3.3 *** A0A2U1P7C1_ARTAN)
Solyc01g087320	6.23184e-14	-0.308233	0.199	0.281	1.99182e-09	cortex	ACC	Zinc finger, FYVE/PHD-type (AHRD V3.3 *-* A0A2U1NX02_ARTAN)
Solyc01g099520	3.13222e-94	0.834793	0.354	0.171	1.00112e-89	cortex	Torin2	Rapid alkalinization factor (AHRD V3.3 *** RALF_TOBAC)
Solyc00g500063	1.00389e-19	-0.535325	0.226	0.334	3.20863e-15	xylem	Torin2	Ribulose bisphosphate carboxylase large chain (AHRD V3.3 *** A0A2G2Z7Q2_CAPAN)
Solyc07g008900	3.51322e-14	-0.308388	0.211	0.297	1.12289e-09	cortex	ACC	Subtilisin-like protease-like protein (AHRD V3.3 *** A0A2K3P616_TRIPR)
Solyc02g077880	8.33147e-20	0.430893	0.661	0.497	2.6629e-15	endodermis-like	Torin2	Auxin-repressed protein (AHRD V3.3 *** A9YSI8_TOBAC)
Solyc03g117870	9.42557e-20	0.321336	0.408	0.324	3.0126e-15	phloem	Torin2	4-coumarate:CoA ligase (AHRD V3.3 *** Q42879_LITER)
Solyc07g005730	5.8301e-101	0.809192	0.444	0.242	1.86342e-96	cortex	Torin2	Low temperature and salt responsive protein (AHRD V3.3 *** A0A2K3ML14_TRIPR)
Solyc05g056550	1.92683e-35	-0.309268	0.261	0.335	6.15853e-31	epidermis	ACC	Protein kinase (AHRD V3.3 *** O65765_CRAPL)
Solyc03g118200	9.80396e-40	-0.309439	0.417	0.496	3.13354e-35	epidermis	ACC	Calcium-dependent phospholipid-binding Copine family protein (AHRD V3.3 *** A0A2U1NDK1_ARTAN)
Solyc04g074510	6.90544e-09	0.429379	0.287	0.199	0.000220712	endodermis-like	Torin2	tft3 14-3-3
Solyc12g011030	2.19468e-105	0.794207	0.483	0.272	7.01464e-101	cortex	Torin2	xyloglucan endotransglucosylase-hydrolase 9
Solyc04g078070	1.69563e-11	0.427273	0.347	0.237	5.41958e-07	endodermis-like	Torin2	4F5 domain-containing protein/zf-met2 domain-containing protein (AHRD V3.11 *** tr|A0A1Q3BD42|A0A1Q3BD42_CEPFO)
Solyc02g085420	7.70345e-20	-0.424076	0.619	0.677	2.46218e-15	xylem	Torin2	U1 small nuclear ribonucleoprotein 70 kDa (AHRD V3.3 *-* A0A2G3AAH2_CAPAN)
Solyc05g052510	7.59163e-12	-0.310405	0.239	0.293	2.42644e-07	phloem	ACC	Clathrin heavy chain (AHRD V3.3 *** A0A2G2WTL3_CAPBA)
Solyc09g064370	7.01434e-20	0.272284	0.27	0.193	2.24192e-15	phloem	Torin2	S-(hydroxymethyl)glutathione dehydrogenase (AHRD V3.3 *** E9ND18_SOLHA)
Solyc03g112050	6.79691e-20	-0.302343	0.65	0.682	2.17243e-15	cortex	Torin2	Serine/threonine-protein kinase AFC1 (AHRD V3.3 *** A0A1U8FX08_CAPAN)
Solyc05g047580	5.69906e-16	-0.310813	0.174	0.262	1.82153e-11	cortex	ACC	Terpene cyclase/mutase family member (AHRD V3.11 *** tr|A0A2U1KW20|A0A2U1KW20_ARTAN)
Solyc06g008580	1.31124e-35	-0.3109	0.243	0.316	4.19099e-31	epidermis	ACC	auxin-regulated IAA22
Solyc04g007690	5.99986e-20	-0.289422	0.422	0.451	1.91767e-15	epidermis	Torin2	SlPIN3
Solyc03g006140	2.04828e-11	-0.31389	0.254	0.308	6.54672e-07	phloem	ACC	Neutral ceramidase (AHRD V3.3 *** A0A2G2ZL79_CAPAN)
Solyc12g055800	4.32082e-17	-0.314237	0.251	0.355	1.38102e-12	cortex	ACC	vacuolar H+-ATPase A1 subunit isoform
Solyc05g005020	5.07131e-20	-0.435919	0.316	0.392	1.62089e-15	cortex	Torin2	Alpha-Glucan Water Dikinase
Solyc09g075460	2.2521e-43	-0.314674	0.218	0.298	7.19817e-39	epidermis	ACC	Pectin lyase-like superfamily protein (AHRD V3.3 *** A0A2U1PV10_ARTAN)
Solyc07g066070	7.46774e-20	-0.314725	0.428	0.551	2.38684e-15	cortex	ACC	KH domain-containing protein (AHRD V3.3 *** A0A1U8HDP0_CAPAN)
Solyc05g005020	4.38338e-20	-0.252981	0.424	0.459	1.40102e-15	epidermis	Torin2	Alpha-Glucan Water Dikinase
Solyc06g035920	6.14734e-20	-0.315338	0.288	0.406	1.96481e-15	cortex	ACC	Remorin (AHRD V3.3 *** A0A1U8F3B7_CAPAN)
Solyc04g007400	1.98198e-101	0.788029	0.541	0.341	6.3348e-97	cortex	Torin2	NAD(P)-binding Rossmann-fold superfamily protein (AHRD V3.3 *** F4IKL5_ARATH),Pfam:PF13561
Solyc03g058390	2.27709e-58	-0.317086	0.438	0.541	7.27803e-54	epidermis	ACC	Eukaryotic translation initiation factor 5B (AHRD V3.11 *** tr|A0A2G2WJG0|A0A2G2WJG0_CAPBA)
Solyc06g084020	2.50335e-11	-0.317764	0.303	0.352	8.0012e-07	phloem	ACC	histone H1
Solyc08g075520	2.0679e-64	-0.31878	0.629	0.705	6.60942e-60	epidermis	ACC	transglutaminase family protein (AHRD V3.3 *** AT4G19160.2)
Solyc03g034000	3.56019e-20	0.298701	0.253	0.179	1.13791e-15	phloem	Torin2	bHLH transcription factor 020
Solyc01g099980	3.23747e-20	-0.482479	0.235	0.311	1.03476e-15	cortex	Torin2	Enolase (DUF1399) (AHRD V3.3 *-* F4I3L9_ARATH)
Solyc03g071690	1.03369e-104	0.784252	0.462	0.252	3.30389e-100	cortex	Torin2	Non-symbiotic hemoglobin 2 (AHRD V3.3 *** HBL2_SOLLC)
Solyc09g082780	2.96671e-20	0.439963	0.456	0.334	9.4822e-16	xylem	Torin2	Aluminum induced protein with YGL and LRDR motifs (AHRD V3.3 *** Q9LIL3_ARATH)
Solyc09g007520	2.76314e-20	-0.28555	0.794	0.812	8.83154e-16	cortex	Torin2	Peroxidase (AHRD V3.3 *** K4CQE1_SOLLC)
Solyc12g044330	6.83314e-72	-0.319336	0.5	0.606	2.18401e-67	epidermis	ACC	tonoplast intrinsic protein 2.1
Solyc03g093510	2.44345e-20	-0.341301	0.222	0.264	7.80977e-16	epidermis	Torin2	Alpha/beta-Hydrolases superfamily protein (AHRD V3.3 *** A0A2U1NKR4_ARTAN)
Solyc01g067740	4.72702e-15	0.420775	0.509	0.365	1.51085e-10	endodermis-like	Torin2	Superoxide dismutase [Cu-Zn] 1
Solyc11g062440	2.34729e-20	-0.505643	0.282	0.343	7.5024e-16	phloem	Torin2	L-ascorbate oxidase (AHRD V3.3 *** ASO_TOBAC)
Solyc06g054540	6.75975e-08	-0.320069	0.5	0.544	0.00216055	xylem	ACC	E3 ubiquitin-protein ligase MIEL1-like (AHRD V3.3 *** A0A1S4BAM5_TOBAC)
Solyc09g008490	3.8188e-38	-0.320227	0.202	0.274	1.22056e-33	epidermis	ACC	Protein SHOOT GRAVITROPISM 6 (AHRD V3.3 *** A0A2G2YPS4_CAPAN)
Solyc01g101060	2.08655e-20	0.377503	0.505	0.372	6.66903e-16	xylem	Torin2	S-adenosyl-L-methionine synthetase
Solyc08g005800	4.79058e-102	0.783759	0.486	0.281	1.53117e-97	cortex	Torin2	Pectin acetylesterase (AHRD V3.3 *** A0A1U8F2I8_CAPAN)
Solyc05g160260	2.04672e-72	0.782919	0.284	0.136	6.54174e-68	cortex	Torin2	REF/SRPP-like protein (AHRD V3.11 *** tr|A0A2G2VMR3|A0A2G2VMR3_CAPBA)
Solyc01g006160	1.89883e-20	0.252097	0.272	0.194	6.06905e-16	phloem	Torin2	60S acidic ribosomal protein P1 (AHRD V3.3 *** A0A2G2W8Q0_CAPBA),Pfam:PF00428
Solyc09g098510	4.79448e-160	0.778544	0.739	0.496	1.53241e-155	cortex	Torin2	extensin-2-like (AHRD V3.11 *-* tr|A0A1U8G7P3|A0A1U8G7P3_CAPAN)
Solyc08g079090	1.81458e-20	-0.59904	0.309	0.414	5.79975e-16	xylem	Torin2	Monocopper oxidase-like protein sku5 (AHRD V3.3 *** A0A1J6IJ65_NICAT)
Solyc06g062380	1.64829e-20	-0.396021	0.376	0.44	5.26826e-16	phloem	Torin2	acid phosphatase 1-like (AHRD V3.3 *** A0A1U7W9D3_NICSY)
Solyc10g055630	1.37998e-17	-0.320519	0.302	0.412	4.4107e-13	cortex	ACC	plasma membrane intrinsic protein 2.9
Solyc05g046020	1.27704e-82	0.772246	0.319	0.151	4.08166e-78	cortex	Torin2	Peroxidase (AHRD V3.3 *** K4C0T5_SOLLC)
Solyc08g081190	1.57798e-13	-0.322925	0.691	0.722	5.04355e-09	xylem	ACC	plasma membrane intrinsic protein 1.5
Solyc10g079070	1.51784e-20	-0.411323	0.388	0.441	4.85132e-16	phloem	Torin2	bHLH transcription factor 065
Solyc03g117360	1.46081e-20	-0.460283	0.331	0.402	4.66903e-16	cortex	Torin2	TOPLESS1
Solyc09g066100	1.457e-20	0.265234	0.259	0.183	4.65687e-16	phloem	Torin2	Histone H1 (AHRD V3.3 *-* A0A2G2WIH1_CAPBA)
Solyc06g036000	5.27769e-19	-0.323169	0.172	0.27	1.68686e-14	cortex	ACC	DNA-directed RNA polymerase iii subunit rpc3-like protein (AHRD V3.3 *** A0A2K3P255_TRIPR)
Solyc06g066320	6.54886e-43	-0.325524	0.218	0.297	2.09315e-38	epidermis	ACC	Transcription factor IIS (AHRD V3.3 *** A0A200R1D0_9MAGN)
Solyc03g093360	2.85209e-10	-0.32686	0.471	0.528	9.11585e-06	xylem	ACC	PLAT/LH2 domain (AHRD V3.3 *** A0A200QDT2_9MAGN)
Solyc12g162400	1.5058e-47	-0.327282	0.349	0.439	4.81283e-43	epidermis	ACC	Plant/F18B13-26 protein (AHRD V3.11 *** tr|A0A072UGY9|A0A072UGY9_MEDTR)
Solyc08g062660	2.36671e-15	-0.328143	0.196	0.257	7.56447e-11	phloem	ACC	Ran binding protein-1
Solyc01g105880	1.17119e-20	-0.456785	0.208	0.274	3.74336e-16	phloem	Torin2	Monoterpenoid synthase 2
Solyc12g009560	1.1478e-20	0.434594	0.325	0.211	3.66859e-16	xylem	Torin2	EIN3-binding F-box protein 1
Solyc10g086570	3.50999e-46	-0.328426	0.197	0.279	1.12186e-41	epidermis	ACC	transmembrane protein (AHRD V3.3 *** AT5G02160.1)
Solyc09g098540	1.89795e-13	-0.328521	0.325	0.38	6.06621e-09	phloem	ACC	Chitinase-like protein (AHRD V3.3 *** Q6JX03_GOSHI)
Solyc02g089065	8.67597e-20	-0.329001	0.736	0.782	2.77301e-15	xylem	ACC	Protein SPIRAL1 (AHRD V3.3 *** A0A1U8FPZ4_CAPAN)
Solyc10g081720	9.19968e-21	-0.413128	0.396	0.452	2.9404e-16	phloem	Torin2	Fasciclin-like arabinogalactan protein 17 (AHRD V3.3 *** A0A2G3AVK5_CAPCH)
Solyc08g081530	2.25233e-44	-0.329105	0.26	0.345	7.19891e-40	epidermis	ACC	monodehydroascorbate reductase
Solyc11g007690	1.57715e-54	-0.329461	0.429	0.523	5.04088e-50	epidermis	ACC	Pyruvate kinase (AHRD V3.3 *** A0A2G2Y675_CAPAN)
Solyc06g051310	8.79094e-21	-0.317796	0.249	0.293	2.80976e-16	epidermis	Torin2	Clathrin heavy chain (AHRD V3.3 *** A0A1U8F1S0_CAPAN)
Solyc07g066070	7.56379e-21	-0.494529	0.451	0.547	2.41754e-16	xylem	Torin2	KH domain-containing protein (AHRD V3.3 *** A0A1U8HDP0_CAPAN)
Solyc04g074510	5.86403e-08	-0.329634	0.199	0.262	0.00187426	xylem	ACC	tft3 14-3-3
Solyc06g073430	6.96007e-21	0.270649	0.403	0.312	2.22458e-16	phloem	Torin2	40S ribosomal protein S29-like (AHRD V3.3 *** A0A2I4F7M1_9ROSI)
Solyc05g041200	2.01086e-16	-0.329823	0.191	0.282	6.42712e-12	cortex	ACC	4-hydroxyphenylpyruvate dioxygenase (AHRD V3.11 *** tr|A0A2G2WSP4|A0A2G2WSP4_CAPBA)
Solyc01g100380	6.84955e-38	-0.329967	0.243	0.318	2.18925e-33	epidermis	ACC	Calreticulin (AHRD V3.3 *** A0A2G3AWT5_CAPCH)
Solyc11g020190	6.24595e-21	-0.487752	0.2	0.276	1.99633e-16	cortex	Torin2	Nuclear pore complex protein NUP88 (AHRD V3.3 *** A0A2G2YE72_CAPAN)
Solyc02g092580	6.24379e-21	-0.527102	0.177	0.251	1.99564e-16	cortex	Torin2	Peroxidase (AHRD V3.3 *** K4BD54_SOLLC)
Solyc10g080390	6.2412e-21	-0.315199	0.234	0.279	1.99481e-16	epidermis	Torin2	serine/threonine-protein kinase Nek6-like isoform X1 (AHRD V3.3 *** A0A2I4G4E6_9ROSI)
Solyc01g111170	4.01774e-106	0.74754	0.552	0.335	1.28415e-101	cortex	Torin2	cyclophilin
Solyc03g117360	5.61539e-21	-0.310933	0.316	0.359	1.79479e-16	epidermis	Torin2	TOPLESS1
Solyc11g066320	5.19529e-13	-0.330697	0.239	0.295	1.66052e-08	phloem	ACC	Exostosin family protein (AHRD V3.3 *** A0A2U1P7C1_ARTAN)
Solyc05g012160	4.95346e-21	0.417215	0.497	0.371	1.58323e-16	xylem	Torin2	Protein SPIRAL1-like 2 (AHRD V3.3 *** A0A2G2YD05_CAPAN)
Solyc01g088100	7.42035e-16	-0.330971	0.287	0.354	2.37169e-11	phloem	ACC	Zinc finger transcription factor 12
Solyc09g008490	4.79252e-21	-0.28978	0.229	0.274	1.53179e-16	epidermis	Torin2	Protein SHOOT GRAVITROPISM 6 (AHRD V3.3 *** A0A2G2YPS4_CAPAN)
Solyc07g022760	4.682e-21	-0.638469	0.167	0.271	1.49646e-16	xylem	Torin2	Pre-mRNA-processing protein 40A (AHRD V3.11 *** tr|A0A2G2XIJ4|A0A2G2XIJ4_CAPBA)
Solyc03g043760	4.51882e-21	-0.607074	0.157	0.263	1.4443e-16	xylem	Torin2	Chromatin SPT2 (AHRD V3.3 *-* A0A2U1N6L0_ARTAN)
Solyc11g051160	4.51097e-21	-0.363729	0.5	0.563	1.4418e-16	cortex	Torin2	Patellin-1 (AHRD V3.3 *** A0A2G2YV42_CAPAN)
Solyc09g065950	3.99946e-21	-0.323907	0.207	0.25	1.27831e-16	epidermis	Torin2	F-actin-capping protein subunit alpha (AHRD V3.3 *** A0A2G2XXJ8_CAPAN)
Solyc08g005800	3.56606e-21	0.427262	0.431	0.304	1.13979e-16	xylem	Torin2	Pectin acetylesterase (AHRD V3.3 *** A0A1U8F2I8_CAPAN)
Solyc07g065840	5.53551e-16	0.420738	0.69	0.553	1.76926e-11	endodermis-like	Torin2	molecular chaperone Hsp90-2
Solyc04g005860	3.30431e-21	-0.287216	0.357	0.399	1.05612e-16	epidermis	Torin2	Protein ENHANCED DISEASE RESISTANCE 2 (AHRD V3.3 *** A0A1J3E5Z2_NOCCA)
Solyc09g007920	3.10204e-21	-0.446475	0.366	0.441	9.91474e-17	cortex	Torin2	Phenylalanine ammonia-lyase (AHRD V3.3 *** A0A2G3BJ81_CAPCH)
Solyc01g086970	2.88628e-21	0.293856	0.258	0.182	9.22513e-17	phloem	Torin2	Zinc finger A20 and AN1 domain-containing stress-associated protein 8 (AHRD V3.11 *** tr|A0A2G2XRT9|A0A2G2XRT9_CAPBA)
Solyc04g008290	2.66371e-21	-0.491771	0.26	0.34	8.51375e-17	cortex	Torin2	65-kDa microtubule-associated protein 6 (AHRD V3.3 *** A0A2G2W4Q4_CAPBA),Pfam:PF03999
Solyc05g052510	3.65938e-17	-0.331136	0.188	0.281	1.16961e-12	cortex	ACC	Clathrin heavy chain (AHRD V3.3 *** A0A2G2WTL3_CAPBA)
Solyc11g066320	2.28577e-21	-0.651325	0.207	0.317	7.30578e-17	xylem	Torin2	Exostosin family protein (AHRD V3.3 *** A0A2U1P7C1_ARTAN)
Solyc03g115680	2.16635e-21	-0.30618	0.227	0.271	6.92409e-17	epidermis	Torin2	Formin-like protein (AHRD V3.3 *-* A0A328D036_9ASTE)
Solyc03g097290	2.04487e-21	-0.313866	0.311	0.353	6.53583e-17	epidermis	Torin2	DB199
Solyc01g067730	1.85618e-21	0.277677	0.252	0.176	5.93271e-17	phloem	Torin2	Acyl carrier protein (AHRD V3.3 *** A0A1U8EET6_CAPAN)
Solyc07g005560	1.76846e-21	0.420094	0.469	0.339	5.65234e-17	xylem	Torin2	Eukaryotic translation initiation factor 5A (AHRD V3.3 *** A0A2G3BXD8_CAPCH)
Solyc01g105680	1.66524e-21	-0.290919	0.267	0.312	5.32243e-17	epidermis	Torin2	Phototropic-responsive NPH3 family protein (AHRD V3.3 *** A0A2U1PJR6_ARTAN)
Solyc01g006720	1.54038e-21	0.268024	0.424	0.329	4.92336e-17	phloem	Torin2	ABC transporter G family member 27 (AHRD V3.3 *** A0A2G2VCM9_CAPBA)
Solyc07g016215	1.78893e-47	-0.331525	0.867	0.934	5.71776e-43	cortex	ACC	Organ specific protein (AHRD V3.3 *** A0A2U1PWC1_ARTAN)
Solyc02g078150	1.695e-19	-0.33251	0.265	0.377	5.41755e-15	cortex	ACC	PDDEXK-like protein (AHRD V3.11 *** tr|A0A2U1QIN2|A0A2U1QIN2_ARTAN)
Solyc04g015560	1.03563e-21	-0.315813	0.453	0.479	3.31007e-17	epidermis	Torin2	Glycosyl hydrolase family protein (AHRD V3.3 *** A0A2U1QCD6_ARTAN)
Solyc07g006265	9.20944e-22	0.453709	0.262	0.153	2.94352e-17	xylem	Torin2	Cytochrome c oxidase subunit (AHRD V3.3 *** A0A2I4GEN1_9ROSI)
Solyc10g055630	1.95972e-18	0.418211	0.588	0.42	6.26364e-14	endodermis-like	Torin2	plasma membrane intrinsic protein 2.9
Solyc07g066070	2.20388e-08	-0.333546	0.511	0.547	0.000704403	xylem	ACC	KH domain-containing protein (AHRD V3.3 *** A0A1U8HDP0_CAPAN)
Solyc07g054490	3.05009e-42	-0.333953	0.211	0.288	9.74871e-38	epidermis	ACC	Secretory carrier-associated membrane protein (AHRD V3.3 *** A0A2G2Z3L9_CAPAN)
Solyc01g088100	3.79094e-56	-0.333969	0.382	0.481	1.21166e-51	epidermis	ACC	Zinc finger transcription factor 12
Solyc12g056220	1.36268e-28	-0.334635	0.426	0.58	4.35539e-24	cortex	ACC	plasma membrane intrinsic protein 1.3
Solyc04g076850	3.62817e-16	-0.335366	0.338	0.401	1.15964e-11	phloem	ACC	entire
Solyc11g072450	5.81816e-22	0.53159	0.339	0.222	1.8596e-17	xylem	Torin2	ATP synthase subunit d, mitochondrial (AHRD V3.3 *** A0A1U8ELT5_CAPAN)
Solyc02g087620	5.70406e-22	-0.77758	0.287	0.425	1.82313e-17	endodermis-like	Torin2	Inositol hexakisphosphate and diphosphoinositol-pentakisphosphate kinase (AHRD V3.3 *** A0A2G3ACA5_CAPAN)
Solyc12g035130	5.61388e-22	-0.284313	0.402	0.44	1.79431e-17	epidermis	Torin2	RNA helicase DEAD36
Solyc08g081190	6.72518e-37	-0.33636	0.66	0.725	2.1495e-32	phloem	ACC	plasma membrane intrinsic protein 1.5
Solyc12g056220	7.26344e-164	0.736376	0.797	0.58	2.32154e-159	cortex	Torin2	plasma membrane intrinsic protein 1.3
Solyc05g023740	4.69786e-22	-0.273909	0.361	0.403	1.50153e-17	epidermis	Torin2	Arabidopsis mei2-like protein
Solyc04g014460	4.47624e-22	-0.458494	0.325	0.403	1.4307e-17	cortex	Torin2	THO complex subunit 4D (AHRD V3.3 *** A0A2G3CDN8_CAPCH)
Solyc02g083380	4.14073e-22	-0.375774	0.501	0.563	1.32346e-17	cortex	Torin2	Big1 (AHRD V3.3 *-* AT2G17710.1)
Solyc03g025830	3.85805e-22	-0.678509	0.239	0.351	1.23311e-17	xylem	Torin2	Myosin heavy chain-related protein (AHRD V3.11 *** tr|Q9C8T4|Q9C8T4_ARATH)
Solyc05g053810	3.7008e-22	0.263139	0.372	0.279	1.18285e-17	phloem	Torin2	Serine hydroxymethyltransferase (AHRD V3.3 *** A0A2G3CI35_CAPCH)
Solyc07g042910	3.69172e-22	-0.300646	0.241	0.287	1.17995e-17	epidermis	Torin2	transmembrane protein (AHRD V3.3 *** AT5G58100.2)
Solyc01g079420	3.67768e-22	0.390628	0.47	0.337	1.17546e-17	xylem	Torin2	Cytochrome c oxidase subunit 5C (AHRD V3.3 *** A0A2G3AK13_CAPAN)
Solyc04g049330	3.67e-22	0.253145	0.459	0.358	1.17301e-17	phloem	Torin2	V-type proton ATPase subunit G (AHRD V3.3 *** Q5GMM8_CAPCH)
Solyc08g005270	3.14501e-22	-0.283653	0.355	0.399	1.00521e-17	epidermis	Torin2	Poly [ADP-ribose] polymerase (AHRD V3.3 *** A0A2G2W3V7_CAPBA)
Solyc02g089065	4.50086e-46	-0.336972	0.672	0.754	1.43857e-41	phloem	ACC	Protein SPIRAL1 (AHRD V3.3 *** A0A1U8FPZ4_CAPAN)
Solyc11g072820	9.27658e-48	-0.337187	0.22	0.305	2.96498e-43	epidermis	ACC	Kinesin (AHRD V3.3 *** A0A200R660_9MAGN)
Solyc03g079880	9.28329e-12	-0.337734	0.212	0.265	2.96713e-07	phloem	ACC	Bifunctional inhibitor/plant lipid transfer protein/seed storage helical domain-containing protein (AHRD V3.3 *** A0A103YIU0_CYNCS)
Solyc03g093360	5.03361e-21	-0.337878	0.335	0.414	1.60884e-16	phloem	ACC	PLAT/LH2 domain (AHRD V3.3 *** A0A200QDT2_9MAGN)
Solyc08g008210	5.56287e-07	-0.338297	0.206	0.285	0.01778	endodermis-like	ACC	vacuolar proton ATPase subunit E
Solyc03g121180	1.38659e-89	0.734947	0.472	0.278	4.43181e-85	cortex	Torin2	GDSL esterase/lipase (AHRD V3.3 *** A0A2G3D0P9_CAPCH)
Solyc06g069400	1.60001e-13	0.414453	0.34	0.217	5.11395e-09	endodermis-like	Torin2	Isoaspartyl peptidase/L-asparaginase (AHRD V3.3 *** A0A1U8EDB4_CAPAN)
Solyc06g035920	4.9571e-08	-0.338802	0.285	0.376	0.00158439	endodermis-like	ACC	Remorin (AHRD V3.3 *** A0A1U8F3B7_CAPAN)
Solyc03g058390	2.56777e-08	-0.339217	0.34	0.44	0.000820712	endodermis-like	ACC	Eukaryotic translation initiation factor 5B (AHRD V3.11 *** tr|A0A2G2WJG0|A0A2G2WJG0_CAPBA)
Solyc08g074760	4.32865e-15	-0.339735	0.235	0.297	1.38352e-10	phloem	ACC	Receptor-like protein kinase (AHRD V3.3 *** A0A0K9Q349_ZOSMR)
Solyc03g058390	3.52939e-07	-0.34168	0.415	0.464	0.0112806	xylem	ACC	Eukaryotic translation initiation factor 5B (AHRD V3.11 *** tr|A0A2G2WJG0|A0A2G2WJG0_CAPBA)
Solyc11g044230	2.0664e-22	0.402328	0.536	0.404	6.60464e-18	xylem	Torin2	Costars family protein (AHRD V3.3 *-* A0A1U8F9R1_CAPAN)
Solyc01g150152	3.22202e-110	0.730161	0.612	0.397	1.02982e-105	cortex	Torin2	Unknown protein
Solyc01g105710	1.2768e-09	0.412577	0.321	0.226	4.08089e-05	endodermis-like	Torin2	FK506 binding protein 12
Solyc06g007620	6.18278e-19	-0.341899	0.306	0.378	1.97614e-14	phloem	ACC	DUF538 domain-containing protein (AHRD V3.3 *** A0A1Q3BSI7_CEPFO)
Solyc05g054390	1.3481e-06	-0.342614	0.184	0.259	0.0430879	endodermis-like	ACC	Two-component response regulator (AHRD V3.3 *** A0A2G2WV84_CAPBA)
Solyc06g067910	1.54996e-22	0.438498	0.551	0.421	4.95399e-18	xylem	Torin2	DUF642 domain-containing protein (AHRD V3.3 *** A0A1Q3BMB3_CEPFO)
Solyc07g066070	5.41012e-08	-0.342737	0.3	0.39	0.00172918	endodermis-like	ACC	KH domain-containing protein (AHRD V3.3 *** A0A1U8HDP0_CAPAN)
Solyc03g093360	2.37723e-18	-0.342806	0.289	0.402	7.5981e-14	cortex	ACC	PLAT/LH2 domain (AHRD V3.3 *** A0A200QDT2_9MAGN)
Solyc08g075310	1.31172e-22	-0.297383	0.275	0.322	4.19253e-18	epidermis	Torin2	AP-4 complex subunit epsilon (AHRD V3.3 *** A0A2G3C072_CAPCH)
Solyc04g078070	1.27127e-22	0.252847	0.369	0.275	4.06324e-18	phloem	Torin2	4F5 domain-containing protein/zf-met2 domain-containing protein (AHRD V3.11 *** tr|A0A1Q3BD42|A0A1Q3BD42_CEPFO)
Solyc09g082980	2.57292e-08	-0.343471	0.369	0.466	0.000822355	endodermis-like	ACC	DUF506 domain-containing protein (AHRD V3.3 *** A0A1Q3BNU4_CEPFO)
Solyc07g064150	1.10814e-22	0.256867	0.509	0.405	3.54184e-18	phloem	Torin2	Protein translation factor SUI1-like protein (AHRD V3.3 *** A0A1U8FM48_CAPAN)
Solyc03g083530	1.00831e-22	0.273325	0.346	0.254	3.22275e-18	phloem	Torin2	40S ribosomal protein S13 (AHRD V3.3 *** A0A2I0WN36_9ASPA)
Solyc08g062910	8.37864e-22	-0.344323	0.166	0.271	2.67798e-17	cortex	ACC	Elongation factor (AHRD V3.3 *** Q7XTK1_ORYSJ)
Solyc12g006997	8.59708e-23	0.267508	0.298	0.212	2.7478e-18	phloem	Torin2	Heavy metal transport/detoxification superfamily protein (AHRD V3.3 *** A0A2U1NJ85_ARTAN)
Solyc11g005330	6.97047e-08	-0.344702	0.403	0.491	0.0022279	endodermis-like	ACC	Solyc11g005330
Solyc01g104720	9.82586e-71	0.726671	0.303	0.15	3.14054e-66	cortex	Torin2	thionin-like protein (AHRD V3.3 -** AT1G25275.1)
Solyc11g051176	1.84888e-18	-1.72699	0.317	0.729	5.90938e-14	procambium	Torin2	Unknown protein
Solyc04g008290	6.81793e-23	-0.348902	0.209	0.254	2.17915e-18	epidermis	Torin2	65-kDa microtubule-associated protein 6 (AHRD V3.3 *** A0A2G2W4Q4_CAPBA),Pfam:PF03999
Solyc06g067910	8.84364e-113	0.725813	0.598	0.379	2.8266e-108	cortex	Torin2	DUF642 domain-containing protein (AHRD V3.3 *** A0A1Q3BMB3_CEPFO)
Solyc05g052760	2.31035e-19	-0.345174	0.199	0.301	7.38435e-15	cortex	ACC	Phosphoinositide phospholipase C (AHRD V3.3 *** O49952_SOLTU)
Solyc11g069430	5.7125e-18	-0.346382	0.791	0.859	1.82583e-13	endodermis-like	ACC	plasma membrane intrinsic protein 2.6
Solyc04g011430	4.09013e-10	0.412509	0.269	0.176	1.30729e-05	endodermis-like	Torin2	Ubiquitin conjugating enzyme (AHRD V3.3 *** A0A172MJZ4_PAESU)
Solyc06g005360	8.92924e-10	-0.348011	0.31	0.383	2.85396e-05	xylem	ACC	Actin-depolymerizing factor (AHRD V3.3 *** D9I9X9_HEVBR)
Solyc09g075210	0	0.725427	0.985	0.922	0	cortex	Torin2	Late embryogenesis abundant protein Lea5 (AHRD V3.3 *** A0A1J3JXG8_NOCCA)
Solyc02g083380	2.09936e-29	-0.349521	0.412	0.563	6.70998e-25	cortex	ACC	Big1 (AHRD V3.3 *-* AT2G17710.1)
Solyc12g010060	6.05857e-12	0.409561	0.535	0.414	1.93644e-07	endodermis-like	Torin2	Eukaryotic translation initiation factor 5A (AHRD V3.3 *** Q6S021_CAPAN)
Solyc01g109860	2.3582e-70	0.719652	0.349	0.188	7.53729e-66	cortex	Torin2	Sec14p-like phosphatidylinositol transfer family protein (AHRD V3.3 *** A0A2U1QM07_ARTAN)
Solyc04g080700	4.61283e-23	-0.304024	0.3	0.347	1.47435e-18	epidermis	Torin2	Bifunctional nuclease 2 (AHRD V3.3 *** A0A2G3AX92_CAPCH)
Solyc11g005330	5.38744e-22	-0.350587	0.351	0.477	1.72193e-17	cortex	ACC	Solyc11g005330
Solyc10g009150	3.62147e-23	1.43385	0.925	0.625	1.15749e-18	exodermis-like	Torin2	Organ specific protein (AHRD V3.3 *-* A0A2U1PW62_ARTAN)
Solyc11g008440	7.18075e-72	0.712387	0.31	0.155	2.29511e-67	cortex	Torin2	Amino acid transporter (AHRD V3.3 *** A0A200R5Q3_9MAGN)
Solyc04g071650	1.92458e-13	-0.353115	0.196	0.253	6.15136e-09	phloem	ACC	Cellulose synthase (AHRD V3.3 *** K4BTF5_SOLLC)
Solyc05g046010	8.79614e-54	0.699947	0.273	0.146	2.81142e-49	cortex	Torin2	Peroxidase (AHRD V3.3 *** K4C0T4_SOLLC)
Solyc01g081540	4.79438e-45	-0.353272	0.209	0.289	1.53238e-40	epidermis	ACC	Myosin-17 (AHRD V3.3 *** A0A2G3ALU8_CAPAN)
Solyc10g080500	4.0046e-92	0.691974	0.573	0.375	1.27995e-87	cortex	Torin2	Actin (AHRD V3.3 *** A0A2G2VVS8_CAPBA)
Solyc10g008300	2.49591e-23	-0.509585	0.233	0.314	7.97743e-19	cortex	Torin2	Mannan endo-1,4-beta-mannosidase (AHRD V3.3 *** A0A2K3MXH2_TRIPR)
Solyc01g104400	2.43327e-23	0.518475	0.357	0.231	7.77721e-19	xylem	Torin2	Basic blue protein (AHRD V3.3 *** A0A1U8E747_CAPAN)
Solyc02g094130	6.81131e-10	0.406913	0.255	0.165	2.17703e-05	endodermis-like	Torin2	DCD (Development and Cell Death) domain protein (AHRD V3.3 *-* A0A2U1P2J5_ARTAN)
Solyc02g093630	2.29188e-23	-0.291174	0.368	0.41	7.3253e-19	epidermis	Torin2	Transmembrane protein (AHRD V3.3 *** Q84K38_ARATH)
Solyc07g052510	2.05697e-23	0.271719	0.478	0.372	6.57447e-19	phloem	Torin2	peroxidase (TPX1)
Solyc12g008490	6.84798e-45	-0.3539	0.19	0.267	2.18875e-40	epidermis	ACC	Nucleotide-diphospho-sugar transferases superfamily protein (AHRD V3.3 *** AT2G19880.2)
Solyc12g009560	2.94254e-77	0.690098	0.447	0.271	9.40495e-73	cortex	Torin2	EIN3-binding F-box protein 1
Solyc02g085420	1.94341e-23	-0.650938	0.436	0.563	6.21151e-19	endodermis-like	Torin2	U1 small nuclear ribonucleoprotein 70 kDa (AHRD V3.3 *-* A0A2G3AAH2_CAPAN)
Solyc03g058350	1.83879e-23	-0.487329	0.233	0.316	5.87715e-19	cortex	Torin2	Eukaryotic translation initiation factor 5B (AHRD V3.3 *** A0A2G2WJG0_CAPBA)
Solyc05g008105	1.84972e-62	0.681132	0.28	0.14	5.91207e-58	cortex	Torin2	hydroxyproline-rich glycoprotein family protein (AHRD V3.3 --* AT1G23040.3)
Solyc01g100380	5.17417e-19	-0.354157	0.166	0.261	1.65377e-14	cortex	ACC	Calreticulin (AHRD V3.3 *** A0A2G3AWT5_CAPCH)
Solyc01g160380	1.3112e-23	0.302292	0.426	0.328	4.19086e-19	phloem	Torin2	Zinc finger A20 and AN1 domain-containing stress-associated protein 8 (AHRD V3.11 *** tr|A0A2G2UWG6|A0A2G2UWG6_CAPBA)
Solyc05g053810	1.15617e-47	-0.354193	0.183	0.263	3.69535e-43	epidermis	ACC	Serine hydroxymethyltransferase (AHRD V3.3 *** A0A2G3CI35_CAPCH)
Solyc08g061100	6.93902e-17	-0.354428	0.341	0.405	2.21785e-12	phloem	ACC	Cellulose synthase (AHRD V3.3 *** K4CKQ2_SOLLC)
Solyc02g090930	3.41464e-25	-0.354437	0.326	0.457	1.09139e-20	cortex	ACC	Lipase (AHRD V3.3 *** A0A200QYW4_9MAGN)
Solyc07g007600	3.78225e-20	-0.354447	0.252	0.366	1.20888e-15	cortex	ACC	vacuolar-type H+-pyrophosphatase
Solyc04g081490	8.31244e-07	-0.355138	0.346	0.42	0.0265682	endodermis-like	ACC	beta-tubulin
Solyc04g064810	8.0817e-24	-0.343701	0.225	0.273	2.58307e-19	epidermis	Torin2	Integral membrane metal-binding family protein (DUF2296) (AHRD V3.11 *** tr|F4JR68|F4JR68_ARATH)
Solyc02g086458	7.67935e-24	-0.500743	0.418	0.446	2.45447e-19	epidermis	Torin2	titin isoform X2 (AHRD V3.11 *-* XP_010316302.1)
Solyc05g053810	2.33571e-12	0.406869	0.336	0.22	7.46539e-08	endodermis-like	Torin2	Serine hydroxymethyltransferase (AHRD V3.3 *** A0A2G3CI35_CAPCH)
Solyc03g006250	6.43858e-24	-0.786241	0.165	0.278	2.0579e-19	xylem	Torin2	GDSL esterase/lipase (AHRD V3.3 *** A0A1U8GGV5_CAPAN)
Solyc04g150104	5.19092e-19	-0.3559	0.811	0.893	1.65912e-14	endodermis-like	ACC	Kirola (AHRD V3.3 *** A0A2G2WRW0_CAPBA)
Solyc06g075810	5.41426e-24	0.550834	0.287	0.171	1.7305e-19	xylem	Torin2	NADH-ubiquinone oxidoreductase subunit (AHRD V3.3 *** A0A166XFE7_9PEZI)
Solyc02g080530	9.99522e-69	0.679921	0.35	0.191	3.19467e-64	cortex	Torin2	Peroxidase (AHRD V3.3 *** K4B9S4_SOLLC)
Solyc11g010230	4.99663e-24	0.451245	0.533	0.394	1.59702e-19	xylem	Torin2	Histone H3 (AHRD V3.3 *** A0A2K1J132_PHYPA)
Solyc03g114060	4.86125e-24	-0.497377	0.171	0.253	1.55375e-19	cortex	Torin2	Bromo adjacent homology (BAH) domain (AHRD V3.3 *** A0A200R0M3_9MAGN)
Solyc06g076670	4.84314e-24	0.587358	0.301	0.181	1.54796e-19	xylem	Torin2	RNA-binding (RRM/RBD/RNP motifs) family protein (AHRD V3.3 *-* A0A1P8AVT0_ARATH)
Solyc05g050120	9.11302e-19	-0.356759	0.162	0.255	2.9127e-14	cortex	ACC	cytosolic NADP-malic enzyme
Solyc08g081190	1.13521e-121	-0.356916	0.759	0.838	3.62835e-117	epidermis	ACC	plasma membrane intrinsic protein 1.5
Solyc11g044910	2.71566e-22	-0.357924	0.483	0.612	8.67978e-18	cortex	ACC	Beta-D-xylosidase 4 (AHRD V3.3 *** A0A2G2VN32_CAPBA)
Solyc10g150101	4.0182e-24	0.261596	0.32	0.228	1.2843e-19	phloem	Torin2	Homeobox-leucine zipper protein HOX6 (AHRD V3.11 *** tr|A0A2G2YIM8|A0A2G2YIM8_CAPAN)
Solyc02g086880	6.29823e-195	0.677992	0.903	0.737	2.01304e-190	cortex	Torin2	formate dehydrogenase
Solyc01g111780	3.82804e-24	-0.327711	0.244	0.292	1.22352e-19	epidermis	Torin2	Transportin-1 (AHRD V3.11 *** tr|A0A2G2W9L9|A0A2G2W9L9_CAPBA)
Solyc01g100380	2.37187e-11	-0.360352	0.261	0.309	7.58097e-07	phloem	ACC	Calreticulin (AHRD V3.3 *** A0A2G3AWT5_CAPCH)
Solyc10g044670	2.37676e-22	-0.361144	0.249	0.366	7.5966e-18	cortex	ACC	phytochrome A
Solyc12g008840	2.1278e-38	-0.362051	0.623	0.766	6.80087e-34	cortex	ACC	beta-galactosidase 4
Solyc04g017690	1.62e-121	0.672761	0.732	0.531	5.17786e-117	cortex	Torin2	Protein EARLY RESPONSIVE TO DEHYDRATION 15 (AHRD V3.3 *** A0A1U8FFS2_CAPAN)
Solyc04g080960	1.42929e-09	0.404791	0.328	0.229	4.56831e-05	endodermis-like	Torin2	pre-pro-cysteine proteinase
Solyc01g087210	6.54055e-15	-0.36227	0.191	0.252	2.09049e-10	phloem	ACC	Cellulose synthase (AHRD V3.3 *** M1A916_SOLTU)
Solyc05g052510	1.32903e-07	-0.364074	0.321	0.377	0.00424784	xylem	ACC	Clathrin heavy chain (AHRD V3.3 *** A0A2G2WTL3_CAPBA)
Solyc08g062660	5.47251e-07	-0.364496	0.257	0.312	0.0174912	xylem	ACC	Ran binding protein-1
Solyc06g068440	2.7362e-24	0.504849	0.343	0.216	8.74545e-20	xylem	Torin2	Cinnamoyl-CoA reductase 1 (AHRD V3.11 *** tr|A0A059TC02|A0A059TC02_PETHY)
Solyc04g081730	2.68304e-24	-0.475053	0.214	0.299	8.57553e-20	cortex	Torin2	DNA ligase (AHRD V3.3 -** AT1G75860.1)
Solyc04g080280	2.11701e-24	-0.35492	0.885	0.934	6.76637e-20	endodermis-like	Torin2	Unknown protein
Solyc06g059990	4.1899e-26	0.66767	0.559	0.464	1.33918e-21	cortex	Torin2	Alkyl transferase (AHRD V3.11 *** tr|K7W9N9|K7W9N9_SOLLC)
Solyc03g113620	2.30964e-08	-0.364512	0.336	0.43	0.000738207	endodermis-like	ACC	Transcription factor MYB1R1 (AHRD V3.3 *** A0A2G2WRC4_CAPBA)
Solyc01g099520	1.54763e-24	0.479549	0.286	0.165	4.94653e-20	xylem	Torin2	Rapid alkalinization factor (AHRD V3.3 *** RALF_TOBAC)
Solyc04g078540	8.06883e-13	-0.365015	0.565	0.623	2.57896e-08	xylem	ACC	Cysteine proteinase RD21a (AHRD V3.11 *** tr|A0A2G3CPV2|A0A2G3CPV2_CAPCH)
Solyc04g082490	1.27374e-24	-0.495964	0.205	0.29	4.07112e-20	cortex	Torin2	Niemann-Pick C1 protein-like (AHRD V3.3 *** A0A2I4DPI3_9ROSI)
Solyc04g081490	1.5931e-20	-0.365313	0.316	0.391	5.09186e-16	phloem	ACC	beta-tubulin
Solyc04g015830	5.92487e-16	-0.365983	0.279	0.342	1.89371e-11	phloem	ACC	Villin (AHRD V3.3 *** A0A2P5EN25_TREOI)
Solyc04g076850	6.27337e-10	-0.367615	0.361	0.468	2.0051e-05	endodermis-like	ACC	entire
Solyc02g068420	2.5039e-18	-0.368471	0.182	0.278	8.00297e-14	cortex	ACC	Ribosome biogenesis protein NOP53 (AHRD V3.3 *** A0A200QRU3_9MAGN)
Solyc09g090140	8.94499e-25	0.253727	0.516	0.408	2.859e-20	phloem	Torin2	Malate dehydrogenase (AHRD V3.11 *** tr|A0A1U8G3L8|A0A1U8G3L8_CAPAN)
Solyc02g094200	8.46915e-25	0.282905	0.312	0.222	2.70691e-20	phloem	Torin2	Nuclear transport factor 2 (AHRD V3.3 *** A0A1U8FRA0_CAPAN)
Solyc12g055800	5.41482e-19	-0.369392	0.284	0.356	1.73069e-14	phloem	ACC	vacuolar H+-ATPase A1 subunit isoform
Solyc01g098700	2.73628e-53	-0.369459	0.268	0.359	8.74569e-49	epidermis	ACC	Branched-chain-amino-acid aminotransferase-like protein 1 (AHRD V3.3 *** A0A2G2W7E2_CAPBA)
Solyc11g072710	6.49528e-25	-0.348764	0.381	0.42	2.07602e-20	epidermis	Torin2	phototropin 1
Solyc08g083110	3.65154e-57	0.666075	0.302	0.164	1.16711e-52	cortex	Torin2	Methionine gamma-lyase (AHRD V3.3 *** A0A1U8G8Y5_CAPAN)
Solyc01g008080	6.07888e-25	0.311704	0.379	0.283	1.94293e-20	phloem	Torin2	40S ribosomal protein S27 (AHRD V3.3 *** S8E0G1_9LAMI)
Solyc05g014470	1.48653e-12	-0.370634	0.613	0.659	4.75124e-08	xylem	ACC	glyceraldehyde 3-phosphate dehydrogenase
Solyc07g020860	5.3318e-25	0.292753	0.325	0.233	1.70415e-20	phloem	Torin2	Peroxiredoxin (AHRD V3.3 *** Q8S3L0_POPPZ)
Solyc01g105720	2.69826e-14	-0.372297	0.193	0.251	8.62419e-10	phloem	ACC	hypothetical protein (AHRD V3.3 *** AT1G58120.1)
Solyc07g005300	5.08957e-25	0.310222	0.256	0.173	1.62673e-20	phloem	Torin2	Unknown protein
Solyc05g050200	4.71784e-25	0.321842	0.253	0.171	1.50792e-20	phloem	Torin2	Eukaryotic translation initiation factor 1A (AHRD V3.3 *** A0A2G3BSS7_CAPCH)
Solyc01g059930	4.60191e-25	0.323329	0.269	0.185	1.47086e-20	phloem	Torin2	Adenine nucleotide alpha hydrolases-like superfamily protein (AHRD V3.3 *** Q9M9P5_ARATH)
Solyc09g074360	4.37577e-25	-0.54119	0.248	0.331	1.39858e-20	cortex	Torin2	RNA binding protein (AHRD V3.3 *** B6UFA0_MAIZE)
Solyc09g082860	4.35127e-25	0.309844	0.328	0.235	1.39075e-20	phloem	Torin2	ATP sulfurylase (AHRD V3.3 *** Q8SAG1_SOYBN)
Solyc12g008560	4.15795e-24	-0.372998	0.158	0.267	1.32896e-19	cortex	ACC	Unknown protein
Solyc01g066740	2.20136e-38	-0.374501	0.232	0.305	7.03598e-34	epidermis	ACC	Transducin/WD40 repeat-like superfamily protein (AHRD V3.3 *-* A0A2U1LEC3_ARTAN)
Solyc11g069430	6.00074e-35	0.40152	0.95	0.859	1.91796e-30	endodermis-like	Torin2	plasma membrane intrinsic protein 2.6
Solyc03g118200	1.40603e-07	-0.374868	0.252	0.311	0.00449395	xylem	ACC	Calcium-dependent phospholipid-binding Copine family protein (AHRD V3.3 *** A0A2U1NDK1_ARTAN)
Solyc01g101060	1.17885e-71	0.664571	0.431	0.262	3.76783e-67	cortex	Torin2	S-adenosyl-L-methionine synthetase
Solyc03g078400	1.18791e-27	-0.376592	0.457	0.531	3.7968e-23	phloem	ACC	actin
Solyc01g010750	6.52919e-14	0.395103	0.459	0.322	2.08686e-09	endodermis-like	Torin2	Ricin B lectin domain (AHRD V3.3 *-* A0A200Q0G6_9MAGN)
Solyc05g014470	2.45194e-09	-0.376604	0.43	0.531	7.83688e-05	endodermis-like	ACC	glyceraldehyde 3-phosphate dehydrogenase
Solyc06g071230	9.91502e-07	-0.377874	0.2	0.271	0.0316904	endodermis-like	ACC	Transcription factor MYB1R1 (AHRD V3.3 *** MY1R1_SOLTU)
Solyc01g110120	1.65033e-22	-0.378004	0.303	0.381	5.2748e-18	phloem	ACC	V-type proton ATPase subunit a (AHRD V3.3 *** A0A2G2XNJ6_CAPBA)
Solyc12g008560	5.527e-10	0.393816	0.28	0.185	1.76654e-05	endodermis-like	Torin2	Unknown protein
Solyc12g032950	2.18253e-19	-0.378029	0.197	0.298	6.9758e-15	cortex	ACC	CBS domain-containing protein, putative, expressed (AHRD V3.3 *** Q2QX49_ORYSJ)
Solyc06g083580	1.29466e-25	-0.277493	0.52	0.547	4.13799e-21	epidermis	Torin2	Pectate lyase (AHRD V3.3 *** A0A2G3CC63_CAPCH)
Solyc08g007970	1.15972e-25	-1.05442	0.189	0.333	3.7067e-21	endodermis-like	Torin2	Myosin heavy chain-related protein (AHRD V3.3 *** A0A2U1QEA0_ARTAN)
Solyc10g008120	1.33092e-35	-0.379023	0.545	0.694	4.25388e-31	cortex	ACC	O-methyltransferase (AHRD V3.11 *** tr|A0A1B4Z3W3|A0A1B4Z3W3_9ROSA)
Solyc01g103420	1.0424e-25	-0.330379	0.202	0.251	3.33171e-21	epidermis	Torin2	Regulator of nonsense transcripts UPF3 (AHRD V3.3 *** A0A2I0X275_9ASPA)
Solyc09g090140	3.83593e-08	-0.379255	0.251	0.341	0.00122604	endodermis-like	ACC	Malate dehydrogenase (AHRD V3.11 *** tr|A0A1U8G3L8|A0A1U8G3L8_CAPAN)
Solyc01g105710	9.39568e-26	0.343724	0.31	0.222	3.00305e-21	phloem	Torin2	FK506 binding protein 12
Solyc05g049980	9.0449e-26	0.542253	0.424	0.282	2.89093e-21	xylem	Torin2	Pectin lyase-like superfamily protein (AHRD V3.3 *** A0A1I9LS88_ARATH)
Solyc11g051176	2.83567e-31	-0.379389	0.587	0.661	9.06336e-27	phloem	ACC	Unknown protein
Solyc10g008110	1.86953e-07	0.393265	0.294	0.216	0.0059754	endodermis-like	Torin2	Acyl-coenzyme A oxidase (AHRD V3.3 *** A0A1U8EF39_CAPAN)
Solyc04g007400	6.59881e-26	0.542687	0.358	0.225	2.10911e-21	xylem	Torin2	NAD(P)-binding Rossmann-fold superfamily protein (AHRD V3.3 *** F4IKL5_ARATH),Pfam:PF13561
Solyc03g116060	3.94376e-58	-0.38027	0.218	0.313	1.2605e-53	epidermis	ACC	Gibberellin-regulated protein 6 (AHRD V3.11 *** tr|A0A2G3CZG9|A0A2G3CZG9_CAPCH)
Solyc05g014000	1.6093e-56	0.658998	0.274	0.142	5.14363e-52	cortex	Torin2	Pectate lyase (AHRD V3.11 *** tr|A0A2G3B8Z4|A0A2G3B8Z4_CAPCH)
Solyc01g081540	5.97074e-07	-0.383062	0.23	0.284	0.0190837	xylem	ACC	Myosin-17 (AHRD V3.3 *** A0A2G3ALU8_CAPAN)
Solyc11g069430	2.76513e-178	-0.383445	0.778	0.875	8.83792e-174	epidermis	ACC	plasma membrane intrinsic protein 2.6
Solyc08g074760	5.3522e-26	-0.542649	0.224	0.297	1.71067e-21	phloem	Torin2	Receptor-like protein kinase (AHRD V3.3 *** A0A0K9Q349_ZOSMR)
Solyc01g099930	4.42262e-26	-0.480818	0.328	0.417	1.41356e-21	cortex	Torin2	hypothetical protein (AHRD V3.3 *-* AT5G27860.2)
Solyc01g104160	4.24468e-26	-0.754388	0.302	0.456	1.35668e-21	endodermis-like	Torin2	arginine/glutamate-rich 1 protein (AHRD V3.3 *-* AT1G10890.4)
Solyc05g005620	4.22724e-26	-0.522568	0.337	0.402	1.35111e-21	phloem	Torin2	RNA-binding protein 25-like (AHRD V3.3 *** A0A2K3LLK7_TRIPR)
Solyc04g076850	4.19605e-26	-0.269127	0.483	0.516	1.34114e-21	epidermis	Torin2	entire
Solyc07g064130	1.15511e-75	0.649756	0.508	0.33	3.69196e-71	cortex	Torin2	Polyubiquitin (AHRD V3.3 *** F1SY21_MESCR)
Solyc09g083290	3.26514e-08	-0.383885	0.322	0.379	0.00104361	xylem	ACC	auxin-regulated IAA14
Solyc09g010940	2.37216e-51	-0.385136	0.173	0.254	7.58188e-47	epidermis	ACC	Haloacid dehalogenase-like hydrolase (HAD) superfamily protein (AHRD V3.3 *** A0A1P8BF18_ARATH)
Solyc07g006160	3.70658e-26	-0.519744	0.212	0.301	1.1847e-21	cortex	Torin2	AFG1-like ATPase family protein (AHRD V3.3 *** A0A2U1Q7V4_ARTAN)
Solyc00g023590	9.29309e-07	-0.38547	0.217	0.292	0.0297026	endodermis-like	ACC	Cytochrome f (AHRD V3.3 *-* A0A2G3AYY8_CAPCH)
Solyc01g094950	3.13267e-26	0.264255	0.506	0.397	1.00126e-21	phloem	Torin2	Protein BPS1, chloroplastic (AHRD V3.3 *** A0A2G2YY51_CAPAN)
Solyc07g005300	9.27454e-57	0.648297	0.341	0.199	2.96433e-52	cortex	Torin2	Unknown protein
Solyc06g007470	1.49289e-09	0.391116	0.295	0.202	4.77156e-05	endodermis-like	Torin2	40S ribosomal protein S26 (AHRD V3.3 *** A0A2G2X986_CAPBA)
Solyc01g101100	2.4326e-26	-0.329699	0.274	0.324	7.77508e-22	epidermis	Torin2	Protein kinase superfamily protein (AHRD V3.3 *** A0A2U1K9U7_ARTAN)
Solyc01g104950	2.3767e-26	0.393155	0.737	0.596	7.59639e-22	xylem	Torin2	Beta-D-xylosidase 4 (AHRD V3.11 *** tr|A0A2G2Y364|A0A2G2Y364_CAPAN)
Solyc00g500358	1.55878e-24	-0.385646	0.375	0.511	4.98218e-20	cortex	ACC	ATP synthase subunit alpha (AHRD V3.3 *** A0A2H4NB27_SOLLC)
Solyc09g098540	1.47916e-109	0.644434	0.701	0.502	4.72768e-105	cortex	Torin2	Chitinase-like protein (AHRD V3.3 *** Q6JX03_GOSHI)
Solyc12g094620	1.91363e-26	1.16758	0.989	0.9	6.11635e-22	exodermis-like	Torin2	catalase
Solyc03g032010	1.13148e-09	0.386446	0.259	0.17	3.61642e-05	endodermis-like	Torin2	3-hydroxy-3-methylglutaryl-coenzyme A reductase 3 (AHRD V3.11 *** sp|Q41438|HMDH3_SOLTU)
Solyc09g082980	1.01637e-83	-0.386153	0.475	0.59	3.24853e-79	epidermis	ACC	DUF506 domain-containing protein (AHRD V3.3 *** A0A1Q3BNU4_CEPFO)
Solyc02g068080	8.40998e-63	-0.386285	0.286	0.39	2.688e-58	epidermis	ACC	Chloride channel protein (AHRD V3.3 *** K4B7E0_SOLLC)
Solyc01g103410	1.3777e-26	-0.389249	0.211	0.259	4.40341e-22	epidermis	Torin2	KH domain-containing protein (AHRD V3.3 *** A0A2G2W8I6_CAPBA)
Solyc01g101100	1.41426e-18	-0.386393	0.167	0.258	4.52025e-14	cortex	ACC	Protein kinase superfamily protein (AHRD V3.3 *** A0A2U1K9U7_ARTAN)
Solyc10g007770	1.25168e-26	-0.648147	0.29	0.417	4.00063e-22	xylem	Torin2	Protein MEI2-like 5 (AHRD V3.3 *** A0A2G2YIV9_CAPAN)
Solyc05g008780	1.11934e-26	-0.380456	0.236	0.285	3.57763e-22	epidermis	Torin2	Calponin-like domain protein (AHRD V3.3 *-* F4HWC3_ARATH)
Solyc00g500196	8.3905e-67	-0.386626	0.779	0.906	2.68177e-62	cortex	ACC	Protein TIC 214 (AHRD V3.11 *** tr|K4EQH9|K4EQH9_DATST)
Solyc06g062380	1.36342e-09	-0.387166	0.277	0.376	4.35776e-05	endodermis-like	ACC	acid phosphatase 1-like (AHRD V3.3 *** A0A1U7W9D3_NICSY)
Solyc08g062910	1.44913e-53	-0.387306	0.209	0.297	4.6317e-49	epidermis	ACC	Elongation factor (AHRD V3.3 *** Q7XTK1_ORYSJ)
Solyc06g016750	9.2271e-27	-0.755788	0.139	0.256	2.94917e-22	xylem	Torin2	Nuclear factor Y, subunit C10 (AHRD V3.3 *-* A0A1P8AN83_ARATH)
Solyc01g091050	9.17586e-27	0.546048	0.317	0.187	2.93279e-22	xylem	Torin2	Pectinesterase (AHRD V3.11 *** tr|A0A2G2XP44|A0A2G2XP44_CAPBA)
Solyc07g055950	2.30297e-62	-0.38757	0.244	0.346	7.36077e-58	epidermis	ACC	Protodermal factor 1 (AHRD V3.3 *-* A0A2G2YIY2_CAPAN)
Solyc07g066070	8.63086e-27	-0.459027	0.37	0.441	2.75859e-22	phloem	Torin2	KH domain-containing protein (AHRD V3.3 *** A0A1U8HDP0_CAPAN)
Solyc02g086930	2.30246e-63	-0.387972	0.322	0.423	7.35913e-59	epidermis	ACC	Homeobox-leucine zipper protein HAT5 (AHRD V3.3 *** A0A2G2XIE8_CAPBA)
Solyc06g074490	4.28143e-72	0.634533	0.498	0.326	1.36843e-67	cortex	Torin2	Unknown protein
Solyc06g064940	9.03323e-21	-0.389311	0.285	0.4	2.8872e-16	cortex	ACC	Patellin-5 (AHRD V3.3 *** A0A2G2WKZ3_CAPBA)
Solyc08g062910	4.54819e-09	-0.389382	0.305	0.369	0.000145369	xylem	ACC	Elongation factor (AHRD V3.3 *** Q7XTK1_ORYSJ)
Solyc04g081490	5.28208e-95	0.633691	0.705	0.532	1.68826e-90	cortex	Torin2	beta-tubulin
Solyc08g077310	4.24855e-27	-0.36682	0.21	0.259	1.35792e-22	epidermis	Torin2	Suppressor of abi3-5 (AHRD V3.3 *** A0A1I9LMI4_ARATH)
Solyc06g082840	4.21398e-27	-0.590829	0.189	0.275	1.34687e-22	cortex	Torin2	Chaperone DnaJ-domain superfamily protein (AHRD V3.3 *-* F4JRF7_ARATH)
Solyc11g066950	4.17252e-27	0.392036	0.697	0.554	1.33362e-22	xylem	Torin2	Stress responsive A/B barrel domain-containing protein (AHRD V3.3 *** A0A2K3N653_TRIPR)
Solyc05g054480	1.67534e-17	-0.389714	0.327	0.396	5.35473e-13	phloem	ACC	Actin (AHRD V3.3 *** A0A2G2VVS8_CAPBA)
Solyc04g073990	1.13403e-108	0.629863	0.71	0.503	3.62458e-104	cortex	Torin2	annexin p34
Solyc11g072820	3.29331e-27	-0.356389	0.254	0.305	1.05261e-22	epidermis	Torin2	Kinesin (AHRD V3.3 *** A0A200R660_9MAGN)
Solyc01g007860	3.77899e-51	0.629303	0.307	0.177	1.20784e-46	cortex	Torin2	Ubiquitin-conjugating enzyme variant (AHRD V3.3 *** C8CP48_CITSI)
Solyc02g077880	2.77729e-27	0.380309	0.73	0.593	8.87677e-23	xylem	Torin2	Auxin-repressed protein (AHRD V3.3 *** A9YSI8_TOBAC)
Solyc01g101060	2.70322e-27	0.311241	0.392	0.29	8.64003e-23	phloem	Torin2	S-adenosyl-L-methionine synthetase
Solyc10g081190	1.95454e-11	0.384592	0.311	0.204	6.24709e-07	endodermis-like	Torin2	Leucine-rich repeat receptor-like protein kinase family (AHRD V3.3 *** A0A0K9PTM3_ZOSMR)
Solyc00g500063	2.02217e-27	-0.962118	0.215	0.373	6.46325e-23	endodermis-like	Torin2	Ribulose bisphosphate carboxylase large chain (AHRD V3.3 *** A0A2G2Z7Q2_CAPAN)
Solyc07g005730	1.79365e-27	0.551053	0.413	0.273	5.73286e-23	xylem	Torin2	Low temperature and salt responsive protein (AHRD V3.3 *** A0A2K3ML14_TRIPR)
Solyc12g056220	2.59193e-10	-0.390468	0.417	0.514	8.28432e-06	endodermis-like	ACC	plasma membrane intrinsic protein 1.3
Solyc11g066950	7.80967e-94	0.628243	0.64	0.444	2.49613e-89	cortex	Torin2	Stress responsive A/B barrel domain-containing protein (AHRD V3.3 *** A0A2K3N653_TRIPR)
Solyc04g008290	1.10482e-53	-0.391872	0.171	0.254	3.53123e-49	epidermis	ACC	65-kDa microtubule-associated protein 6 (AHRD V3.3 *** A0A2G2W4Q4_CAPBA),Pfam:PF03999
Solyc04g008260	1.3666e-27	0.581989	0.286	0.16	4.36792e-23	xylem	Torin2	Purple acid phosphatase (AHRD V3.3 *** Q6J5M7_SOLTU)
Solyc03g025830	3.59088e-81	-0.392178	0.479	0.59	1.14772e-76	epidermis	ACC	Myosin heavy chain-related protein (AHRD V3.11 *** tr|Q9C8T4|Q9C8T4_ARATH)
Solyc09g075760	1.2244e-27	-0.440703	0.438	0.519	3.91342e-23	cortex	Torin2	cyclinT1_3
Solyc12g162400	4.66721e-12	0.38316	0.508	0.385	1.49173e-07	endodermis-like	Torin2	Plant/F18B13-26 protein (AHRD V3.11 *** tr|A0A072UGY9|A0A072UGY9_MEDTR)
Solyc10g044670	2.63516e-67	-0.392875	0.301	0.409	8.42251e-63	epidermis	ACC	phytochrome A
Solyc02g086930	1.17287e-27	-0.311419	0.375	0.423	3.74873e-23	epidermis	Torin2	Homeobox-leucine zipper protein HAT5 (AHRD V3.3 *** A0A2G2XIE8_CAPBA)
Solyc04g080960	1.10765e-27	0.314575	0.418	0.314	3.54027e-23	phloem	Torin2	pre-pro-cysteine proteinase
Solyc06g009020	1.02838e-27	0.493363	0.524	0.376	3.2869e-23	xylem	Torin2	Glutathione S-transferase (AHRD V3.3 *** A0A2G3C3Q3_CAPCH)
Solyc08g008210	1.53205e-07	-0.393042	0.239	0.295	0.00489674	xylem	ACC	vacuolar proton ATPase subunit E
Solyc07g065120	2.3917e-82	-0.393248	0.416	0.534	7.64434e-78	epidermis	ACC	Glycerophosphodiester phosphodiesterase GDPDL4 (AHRD V3.3 *** A0A2G2Z5P4_CAPAN)
Solyc01g104560	8.06356e-28	-0.528982	0.228	0.321	2.57727e-23	cortex	Torin2	protein-protein interaction regulator family protein (AHRD V3.3 *** AT1G15200.1)
Solyc05g016060	1.32133e-53	0.625562	0.35	0.211	4.22323e-49	cortex	Torin2	cysteine-rich and transmembrane domain-containing protein WIH1 (AHRD V3.11 *-* XP_004239248.1)
Solyc03g058350	7.59489e-28	-0.578059	0.21	0.286	2.42748e-23	phloem	Torin2	Eukaryotic translation initiation factor 5B (AHRD V3.3 *** A0A2G2WJG0_CAPBA)
Solyc02g092790	1.0991e-26	-0.39343	0.418	0.497	3.51294e-22	phloem	ACC	Arabinogalactan (AHRD V3.11 *-* tr|Q43719|Q43719_SOLLC)
Solyc07g044780	6.6127e-28	-0.367696	0.222	0.273	2.11355e-23	epidermis	Torin2	Zinc finger protein (AHRD V3.3 *** A0A200QX00_9MAGN)
Solyc02g089160	4.12827e-26	-0.39358	0.458	0.541	1.31948e-21	phloem	ACC	dwarf
Solyc00g500358	1.20694e-07	-0.393683	0.28	0.365	0.00385763	endodermis-like	ACC	ATP synthase subunit alpha (AHRD V3.3 *** A0A2H4NB27_SOLLC)
Solyc02g089160	3.90945e-28	-0.744733	0.434	0.544	1.24954e-23	xylem	Torin2	dwarf
Solyc09g075890	3.70711e-28	0.552368	0.487	0.341	1.18487e-23	xylem	Torin2	Haloacid dehalogenase-like hydrolase (HAD) superfamily protein (AHRD V3.3 *** A0A2U1N6A2_ARTAN),Pfam:PF13419
Solyc02g078210	3.63668e-28	-0.553308	0.286	0.363	1.16235e-23	phloem	Torin2	Ubiquitin-conjugating enzyme (AHRD V3.3 *** A0A200QBL2_9MAGN)
Solyc12g056290	3.11073e-28	-0.465698	0.344	0.43	9.9425e-24	cortex	Torin2	RING/U-box superfamily protein (AHRD V3.3 *-* AT2G15530.4)
Solyc07g066600	2.9289e-28	0.487476	0.569	0.428	9.36136e-24	xylem	Torin2	Phosphoglycerate kinase (AHRD V3.3 *** A0A2G3C3B1_CAPCH)
Solyc10g007500	2.82601e-28	-0.39115	0.418	0.492	9.0325e-24	phloem	Torin2	mitogen-activated protein kinase 10
Solyc05g007960	2.69583e-28	0.669678	0.425	0.288	8.61642e-24	xylem	Torin2	O-fucosyltransferase (AHRD V3.3 *** A0A2P5FK44_TREOI)
Solyc08g082250	8.36112e-54	0.619484	0.276	0.147	2.67238e-49	cortex	Torin2	endo-beta-1,4-D-glucanase (Cel8)
Solyc03g117590	1.93093e-28	-0.525466	0.45	0.525	6.17163e-24	cortex	Torin2	Chaperone protein DnaJ (AHRD V3.3 *** A0A2G2WQF7_CAPBA)
Solyc06g063070	1.8797e-28	0.550351	0.325	0.189	6.00791e-24	xylem	Torin2	Ethylene Response Factor A.3
Solyc06g071230	8.71364e-65	-0.395355	0.313	0.416	2.78505e-60	epidermis	ACC	Transcription factor MYB1R1 (AHRD V3.3 *** MY1R1_SOLTU)
Solyc01g009430	1.51677e-55	0.61653	0.295	0.159	4.8479e-51	cortex	Torin2	hypothetical protein (AHRD V3.3 *** AT2G27830.1)
Solyc09g008280	2.30592e-07	-0.395543	0.248	0.307	0.00737019	xylem	ACC	S-adenosyl-L-methionine synthetase Z24743
Solyc05g014470	1.9836e-34	-0.395817	0.491	0.585	6.33998e-30	phloem	ACC	glyceraldehyde 3-phosphate dehydrogenase
Solyc01g112100	1.33476e-28	-0.5008	0.52	0.644	4.26617e-24	xylem	Torin2	Flavin-containing monooxygenase (AHRD V3.3 *** A0A2G3BW83_CAPCH)
Solyc08g078870	1.29165e-28	0.643219	0.292	0.165	4.12836e-24	xylem	Torin2	Bifunctional inhibitor/lipid-transfer protein/seed storage 2S albumin superfamily protein (AHRD V3.3 *** A0A2U1PU47_ARTAN)
Solyc12g056220	4.72866e-33	-0.396986	0.44	0.534	1.51137e-28	phloem	ACC	plasma membrane intrinsic protein 1.3
Solyc02g092790	3.57698e-96	0.60153	0.689	0.503	1.14328e-91	cortex	Torin2	Arabinogalactan (AHRD V3.11 *-* tr|Q43719|Q43719_SOLLC)
Solyc11g044470	1.24064e-28	-0.318733	0.301	0.354	3.96533e-24	epidermis	Torin2	RNA-binding (RRM/RBD/RNP motifs) family protein (AHRD V3.3 *** Q67YS0_ARATH)
Solyc00g500164	1.08383e-28	-1.95132	0.543	0.93	3.46414e-24	procambium	Torin2	Unknown protein
Solyc03g058390	1.07874e-28	-0.722572	0.34	0.464	3.44785e-24	xylem	Torin2	Eukaryotic translation initiation factor 5B (AHRD V3.11 *** tr|A0A2G2WJG0|A0A2G2WJG0_CAPBA)
Solyc01g089980	1.43151e-25	-0.39871	0.518	0.586	4.57539e-21	phloem	ACC	ELMO/CED-12 family protein (AHRD V3.3 *** Q8VZ78_ARATH)
Solyc12g011030	9.85231e-29	0.608462	0.324	0.19	3.149e-24	xylem	Torin2	xyloglucan endotransglucosylase-hydrolase 9
Solyc09g082060	9.46347e-29	0.339409	0.381	0.28	3.02471e-24	phloem	Torin2	Cysteine synthase (AHRD V3.3 *** A0A1U8GCP9_CAPAN)
Solyc00g160750	2.12965e-19	-2.18494	0.213	0.641	6.80678e-15	procambium	Torin2	Polyadenylate-binding protein RBP47B (AHRD V3.11 *-* tr|A0A2G3BE08|A0A2G3BE08_CAPCH)
Solyc12g044720	8.40709e-29	0.307739	0.33	0.231	2.68707e-24	phloem	Torin2	60S ribosomal protein L28 (AHRD V3.3 *** B3TLS3_ELAGV)
Solyc06g005160	7.80527e-19	-0.399256	0.217	0.288	2.49472e-14	phloem	ACC	cytosolic ascorbate peroxidase 1
Solyc06g069400	8.12881e-29	0.316289	0.322	0.225	2.59813e-24	phloem	Torin2	Isoaspartyl peptidase/L-asparaginase (AHRD V3.3 *** A0A1U8EDB4_CAPAN)
Solyc03g120270	7.36246e-29	-0.326124	0.227	0.28	2.35319e-24	epidermis	Torin2	Coatomer subunit beta' (AHRD V3.3 *** A0A200PNW4_9MAGN)
Solyc08g075690	6.25041e-29	0.453122	0.572	0.419	1.99776e-24	xylem	Torin2	Acyl-CoA-binding protein (AHRD V3.3 *** A0A2G2XLT1_CAPBA)
Solyc01g073750	6.20787e-29	-0.325721	0.303	0.355	1.98416e-24	epidermis	Torin2	Callose synthase (AHRD V3.3 *** K7PRK8_MAIZE)
Solyc01g102290	1.06354e-51	0.600827	0.361	0.221	3.39927e-47	cortex	Torin2	Low temperature and salt responsive protein (AHRD V3.3 *** Q8H9B8_SOLTU)
Solyc07g065120	5.62974e-23	-0.399489	0.271	0.394	1.79938e-18	cortex	ACC	Glycerophosphodiester phosphodiesterase GDPDL4 (AHRD V3.3 *** A0A2G2Z5P4_CAPAN)
Solyc01g096450	3.40762e-14	-0.399739	0.59	0.649	1.08915e-09	xylem	ACC	Eukaryotic aspartyl protease family protein (AHRD V3.11 *** tr|A0A2U1PLR1|A0A2U1PLR1_ARTAN)
Solyc03g113730	4.23353e-29	0.477004	0.601	0.46	1.35312e-24	xylem	Torin2	B12D protein (AHRD V3.3 *** Q9XHD5_IPOBA)
Solyc06g007470	4.21212e-29	0.315601	0.381	0.274	1.34628e-24	phloem	Torin2	40S ribosomal protein S26 (AHRD V3.3 *** A0A2G2X986_CAPBA)
Solyc02g065170	3.20014e-09	0.374699	0.303	0.208	0.000102283	endodermis-like	Torin2	L-ascorbate oxidase-like protein (AHRD V3.3 *** A0A2G3D2Z5_CAPCH)
Solyc03g116750	3.34995e-29	-0.352155	0.267	0.32	1.07071e-24	epidermis	Torin2	TOPLESS (AHRD V3.3 *** A0A1D5XWZ6_WHEAT)
Solyc06g083070	3.35301e-79	-0.399882	0.364	0.482	1.07169e-74	epidermis	ACC	Fimbrin-2 (AHRD V3.3 *** A0A2G2WN11_CAPBA)
Solyc01g110120	2.47264e-11	-0.400444	0.359	0.433	7.90306e-07	xylem	ACC	V-type proton ATPase subunit a (AHRD V3.3 *** A0A2G2XNJ6_CAPBA)
Solyc02g078210	2.95205e-29	-0.562428	0.203	0.297	9.43534e-25	cortex	Torin2	Ubiquitin-conjugating enzyme (AHRD V3.3 *** A0A200QBL2_9MAGN)
Solyc01g100110	2.73915e-29	-0.342953	0.292	0.345	8.75487e-25	epidermis	Torin2	Protein phosphatase 2C family protein (AHRD V3.3 *** A0A2U1PE44_ARTAN)
Solyc02g086458	3.65876e-33	-0.400527	0.38	0.446	1.16941e-28	epidermis	ACC	titin isoform X2 (AHRD V3.11 *-* XP_010316302.1)
Solyc03g114070	2.44906e-29	-0.358284	0.22	0.273	7.8277e-25	epidermis	Torin2	Rac-like GTP binding protein (AHRD V3.3 *** Q9S821_PHYPA)
Solyc02g080530	2.37836e-29	0.627969	0.361	0.221	7.60172e-25	xylem	Torin2	Peroxidase (AHRD V3.3 *** K4B9S4_SOLLC)
Solyc06g083470	2.3304e-29	0.465325	0.311	0.219	7.44842e-25	phloem	Torin2	NAD(P)-binding Rossmann-fold superfamily protein (AHRD V3.11 *** tr|F4IKL5|F4IKL5_ARATH)
Solyc06g008590	2.88113e-11	0.373918	0.336	0.225	9.20868e-07	endodermis-like	Torin2	auxin-regulated IAA17
Solyc04g074310	2.17811e-29	-0.629939	0.236	0.312	6.96166e-25	phloem	Torin2	RNA-binding protein 38-like (AHRD V3.3 *** A0A2I4HAQ4_9ROSI)
Solyc03g117590	4.59977e-29	-0.402238	0.379	0.525	1.47018e-24	cortex	ACC	Chaperone protein DnaJ (AHRD V3.3 *** A0A2G2WQF7_CAPBA)
Solyc12g005860	2.21828e-07	0.37387	0.337	0.254	0.00709006	endodermis-like	Torin2	Aconitate hydratase (AHRD V3.3 *** Q9FVE9_TOBAC)
Solyc05g025750	1.40166e-29	-0.325124	0.225	0.28	4.48e-25	epidermis	Torin2	SH3 domain protein (AHRD V3.3 *** A0A2K3ME66_TRIPR)
Solyc08g008210	1.15977e-65	-0.403082	0.263	0.366	3.70685e-61	epidermis	ACC	vacuolar proton ATPase subunit E
Solyc07g065120	3.8702e-10	-0.403401	0.293	0.4	1.23699e-05	endodermis-like	ACC	Glycerophosphodiester phosphodiesterase GDPDL4 (AHRD V3.3 *** A0A2G2Z5P4_CAPAN)
Solyc07g041900	4.02547e-09	-0.403511	0.254	0.357	0.000128662	endodermis-like	ACC	Cysteine protease (AHRD V3.11 *** tr|Q9LRI2|Q9LRI2_TOBAC)
Solyc02g064730	4.20214e-13	0.370968	0.568	0.429	1.34309e-08	endodermis-like	Torin2	DUF1909-domain-containing protein (AHRD V3.3 *** A0A1J7IYE1_9PEZI)
Solyc08g078460	1.09497e-29	-0.31422	0.433	0.476	3.49975e-25	epidermis	Torin2	Oxidoreductase family protein (AHRD V3.3 *** A0A2U1N6F1_ARTAN)
Solyc02g087930	1.09115e-29	0.3852	0.268	0.177	3.48754e-25	phloem	Torin2	60S ribosomal protein L34 (AHRD V3.3 *** A0A1U8GY55_CAPAN)
Solyc01g080540	1.08639e-29	0.439387	0.684	0.55	3.47233e-25	xylem	Torin2	Histidine-containing phosphotransfer protein 1 (AHRD V3.3 *** A0A2G2VZ65_CAPBA)
Solyc10g086180	7.59397e-08	-0.405074	0.207	0.266	0.00242719	xylem	ACC	Phenylalanine ammonia-lyase (AHRD V3.3 *** A0A2G2VU16_CAPBA)
Solyc06g069640	1.01945e-29	0.71955	0.362	0.223	3.25836e-25	xylem	Torin2	dCTP pyrophosphatase 1 (AHRD V3.3 *** A0A1U8FHZ8_CAPAN)
Solyc07g017780	4.62424e-67	0.598962	0.518	0.348	1.478e-62	cortex	Torin2	(DB226) meloidogyne-induced giant cell protein
Solyc08g069040	8.6227e-45	0.598433	0.265	0.149	2.75599e-40	cortex	Torin2	Peroxidase (AHRD V3.3 *** K4CMC4_SOLLC)
Solyc12g096220	7.3041e-30	0.307264	0.33	0.227	2.33454e-25	phloem	Torin2	Rop guanine nucleotide exchange factor 14 (AHRD V3.3 *** A0A2G2VI54_CAPBA)
Solyc12g056580	4.59335e-24	-0.406095	0.219	0.338	1.46813e-19	cortex	ACC	Cellulose synthase (AHRD V3.3 *** K4DFY9_SOLLC)
Solyc04g011510	1.18378e-17	-0.406265	0.203	0.268	3.78361e-13	phloem	ACC	Triosephosphate isomerase (AHRD V3.11 *** tr|S8E0E9|S8E0E9_9LAMI)
Solyc05g007960	5.66709e-30	0.436725	0.338	0.242	1.81131e-25	phloem	Torin2	O-fucosyltransferase (AHRD V3.3 *** A0A2P5FK44_TREOI)
Solyc06g066320	5.39938e-30	-0.378569	0.244	0.297	1.72575e-25	epidermis	Torin2	Transcription factor IIS (AHRD V3.3 *** A0A200R1D0_9MAGN)
Solyc06g065950	5.21524e-30	0.327596	0.34	0.239	1.66689e-25	phloem	Torin2	Vesicle-associated membrane protein (AHRD V3.3 *** A0A1U8GUV8_CAPAN)
Solyc09g097870	5.5273e-08	-0.407027	0.198	0.257	0.00176664	xylem	ACC	bHLH transcription factor 062
Solyc02g082350	4.61001e-30	-0.370584	0.231	0.285	1.47345e-25	epidermis	Torin2	Plant intracellular Ras-group-related LRR protein (AHRD V3.3 *** A0A2R6Q1R9_ACTCH)
Solyc03g006140	3.69984e-08	-0.408403	0.315	0.375	0.00118254	xylem	ACC	Neutral ceramidase (AHRD V3.3 *** A0A2G2ZL79_CAPAN)
Solyc01g104950	2.60864e-100	0.596907	0.723	0.529	8.33772e-96	cortex	Torin2	Beta-D-xylosidase 4 (AHRD V3.11 *** tr|A0A2G2Y364|A0A2G2Y364_CAPAN)
Solyc04g071540	1.75529e-57	-0.409052	0.2	0.29	5.61027e-53	epidermis	ACC	Sterol 3-beta-glucosyltransferase (AHRD V3.3 *** B6SKE1_MAIZE)
Solyc04g076850	1.99951e-87	-0.409077	0.395	0.516	6.39084e-83	epidermis	ACC	entire
Solyc11g011020	6.26109e-18	-0.409102	0.185	0.25	2.00117e-13	phloem	ACC	Ovary receptor kinase 11 (AHRD V3.3 *** S4WG09_SOLCH)
Solyc11g051160	3.00439e-30	-0.584328	0.477	0.582	9.60262e-26	xylem	Torin2	Patellin-1 (AHRD V3.3 *** A0A2G2YV42_CAPAN)
Solyc09g090270	2.43586e-30	-0.39127	0.212	0.265	7.78549e-26	epidermis	Torin2	COP1-interacting protein-like protein (AHRD V3.3 *** F4K5Y4_ARATH)
Solyc06g053840	3.30271e-72	-0.409569	0.351	0.46	1.05561e-67	epidermis	ACC	auxin-regulated IAA4
Solyc07g047770	2.05923e-30	-0.556069	0.245	0.343	6.5817e-26	cortex	Torin2	Histidine kinase 2 (AHRD V3.3 *** A0A2G2Z2M2_CAPAN)
Solyc01g007860	1.92544e-30	0.356993	0.278	0.184	6.1541e-26	phloem	Torin2	Ubiquitin-conjugating enzyme variant (AHRD V3.3 *** C8CP48_CITSI)
Solyc03g083530	7.05795e-08	0.366569	0.289	0.207	0.00225586	endodermis-like	Torin2	40S ribosomal protein S13 (AHRD V3.3 *** A0A2I0WN36_9ASPA)
Solyc07g041150	1.74377e-30	-0.370779	0.202	0.255	5.57343e-26	epidermis	Torin2	Myosin-12 (AHRD V3.3 *** A0A2G2Z1K3_CAPAN)
Solyc12g098225	5.38094e-89	-0.409684	0.257	0.384	1.71986e-84	epidermis	ACC	glycine-rich cell wall structural protein (AHRD V3.3 *-* XP_010314854.1)
Solyc07g041900	3.9039e-30	-0.410265	0.383	0.525	1.24776e-25	cortex	ACC	Cysteine protease (AHRD V3.11 *** tr|Q9LRI2|Q9LRI2_TOBAC)
Solyc06g063070	6.18303e-61	0.594823	0.439	0.279	1.97622e-56	cortex	Torin2	Ethylene Response Factor A.3
Solyc11g072450	1.07973e-30	0.338781	0.296	0.199	3.45103e-26	phloem	Torin2	ATP synthase subunit d, mitochondrial (AHRD V3.3 *** A0A1U8ELT5_CAPAN)
Solyc08g014000	2.57761e-07	-0.410437	0.239	0.323	0.00823855	endodermis-like	ACC	lipoxygenase A
Solyc06g007170	7.55535e-69	-0.410818	0.276	0.383	2.41484e-64	epidermis	ACC	Protein trichome birefringence-like 45 (AHRD V3.3 *** A0A2G3C507_CAPCH)
Solyc06g009970	1.05522e-08	0.366541	0.263	0.178	0.000337268	endodermis-like	Torin2	Elongation factor 1-alpha (AHRD V3.3 *** A0A2G3C6B0_CAPCH)
Solyc07g062650	1.12363e-08	0.362694	0.273	0.188	0.000359135	endodermis-like	Torin2	Malate dehydrogenase (AHRD V3.3 *** Q645N1_SOLLC)
Solyc01g081440	7.33908e-31	-0.3605	0.264	0.319	2.34572e-26	epidermis	Torin2	DUF1005 domain-containing protein (AHRD V3.3 *** A0A1Q3BB96_CEPFO)
Solyc01g100350	4.31331e-08	0.359367	0.288	0.203	0.00137862	endodermis-like	Torin2	GTP-binding protein (AHRD V3.3 *** Q9SDK4_ORYSJ)
Solyc08g075690	6.83416e-73	0.59166	0.524	0.346	2.18433e-68	cortex	Torin2	Acyl-CoA-binding protein (AHRD V3.3 *** A0A2G2XLT1_CAPBA)
Solyc12g096220	1.25977e-07	0.359339	0.263	0.186	0.00402648	endodermis-like	Torin2	Rop guanine nucleotide exchange factor 14 (AHRD V3.3 *** A0A2G2VI54_CAPBA)
Solyc02g078380	6.7232e-63	0.588784	0.516	0.355	2.14887e-58	cortex	Torin2	Stem-specific protein TSJT1 (AHRD V3.3 *** A0A1U8FVZ0_CAPAN)
Solyc07g053170	4.50445e-31	-0.356397	0.248	0.304	1.43971e-26	epidermis	Torin2	MAP kinase kinase kinase 56
Solyc04g074510	5.5729e-56	0.587173	0.358	0.214	1.78121e-51	cortex	Torin2	tft3 14-3-3
Solyc07g052980	7.83312e-10	-0.411994	0.308	0.379	2.50362e-05	xylem	ACC	xyloglucan endotransglycosylase/hydrolase 16
Solyc07g016215	9.48893e-258	0.585341	0.991	0.934	3.03285e-253	cortex	Torin2	Organ specific protein (AHRD V3.3 *** A0A2U1PWC1_ARTAN)
Solyc01g088100	5.46559e-09	-0.413	0.292	0.355	0.000174691	xylem	ACC	Zinc finger transcription factor 12
Solyc01g112100	7.00697e-126	-0.413148	0.754	0.829	2.23957e-121	epidermis	ACC	Flavin-containing monooxygenase (AHRD V3.3 *** A0A2G3BW83_CAPCH)
Solyc09g011880	2.96803e-31	0.253873	0.286	0.225	9.48641e-27	epidermis	Torin2	protein SSUH2 homolog (AHRD V3.3 *** A0A2I4DWW5_9ROSI)
Solyc02g078210	1.06495e-45	-0.413695	0.179	0.254	3.40379e-41	epidermis	ACC	Ubiquitin-conjugating enzyme (AHRD V3.3 *** A0A200QBL2_9MAGN)
Solyc08g062910	2.1487e-19	-0.416231	0.246	0.319	6.86769e-15	phloem	ACC	Elongation factor (AHRD V3.3 *** Q7XTK1_ORYSJ)
Solyc01g104680	5.04051e-10	-0.41632	0.253	0.357	1.61105e-05	endodermis-like	ACC	Ran protein/TC4 protein ran2a
Solyc04g081490	2.31587e-31	0.336898	0.51	0.391	7.402e-27	phloem	Torin2	beta-tubulin
Solyc03g096840	2.26719e-31	0.32566	0.454	0.338	7.24638e-27	phloem	Torin2	hypothetical protein Chr5:5643143-5647702 REVERSE LENGTH 116 201606 (AHRD V3.11 *** AT5G17165.1)
Solyc06g035920	1.38182e-91	-0.41814	0.376	0.506	4.41658e-87	epidermis	ACC	Remorin (AHRD V3.3 *** A0A1U8F3B7_CAPAN)
Solyc10g055630	1.60312e-12	-0.419357	0.511	0.567	5.12389e-08	xylem	ACC	plasma membrane intrinsic protein 2.9
Solyc05g014030	1.86398e-31	-0.343473	0.238	0.295	5.95766e-27	epidermis	Torin2	Regulator of chromosome condensation (RCC1) family protein (AHRD V3.3 *** Q9LU80_ARATH)
Solyc05g012160	1.74744e-64	0.571223	0.506	0.338	5.58516e-60	cortex	Torin2	Protein SPIRAL1-like 2 (AHRD V3.3 *** A0A2G2YD05_CAPAN)
Solyc04g055170	1.8657e-51	0.569814	0.358	0.219	5.96316e-47	cortex	Torin2	annexin p35
Solyc06g061200	3.09421e-08	0.357989	0.274	0.19	0.000988971	endodermis-like	Torin2	glycine-rich protein 1
Solyc06g076780	4.54188e-40	0.56828	0.264	0.155	1.45167e-35	cortex	Torin2	Glycosyl hydrolase family protein (AHRD V3.3 *** A0A2U1PL05_ARTAN)
Solyc04g071140	1.30048e-47	0.567537	0.334	0.205	4.1566e-43	cortex	Torin2	Serine decarboxylase (AHRD V3.3 *** A0A2G3CMP8_CAPCH)
Solyc06g005360	9.9981e-24	-0.419631	0.258	0.339	3.19559e-19	phloem	ACC	Actin-depolymerizing factor (AHRD V3.3 *** D9I9X9_HEVBR)
Solyc12g055800	2.1163e-10	-0.423043	0.33	0.401	6.76411e-06	xylem	ACC	vacuolar H+-ATPase A1 subunit isoform
Solyc04g054480	1.64877e-23	-0.424054	0.245	0.327	5.26979e-19	phloem	ACC	U-box domain-containing protein (AHRD V3.3 *** A0A2K3NTR2_TRIPR)
Solyc03g121540	3.5948e-18	-0.424275	0.237	0.304	1.14897e-13	phloem	ACC	beta-galactosidase 3
Solyc01g095050	8.70277e-11	0.35775	0.484	0.367	2.78158e-06	endodermis-like	Torin2	cAMP-regulated phosphoprotein 19-related protein (AHRD V3.3 *** A0A2U1NUR8_ARTAN)
Solyc03g025830	4.89769e-32	-0.599593	0.243	0.325	1.5654e-27	phloem	Torin2	Myosin heavy chain-related protein (AHRD V3.11 *** tr|Q9C8T4|Q9C8T4_ARATH)
Solyc07g066600	3.19198e-32	0.288372	0.524	0.397	1.02022e-27	phloem	Torin2	Phosphoglycerate kinase (AHRD V3.3 *** A0A2G3C3B1_CAPCH)
Solyc08g074760	3.16478e-32	-0.343479	0.221	0.279	1.01153e-27	epidermis	Torin2	Receptor-like protein kinase (AHRD V3.3 *** A0A0K9Q349_ZOSMR)
Solyc01g010750	3.14784e-32	0.337307	0.437	0.32	1.00611e-27	phloem	Torin2	Ricin B lectin domain (AHRD V3.3 *-* A0A200Q0G6_9MAGN)
Solyc10g007500	2.96929e-32	-0.635024	0.325	0.472	9.49045e-28	xylem	Torin2	mitogen-activated protein kinase 10
Solyc01g111260	1.62093e-22	-0.424942	0.16	0.264	5.18081e-18	cortex	ACC	1-phosphatidylinositol phosphodiesterase (AHRD V3.3 *** A0A1J3JKG9_NOCCA)
Solyc01g109090	3.89271e-09	-0.425463	0.243	0.311	0.000124419	xylem	ACC	Unknown protein
Solyc09g098510	1.10943e-08	-0.426247	0.377	0.427	0.000354595	xylem	ACC	extensin-2-like (AHRD V3.11 *-* tr|A0A1U8G7P3|A0A1U8G7P3_CAPAN)
Solyc09g075760	2.13208e-32	-0.294062	0.464	0.507	6.81456e-28	epidermis	Torin2	cyclinT1_3
Solyc11g013490	2.02176e-32	-0.354037	0.23	0.289	6.46194e-28	epidermis	Torin2	Hexosyltransferase (AHRD V3.3 *** A0A1U8GEW3_CAPAN)
Solyc05g056550	1.54161e-32	-0.387233	0.28	0.335	4.9273e-28	epidermis	Torin2	Protein kinase (AHRD V3.3 *** O65765_CRAPL)
Solyc02g088100	3.69386e-26	-0.426917	0.166	0.281	1.18063e-21	cortex	ACC	expansin precursor 5
Solyc08g075520	1.31095e-32	-0.429702	0.462	0.534	4.19006e-28	phloem	Torin2	transglutaminase family protein (AHRD V3.3 *** AT4G19160.2)
Solyc02g092790	8.84399e-15	-0.427937	0.461	0.534	2.82672e-10	xylem	ACC	Arabinogalactan (AHRD V3.11 *-* tr|Q43719|Q43719_SOLLC)
Solyc05g050200	1.08713e-39	0.567284	0.266	0.158	3.4747e-35	cortex	Torin2	Eukaryotic translation initiation factor 1A (AHRD V3.3 *** A0A2G3BSS7_CAPCH)
Solyc01g106280	1.00939e-32	-0.525622	0.329	0.412	3.2262e-28	phloem	Torin2	PSTVd RNA-biding protein
Solyc12g044330	6.10741e-109	0.566678	0.806	0.623	1.95205e-104	cortex	Torin2	tonoplast intrinsic protein 2.1
Solyc12g008560	6.771e-33	0.372699	0.307	0.206	2.16415e-28	phloem	Torin2	Unknown protein
Solyc06g007510	7.67967e-12	0.347282	0.72	0.604	2.45458e-07	endodermis-like	Torin2	Ubiquitin-conjugating enzyme (AHRD V3.3 *** A0A200PUP4_9MAGN)
Solyc01g104160	5.19216e-33	-0.717467	0.342	0.481	1.65952e-28	xylem	Torin2	arginine/glutamate-rich 1 protein (AHRD V3.3 *-* AT1G10890.4)
Solyc10g081720	1.1388e-126	-0.428629	0.597	0.725	3.63982e-122	epidermis	ACC	Fasciclin-like arabinogalactan protein 17 (AHRD V3.3 *** A0A2G3AVK5_CAPCH)
Solyc12g044330	9.18477e-14	-0.429088	0.418	0.543	2.93564e-09	endodermis-like	ACC	tonoplast intrinsic protein 2.1
Solyc09g097870	2.49109e-56	-0.429817	0.252	0.342	7.96203e-52	epidermis	ACC	bHLH transcription factor 062
Solyc10g081460	4.31203e-33	-0.294953	0.497	0.534	1.37821e-28	epidermis	Torin2	Cationic amino acid transporter 2 (AHRD V3.3 *** A0A2R3U877_CAMSI)
Solyc05g009540	1.52503e-07	-0.43184	0.196	0.253	0.0048743	xylem	ACC	Serine/threonine-protein kinase PRP4-like protein (AHRD V3.3 *-* A0A2G2VK52_CAPBA)
Solyc00g160750	6.11716e-26	-0.432601	0.519	0.648	1.95517e-21	cortex	ACC	Polyadenylate-binding protein RBP47B (AHRD V3.11 *-* tr|A0A2G3BE08|A0A2G3BE08_CAPCH)
Solyc08g014000	5.25237e-20	-0.43364	0.201	0.272	1.67876e-15	phloem	ACC	lipoxygenase A
Solyc02g078210	1.21216e-24	-0.436163	0.184	0.297	3.87431e-20	cortex	ACC	Ubiquitin-conjugating enzyme (AHRD V3.3 *** A0A200QBL2_9MAGN)
Solyc03g078570	2.70844e-33	-1.09669	0.148	0.32	8.65671e-29	endodermis-like	Torin2	Rab family GTPase (AHRD V3.3 *** A0A1Y1IFP9_KLENI)
Solyc09g082060	4.53586e-10	0.346731	0.47	0.349	1.44975e-05	endodermis-like	Torin2	Cysteine synthase (AHRD V3.3 *** A0A1U8GCP9_CAPAN)
Solyc01g104680	1.12721e-25	-0.436333	0.315	0.4	3.60279e-21	phloem	ACC	Ran protein/TC4 protein ran2a
Solyc01g160380	9.95413e-09	0.346577	0.412	0.309	0.000318154	endodermis-like	Torin2	Zinc finger A20 and AN1 domain-containing stress-associated protein 8 (AHRD V3.11 *** tr|A0A2G2UWG6|A0A2G2UWG6_CAPBA)
Solyc10g055630	2.04404e-72	0.564564	0.589	0.412	6.53315e-68	cortex	Torin2	plasma membrane intrinsic protein 2.9
Solyc05g056320	1.96737e-33	-0.348649	0.211	0.27	6.28812e-29	epidermis	Torin2	Smr (Small MutS-related) domain protein (AHRD V3.3 *** A0A2K3NNB3_TRIPR)
Solyc11g044230	1.65787e-61	0.564295	0.546	0.386	5.29887e-57	cortex	Torin2	Costars family protein (AHRD V3.3 *-* A0A1U8F9R1_CAPAN)
Solyc04g011510	9.71661e-08	-0.438445	0.246	0.304	0.00310562	xylem	ACC	Triosephosphate isomerase (AHRD V3.11 *** tr|S8E0E9|S8E0E9_9LAMI)
Solyc00g500358	2.15894e-84	-0.439456	0.342	0.465	6.9004e-80	epidermis	ACC	ATP synthase subunit alpha (AHRD V3.3 *** A0A2H4NB27_SOLLC)
Solyc06g073450	6.6434e-113	-0.441017	0.556	0.673	2.12336e-108	epidermis	ACC	hypothetical protein (DUF1685) (AHRD V3.3 *** AT1G05870.9)
Solyc03g114070	3.33961e-07	-0.441919	0.189	0.265	0.0106741	endodermis-like	ACC	Rac-like GTP binding protein (AHRD V3.3 *** Q9S821_PHYPA)
Solyc02g066940	7.38205e-34	-0.323736	0.406	0.459	2.35945e-29	epidermis	Torin2	Protein RIK (AHRD V3.11 *** tr|A0A2G3D3D0|A0A2G3D3D0_CAPCH)
Solyc06g051960	3.57806e-09	-0.445202	0.194	0.259	0.000114362	xylem	ACC	Pectinesterase (AHRD V3.3 *** A0A2G2WIV2_CAPBA)
Solyc03g113730	6.36228e-87	0.559678	0.717	0.544	2.03351e-82	cortex	Torin2	B12D protein (AHRD V3.3 *** Q9XHD5_IPOBA)
Solyc04g071900	8.27249e-66	0.552263	0.525	0.349	2.64405e-61	cortex	Torin2	Peroxidase (AHRD V3.11 *** tr|K4BTH7|K4BTH7_SOLLC)
Solyc04g078540	7.07086e-14	0.343465	0.73	0.621	2.25999e-09	endodermis-like	Torin2	Cysteine proteinase RD21a (AHRD V3.11 *** tr|A0A2G3CPV2|A0A2G3CPV2_CAPCH)
Solyc00g160750	5.58469e-118	-0.445723	0.504	0.633	1.78498e-113	epidermis	ACC	Polyadenylate-binding protein RBP47B (AHRD V3.11 *-* tr|A0A2G3BE08|A0A2G3BE08_CAPCH)
Solyc06g069400	4.78681e-49	0.541675	0.415	0.276	1.52996e-44	cortex	Torin2	Isoaspartyl peptidase/L-asparaginase (AHRD V3.3 *** A0A1U8EDB4_CAPAN)
Solyc05g054390	4.05196e-34	-0.342917	0.382	0.433	1.29509e-29	epidermis	Torin2	Two-component response regulator (AHRD V3.3 *** A0A2G2WV84_CAPBA)
Solyc06g005360	8.92729e-09	0.342558	0.385	0.285	0.000285334	endodermis-like	Torin2	Actin-depolymerizing factor (AHRD V3.3 *** D9I9X9_HEVBR)
Solyc10g080500	9.60639e-32	-0.445724	0.346	0.443	3.07039e-27	phloem	ACC	Actin (AHRD V3.3 *** A0A2G2VVS8_CAPBA)
Solyc08g008220	3.04194e-34	0.251994	0.377	0.307	9.72265e-30	epidermis	Torin2	Ubiquitin-conjugating enzyme (AHRD V3.3 *** A0A200PUP4_9MAGN)
Solyc11g066320	2.88369e-34	-0.623142	0.209	0.295	9.21686e-30	phloem	Torin2	Exostosin family protein (AHRD V3.3 *** A0A2U1P7C1_ARTAN)
Solyc10g078630	2.37584e-34	0.310055	0.613	0.486	7.59366e-30	phloem	Torin2	40S ribosomal protein S28 (AHRD V3.3 *** A0A2G3BI08_CAPCH)
Solyc06g062380	6.79743e-81	-0.446632	0.317	0.432	2.1726e-76	epidermis	ACC	acid phosphatase 1-like (AHRD V3.3 *** A0A1U7W9D3_NICSY)
Solyc05g008060	1.50674e-56	-0.446668	0.232	0.322	4.81583e-52	epidermis	ACC	SlPIN4
Solyc07g041900	3.12754e-11	-0.446673	0.191	0.267	9.99624e-07	xylem	ACC	Cysteine protease (AHRD V3.11 *** tr|Q9LRI2|Q9LRI2_TOBAC)
Solyc04g073990	1.76173e-34	0.457432	0.682	0.528	5.63085e-30	xylem	Torin2	annexin p34
Solyc05g053810	1.522e-50	0.538383	0.334	0.197	4.86461e-46	cortex	Torin2	Serine hydroxymethyltransferase (AHRD V3.3 *** A0A2G3CI35_CAPCH)
Solyc09g011670	8.64349e-50	0.535466	0.445	0.302	2.76263e-45	cortex	Torin2	Adenine nucleotide alpha hydrolases-like superfamily protein (AHRD V3.3 *** A0A2U1NYH2_ARTAN)
Solyc03g025830	7.04642e-21	-0.447867	0.251	0.325	2.25218e-16	phloem	ACC	Myosin heavy chain-related protein (AHRD V3.11 *** tr|Q9C8T4|Q9C8T4_ARATH)
Solyc12g098820	7.90293e-69	-0.447976	0.186	0.284	2.52593e-64	epidermis	ACC	Protein kinase superfamily protein (AHRD V3.3 *** A0A1I9LM53_ARATH)
Solyc04g055170	4.18404e-12	0.342446	0.435	0.308	1.3373e-07	endodermis-like	Torin2	annexin p35
Solyc07g065120	1.03786e-34	-0.307052	0.493	0.534	3.3172e-30	epidermis	Torin2	Glycerophosphodiester phosphodiesterase GDPDL4 (AHRD V3.3 *** A0A2G2Z5P4_CAPAN)
Solyc07g007755	1.01199e-34	0.43269	0.274	0.176	3.23451e-30	phloem	Torin2	Defensin protein (AHRD V3.11 *** tr|B1N681|B1N681_SOLPI)
Solyc10g048060	2.27876e-34	-0.450174	0.364	0.521	7.28337e-30	cortex	ACC	hypothetical protein (AHRD V3.3 *-* ATMG00030.1)
Solyc06g073430	5.52901e-08	0.341835	0.312	0.226	0.00176718	endodermis-like	Torin2	40S ribosomal protein S29-like (AHRD V3.3 *** A0A2I4F7M1_9ROSI)
Solyc04g080850	5.34873e-43	0.531389	0.317	0.194	1.70956e-38	cortex	Torin2	Thioredoxin (AHRD V3.3 *** Q201Z4_9SOLN)
Solyc01g109500	3.9233e-88	0.530502	0.758	0.584	1.25397e-83	cortex	Torin2	BURP domain-containing protein (AHRD V3.3 *-* A0A1Q3C0F5_CEPFO)
Solyc11g020190	8.03618e-35	-0.376053	0.204	0.262	2.56852e-30	epidermis	Torin2	Nuclear pore complex protein NUP88 (AHRD V3.3 *** A0A2G2YE72_CAPAN)
Solyc04g074740	9.87661e-14	-0.453413	0.413	0.538	3.15676e-09	endodermis-like	ACC	Blue copper protein (AHRD V3.11 *** tr|A0A2G2ZQN6|A0A2G2ZQN6_CAPAN)
Solyc02g090850	7.24745e-35	-0.542562	0.264	0.371	2.31643e-30	cortex	Torin2	CLK4-associating serine/arginine-rich protein (AHRD V3.3 *** A8MS51_ARATH)
Solyc03g025850	6.60369e-09	0.340657	0.468	0.357	0.000211067	endodermis-like	Torin2	remorin 1
Solyc03g078400	2.08931e-10	0.340111	0.623	0.502	6.67784e-06	endodermis-like	Torin2	actin
Solyc03g097380	3.4246e-24	-0.453994	0.211	0.327	1.09457e-19	cortex	ACC	Heavy metal-associated isoprenylated plant protein (AHRD V3.3 *-* A0A2R6PUZ2_ACTCH)
Solyc02g071860	5.30606e-35	-0.656668	0.215	0.316	1.69592e-30	cortex	Torin2	LRR_1 domain-containing protein/Pkinase_Tyr domain-containing protein/Malectin domain-containing protein (AHRD V3.3 *** A0A1Q3CJY9_CEPFO)
Solyc04g014460	5.25211e-35	-0.323485	0.42	0.47	1.67868e-30	epidermis	Torin2	THO complex subunit 4D (AHRD V3.3 *** A0A2G3CDN8_CAPCH)
Solyc01g090610	1.26577e-27	-0.454054	0.143	0.253	4.04565e-23	cortex	ACC	2-oxoglutarate (2OG) and Fe(II)-dependent oxygenase superfamily protein (AHRD V3.3 *** Q9C938_ARATH)
Solyc06g060830	4.57313e-29	-0.454721	0.179	0.301	1.46166e-24	cortex	ACC	Homeobox-leucine zipper protein HAT2 (AHRD V3.3 *** A0A2G2WJU4_CAPBA)
Solyc08g080570	2.21739e-22	-0.45687	0.254	0.335	7.08724e-18	phloem	ACC	UDP-glucose 4-epimerase-like protein (AHRD V3.3 *** A0A2K3NI12_TRIPR)
Solyc11g005330	1.75528e-18	-0.458422	0.512	0.585	5.61023e-14	xylem	ACC	Solyc11g005330
Solyc01g105720	4.77261e-07	-0.459096	0.241	0.291	0.0152542	xylem	ACC	hypothetical protein (AHRD V3.3 *** AT1G58120.1)
Solyc08g007970	1.78362e-35	-0.879222	0.209	0.351	5.70079e-31	xylem	Torin2	Myosin heavy chain-related protein (AHRD V3.3 *** A0A2U1QEA0_ARTAN)
Solyc06g064940	7.99685e-85	-0.460288	0.252	0.369	2.55595e-80	epidermis	ACC	Patellin-5 (AHRD V3.3 *** A0A2G2WKZ3_CAPBA)
Solyc08g061320	1.47466e-35	-0.653208	0.611	0.728	4.7133e-31	endodermis-like	Torin2	Polyadenylate-binding protein-interacting protein 7 (AHRD V3.3 *** A0A2G3BRE1_CAPCH)
Solyc04g017690	1.45238e-35	0.501509	0.695	0.553	4.64209e-31	xylem	Torin2	Protein EARLY RESPONSIVE TO DEHYDRATION 15 (AHRD V3.3 *** A0A1U8FFS2_CAPAN)
Solyc05g014470	1.81881e-12	0.336088	0.658	0.531	5.81328e-08	endodermis-like	Torin2	glyceraldehyde 3-phosphate dehydrogenase
Solyc04g072310	1.53545e-08	-0.461879	0.208	0.297	0.000490761	endodermis-like	ACC	histone-lysine N-methyltransferase SETD1B-A (AHRD V3.3 *** XP_004237854.1)
Solyc01g105720	4.82706e-08	-0.462276	0.197	0.28	0.00154283	endodermis-like	ACC	hypothetical protein (AHRD V3.3 *** AT1G58120.1)
Solyc09g083290	2.39418e-67	0.521904	0.602	0.431	7.65228e-63	cortex	Torin2	auxin-regulated IAA14
Solyc01g079420	1.09762e-06	0.334203	0.335	0.257	0.035082	endodermis-like	Torin2	Cytochrome c oxidase subunit 5C (AHRD V3.3 *** A0A2G3AK13_CAPAN)
Solyc12g056580	5.28453e-101	-0.462583	0.397	0.527	1.68904e-96	epidermis	ACC	Cellulose synthase (AHRD V3.3 *** K4DFY9_SOLLC)
Solyc12g043160	2.89209e-83	0.518274	0.78	0.627	9.2437e-79	cortex	Torin2	Translation machinery associated TMA7 (AHRD V3.3 *** A0A2U1KUC0_ARTAN)
Solyc08g067030	5.68231e-36	0.536154	0.577	0.404	1.81618e-31	xylem	Torin2	DUF642 domain-containing protein (AHRD V3.3 *** A0A1Q3BRG3_CEPFO)
Solyc05g053810	5.39183e-23	-0.464595	0.203	0.279	1.72334e-18	phloem	ACC	Serine hydroxymethyltransferase (AHRD V3.3 *** A0A2G3CI35_CAPCH)
Solyc09g082980	4.21403e-36	-0.456882	0.559	0.627	1.34689e-31	cortex	Torin2	DUF506 domain-containing protein (AHRD V3.3 *** A0A1Q3BNU4_CEPFO)
Solyc11g042930	4.21351e-36	0.380772	0.364	0.252	1.34672e-31	phloem	Torin2	SKP1-like protein (AHRD V3.3 *** O82463_NICCL)
Solyc10g081720	1.00653e-38	-0.464658	0.47	0.627	3.21706e-34	cortex	ACC	Fasciclin-like arabinogalactan protein 17 (AHRD V3.3 *** A0A2G3AVK5_CAPCH)
Solyc03g113910	3.18821e-36	0.250173	0.292	0.223	1.01902e-31	epidermis	Torin2	Gibberellin-regulated protein 14 (AHRD V3.3 *** A0A2G3AWC5_CAPCH)
Solyc01g089980	2.85263e-36	-0.46552	0.52	0.586	9.11758e-32	phloem	Torin2	ELMO/CED-12 family protein (AHRD V3.3 *** Q8VZ78_ARATH)
Solyc09g075830	1.83125e-36	-0.664286	0.194	0.296	5.85303e-32	cortex	Torin2	Protein TIME FOR COFFEE (AHRD V3.3 *-* A0A2K3NUY4_TRIPR)
Solyc06g062380	1.77864e-36	-0.355828	0.376	0.432	5.6849e-32	epidermis	Torin2	acid phosphatase 1-like (AHRD V3.3 *** A0A1U7W9D3_NICSY)
Solyc09g014610	3.18712e-95	-0.465816	0.324	0.452	1.01867e-90	epidermis	ACC	S-type anion channel SLAH3 (AHRD V3.3 *** A0A2G3BJK2_CAPCH)
Solyc10g081190	9.65691e-48	0.514875	0.368	0.231	3.08654e-43	cortex	Torin2	Leucine-rich repeat receptor-like protein kinase family (AHRD V3.3 *** A0A0K9PTM3_ZOSMR)
Solyc07g066600	6.13764e-11	0.332235	0.442	0.322	1.96171e-06	endodermis-like	Torin2	Phosphoglycerate kinase (AHRD V3.3 *** A0A2G3C3B1_CAPCH)
Solyc10g048060	1.3599e-36	-1.13652	0.162	0.342	4.34651e-32	endodermis-like	Torin2	hypothetical protein (AHRD V3.3 *-* ATMG00030.1)
Solyc11g072240	3.47109e-104	-0.467083	0.367	0.503	1.10943e-99	epidermis	ACC	Calmodulin 4
Solyc07g064130	9.4883e-37	0.431096	0.38	0.267	3.03265e-32	phloem	Torin2	Polyubiquitin (AHRD V3.3 *** F1SY21_MESCR)
Solyc08g014000	2.11506e-77	-0.469923	0.337	0.451	6.76016e-73	epidermis	ACC	lipoxygenase A
Solyc05g007030	7.99724e-37	-0.41471	0.233	0.293	2.55608e-32	epidermis	Torin2	heat-inducible transcription repressor (AHRD V3.3 *** AT3G17900.2)
Solyc09g075460	7.92311e-37	-0.377047	0.238	0.298	2.53238e-32	epidermis	Torin2	Pectin lyase-like superfamily protein (AHRD V3.3 *** A0A2U1PV10_ARTAN)
Solyc01g089980	7.30993e-37	-0.545477	0.301	0.412	2.3364e-32	cortex	Torin2	ELMO/CED-12 family protein (AHRD V3.3 *** Q8VZ78_ARATH)
Solyc12g043160	7.17354e-37	0.459684	0.759	0.633	2.29281e-32	xylem	Torin2	Translation machinery associated TMA7 (AHRD V3.3 *** A0A2U1KUC0_ARTAN)
Solyc09g090270	4.99253e-11	-0.471637	0.237	0.31	1.59571e-06	xylem	ACC	COP1-interacting protein-like protein (AHRD V3.3 *** F4K5Y4_ARATH)
Solyc10g051340	1.67705e-07	-0.473224	0.176	0.252	0.00536017	endodermis-like	ACC	Adenylyl cyclase-associated protein (AHRD V3.3 *** A0A2G2VCG1_CAPBA)
Solyc04g008650	5.61769e-37	-0.392745	0.224	0.285	1.79553e-32	epidermis	Torin2	Inactive leucine-rich repeat receptor-like serinethreonine-protein kinase (AHRD V3.3 *** A0A314KSQ6_NICAT)
Solyc09g092430	1.44022e-34	-0.474309	0.19	0.33	4.60325e-30	cortex	ACC	Selenium-binding protein (AHRD V3.3 *** A0A200Q5C9_9MAGN)
Solyc07g049560	4.41038e-24	-0.474442	0.164	0.272	1.40964e-19	cortex	ACC	Protein-tyrosine phosphatase (AHRD V3.11 *** tr|A0A200RBI0|A0A200RBI0_9MAGN)
Solyc11g006260	4.6596e-37	0.420447	0.253	0.156	1.4893e-32	phloem	Torin2	Defensin-like protein (AHRD V3.3 *** A0A314KXD1_NICAT),Pfam:PF00304
Solyc05g007160	8.35264e-08	-0.476116	0.195	0.25	0.00266967	xylem	ACC	R2R3MYB transcription factor 110
Solyc08g082120	4.376e-37	0.332257	0.32	0.252	1.39866e-32	epidermis	Torin2	Methanol inducible protein (AHRD V3.3 *** D1MAX5_NICBE)
Solyc01g089980	2.04404e-16	-0.47876	0.477	0.554	6.53316e-12	xylem	ACC	ELMO/CED-12 family protein (AHRD V3.3 *** Q8VZ78_ARATH)
Solyc02g092790	3.91696e-37	0.311661	0.633	0.497	1.25194e-32	phloem	Torin2	Arabinogalactan (AHRD V3.11 *-* tr|Q43719|Q43719_SOLLC)
Solyc06g074490	3.2711e-37	0.344881	0.482	0.356	1.04551e-32	phloem	Torin2	Unknown protein
Solyc11g066020	9.48009e-10	0.330688	0.371	0.264	3.03003e-05	endodermis-like	Torin2	Ankyrin repeat family protein, putative, expressed (AHRD V3.3 *** Q10NB7_ORYSJ)
Solyc02g084950	3.08348e-37	0.633341	0.536	0.366	9.85541e-33	xylem	Torin2	S-adenosyl-L-methionine-dependent methyltransferases superfamily protein (AHRD V3.3 *** A0A2U1KPI6_ARTAN)
Solyc06g069640	2.77895e-37	0.482312	0.296	0.192	8.88209e-33	phloem	Torin2	dCTP pyrophosphatase 1 (AHRD V3.3 *** A0A1U8FHZ8_CAPAN)
Solyc03g083530	2.70879e-37	0.278692	0.272	0.205	8.65783e-33	epidermis	Torin2	40S ribosomal protein S13 (AHRD V3.3 *** A0A2I0WN36_9ASPA)
Solyc08g066740	1.32348e-07	0.328674	0.273	0.192	0.00423011	endodermis-like	Torin2	Early nodulin-like protein 1 (AHRD V3.3 *** A0A1J3CHP6_NOCCA)
Solyc07g045440	2.22991e-37	0.686948	0.263	0.123	7.12723e-33	xylem	Torin2	Fasciclin-like arabinogalactan protein 2 (AHRD V3.3 *** A0A2G3BYC2_CAPCH)
Solyc12g044330	1.80019e-37	0.463934	0.779	0.636	5.75376e-33	xylem	Torin2	tonoplast intrinsic protein 2.1
Solyc05g050120	1.83991e-25	-0.479439	0.187	0.267	5.88072e-21	phloem	ACC	cytosolic NADP-malic enzyme
Solyc04g077780	8.10892e-113	-0.481253	0.407	0.54	2.59177e-108	epidermis	ACC	LIM domain-containing protein (AHRD V3.3 *** A0A1Q3ALK2_CEPFO)
Solyc11g069430	1.31745e-53	-0.481608	0.807	0.889	4.21083e-49	xylem	ACC	plasma membrane intrinsic protein 2.6
Solyc03g121180	2.63203e-31	-0.482992	0.153	0.278	8.41248e-27	cortex	ACC	GDSL esterase/lipase (AHRD V3.3 *** A0A2G3D0P9_CAPCH)
Solyc09g082780	4.63013e-50	0.512994	0.477	0.331	1.47988e-45	cortex	Torin2	Aluminum induced protein with YGL and LRDR motifs (AHRD V3.3 *** Q9LIL3_ARATH)
Solyc11g051176	7.24582e-132	-0.483487	0.524	0.654	2.31591e-127	epidermis	ACC	Unknown protein
Solyc09g066100	6.35468e-38	0.254379	0.286	0.217	2.03108e-33	epidermis	Torin2	Histone H1 (AHRD V3.3 *-* A0A2G2WIH1_CAPBA)
Solyc10g055630	1.81324e-40	-0.483743	0.386	0.493	5.79549e-36	phloem	ACC	plasma membrane intrinsic protein 2.9
Solyc03g078570	5.79339e-38	-0.629643	0.214	0.308	1.85168e-33	phloem	Torin2	Rab family GTPase (AHRD V3.3 *** A0A1Y1IFP9_KLENI)
Solyc10g076590	2.20674e-83	-0.483747	0.207	0.317	7.05318e-79	epidermis	ACC	Phosphoinositide phosphatase SAC8 (AHRD V3.3 *** A0A2G2VSN5_CAPBA)
Solyc07g065490	4.44129e-38	-0.633734	0.362	0.462	1.41953e-33	cortex	Torin2	DEK (AHRD V3.3 *-* A0A200RBP9_9MAGN)
Solyc10g008110	4.41713e-38	0.42471	0.397	0.28	1.4118e-33	phloem	Torin2	Acyl-coenzyme A oxidase (AHRD V3.3 *** A0A1U8EF39_CAPAN)
Solyc02g071860	3.99263e-38	-0.413428	0.261	0.325	1.27612e-33	epidermis	Torin2	LRR_1 domain-containing protein/Pkinase_Tyr domain-containing protein/Malectin domain-containing protein (AHRD V3.3 *** A0A1Q3CJY9_CEPFO)
Solyc08g078870	5.2741e-84	-0.483873	0.165	0.271	1.68571e-79	epidermis	ACC	Bifunctional inhibitor/lipid-transfer protein/seed storage 2S albumin superfamily protein (AHRD V3.3 *** A0A2U1PU47_ARTAN)
Solyc03g121540	7.72321e-08	0.325173	0.381	0.289	0.00246849	endodermis-like	Torin2	beta-galactosidase 3
Solyc09g082860	2.14984e-50	0.51111	0.425	0.279	6.87131e-46	cortex	Torin2	ATP sulfurylase (AHRD V3.3 *** Q8SAG1_SOYBN)
Solyc07g066600	9.20567e-54	0.50885	0.48	0.326	2.94232e-49	cortex	Torin2	Phosphoglycerate kinase (AHRD V3.3 *** A0A2G3C3B1_CAPCH)
Solyc03g114060	2.76378e-38	-0.409468	0.258	0.319	8.83358e-34	epidermis	Torin2	Bromo adjacent homology (BAH) domain (AHRD V3.3 *** A0A200R0M3_9MAGN)
Solyc02g064730	2.67124e-38	0.333965	0.605	0.479	8.5378e-34	phloem	Torin2	DUF1909-domain-containing protein (AHRD V3.3 *** A0A1J7IYE1_9PEZI)
Solyc08g005800	2.62885e-38	0.386841	0.374	0.257	8.40233e-34	phloem	Torin2	Pectin acetylesterase (AHRD V3.3 *** A0A1U8F2I8_CAPAN)
Solyc04g081090	3.2025e-12	-0.484945	0.283	0.362	1.02358e-07	xylem	ACC	V-type proton ATPase proteolipid subunit (AHRD V3.3 *** A0A2G3AAA7_CAPAN)
Solyc02g082350	3.40351e-87	-0.485584	0.175	0.285	1.08783e-82	epidermis	ACC	Plant intracellular Ras-group-related LRR protein (AHRD V3.3 *** A0A2R6Q1R9_ACTCH)
Solyc08g008210	3.97519e-28	-0.485946	0.194	0.317	1.27055e-23	cortex	ACC	vacuolar proton ATPase subunit E
Solyc02g085420	2.08767e-38	-0.486285	0.539	0.618	6.67262e-34	cortex	Torin2	U1 small nuclear ribonucleoprotein 70 kDa (AHRD V3.3 *-* A0A2G3AAH2_CAPAN)
Solyc08g076730	1.3322e-38	-0.376294	0.764	0.789	4.25799e-34	cortex	Torin2	Tetratricopeptide repeat (TPR)-like superfamily protein (AHRD V3.11 *-* tr|Q0WUZ1|Q0WUZ1_ARATH)
Solyc01g009860	9.92873e-38	0.507932	0.26	0.152	3.17342e-33	cortex	Torin2	NAC domain-containing protein (AHRD V3.3 *** A0A2K3LZ45_TRIPR)
Solyc06g073430	1.26099e-38	0.271214	0.286	0.217	4.03038e-34	epidermis	Torin2	40S ribosomal protein S29-like (AHRD V3.3 *** A0A2I4F7M1_9ROSI)
Solyc12g032950	1.25647e-38	-0.658491	0.19	0.298	4.01593e-34	cortex	Torin2	CBS domain-containing protein, putative, expressed (AHRD V3.3 *** Q2QX49_ORYSJ)
Solyc02g092580	2.6558e-09	-0.486306	0.183	0.274	8.48847e-05	endodermis-like	ACC	Peroxidase (AHRD V3.3 *** K4BD54_SOLLC)
Solyc10g007770	6.06497e-39	-0.604029	0.29	0.382	1.93849e-34	phloem	Torin2	Protein MEI2-like 5 (AHRD V3.3 *** A0A2G2YIV9_CAPAN)
Solyc11g066950	5.94726e-39	0.299883	0.743	0.629	1.90086e-34	phloem	Torin2	Stress responsive A/B barrel domain-containing protein (AHRD V3.3 *** A0A2K3N653_TRIPR)
Solyc08g014000	5.84089e-39	-0.626602	0.177	0.272	1.86686e-34	phloem	Torin2	lipoxygenase A
Solyc05g016410	4.52167e-39	-0.388417	0.245	0.309	1.44522e-34	epidermis	Torin2	Casein kinase (AHRD V3.3 *** A2I5G0_BETVU)
Solyc03g025950	8.63833e-35	0.500747	0.255	0.153	2.76098e-30	cortex	Torin2	Membrane steroid-binding protein (AHRD V3.3 *** G5DXK7_SILLA)
Solyc03g045050	2.31316e-09	-0.486643	0.186	0.251	7.39332e-05	xylem	ACC	Nuclear matrix constituent-like protein 1 (AHRD V3.3 *** E5GCT1_CUCME)
Solyc06g065950	1.42975e-48	0.49303	0.432	0.289	4.56977e-44	cortex	Torin2	Vesicle-associated membrane protein (AHRD V3.3 *** A0A1U8GUV8_CAPAN)
Solyc10g008120	4.54728e-20	-0.486972	0.434	0.536	1.4534e-15	xylem	ACC	O-methyltransferase (AHRD V3.11 *** tr|A0A1B4Z3W3|A0A1B4Z3W3_9ROSA)
Solyc10g080500	3.25685e-12	-0.488614	0.275	0.391	1.04096e-07	endodermis-like	ACC	Actin (AHRD V3.3 *** A0A2G2VVS8_CAPBA)
Solyc08g007970	2.53528e-39	-0.761947	0.166	0.257	8.10328e-35	phloem	Torin2	Myosin heavy chain-related protein (AHRD V3.3 *** A0A2U1QEA0_ARTAN)
Solyc07g009380	1.11702e-44	-0.488863	0.259	0.44	3.57022e-40	cortex	ACC	Xyloglucan endotransglucosylase/hydrolase (AHRD V3.11 *** tr|Q9FZ05|Q9FZ05_SOLLC)
Solyc01g066520	4.44332e-27	-0.489571	0.153	0.263	1.42017e-22	cortex	ACC	Dihydrolipoamide acetyltransferase component of pyruvate dehydrogenase complex (AHRD V3.3 *** A0A024B875_SOLTU)
Solyc12g043160	1.44335e-39	0.29668	0.744	0.621	4.61324e-35	phloem	Torin2	Translation machinery associated TMA7 (AHRD V3.3 *** A0A2U1KUC0_ARTAN)
Solyc11g005330	3.53267e-48	-0.489881	0.459	0.568	1.12911e-43	phloem	ACC	Solyc11g005330
Solyc11g066950	1.30701e-12	-0.491337	0.369	0.491	4.17748e-08	endodermis-like	ACC	Stress responsive A/B barrel domain-containing protein (AHRD V3.3 *** A0A2K3N653_TRIPR)
Solyc07g055950	1.09545e-39	0.487697	0.397	0.273	3.50128e-35	cortex	Torin2	Protodermal factor 1 (AHRD V3.3 *-* A0A2G2YIY2_CAPAN)
Solyc05g005080	6.76043e-82	0.485877	0.789	0.64	2.16077e-77	cortex	Torin2	Endoglucanase (AHRD V3.3 *** A0A2G2V2B4_CAPBA)
Solyc00g500196	3.97738e-165	-0.493559	0.626	0.753	1.27125e-160	epidermis	ACC	Protein TIC 214 (AHRD V3.11 *** tr|K4EQH9|K4EQH9_DATST)
Solyc03g034000	8.19154e-30	0.475497	0.267	0.173	2.61818e-25	cortex	Torin2	bHLH transcription factor 020
Solyc07g052510	6.1646e-56	0.474228	0.603	0.447	1.97033e-51	cortex	Torin2	peroxidase (TPX1)
Solyc08g062910	1.53768e-08	-0.493862	0.188	0.27	0.000491475	endodermis-like	ACC	Elongation factor (AHRD V3.3 *** Q7XTK1_ORYSJ)
Solyc03g116060	6.93625e-40	0.268958	0.39	0.313	2.21696e-35	epidermis	Torin2	Gibberellin-regulated protein 6 (AHRD V3.11 *** tr|A0A2G3CZG9|A0A2G3CZG9_CAPCH)
Solyc06g074820	8.05614e-18	0.323768	0.894	0.792	2.5749e-13	endodermis-like	Torin2	tonoplast intrinsic protein 1.1
Solyc05g050120	1.56745e-09	-0.494695	0.222	0.315	5.00989e-05	endodermis-like	ACC	cytosolic NADP-malic enzyme
Solyc04g071610	3.67147e-81	-0.494842	0.155	0.258	1.17347e-76	epidermis	ACC	Abscisic stress-ripening protein 3 (AHRD V3.11 *-* tr|A0A1U8GDP7|A0A1U8GDP7_CAPAN)
Solyc02g094200	1.73549e-34	0.471275	0.383	0.272	5.54696e-30	cortex	Torin2	Nuclear transport factor 2 (AHRD V3.3 *** A0A1U8FRA0_CAPAN)
Solyc11g069430	1.35056e-105	-0.495272	0.768	0.861	4.31667e-101	phloem	ACC	plasma membrane intrinsic protein 2.6
Solyc02g077760	1.55057e-31	0.467454	0.285	0.184	4.95593e-27	cortex	Torin2	Unknown protein
Solyc07g065120	3.10106e-14	-0.497966	0.331	0.417	9.91161e-10	xylem	ACC	Glycerophosphodiester phosphodiesterase GDPDL4 (AHRD V3.3 *** A0A2G2Z5P4_CAPAN)
Solyc02g069780	2.17247e-40	-0.413391	0.227	0.291	6.94364e-36	epidermis	Torin2	SIT4 phosphatase-associated family protein (AHRD V3.3 *** F4I6B2_ARATH)
Solyc01g150152	2.12572e-40	0.551601	0.646	0.483	6.79422e-36	xylem	Torin2	Unknown protein
Solyc01g089980	2.60562e-102	-0.498076	0.417	0.539	8.3281e-98	epidermis	ACC	ELMO/CED-12 family protein (AHRD V3.3 *** Q8VZ78_ARATH)
Solyc01g086920	1.66894e-40	0.755148	0.415	0.248	5.33428e-36	xylem	Torin2	Leucine-rich repeat receptor-like protein (AHRD V3.3 *** H6V789_MALDO)
Solyc12g005860	1.51846e-40	0.279013	0.412	0.337	4.8533e-36	epidermis	Torin2	Aconitate hydratase (AHRD V3.3 *** Q9FVE9_TOBAC)
Solyc01g088250	9.73813e-12	-0.499166	0.352	0.465	3.1125e-07	endodermis-like	ACC	SUN domain protein3
Solyc09g007920	1.28079e-40	-0.400293	0.311	0.373	4.09366e-36	epidermis	Torin2	Phenylalanine ammonia-lyase (AHRD V3.3 *** A0A2G3BJ81_CAPCH)
Solyc04g055170	1.23127e-40	0.417719	0.323	0.21	3.93538e-36	phloem	Torin2	annexin p35
Solyc11g012325	1.2247e-40	-0.694447	0.825	0.871	3.91438e-36	endodermis-like	Torin2	Unknown protein
Solyc06g073190	5.88435e-14	-0.49974	0.281	0.37	1.88076e-09	xylem	ACC	fructokinase 2
Solyc07g022760	9.32265e-41	-0.717053	0.174	0.282	2.97971e-36	cortex	Torin2	Pre-mRNA-processing protein 40A (AHRD V3.11 *** tr|A0A2G2XIJ4|A0A2G2XIJ4_CAPBA)
Solyc09g097870	9.00982e-41	-0.435915	0.28	0.342	2.87972e-36	epidermis	Torin2	bHLH transcription factor 062
Solyc11g011020	1.787e-14	-0.500311	0.168	0.256	5.71162e-10	xylem	ACC	Ovary receptor kinase 11 (AHRD V3.3 *** S4WG09_SOLCH)
Solyc01g080330	1.74768e-34	0.466781	0.289	0.182	5.58594e-30	cortex	Torin2	Bax inhibitor 1-related (AHRD V3.11 *-* tr|A0A200RBK8|A0A200RBK8_9MAGN)
Solyc02g086458	1.63975e-08	-0.504484	0.336	0.424	0.000524097	endodermis-like	ACC	titin isoform X2 (AHRD V3.11 *-* XP_010316302.1)
Solyc06g007540	3.09289e-11	-0.504586	0.196	0.269	9.8855e-07	xylem	ACC	Cytochrome b-c1 complex subunit 8 (AHRD V3.3 *** A0A1U8H2J1_CAPAN)
Solyc05g005080	3.28211e-41	0.422109	0.489	0.36	1.04903e-36	phloem	Torin2	Endoglucanase (AHRD V3.3 *** A0A2G2V2B4_CAPBA)
Solyc08g008210	2.27429e-30	-0.506761	0.2	0.29	7.26909e-26	phloem	ACC	vacuolar proton ATPase subunit E
Solyc07g064150	2.41795e-41	0.264118	0.457	0.376	7.72824e-37	epidermis	Torin2	Protein translation factor SUI1-like protein (AHRD V3.3 *** A0A1U8FM48_CAPAN)
Solyc12g063050	2.25981e-41	-0.388294	0.241	0.309	7.2228e-37	epidermis	Torin2	RNA polymerase II C-terminal domain phosphatase-like 3 (AHRD V3.3 *** A0A2G2Y7M3_CAPAN)
Solyc01g101100	4.90163e-12	-0.508432	0.234	0.311	1.56666e-07	xylem	ACC	Protein kinase superfamily protein (AHRD V3.3 *** A0A2U1K9U7_ARTAN)
Solyc03g121180	1.77844e-41	0.424114	0.315	0.2	5.68426e-37	phloem	Torin2	GDSL esterase/lipase (AHRD V3.3 *** A0A2G3D0P9_CAPCH)
Solyc11g066950	1.66004e-56	-0.508448	0.505	0.629	5.30582e-52	phloem	ACC	Stress responsive A/B barrel domain-containing protein (AHRD V3.3 *** A0A2K3N653_TRIPR)
Solyc10g048060	5.89382e-103	-0.510714	0.281	0.414	1.88378e-98	epidermis	ACC	hypothetical protein (AHRD V3.3 *-* ATMG00030.1)
Solyc04g064620	1.00425e-39	0.461158	0.418	0.287	3.20978e-35	cortex	Torin2	Bidirectional sugar transporter SWEET (AHRD V3.3 *** M1CBD4_SOLTU)
Solyc00g500358	3.40871e-39	-0.512274	0.295	0.407	1.08949e-34	phloem	ACC	ATP synthase subunit alpha (AHRD V3.3 *** A0A2H4NB27_SOLLC)
Solyc08g015690	4.84545e-42	0.293631	0.264	0.194	1.5487e-37	epidermis	Torin2	Late embryogenesis abundant protein (AHRD V3.3 *** A0A2K3L9G4_TRIPR)
Solyc01g103590	2.73173e-31	-0.513251	0.212	0.344	8.73115e-27	cortex	ACC	Lactoylglutathione lyase / glyoxalase (AHRD V3.3 *** A0A1Y1HY85_KLENI)
Solyc07g017780	1.14739e-09	0.32239	0.558	0.437	3.66728e-05	endodermis-like	Torin2	(DB226) meloidogyne-induced giant cell protein
Solyc04g078690	3.67387e-42	0.296178	0.296	0.223	1.17424e-37	epidermis	Torin2	bHLH transcription factor 035
Solyc09g098540	3.6231e-42	0.355456	0.52	0.38	1.15802e-37	phloem	Torin2	Chitinase-like protein (AHRD V3.3 *** Q6JX03_GOSHI)
Solyc08g014000	1.89442e-55	-0.513986	0.586	0.755	6.05494e-51	cortex	ACC	lipoxygenase A
Solyc07g041830	1.26512e-32	-0.514732	0.273	0.414	4.04357e-28	cortex	ACC	MTD1 (AHRD V3.11 *-* tr|Q9LLM3|Q9LLM3_MEDTR)
Solyc01g096450	8.98102e-89	-0.516536	0.215	0.331	2.87051e-84	epidermis	ACC	Eukaryotic aspartyl protease family protein (AHRD V3.11 *** tr|A0A2U1PLR1|A0A2U1PLR1_ARTAN)
Solyc10g008120	1.71984e-42	0.311705	0.683	0.535	5.49694e-38	phloem	Torin2	O-methyltransferase (AHRD V3.11 *** tr|A0A1B4Z3W3|A0A1B4Z3W3_9ROSA)
Solyc03g097380	3.128e-23	-0.516624	0.202	0.279	9.99772e-19	phloem	ACC	Heavy metal-associated isoprenylated plant protein (AHRD V3.3 *-* A0A2R6PUZ2_ACTCH)
Solyc01g100970	1.09114e-15	0.322048	0.853	0.745	3.48751e-11	endodermis-like	Torin2	Peptidase C15 (AHRD V3.3 *** A0A200R1U9_9MAGN)
Solyc07g005560	1.54456e-42	0.366431	0.453	0.321	4.93674e-38	phloem	Torin2	Eukaryotic translation initiation factor 5A (AHRD V3.3 *** A0A2G3BXD8_CAPCH)
Solyc09g075890	3.22357e-70	0.459	0.766	0.621	1.03032e-65	cortex	Torin2	Haloacid dehalogenase-like hydrolase (HAD) superfamily protein (AHRD V3.3 *** A0A2U1N6A2_ARTAN),Pfam:PF13419
Solyc11g072710	3.23159e-14	-0.516693	0.202	0.292	1.03288e-09	xylem	ACC	phototropin 1
Solyc01g008080	9.74279e-43	0.267263	0.287	0.214	3.11399e-38	epidermis	Torin2	40S ribosomal protein S27 (AHRD V3.3 *** S8E0G1_9LAMI)
Solyc10g081730	8.10934e-43	0.417746	0.393	0.267	2.59191e-38	phloem	Torin2	Protein WVD2-like 1 (AHRD V3.3 *** A0A2G3AVM2_CAPCH)
Solyc04g080850	7.8404e-43	0.471139	0.279	0.171	2.50595e-38	phloem	Torin2	Thioredoxin (AHRD V3.3 *** Q201Z4_9SOLN)
Solyc09g011740	3.95684e-13	-0.51756	0.183	0.263	1.26469e-08	xylem	ACC	Phosphatidylinositol:ceramide inositolphosphotransferase (AHRD V3.3 *** A0A1U8EEU4_CAPAN)
Solyc12g008590	7.44981e-249	-0.51764	0.692	0.817	2.38111e-244	epidermis	ACC	Profilin (AHRD V3.3 *** E0XJL2_GOSHI)
Solyc09g064200	6.59735e-43	-0.416516	0.337	0.398	2.10865e-38	epidermis	Torin2	Myosin (AHRD V3.3 *** W5ZTD6_MAIZE)
Solyc07g016215	7.95369e-32	-0.518903	0.587	0.69	2.54216e-27	xylem	ACC	Organ specific protein (AHRD V3.3 *** A0A2U1PWC1_ARTAN)
Solyc09g064370	6.06181e-43	0.279569	0.29	0.217	1.93748e-38	epidermis	Torin2	S-(hydroxymethyl)glutathione dehydrogenase (AHRD V3.3 *** E9ND18_SOLHA)
Solyc10g080500	1.48527e-116	-0.519155	0.354	0.493	4.74721e-112	epidermis	ACC	Actin (AHRD V3.3 *** A0A2G2VVS8_CAPBA)
Solyc02g065170	1.34205e-31	0.455009	0.355	0.249	4.28947e-27	cortex	Torin2	L-ascorbate oxidase-like protein (AHRD V3.3 *** A0A2G3D2Z5_CAPCH)
Solyc01g099520	4.58435e-43	0.459499	0.263	0.156	1.46525e-38	phloem	Torin2	Rapid alkalinization factor (AHRD V3.3 *** RALF_TOBAC)
Solyc12g044880	4.37595e-43	0.315147	0.274	0.204	1.39864e-38	epidermis	Torin2	ss-galactosidase, clone tEG1B
Solyc09g009020	3.7819e-43	0.282199	0.302	0.228	1.20877e-38	epidermis	Torin2	enolase
Solyc05g005000	3.00782e-43	-0.333606	0.501	0.548	9.61358e-39	epidermis	Torin2	Alpha/beta-Hydrolases superfamily protein (AHRD V3.3 *-* F4I5X3_ARATH)
Solyc11g062440	7.05446e-10	-0.520814	0.179	0.272	2.25475e-05	endodermis-like	ACC	L-ascorbate oxidase (AHRD V3.3 *** ASO_TOBAC)
Solyc06g083070	1.66074e-35	-0.521143	0.229	0.374	5.30806e-31	cortex	ACC	Fimbrin-2 (AHRD V3.3 *** A0A2G2WN11_CAPBA)
Solyc03g120470	1.69715e-37	-0.522241	0.153	0.292	5.42443e-33	cortex	ACC	tonoplast intrinsic protein 2.2
Solyc07g041900	6.39869e-106	-0.52259	0.364	0.492	2.04515e-101	epidermis	ACC	Cysteine protease (AHRD V3.11 *** tr|Q9LRI2|Q9LRI2_TOBAC)
Solyc08g079090	1.86918e-43	-0.665039	0.194	0.308	5.97426e-39	cortex	Torin2	Monocopper oxidase-like protein sku5 (AHRD V3.3 *** A0A1J6IJ65_NICAT)
Solyc01g079420	2.77346e-38	0.454537	0.41	0.287	8.86452e-34	cortex	Torin2	Cytochrome c oxidase subunit 5C (AHRD V3.3 *** A0A2G3AK13_CAPAN)
Solyc11g066950	6.42279e-22	-0.522593	0.459	0.554	2.05285e-17	xylem	ACC	Stress responsive A/B barrel domain-containing protein (AHRD V3.3 *** A0A2K3N653_TRIPR)
Solyc12g006997	5.52789e-107	-0.522643	0.294	0.427	1.76682e-102	epidermis	ACC	Heavy metal transport/detoxification superfamily protein (AHRD V3.3 *** A0A2U1NJ85_ARTAN)
Solyc05g054480	1.3647e-09	-0.524376	0.205	0.271	4.36187e-05	xylem	ACC	Actin (AHRD V3.3 *** A0A2G2VVS8_CAPBA)
Solyc12g056220	1.53504e-155	-0.526256	0.507	0.65	4.90628e-151	epidermis	ACC	plasma membrane intrinsic protein 1.3
Solyc02g090840	4.56542e-30	-0.526491	0.137	0.252	1.4592e-25	cortex	ACC	DUF1685 domain-containing protein (AHRD V3.3 *** A0A1Q3CQK4_CEPFO)
Solyc12g006997	2.42437e-12	-0.528834	0.293	0.413	7.74876e-08	endodermis-like	ACC	Heavy metal transport/detoxification superfamily protein (AHRD V3.3 *** A0A2U1NJ85_ARTAN)
Solyc02g089350	6.1198e-44	0.616215	0.693	0.53	1.95601e-39	xylem	Torin2	Gibberellin regulated protein (AHRD V3.3 *** A0A2U1PE48_ARTAN)
Solyc04g077780	1.47533e-13	-0.529055	0.299	0.419	4.71544e-09	endodermis-like	ACC	LIM domain-containing protein (AHRD V3.3 *** A0A1Q3ALK2_CEPFO)
Solyc03g058350	4.15342e-44	-0.44634	0.213	0.28	1.32752e-39	epidermis	Torin2	Eukaryotic translation initiation factor 5B (AHRD V3.3 *** A0A2G2WJG0_CAPBA)
Solyc01g006900	3.73595e-44	0.485283	0.35	0.229	1.19409e-39	phloem	Torin2	MD-2-related lipid recognition domain-containing protein / ML domain-containing protein (AHRD V3.3 *** A0A2U1NF61_ARTAN)
Solyc04g054810	3.66808e-44	0.582445	0.628	0.457	1.17239e-39	xylem	Torin2	Pollen Ole e 1 allergen/extensin (AHRD V3.3 *** A0A200QVY0_9MAGN),Pfam:PF01190
Solyc12g056220	3.10484e-44	0.557341	0.743	0.602	9.92369e-40	xylem	Torin2	plasma membrane intrinsic protein 1.3
Solyc06g035920	1.34475e-45	-0.529362	0.319	0.439	4.2981e-41	phloem	ACC	Remorin (AHRD V3.3 *** A0A1U8F3B7_CAPAN)
Solyc03g113800	3.27887e-08	0.320522	0.354	0.26	0.00104799	endodermis-like	Torin2	Aldehyde dehydrogenase (AHRD V3.3 *** A0A0K9R405_SPIOL)
Solyc06g062380	2.66577e-56	-0.529428	0.439	0.63	8.52032e-52	cortex	ACC	acid phosphatase 1-like (AHRD V3.3 *** A0A1U7W9D3_NICSY)
Solyc01g088250	8.45129e-95	-0.531102	0.317	0.44	2.7012e-90	epidermis	ACC	SUN domain protein3
Solyc02g089160	3.53134e-10	-0.53638	0.373	0.473	1.12869e-05	endodermis-like	ACC	dwarf
Solyc09g011740	1.8893e-101	-0.536619	0.241	0.367	6.03857e-97	epidermis	ACC	Phosphatidylinositol:ceramide inositolphosphotransferase (AHRD V3.3 *** A0A1U8EEU4_CAPAN)
Solyc08g083240	2.27827e-82	-0.537495	0.175	0.28	7.2818e-78	epidermis	ACC	SUN-like protein 24
Solyc01g089980	1.19554e-11	-0.537875	0.321	0.43	3.82118e-07	endodermis-like	ACC	ELMO/CED-12 family protein (AHRD V3.3 *** Q8VZ78_ARATH)
Solyc10g080500	1.12344e-42	-0.538176	0.215	0.375	3.59075e-38	cortex	ACC	Actin (AHRD V3.3 *** A0A2G2VVS8_CAPBA)
Solyc06g075580	1.04476e-44	-0.419205	0.202	0.27	3.33925e-40	epidermis	Torin2	Kinesin (AHRD V3.3 *** A0A200R660_9MAGN)
Solyc07g065120	1.70514e-36	-0.53874	0.271	0.373	5.44997e-32	phloem	ACC	Glycerophosphodiester phosphodiesterase GDPDL4 (AHRD V3.3 *** A0A2G2Z5P4_CAPAN)
Solyc01g086960	2.00027e-33	0.451701	0.376	0.266	6.39328e-29	cortex	Torin2	Zinc finger A20 and AN1 domain stress-associated protein (AHRD V3.3 *** A0A2K3LXD0_TRIPR)
Solyc00g160750	6.1209e-14	-0.540878	0.502	0.608	1.95636e-09	endodermis-like	ACC	Polyadenylate-binding protein RBP47B (AHRD V3.11 *-* tr|A0A2G3BE08|A0A2G3BE08_CAPCH)
Solyc03g121540	1.19738e-13	-0.541059	0.292	0.375	3.82707e-09	xylem	ACC	beta-galactosidase 3
Solyc12g011440	6.48549e-45	0.294346	0.275	0.202	2.07289e-40	epidermis	Torin2	60S ribosomal protein L18a-like protein (AHRD V3.3 *-* A0A2G2Z4N3_CAPAN)
Solyc08g014000	7.73969e-11	-0.541179	0.233	0.304	2.47376e-06	xylem	ACC	lipoxygenase A
Solyc06g060830	1.29489e-101	-0.543002	0.244	0.372	4.13873e-97	epidermis	ACC	Homeobox-leucine zipper protein HAT2 (AHRD V3.3 *** A0A2G2WJU4_CAPBA)
Solyc11g072240	2.39802e-43	-0.543626	0.266	0.436	7.66454e-39	cortex	ACC	Calmodulin 4
Solyc07g007600	1.65689e-08	-0.544831	0.32	0.372	0.000529574	xylem	ACC	vacuolar-type H+-pyrophosphatase
Solyc01g102290	3.63632e-94	-0.545056	0.146	0.255	1.16224e-89	epidermis	ACC	Low temperature and salt responsive protein (AHRD V3.3 *** Q8H9B8_SOLTU)
Solyc08g080570	5.93369e-09	-0.545461	0.186	0.272	0.000189652	endodermis-like	ACC	UDP-glucose 4-epimerase-like protein (AHRD V3.3 *** A0A2K3NI12_TRIPR)
Solyc00g500063	2.241e-45	-0.604156	0.202	0.31	7.16269e-41	phloem	Torin2	Ribulose bisphosphate carboxylase large chain (AHRD V3.3 *** A0A2G2Z7Q2_CAPAN)
Solyc01g094950	1.16285e-08	0.316478	0.534	0.424	0.00037167	endodermis-like	Torin2	Protein BPS1, chloroplastic (AHRD V3.3 *** A0A2G2YY51_CAPAN)
Solyc01g104950	1.64198e-45	0.346606	0.685	0.545	5.2481e-41	phloem	Torin2	Beta-D-xylosidase 4 (AHRD V3.11 *** tr|A0A2G2Y364|A0A2G2Y364_CAPAN)
Solyc01g099930	1.61457e-45	-0.402321	0.304	0.374	5.16049e-41	epidermis	Torin2	hypothetical protein (AHRD V3.3 *-* AT5G27860.2)
Solyc01g105710	1.35874e-45	0.255384	0.387	0.302	4.3428e-41	epidermis	Torin2	FK506 binding protein 12
Solyc12g008590	1.21711e-121	-0.549215	0.756	0.861	3.89011e-117	phloem	ACC	Profilin (AHRD V3.3 *** E0XJL2_GOSHI)
Solyc10g051377	1.20843e-45	-0.625753	0.153	0.269	3.86239e-41	cortex	Torin2	RNA-binding protein (AHRD V3.3 *** O24106_NICGU)
Solyc06g009970	1.19827e-45	0.305598	0.258	0.186	3.82992e-41	epidermis	Torin2	Elongation factor 1-alpha (AHRD V3.3 *** A0A2G3C6B0_CAPCH)
Solyc12g095910	1.18147e-45	0.253081	0.442	0.354	3.7762e-41	epidermis	Torin2	cysteine protease
Solyc02g083380	4.69708e-09	-0.550882	0.28	0.369	0.000150128	endodermis-like	ACC	Big1 (AHRD V3.3 *-* AT2G17710.1)
Solyc08g077430	8.74169e-46	-0.397813	0.236	0.306	2.79402e-41	epidermis	Torin2	ephrin type-B receptor (AHRD V3.3 *** AT5G11700.2)
Solyc06g083070	5.09398e-25	-0.553101	0.4	0.52	1.62814e-20	xylem	ACC	Fimbrin-2 (AHRD V3.3 *** A0A2G2WN11_CAPBA)
Solyc09g082980	1.96523e-16	-0.553307	0.295	0.39	6.28125e-12	xylem	ACC	DUF506 domain-containing protein (AHRD V3.3 *** A0A1Q3BNU4_CEPFO)
Solyc01g094340	5.74378e-14	-0.558436	0.168	0.25	1.83583e-09	xylem	ACC	Acetyl-coenzyme A carboxylase carboxyl transferase subunit alpha (AHRD V3.3 *** B5LAS6_CAPAN)
Solyc01g100350	4.21502e-46	0.272225	0.339	0.258	1.3472e-41	epidermis	Torin2	GTP-binding protein (AHRD V3.3 *** Q9SDK4_ORYSJ)
Solyc11g006970	7.56987e-43	-0.562051	0.195	0.354	2.41948e-38	cortex	ACC	ACT domain-containing protein (AHRD V3.3 *** A0A1Q3CPR0_CEPFO)
Solyc04g081090	4.93623e-07	0.315142	0.354	0.269	0.0157772	endodermis-like	Torin2	V-type proton ATPase proteolipid subunit (AHRD V3.3 *** A0A2G3AAA7_CAPAN)
Solyc11g072710	5.97543e-38	-0.56675	0.15	0.288	1.90987e-33	cortex	ACC	phototropin 1
Solyc03g025830	3.1871e-14	-0.567473	0.27	0.351	1.01866e-09	xylem	ACC	Myosin heavy chain-related protein (AHRD V3.11 *** tr|Q9C8T4|Q9C8T4_ARATH)
Solyc01g105240	1.26904e-31	0.448744	0.319	0.214	4.05612e-27	cortex	Torin2	Ubiquitin carboxyl-terminal hydrolase 46 (AHRD V3.3 *** A0A2G2VAM8_CAPBA)
Solyc11g066320	4.16429e-12	-0.568997	0.241	0.317	1.33099e-07	xylem	ACC	Exostosin family protein (AHRD V3.3 *** A0A2U1P7C1_ARTAN)
Solyc07g043270	1.3633e-46	-0.457248	0.199	0.267	4.35737e-42	epidermis	Torin2	Protein FAR-RED ELONGATED HYPOCOTYL 3 (AHRD V3.3 *** A0A2G2Z0V7_CAPAN)
Solyc02g089065	2.39087e-106	0.447788	0.916	0.803	7.6417e-102	cortex	Torin2	Protein SPIRAL1 (AHRD V3.3 *** A0A1U8FPZ4_CAPAN)
Solyc01g096880	8.66892e-47	0.732803	0.57	0.383	2.77076e-42	xylem	Torin2	Major facilitator superfamily protein (AHRD V3.3 *** A0A1P8AZ04_ARATH)
Solyc03g063600	6.45324e-47	-0.428623	0.258	0.328	2.06258e-42	epidermis	Torin2	Guanylate kinase 1 (AHRD V3.3 *** A0A2G2X5F7_CAPBA)
Solyc10g050890	5.52742e-47	0.287169	0.26	0.185	1.76667e-42	epidermis	Torin2	nitrite reductase 2
Solyc09g010940	8.1482e-37	-0.571832	0.175	0.315	2.60433e-32	cortex	ACC	Haloacid dehalogenase-like hydrolase (HAD) superfamily protein (AHRD V3.3 *** A0A1P8BF18_ARATH)
Solyc10g078630	3.06776e-09	0.31317	0.519	0.406	9.80516e-05	endodermis-like	Torin2	40S ribosomal protein S28 (AHRD V3.3 *** A0A2G3BI08_CAPCH)
Solyc11g051176	6.72511e-45	-0.572064	0.523	0.675	2.14948e-40	cortex	ACC	Unknown protein
Solyc10g007500	4.42816e-47	-0.273591	0.657	0.69	1.41533e-42	epidermis	Torin2	mitogen-activated protein kinase 10
Solyc03g006250	2.58814e-13	-0.57251	0.245	0.365	8.27223e-09	endodermis-like	ACC	GDSL esterase/lipase (AHRD V3.3 *** A0A1U8GGV5_CAPAN)
Solyc01g065700	4.06359e-85	-0.574435	0.21	0.318	1.29881e-80	epidermis	ACC	Protein phosphatase 2C family protein (AHRD V3.3 *** A0A2U1N538_ARTAN)
Solyc02g086454	1.78667e-47	-0.800949	0.496	0.533	5.71056e-43	epidermis	Torin2	titin isoform X6 (AHRD V3.11 *-* XP_010316304.1)
Solyc11g007690	1.78036e-47	-0.601741	0.4	0.513	5.69039e-43	cortex	Torin2	Pyruvate kinase (AHRD V3.3 *** A0A2G2Y675_CAPAN)
Solyc12g009650	1.77798e-47	0.729908	0.445	0.255	5.68277e-43	xylem	Torin2	Sl proline-rich protein
Solyc10g081510	8.19159e-115	-0.577495	0.173	0.301	2.61819e-110	epidermis	ACC	ethylene-responsive methionine synthase
Solyc06g083070	5.43442e-47	-0.58118	0.312	0.431	1.73695e-42	phloem	ACC	Fimbrin-2 (AHRD V3.3 *** A0A2G2WN11_CAPBA)
Solyc01g010750	1.33777e-42	0.443463	0.518	0.381	4.27577e-38	cortex	Torin2	Ricin B lectin domain (AHRD V3.3 *-* A0A200Q0G6_9MAGN)
Solyc11g051176	8.92496e-14	-0.582041	0.486	0.592	2.85259e-09	endodermis-like	ACC	Unknown protein
Solyc02g088390	3.07497e-27	0.442112	0.273	0.183	9.82823e-23	cortex	Torin2	Lamin-like protein (AHRD V3.3 *** A0A2G2V9B8_CAPBA)
Solyc12g098820	7.85497e-18	-0.583541	0.155	0.251	2.51061e-13	xylem	ACC	Protein kinase superfamily protein (AHRD V3.3 *** A0A1I9LM53_ARATH)
Solyc11g072240	4.55703e-55	-0.58372	0.354	0.484	1.45652e-50	phloem	ACC	Calmodulin 4
Solyc12g026430	6.77113e-48	0.482471	0.403	0.272	2.16419e-43	phloem	Torin2	Nucleobase-ascorbate transporter 6 (AHRD V3.3 *** A0A1U8FWK5_CAPAN)
Solyc09g018010	4.30667e-48	0.307955	0.258	0.183	1.3765e-43	epidermis	Torin2	Non-specific lipid-transfer protein (AHRD V3.3 *** M0ZNZ5_SOLTU)
Solyc04g011400	4.08166e-48	0.325844	0.262	0.188	1.30458e-43	epidermis	Torin2	UDP-glucuronic acid decarboxylase (AHRD V3.3 *** G5DXR5_SILLA)
Solyc03g121540	1.67011e-12	-0.584089	0.183	0.289	5.338e-08	endodermis-like	ACC	beta-galactosidase 3
Solyc09g011740	3.51858e-48	-0.415101	0.297	0.367	1.12461e-43	epidermis	Torin2	Phosphatidylinositol:ceramide inositolphosphotransferase (AHRD V3.3 *** A0A1U8EEU4_CAPAN)
Solyc06g051960	6.30713e-11	-0.584401	0.166	0.263	2.01588e-06	endodermis-like	ACC	Pectinesterase (AHRD V3.3 *** A0A2G2WIV2_CAPBA)
Solyc02g078210	1.31867e-20	-0.58797	0.382	0.492	4.21475e-16	xylem	ACC	Ubiquitin-conjugating enzyme (AHRD V3.3 *** A0A200QBL2_9MAGN)
Solyc09g083290	2.17625e-48	0.405568	0.498	0.349	6.95572e-44	phloem	Torin2	auxin-regulated IAA14
Solyc01g099770	5.76356e-132	0.441258	0.962	0.879	1.84215e-127	cortex	Torin2	meloidogyne-induced giant cell protein DB141
Solyc08g077060	2.1599e-18	-0.588374	0.166	0.266	6.90347e-14	xylem	ACC	Zinc finger, LSD1-type (AHRD V3.3 *** A0A2U1LIJ4_ARTAN)
Solyc00g500196	9.0113e-27	-0.58939	0.498	0.658	2.88019e-22	endodermis-like	ACC	Protein TIC 214 (AHRD V3.11 *** tr|K4EQH9|K4EQH9_DATST)
Solyc08g069040	1.09124e-48	0.251106	0.391	0.3	3.48782e-44	epidermis	Torin2	Peroxidase (AHRD V3.3 *** K4CMC4_SOLLC)
Solyc01g009420	8.59388e-49	0.316217	0.288	0.211	2.74678e-44	epidermis	Torin2	UDP-apiose/UDP-xylose synthase (AHRD V3.11 *** tr|A0A1B3TP38|A0A1B3TP38_SPIPO)
Solyc08g079090	7.76385e-49	-0.716005	0.225	0.33	2.48148e-44	phloem	Torin2	Monocopper oxidase-like protein sku5 (AHRD V3.3 *** A0A1J6IJ65_NICAT)
Solyc06g035920	6.58937e-25	-0.591287	0.353	0.472	2.10609e-20	xylem	ACC	Remorin (AHRD V3.3 *** A0A1U8F3B7_CAPAN)
Solyc03g034000	4.98501e-49	0.305814	0.295	0.217	1.59331e-44	epidermis	Torin2	bHLH transcription factor 020
Solyc03g078400	4.11434e-56	0.439149	0.712	0.565	1.31503e-51	cortex	Torin2	actin
Solyc04g081870	4.78005e-49	0.511176	0.345	0.219	1.5278e-44	phloem	Torin2	Expansin (AHRD V3.11 *** tr|K4BVR6|K4BVR6_SOLLC)
Solyc12g008590	4.97653e-33	-0.592498	0.647	0.765	1.5906e-28	endodermis-like	ACC	Profilin (AHRD V3.3 *** E0XJL2_GOSHI)
Solyc06g064940	5.36527e-25	-0.592516	0.377	0.499	1.71485e-20	xylem	ACC	Patellin-5 (AHRD V3.3 *** A0A2G2WKZ3_CAPBA)
Solyc08g076883	9.61066e-12	-0.593009	0.193	0.27	3.07176e-07	xylem	ACC	Unknown protein
Solyc06g007620	3.61173e-24	-0.595831	0.295	0.416	1.15438e-19	xylem	ACC	DUF538 domain-containing protein (AHRD V3.3 *** A0A1Q3BSI7_CEPFO)
Solyc04g080540	3.0804e-08	0.312822	0.307	0.216	0.000984556	endodermis-like	Torin2	DNA polymerase epsilon catalytic subunit A (AHRD V3.3 *** AT1G19530.2)
Solyc01g104560	1.02346e-49	-0.453364	0.199	0.271	3.27117e-45	epidermis	Torin2	protein-protein interaction regulator family protein (AHRD V3.3 *** AT1G15200.1)
Solyc01g099840	9.88726e-50	0.253782	0.547	0.453	3.16017e-45	epidermis	Torin2	Dormancy/auxin associated protein (AHRD V3.3 *** A0A2K3MXX9_TRIPR)
Solyc01g086970	1.5171e-30	0.436092	0.324	0.22	4.84894e-26	cortex	Torin2	Zinc finger A20 and AN1 domain-containing stress-associated protein 8 (AHRD V3.11 *** tr|A0A2G2XRT9|A0A2G2XRT9_CAPBA)
Solyc09g082780	4.67626e-50	0.435651	0.457	0.315	1.49463e-45	phloem	Torin2	Aluminum induced protein with YGL and LRDR motifs (AHRD V3.3 *** Q9LIL3_ARATH)
Solyc05g014470	8.22275e-60	0.433899	0.676	0.517	2.62816e-55	cortex	Torin2	glyceraldehyde 3-phosphate dehydrogenase
Solyc07g017600	3.97429e-50	0.263312	0.348	0.258	1.27026e-45	epidermis	Torin2	Pectinesterase (AHRD V3.3 *** A0A1U8F5L9_CAPAN)
Solyc01g111170	3.93187e-50	0.385692	0.58	0.435	1.2567e-45	phloem	Torin2	cyclophilin
Solyc12g008590	5.4851e-78	-0.596244	0.586	0.765	1.75315e-73	cortex	ACC	Profilin (AHRD V3.3 *** E0XJL2_GOSHI)
Solyc10g080500	3.39334e-50	0.394919	0.591	0.443	1.08458e-45	phloem	Torin2	Actin (AHRD V3.3 *** A0A2G2VVS8_CAPBA)
Solyc01g111170	2.88639e-50	0.619005	0.709	0.535	9.22548e-46	xylem	Torin2	cyclophilin
Solyc01g080540	2.26028e-50	0.256128	0.445	0.352	7.22431e-46	epidermis	Torin2	Histidine-containing phosphotransfer protein 1 (AHRD V3.3 *** A0A2G2VZ65_CAPBA)
Solyc05g012160	2.1626e-50	0.424032	0.479	0.334	6.9121e-46	phloem	Torin2	Protein SPIRAL1-like 2 (AHRD V3.3 *** A0A2G2YD05_CAPAN)
Solyc04g078070	6.98757e-34	0.431766	0.401	0.285	2.23337e-29	cortex	Torin2	4F5 domain-containing protein/zf-met2 domain-containing protein (AHRD V3.11 *** tr|A0A1Q3BD42|A0A1Q3BD42_CEPFO)
Solyc12g009560	2.1207e-50	0.500924	0.311	0.189	6.77817e-46	phloem	Torin2	EIN3-binding F-box protein 1
Solyc02g086454	1.65652e-43	-0.597851	0.467	0.533	5.29456e-39	epidermis	ACC	titin isoform X6 (AHRD V3.11 *-* XP_010316304.1)
Solyc01g096450	7.51827e-16	-0.599432	0.192	0.321	2.40299e-11	endodermis-like	ACC	Eukaryotic aspartyl protease family protein (AHRD V3.11 *** tr|A0A2U1PLR1|A0A2U1PLR1_ARTAN)
Solyc11g072240	7.07429e-41	0.427859	0.572	0.436	2.26109e-36	cortex	Torin2	Calmodulin 4
Solyc04g054980	1.39087e-50	0.765984	0.434	0.242	4.44549e-46	xylem	Torin2	PLAT/LH2 domain (AHRD V3.3 *** A0A200QB70_9MAGN)
Solyc07g062650	1.07899e-50	0.302923	0.322	0.24	3.44867e-46	epidermis	Torin2	Malate dehydrogenase (AHRD V3.3 *** Q645N1_SOLLC)
Solyc00g023590	9.55408e-51	-1.48566	0.09	0.292	3.05367e-46	endodermis-like	Torin2	Cytochrome f (AHRD V3.3 *-* A0A2G3AYY8_CAPCH)
Solyc12g011023	6.00968e-51	0.540019	0.294	0.175	1.92081e-46	phloem	Torin2	Xyloglucan endotransglucosylase/hydrolase (AHRD V3.3 *** Q6RHX7_SOLLC)
Solyc11g072710	4.55632e-35	-0.600675	0.206	0.305	1.45629e-30	phloem	ACC	phototropin 1
Solyc09g008080	1.68485e-43	0.427116	0.585	0.442	5.38511e-39	cortex	Torin2	Ubiquitin domain-containing protein (AHRD V3.3 --* A0A1Q3C6U9_CEPFO)
Solyc03g045050	5.43854e-113	-0.601797	0.207	0.335	1.73827e-108	epidermis	ACC	Nuclear matrix constituent-like protein 1 (AHRD V3.3 *** E5GCT1_CUCME)
Solyc11g044910	5.58923e-128	-0.603983	0.292	0.437	1.78643e-123	epidermis	ACC	Beta-D-xylosidase 4 (AHRD V3.3 *** A0A2G2VN32_CAPBA)
Solyc10g048060	5.56147e-16	-0.604429	0.211	0.342	1.77756e-11	endodermis-like	ACC	hypothetical protein (AHRD V3.3 *-* ATMG00030.1)
Solyc11g044230	2.00598e-51	0.445418	0.487	0.343	6.41153e-47	phloem	Torin2	Costars family protein (AHRD V3.3 *-* A0A1U8F9R1_CAPAN)
Solyc12g056580	2.78113e-39	-0.60551	0.227	0.331	8.88903e-35	phloem	ACC	Cellulose synthase (AHRD V3.3 *** K4DFY9_SOLLC)
Solyc06g074820	7.17e-99	0.423007	0.924	0.813	2.29168e-94	cortex	Torin2	tonoplast intrinsic protein 1.1
Solyc08g075690	1.83832e-51	0.436419	0.562	0.413	5.87565e-47	phloem	Torin2	Acyl-CoA-binding protein (AHRD V3.3 *** A0A2G2XLT1_CAPBA)
Solyc07g016215	1.10284e-26	-0.606752	0.564	0.702	3.5249e-22	endodermis-like	ACC	Organ specific protein (AHRD V3.3 *** A0A2U1PWC1_ARTAN)
Solyc10g007500	1.32708e-51	-0.449237	0.628	0.714	4.2416e-47	cortex	Torin2	mitogen-activated protein kinase 10
Solyc07g005560	5.6837e-34	0.422517	0.415	0.295	1.81663e-29	cortex	Torin2	Eukaryotic translation initiation factor 5A (AHRD V3.3 *** A0A2G3BXD8_CAPCH)
Solyc09g009540	9.7773e-52	0.302858	0.275	0.195	3.12502e-47	epidermis	Torin2	Alpha/beta-Hydrolases superfamily protein (AHRD V3.11 *** tr|A0A2U1QP59|A0A2U1QP59_ARTAN)
Solyc06g063310	6.13016e-07	0.311913	0.268	0.192	0.0195932	endodermis-like	Torin2	ATP-dependent RNA helicase (AHRD V3.3 *** AT4G30010.1)
Solyc12g006997	6.81379e-44	-0.607058	0.258	0.421	2.17782e-39	cortex	ACC	Heavy metal transport/detoxification superfamily protein (AHRD V3.3 *** A0A2U1NJ85_ARTAN)
Solyc08g061320	3.24706e-52	-0.565419	0.68	0.779	1.03783e-47	xylem	Torin2	Polyadenylate-binding protein-interacting protein 7 (AHRD V3.3 *** A0A2G3BRE1_CAPCH)
Solyc12g008560	8.4941e-35	0.419302	0.385	0.267	2.71488e-30	cortex	Torin2	Unknown protein
Solyc09g082060	2.35369e-40	0.418843	0.532	0.397	7.52288e-36	cortex	Torin2	Cysteine synthase (AHRD V3.3 *** A0A1U8GCP9_CAPAN)
Solyc01g106280	9.85599e-53	-0.654762	0.333	0.463	3.15017e-48	cortex	Torin2	PSTVd RNA-biding protein
Solyc08g068140	3.40518e-90	-0.608496	0.215	0.328	1.08836e-85	epidermis	ACC	BURP domain-containing protein 3 (AHRD V3.3 *-* A0A2G3BT77_CAPCH)
Solyc02g094130	6.72788e-53	0.340477	0.295	0.214	2.15037e-48	epidermis	Torin2	DCD (Development and Cell Death) domain protein (AHRD V3.3 *-* A0A2U1P2J5_ARTAN)
Solyc01g109500	4.66544e-53	0.45481	0.499	0.352	1.49117e-48	phloem	Torin2	BURP domain-containing protein (AHRD V3.3 *-* A0A1Q3C0F5_CEPFO)
Solyc01g112100	4.03418e-53	-0.561523	0.486	0.592	1.28941e-48	cortex	Torin2	Flavin-containing monooxygenase (AHRD V3.3 *** A0A2G3BW83_CAPCH)
Solyc06g036000	4.021e-53	-0.763664	0.148	0.27	1.28519e-48	cortex	Torin2	DNA-directed RNA polymerase iii subunit rpc3-like protein (AHRD V3.3 *** A0A2K3P255_TRIPR)
Solyc01g065700	8.11883e-12	-0.608808	0.168	0.268	2.59494e-07	endodermis-like	ACC	Protein phosphatase 2C family protein (AHRD V3.3 *** A0A2U1N538_ARTAN)
Solyc01g160380	3.74958e-53	0.316857	0.418	0.328	1.19844e-48	epidermis	Torin2	Zinc finger A20 and AN1 domain-containing stress-associated protein 8 (AHRD V3.11 *** tr|A0A2G2UWG6|A0A2G2UWG6_CAPBA)
Solyc11g066950	7.61275e-134	-0.610345	0.262	0.412	2.43319e-129	epidermis	ACC	Stress responsive A/B barrel domain-containing protein (AHRD V3.3 *** A0A2K3N653_TRIPR)
Solyc07g016215	2.63469e-82	-0.61305	0.54	0.664	8.42099e-78	phloem	ACC	Organ specific protein (AHRD V3.3 *** A0A2U1PWC1_ARTAN)
Solyc08g069040	4.93181e-09	0.307739	0.326	0.228	0.00015763	endodermis-like	Torin2	Peroxidase (AHRD V3.3 *** K4CMC4_SOLLC)
Solyc10g076590	2.27332e-53	-0.454049	0.242	0.317	7.266e-49	epidermis	Torin2	Phosphoinositide phosphatase SAC8 (AHRD V3.3 *** A0A2G2VSN5_CAPBA)
Solyc06g063240	8.14433e-07	0.307227	0.254	0.181	0.0260309	endodermis-like	Torin2	O-fucosyltransferase family protein (AHRD V3.3 *** A0A061GA16_THECC)
Solyc11g007690	2.01245e-53	-0.394308	0.464	0.523	6.4322e-49	epidermis	Torin2	Pyruvate kinase (AHRD V3.3 *** A0A2G2Y675_CAPAN)
Solyc09g010440	1.47298e-53	0.328042	0.275	0.196	4.70794e-49	epidermis	Torin2	Actin-depolymerizing factor (AHRD V3.3 *** Q1EMP8_PLAMJ)
Solyc03g114070	5.5943e-112	-0.613587	0.152	0.273	1.78805e-107	epidermis	ACC	Rac-like GTP binding protein (AHRD V3.3 *** Q9S821_PHYPA)
Solyc04g082270	5.53979e-184	-0.616042	0.407	0.58	1.77063e-179	epidermis	ACC	DUF241 domain-containing protein (AHRD V3.3 *** A0A1Q3B6H2_CEPFO)
Solyc03g093360	2.92174e-39	0.410053	0.534	0.402	9.33847e-35	cortex	Torin2	PLAT/LH2 domain (AHRD V3.3 *** A0A200QDT2_9MAGN)
Solyc12g009650	1.146e-143	-0.617571	0.263	0.416	3.66284e-139	epidermis	ACC	Sl proline-rich protein
Solyc06g150137	1.34274e-17	-0.618762	0.193	0.291	4.29165e-13	xylem	ACC	Cytochrome P450 (AHRD V3.3 *** A0A2U1MXM4_ARTAN)
Solyc02g090850	1.04883e-53	-0.455003	0.24	0.317	3.35226e-49	epidermis	Torin2	CLK4-associating serine/arginine-rich protein (AHRD V3.3 *** A8MS51_ARATH)
Solyc03g007470	2.03636e-46	0.41	0.663	0.518	6.50861e-42	cortex	Torin2	Ubiquitin conjugating enzyme (AHRD V3.3 *** B3TLN8_ELAGV)
Solyc01g080540	1.5094e-33	0.40667	0.438	0.318	4.82434e-29	cortex	Torin2	Histidine-containing phosphotransfer protein 1 (AHRD V3.3 *** A0A2G2VZ65_CAPBA)
Solyc09g010630	2.15439e-11	0.30546	0.72	0.599	6.88586e-07	endodermis-like	Torin2	HSC2-like
Solyc01g160380	7.34813e-33	0.405852	0.465	0.35	2.34861e-28	cortex	Torin2	Zinc finger A20 and AN1 domain-containing stress-associated protein 8 (AHRD V3.11 *** tr|A0A2G2UWG6|A0A2G2UWG6_CAPBA)
Solyc02g087620	2.24702e-118	-0.619185	0.158	0.284	7.18192e-114	epidermis	ACC	Inositol hexakisphosphate and diphosphoinositol-pentakisphosphate kinase (AHRD V3.3 *** A0A2G3ACA5_CAPAN)
Solyc02g082120	7.93158e-54	-0.511288	0.254	0.326	2.53509e-49	epidermis	Torin2	DNA-3-methyladenine glycosylase I (AHRD V3.3 *** B6TPB7_MAIZE)
Solyc10g080500	3.08796e-24	-0.620997	0.365	0.48	9.86974e-20	xylem	ACC	Actin (AHRD V3.3 *** A0A2G2VVS8_CAPBA)
Solyc04g077020	0	-0.622701	0.747	0.879	0	epidermis	ACC	Tubulin alpha chain (AHRD V3.3 *** A0A1U8GD16_CAPAN)
Solyc02g078210	4.45591e-54	-0.494506	0.18	0.254	1.4242e-49	epidermis	Torin2	Ubiquitin-conjugating enzyme (AHRD V3.3 *** A0A200QBL2_9MAGN)
Solyc11g066950	8.09502e-53	-0.623096	0.257	0.444	2.58733e-48	cortex	ACC	Stress responsive A/B barrel domain-containing protein (AHRD V3.3 *** A0A2K3N653_TRIPR)
Solyc07g047770	3.05163e-54	-0.46371	0.261	0.338	9.75361e-50	epidermis	Torin2	Histidine kinase 2 (AHRD V3.3 *** A0A2G2Z2M2_CAPAN)
Solyc04g077020	2.63136e-96	-0.623459	0.653	0.828	8.41036e-92	cortex	ACC	Tubulin alpha chain (AHRD V3.3 *** A0A1U8GD16_CAPAN)
Solyc12g162400	1.17495e-54	0.513059	0.291	0.166	3.75539e-50	phloem	Torin2	Plant/F18B13-26 protein (AHRD V3.11 *** tr|A0A072UGY9|A0A072UGY9_MEDTR)
Solyc01g109170	8.03429e-55	0.403424	0.675	0.518	2.56792e-50	cortex	Torin2	Cold-regulated plasma membrane protein 2 (AHRD V3.3 *** A0A1U8E7A7_CAPAN)
Solyc02g078670	6.90877e-55	-0.467401	0.207	0.282	2.20818e-50	epidermis	Torin2	COP1-interacting protein 7 (AHRD V3.3 *** CIP7_ARATH)
Solyc01g088100	5.22683e-55	-0.400904	0.414	0.481	1.6706e-50	epidermis	Torin2	Zinc finger transcription factor 12
Solyc01g099770	5.17981e-55	0.259003	0.95	0.895	1.65557e-50	phloem	Torin2	meloidogyne-induced giant cell protein DB141
Solyc04g056560	1.32685e-37	-0.623607	0.152	0.285	4.24089e-33	cortex	ACC	Protein phosphatase 2C family protein (AHRD V3.3 *-* A0A2U1QE45_ARTAN)
Solyc12g056580	3.3165e-55	-0.393817	0.471	0.527	1.06002e-50	epidermis	Torin2	Cellulose synthase (AHRD V3.3 *** K4DFY9_SOLLC)
Solyc10g081510	5.98219e-45	-0.624834	0.13	0.274	1.91203e-40	cortex	ACC	ethylene-responsive methionine synthase
Solyc06g064940	1.5562e-14	-0.625124	0.217	0.337	4.97394e-10	endodermis-like	ACC	Patellin-5 (AHRD V3.3 *** A0A2G2WKZ3_CAPBA)
Solyc09g090140	6.36341e-34	0.402289	0.476	0.351	2.03387e-29	cortex	Torin2	Malate dehydrogenase (AHRD V3.11 *** tr|A0A1U8G3L8|A0A1U8G3L8_CAPAN)
Solyc09g014380	1.266e-55	0.283812	0.501	0.403	4.04639e-51	epidermis	Torin2	SlLAX1
Solyc08g005560	7.20154e-56	-0.597222	0.496	0.603	2.30176e-51	cortex	Torin2	transglutaminase family protein (AHRD V3.3 *** AT4G19160.2)
Solyc07g066070	6.20792e-56	-0.626256	0.429	0.551	1.98418e-51	cortex	Torin2	KH domain-containing protein (AHRD V3.3 *** A0A1U8HDP0_CAPAN)
Solyc04g071610	6.76199e-31	0.401634	0.374	0.261	2.16127e-26	cortex	Torin2	Abscisic stress-ripening protein 3 (AHRD V3.11 *-* tr|A0A1U8GDP7|A0A1U8GDP7_CAPAN)
Solyc11g042930	1.53764e-28	0.399704	0.365	0.257	4.9146e-24	cortex	Torin2	SKP1-like protein (AHRD V3.3 *** O82463_NICCL)
Solyc08g006890	5.47431e-56	-0.317094	0.919	0.928	1.7497e-51	cortex	Torin2	Tubulin alpha chain (AHRD V3.3 *** A0A1U8GD16_CAPAN)
Solyc01g104160	4.93475e-56	-0.706202	0.328	0.438	1.57725e-51	phloem	Torin2	arginine/glutamate-rich 1 protein (AHRD V3.3 *-* AT1G10890.4)
Solyc01g091050	1.15684e-52	0.394671	0.801	0.679	3.69749e-48	cortex	Torin2	Pectinesterase (AHRD V3.11 *** tr|A0A2G2XP44|A0A2G2XP44_CAPBA)
Solyc09g092430	1.0813e-117	-0.628611	0.153	0.278	3.45606e-113	epidermis	ACC	Selenium-binding protein (AHRD V3.3 *** A0A200Q5C9_9MAGN)
Solyc06g073450	3.36543e-56	-0.342117	0.639	0.673	1.07566e-51	epidermis	Torin2	hypothetical protein (DUF1685) (AHRD V3.3 *** AT1G05870.9)
Solyc04g078195	3.05319e-56	0.589647	0.289	0.165	9.7586e-52	phloem	Torin2	Gibberellin-regulated protein (AHRD V3.3 *** K0E174_POPTO)
Solyc07g052320	2.99426e-56	-0.48298	0.282	0.359	9.57026e-52	epidermis	Torin2	Hexosyltransferase (AHRD V3.3 *** A0A2G2WDG1_CAPBA)
Solyc07g006320	1.02219e-39	-0.628764	0.266	0.376	3.26714e-35	phloem	ACC	auxin canalization protein (DUF828) (AHRD V3.3 *** AT5G57770.2)
Solyc04g074740	6.17511e-119	-0.633392	0.179	0.309	1.97369e-114	epidermis	ACC	Blue copper protein (AHRD V3.11 *** tr|A0A2G2ZQN6|A0A2G2ZQN6_CAPAN)
Solyc12g008840	2.24007e-56	-0.453319	0.222	0.301	7.15972e-52	epidermis	Torin2	beta-galactosidase 4
Solyc07g006320	1.28527e-15	-0.634405	0.232	0.326	4.10798e-11	xylem	ACC	auxin canalization protein (DUF828) (AHRD V3.3 *** AT5G57770.2)
Solyc01g108030	4.9958e-37	-0.638656	0.144	0.273	1.59676e-32	cortex	ACC	Methylcrotonoyl-CoA carboxylase beta chain, mitochondrial (AHRD V3.11 *** tr|A0A1U8DZI7|A0A1U8DZI7_CAPAN)
Solyc00g500358	4.72512e-30	-0.639969	0.316	0.459	1.51024e-25	xylem	ACC	ATP synthase subunit alpha (AHRD V3.3 *** A0A2H4NB27_SOLLC)
Solyc08g066740	7.63714e-28	0.389959	0.323	0.223	2.44098e-23	cortex	Torin2	Early nodulin-like protein 1 (AHRD V3.3 *** A0A1J3CHP6_NOCCA)
Solyc07g055950	3.0965e-44	-0.640293	0.129	0.273	9.89703e-40	cortex	ACC	Protodermal factor 1 (AHRD V3.3 *-* A0A2G2YIY2_CAPAN)
Solyc04g150104	0	-0.643769	0.673	0.825	0	epidermis	ACC	Kirola (AHRD V3.3 *** A0A2G2WRW0_CAPBA)
Solyc09g082980	1.32585e-56	-0.379098	0.542	0.59	4.23767e-52	epidermis	Torin2	DUF506 domain-containing protein (AHRD V3.3 *** A0A1Q3BNU4_CEPFO)
Solyc12g005860	5.05559e-29	0.389651	0.427	0.318	1.61587e-24	cortex	Torin2	Aconitate hydratase (AHRD V3.3 *** Q9FVE9_TOBAC)
Solyc12g098225	2.9992e-47	-0.645825	0.173	0.334	9.58604e-43	cortex	ACC	glycine-rich cell wall structural protein (AHRD V3.3 *-* XP_010314854.1)
Solyc11g072240	5.18958e-57	0.279323	0.597	0.503	1.65869e-52	epidermis	Torin2	Calmodulin 4
Solyc07g062650	6.39618e-23	0.388873	0.293	0.206	2.04435e-18	cortex	Torin2	Malate dehydrogenase (AHRD V3.3 *** Q645N1_SOLLC)
Solyc11g072450	2.87487e-57	0.346939	0.257	0.176	9.18867e-53	epidermis	Torin2	ATP synthase subunit d, mitochondrial (AHRD V3.3 *** A0A1U8ELT5_CAPAN)
Solyc10g007770	2.63403e-57	-0.535196	0.562	0.659	8.41888e-53	cortex	Torin2	Protein MEI2-like 5 (AHRD V3.3 *** A0A2G2YIV9_CAPAN)
Solyc02g065170	2.35173e-57	0.276445	0.507	0.407	7.51661e-53	epidermis	Torin2	L-ascorbate oxidase-like protein (AHRD V3.3 *** A0A2G3D2Z5_CAPCH)
Solyc09g075210	2.07744e-57	0.449967	0.957	0.889	6.6399e-53	xylem	Torin2	Late embryogenesis abundant protein Lea5 (AHRD V3.3 *** A0A1J3JXG8_NOCCA)
Solyc09g011670	2.06578e-57	0.532484	0.344	0.209	6.60266e-53	phloem	Torin2	Adenine nucleotide alpha hydrolases-like superfamily protein (AHRD V3.3 *** A0A2U1NYH2_ARTAN)
Solyc05g010425	1.83092e-57	0.7871	0.485	0.274	5.852e-53	xylem	Torin2	S-adenosylmethionine decarboxylase (AHRD V3.3 *-* Q6KC47_PRUPE)
Solyc05g053810	6.62171e-21	-0.645972	0.267	0.38	2.11643e-16	xylem	ACC	Serine hydroxymethyltransferase (AHRD V3.3 *** A0A2G3CI35_CAPCH)
Solyc01g091530	1.16554e-132	-0.649131	0.15	0.283	3.7253e-128	epidermis	ACC	Fasciclin-like arabinogalactan protein (AHRD V3.11 *** tr|E3WHD6|E3WHD6_9ROSI)
Solyc11g072240	3.2246e-19	-0.65047	0.28	0.426	1.03065e-14	endodermis-like	ACC	Calmodulin 4
Solyc07g055950	1.14153e-57	0.275623	0.45	0.346	3.64856e-53	epidermis	Torin2	Protodermal factor 1 (AHRD V3.3 *-* A0A2G2YIY2_CAPAN)
Solyc11g062440	1.13299e-21	-0.650618	0.356	0.459	3.62127e-17	xylem	ACC	L-ascorbate oxidase (AHRD V3.3 *** ASO_TOBAC)
Solyc03g058390	7.06111e-58	-0.710012	0.301	0.416	2.25687e-53	phloem	Torin2	Eukaryotic translation initiation factor 5B (AHRD V3.11 *** tr|A0A2G2WJG0|A0A2G2WJG0_CAPBA)
Solyc01g088100	1.12825e-17	-0.655333	0.235	0.373	3.60611e-13	endodermis-like	ACC	Zinc finger transcription factor 12
Solyc04g082270	1.39906e-44	-0.655471	0.127	0.271	4.47167e-40	cortex	ACC	DUF241 domain-containing protein (AHRD V3.3 *** A0A1Q3B6H2_CEPFO)
Solyc08g079090	1.69545e-167	-0.662596	0.297	0.464	5.41899e-163	epidermis	ACC	Monocopper oxidase-like protein sku5 (AHRD V3.3 *** A0A1J6IJ65_NICAT)
Solyc07g005730	1.71262e-58	0.510826	0.392	0.25	5.47388e-54	phloem	Torin2	Low temperature and salt responsive protein (AHRD V3.3 *** A0A2K3ML14_TRIPR)
Solyc11g066020	1.25752e-58	0.291065	0.523	0.425	4.01928e-54	epidermis	Torin2	Ankyrin repeat family protein, putative, expressed (AHRD V3.3 *** Q10NB7_ORYSJ)
Solyc10g079070	1.21311e-58	-0.577654	0.498	0.613	3.87734e-54	cortex	Torin2	bHLH transcription factor 065
Solyc03g083530	2.56408e-22	0.386093	0.292	0.205	8.1953e-18	cortex	Torin2	40S ribosomal protein S13 (AHRD V3.3 *** A0A2I0WN36_9ASPA)
Solyc11g072240	2.23565e-31	-0.665831	0.4	0.525	7.14558e-27	xylem	ACC	Calmodulin 4
Solyc10g078630	4.21226e-59	0.274724	0.499	0.399	1.34632e-54	epidermis	Torin2	40S ribosomal protein S28 (AHRD V3.3 *** A0A2G3BI08_CAPCH)
Solyc08g066740	2.23877e-59	0.298395	0.409	0.313	7.15555e-55	epidermis	Torin2	Early nodulin-like protein 1 (AHRD V3.3 *** A0A1J3CHP6_NOCCA)
Solyc08g077060	1.85003e-59	-0.470739	0.221	0.302	5.91307e-55	epidermis	Torin2	Zinc finger, LSD1-type (AHRD V3.3 *** A0A2U1LIJ4_ARTAN)
Solyc03g078570	1.03792e-59	-0.756027	0.14	0.273	3.31739e-55	cortex	Torin2	Rab family GTPase (AHRD V3.3 *** A0A1Y1IFP9_KLENI)
Solyc02g094200	9.41345e-60	0.332745	0.384	0.29	3.00873e-55	epidermis	Torin2	Nuclear transport factor 2 (AHRD V3.3 *** A0A1U8FRA0_CAPAN)
Solyc03g097380	6.03284e-17	-0.669445	0.206	0.342	1.92822e-12	endodermis-like	ACC	Heavy metal-associated isoprenylated plant protein (AHRD V3.3 *-* A0A2R6PUZ2_ACTCH)
Solyc01g006430	6.33513e-25	0.386027	0.333	0.237	2.02483e-20	cortex	Torin2	Fatty acid desaturase (AHRD V3.3 *** E7CCC0_9BRAS)
Solyc08g006890	1.36339e-119	-0.67014	0.86	0.931	4.35766e-115	xylem	ACC	Tubulin alpha chain (AHRD V3.3 *** A0A1U8GD16_CAPAN)
Solyc03g006250	1.18155e-66	-0.670358	0.336	0.551	3.77648e-62	cortex	ACC	GDSL esterase/lipase (AHRD V3.3 *** A0A1U8GGV5_CAPAN)
Solyc12g008590	8.90112e-83	-0.674717	0.754	0.844	2.84498e-78	xylem	ACC	Profilin (AHRD V3.3 *** E0XJL2_GOSHI)
Solyc06g062380	3.75617e-60	-0.578994	0.526	0.63	1.20055e-55	cortex	Torin2	acid phosphatase 1-like (AHRD V3.3 *** A0A1U7W9D3_NICSY)
Solyc06g064940	3.30006e-53	-0.67675	0.281	0.405	1.05476e-48	phloem	ACC	Patellin-5 (AHRD V3.3 *** A0A2G2WKZ3_CAPBA)
Solyc11g051160	1.2121e-60	-0.639701	0.425	0.525	3.87413e-56	phloem	Torin2	Patellin-1 (AHRD V3.3 *** A0A2G2YV42_CAPAN)
Solyc10g150101	6.63059e-61	0.273918	0.466	0.359	2.11927e-56	epidermis	Torin2	Homeobox-leucine zipper protein HOX6 (AHRD V3.11 *** tr|A0A2G2YIM8|A0A2G2YIM8_CAPAN)
Solyc01g109460	6.2547e-27	0.38465	0.405	0.298	1.99913e-22	cortex	Torin2	Polyol monosaccharide transporter 4
Solyc01g096450	1.42712e-57	-0.677778	0.41	0.529	4.56137e-53	phloem	ACC	Eukaryotic aspartyl protease family protein (AHRD V3.11 *** tr|A0A2U1PLR1|A0A2U1PLR1_ARTAN)
[truncated: 623 more rows]

## Sheet: up and downregulate gene number
			cortex	endodermis-like	epidermis	exodermis-like	phloem	procambium	xylem
	Hypo	ACC	45	35	89	10	78	4	141	up
			133	87	157	29	114	67	115	down
		Torin2	223	174	201	15	137	14	194	up
			143	58	180	4	70	10	94	down
	Hook	ACC	240	220	203	40	230	200	227	up
			1	8	56	1	4	4	22	down
		Torin2	51	45	60	16	72	38	55	up
			7	36	59	2	20	12	56	down
