# Supplementary material for: Single-nucleus transcriptome profiling unveils cell-type-specific ethylene and TOR signaling in tomato
Source: Hortic Res. 2026 Feb 28;13(5):uhag044. doi: 10.1093/hr/uhag044 (PMC13156461; doi:10.1093/hr/uhag044)
Supplement: Web_Material_uhag044 [file web_material_uhag044.zip › Table S6.xlsx]

## Sheet: venn hook ACC
Supplementary Table 6-s1 DEGs across the seven cell types in hook ACC vs Mock
gene number	group	genes
82	cortex	Solyc04g074740, Solyc11g007200, Solyc07g049550, Solyc01g101250, Solyc09g019970, Solyc09g090600, Solyc12g096340, Solyc10g080500, Solyc12g087830, Solyc06g053660, Solyc09g098170, Solyc12g005760, Solyc12g056440, Solyc04g015620, Solyc04g073990, Solyc01g086920, Solyc08g062783, Solyc04g074800, Solyc04g076620, Solyc01g094950, Solyc03g117780, Solyc04g079430, Solyc02g005110, Solyc01g104670, Solyc01g110300,…
35	endodermis-like	Solyc06g035450, Solyc09g082550, Solyc05g014030, Solyc01g095460, Solyc03g123660, Solyc11g012110, Solyc05g018810, Solyc09g082520, Solyc01g079250, Solyc01g088800, Solyc02g082700, Solyc11g030550, Solyc06g073270, Solyc09g010370, Solyc01g099670, Solyc02g068420, Solyc12g009560, Solyc02g062920, Solyc10g086020, Solyc02g032660, Solyc01g007860, Solyc05g012380, Solyc04g082670, Solyc02g069850, Solyc05g053470,…
79	epidermis	Solyc01g010180, Solyc02g091470, Solyc02g084650, Solyc06g076040, Solyc07g053760, Solyc03g083380, Solyc02g080790, Solyc02g070570, Solyc04g074910, Solyc01g104680, Solyc05g053780, Solyc08g079260, Solyc04g071610, Solyc07g055950, Solyc04g082490, Solyc03g082600, Solyc08g077720, Solyc01g079860, Solyc08g067620, Solyc10g006140, Solyc04g150159, Solyc12g010930, Solyc07g066650, Solyc01g110480, Solyc03g097900,…
1	exodermis-like	Solyc02g023970
45	phloem	Solyc01g111020, Solyc10g081480, Solyc04g080580, Solyc01g074030, Solyc09g082060, Solyc03g121820, Solyc02g030170, Solyc03g120490, Solyc06g065640, Solyc03g096840, Solyc03g123500, Solyc03g063600, Solyc11g066020, Solyc04g081870, Solyc11g008340, Solyc11g011220, Solyc04g008540, Solyc11g011960, Solyc07g063870, Solyc08g066840, Solyc03g123740, Solyc01g104170, Solyc02g088760, Solyc04g008380, Solyc02g093970,…
31	procambium	Solyc04g007400, Solyc08g150134, Solyc07g062910, Solyc03g043760, Solyc03g006140, Solyc12g040810, Solyc02g038803, Solyc05g056240, Solyc01g009420, Solyc06g082980, Solyc10g005260, Solyc10g078930, Solyc09g007920, Solyc08g008230, Solyc05g044610, Solyc03g116550, Solyc06g065480, Solyc07g032100, Solyc02g084690, Solyc09g005980, Solyc08g081250, Solyc11g010960, Solyc10g008870, Solyc03g117060, Solyc07g009490,…
29	xylem	Solyc09g007760, Solyc07g063520, Solyc01g099800, Solyc05g049980, Solyc02g083280, Solyc03g121880, Solyc08g079170, Solyc07g052320, Solyc06g074720, Solyc09g009690, Solyc04g082140, Solyc02g085300, Solyc11g072430, Solyc08g082250, Solyc01g096700, Solyc07g005210, Solyc04g015590, Solyc03g005020, Solyc01g095970, Solyc11g072190, Solyc07g007600, Solyc11g005330, Solyc11g150146, Solyc07g032240, Solyc01g107870,…
8	cortex/endodermis-like	Solyc02g085390, Solyc10g078300, Solyc11g020190, Solyc03g121310, Solyc10g009330, Solyc10g079820, Solyc11g012550, Solyc03g031970
4	cortex/epidermis	Solyc09g010520, Solyc02g094640, Solyc09g065860, Solyc04g078750
0	cortex/exodermis-like
9	cortex/phloem	Solyc11g012460, Solyc11g006260, Solyc02g093640, Solyc09g082860, Solyc02g094120, Solyc12g089240, Solyc04g071140, Solyc08g060860, Solyc10g044900
7	cortex/procambium	Solyc11g069470, Solyc01g005820, Solyc09g075760, Solyc01g105140, Solyc01g100760, Solyc04g017620, Solyc04g014460
8	cortex/xylem	Solyc06g073190, Solyc02g083320, Solyc03g116740, Solyc12g013880, Solyc04g011400, Solyc06g009380, Solyc10g086410, Solyc11g068540
20	endodermis-like/epidermis	Solyc06g050120, Solyc09g072865, Solyc05g008010, Solyc06g036050, Solyc10g150146, Solyc12g096220, Solyc11g068420, Solyc08g008220, Solyc01g089970, Solyc02g084920, Solyc03g007740, Solyc04g009770, Solyc04g014720, Solyc04g077970, Solyc01g097870, Solyc11g069090, Solyc03g019780, Solyc08g077710, Solyc11g068830, Solyc01g104370
1	endodermis-like/exodermis-like	Solyc04g072660
2	endodermis-like/phloem	Solyc12g098680, Solyc06g075540
2	endodermis-like/procambium	Solyc08g075890, Solyc09g018750
2	endodermis-like/xylem	Solyc03g082380, Solyc11g066950
1	epidermis/exodermis-like	Solyc12g042080
4	epidermis/phloem	Solyc01g005620, Solyc02g079060, Solyc09g011660, Solyc02g065765
4	epidermis/procambium	Solyc07g017600, Solyc04g079970, Solyc02g064730, Solyc05g007120
4	epidermis/xylem	Solyc10g039290, Solyc00g500358, Solyc00g160750, Solyc06g007220
0	exodermis-like/phloem
1	exodermis-like/procambium	Solyc02g092430
0	exodermis-like/xylem
4	phloem/procambium	Solyc09g091470, Solyc06g065020, Solyc03g098280, Solyc01g090200
6	phloem/xylem	Solyc05g007960, Solyc04g076380, Solyc06g073580, Solyc02g081620, Solyc02g064670, Solyc04g080850
10	procambium/xylem	Solyc09g008320, Solyc07g008250, Solyc10g008120, Solyc12g099080, Solyc08g077780, Solyc03g033310, Solyc10g081460, Solyc08g005270, Solyc04g074980, Solyc01g096450
1	cortex/endodermis-like/epidermis	Solyc11g065000
0	cortex/endodermis-like/exodermis-like
1	cortex/endodermis-like/phloem	Solyc07g052720
0	cortex/endodermis-like/procambium
2	cortex/endodermis-like/xylem	Solyc09g011670, Solyc03g123910
0	cortex/epidermis/exodermis-like
0	cortex/epidermis/phloem
0	cortex/epidermis/procambium
1	cortex/epidermis/xylem	Solyc02g090930
0	cortex/exodermis-like/phloem
0	cortex/exodermis-like/procambium
0	cortex/exodermis-like/xylem
3	cortex/phloem/procambium	Solyc01g099840, Solyc01g109500, Solyc02g081990
8	cortex/phloem/xylem	Solyc06g067910, Solyc05g018210, Solyc06g036290, Solyc05g007210, Solyc09g074930, Solyc03g019890, Solyc02g066940, Solyc01g101040
4	cortex/procambium/xylem	Solyc07g064900, Solyc10g080390, Solyc06g050980, Solyc06g083580
2	endodermis-like/epidermis/exodermis-like	Solyc05g052800, Solyc12g098940
9	endodermis-like/epidermis/phloem	Solyc05g056390, Solyc11g069790, Solyc07g064130, Solyc09g092520, Solyc11g028100, Solyc07g053920, Solyc09g150143, Solyc08g081945, Solyc01g100870
4	endodermis-like/epidermis/procambium	Solyc11g066840, Solyc01g095410, Solyc08g005800, Solyc10g007770
13	endodermis-like/epidermis/xylem	Solyc07g026770, Solyc06g009210, Solyc01g081010, Solyc09g098360, Solyc03g111230, Solyc12g096560, Solyc01g008080, Solyc12g044720, Solyc03g083530, Solyc05g008060, Solyc06g074820, Solyc11g072240, Solyc00g500196
1	endodermis-like/exodermis-like/phloem	Solyc01g103410
0	endodermis-like/exodermis-like/procambium
0	endodermis-like/exodermis-like/xylem
1	endodermis-like/phloem/procambium	Solyc07g032180
6	endodermis-like/phloem/xylem	Solyc02g083250, Solyc11g010600, Solyc01g106000, Solyc03g123790, Solyc02g081880, Solyc08g008350
4	endodermis-like/procambium/xylem	Solyc12g056650, Solyc07g006160, Solyc03g123390, Solyc09g010860
0	epidermis/exodermis-like/phloem
0	epidermis/exodermis-like/procambium
0	epidermis/exodermis-like/xylem
0	epidermis/phloem/procambium
3	epidermis/phloem/xylem	Solyc04g005860, Solyc02g084360, Solyc01g111170
2	epidermis/procambium/xylem	Solyc01g150152, Solyc11g069097
0	exodermis-like/phloem/procambium
0	exodermis-like/phloem/xylem
0	exodermis-like/procambium/xylem
8	phloem/procambium/xylem	Solyc08g014000, Solyc06g073450, Solyc03g120470, Solyc08g067530, Solyc11g005670, Solyc03g113680, Solyc04g007710, Solyc05g015500
0	cortex/endodermis-like/epidermis/exodermis-like
1	cortex/endodermis-like/epidermis/phloem	Solyc08g081730
0	cortex/endodermis-like/epidermis/procambium
2	cortex/endodermis-like/epidermis/xylem	Solyc09g065200, Solyc12g098960
0	cortex/endodermis-like/exodermis-like/phloem
0	cortex/endodermis-like/exodermis-like/procambium
0	cortex/endodermis-like/exodermis-like/xylem
0	cortex/endodermis-like/phloem/procambium
4	cortex/endodermis-like/phloem/xylem	Solyc02g067440, Solyc07g043130, Solyc01g104560, Solyc07g062890
6	cortex/endodermis-like/procambium/xylem	Solyc05g007180, Solyc08g075520, Solyc03g006360, Solyc10g008110, Solyc12g088670, Solyc08g077510
0	cortex/epidermis/exodermis-like/phloem
0	cortex/epidermis/exodermis-like/procambium
0	cortex/epidermis/exodermis-like/xylem
0	cortex/epidermis/phloem/procambium
5	cortex/epidermis/phloem/xylem	Solyc03g121180, Solyc05g015490, Solyc10g006480, Solyc05g005080, Solyc09g065520
3	cortex/epidermis/procambium/xylem	Solyc01g095700, Solyc05g008090, Solyc11g069430
0	cortex/exodermis-like/phloem/procambium
0	cortex/exodermis-like/phloem/xylem
0	cortex/exodermis-like/procambium/xylem
8	cortex/phloem/procambium/xylem	Solyc10g086560, Solyc04g081490, Solyc12g094620, Solyc06g050170, Solyc06g063320, Solyc09g092700, Solyc01g006190, Solyc02g086930
1	endodermis-like/epidermis/exodermis-like/phloem	Solyc06g083190
1	endodermis-like/epidermis/exodermis-like/procambium	Solyc04g008460
0	endodermis-like/epidermis/exodermis-like/xylem
0	endodermis-like/epidermis/phloem/procambium
7	endodermis-like/epidermis/phloem/xylem	Solyc01g091260, Solyc06g083300, Solyc06g007510, Solyc04g007890, Solyc11g044230, Solyc09g061310, Solyc06g005150
3	endodermis-like/epidermis/procambium/xylem	Solyc01g104470, Solyc02g070550, Solyc03g078400
0	endodermis-like/exodermis-like/phloem/procambium
0	endodermis-like/exodermis-like/phloem/xylem
0	endodermis-like/exodermis-like/procambium/xylem
6	endodermis-like/phloem/procambium/xylem	Solyc02g092070, Solyc01g090760, Solyc01g095150, Solyc02g075610, Solyc02g093440, Solyc03g096730
0	epidermis/exodermis-like/phloem/procambium
0	epidermis/exodermis-like/phloem/xylem
0	epidermis/exodermis-like/procambium/xylem
4	epidermis/phloem/procambium/xylem	Solyc04g007970, Solyc08g006150, Solyc02g094130, Solyc08g076420
0	exodermis-like/phloem/procambium/xylem
1	cortex/endodermis-like/epidermis/exodermis-like/phloem	Solyc02g036350
0	cortex/endodermis-like/epidermis/exodermis-like/procambium
0	cortex/endodermis-like/epidermis/exodermis-like/xylem
1	cortex/endodermis-like/epidermis/phloem/procambium	Solyc11g066830
2	cortex/endodermis-like/epidermis/phloem/xylem	Solyc03g117420, Solyc04g080700
2	cortex/endodermis-like/epidermis/procambium/xylem	Solyc08g065320, Solyc02g150146
0	cortex/endodermis-like/exodermis-like/phloem/procambium
0	cortex/endodermis-like/exodermis-like/phloem/xylem
0	cortex/endodermis-like/exodermis-like/procambium/xylem
8	cortex/endodermis-like/phloem/procambium/xylem	Solyc10g006900, Solyc01g109660, Solyc09g010510, Solyc10g085850, Solyc02g069090, Solyc05g056550, Solyc10g079280, Solyc04g076880
0	cortex/epidermis/exodermis-like/phloem/procambium
0	cortex/epidermis/exodermis-like/phloem/xylem
1	cortex/epidermis/exodermis-like/procambium/xylem	Solyc06g076020
6	cortex/epidermis/phloem/procambium/xylem	Solyc01g058320, Solyc12g010400, Solyc12g009470, Solyc10g075050, Solyc07g052510, Solyc07g065700
1	cortex/exodermis-like/phloem/procambium/xylem	Solyc01g008850
0	endodermis-like/epidermis/exodermis-like/phloem/procambium
0	endodermis-like/epidermis/exodermis-like/phloem/xylem
1	endodermis-like/epidermis/exodermis-like/procambium/xylem	Solyc06g071720
15	endodermis-like/epidermis/phloem/procambium/xylem	Solyc10g084310, Solyc01g103540, Solyc12g095960, Solyc12g035130, Solyc09g098540, Solyc02g065170, Solyc03g113730, Solyc10g051377, Solyc07g051850, Solyc07g064150, Solyc03g123520, Solyc09g007080, Solyc01g160380, Solyc01g100350, Solyc11g012325
1	endodermis-like/exodermis-like/phloem/procambium/xylem	Solyc05g015980
0	epidermis/exodermis-like/phloem/procambium/xylem
0	cortex/endodermis-like/epidermis/exodermis-like/phloem/procambium
2	cortex/endodermis-like/epidermis/exodermis-like/phloem/xylem	Solyc04g078195, Solyc12g017240
1	cortex/endodermis-like/epidermis/exodermis-like/procambium/xylem	Solyc06g083470
27	cortex/endodermis-like/epidermis/phloem/procambium/xylem	Solyc09g092720, Solyc04g080280, Solyc10g009150, Solyc03g007470, Solyc01g104950, Solyc01g108500, Solyc09g083290, Solyc05g006650, Solyc06g076670, Solyc12g089110, Solyc11g006460, Solyc02g089065, Solyc10g007660, Solyc06g009020, Solyc01g080240, Solyc09g010630, Solyc04g011430, Solyc02g077880, Solyc04g150104, Solyc06g070980, Solyc08g067960, Solyc08g067030, Solyc01g111600, Solyc04g049670, Solyc11g039950,…
2	cortex/endodermis-like/exodermis-like/phloem/procambium/xylem	Solyc01g105880, Solyc01g112100
2	cortex/epidermis/exodermis-like/phloem/procambium/xylem	Solyc08g006890, Solyc05g054590
2	endodermis-like/epidermis/exodermis-like/phloem/procambium/xylem	Solyc06g073300, Solyc01g100970
18	cortex/endodermis-like/epidermis/exodermis-like/phloem/procambium/xylem	Solyc09g007770, Solyc04g077020, Solyc12g011030, Solyc09g075210, Solyc12g044330, Solyc01g105720, Solyc06g083500, Solyc12g011023, Solyc10g007500, Solyc06g150138, Solyc01g101060, Solyc01g099770, Solyc10g075110, Solyc05g055160, Solyc06g069120, Solyc09g092380, Solyc10g078530, Solyc00g500164

## Sheet: Venn hook Torin2
Supplementary Table 6-s2 DEGs across the seven cell types in hook Torin2 vs Mock
gene number	group	genes
26	cortex	Solyc08g079090, Solyc08g083060, Solyc05g052890, Solyc01g099840, Solyc06g053660, Solyc10g080500, Solyc08g075520, Solyc02g036350, Solyc09g091470, Solyc01g108300, Solyc06g071050, Solyc12g096340, Solyc01g005820, Solyc04g150104, Solyc10g008990, Solyc07g064620, Solyc04g078195, Solyc05g007120, Solyc02g079970, Solyc06g075540, Solyc06g072830, Solyc06g051750, Solyc12g006590, Solyc02g094640, Solyc07g005050,…
12	endodermis-like	Solyc03g005960, Solyc10g051377, Solyc03g083530, Solyc01g067510, Solyc07g032180, Solyc06g035450, Solyc06g075250, Solyc09g064200, Solyc07g008900, Solyc08g007970, Solyc05g009360, Solyc12g044310
38	epidermis	Solyc02g065170, Solyc06g083500, Solyc09g007770, Solyc05g053470, Solyc05g005000, Solyc06g008590, Solyc04g009770, Solyc03g121180, Solyc10g009150, Solyc01g081010, Solyc10g007660, Solyc02g087930, Solyc09g014610, Solyc12g009650, Solyc08g061320, Solyc02g086454, Solyc07g007600, Solyc12g013880, Solyc10g081720, Solyc04g082270, Solyc05g008780, Solyc08g082170, Solyc05g007030, Solyc01g080070, Solyc08g078460,…
6	exodermis-like	Solyc01g096700, Solyc06g071720, Solyc06g074720, Solyc12g039120, Solyc06g036290, Solyc09g010510
25	phloem	Solyc01g089980, Solyc02g086930, Solyc06g009020, Solyc11g006550, Solyc01g008850, Solyc01g079250, Solyc12g035130, Solyc05g056390, Solyc03g044150, Solyc08g150134, Solyc06g083580, Solyc12g089110, Solyc07g051850, Solyc04g008380, Solyc06g050170, Solyc01g111760, Solyc12g089385, Solyc01g101250, Solyc01g101040, Solyc12g095890, Solyc08g077060, Solyc05g007960, Solyc03g121330, Solyc03g078290, Solyc01g011000
4	procambium	Solyc04g079970, Solyc07g032740, Solyc10g081460, Solyc03g119650
33	xylem	Solyc03g120470, Solyc03g117420, Solyc02g082700, Solyc07g064150, Solyc03g007470, Solyc10g079070, Solyc01g100350, Solyc01g150152, Solyc07g043360, Solyc02g083880, Solyc08g008350, Solyc05g014470, Solyc10g083570, Solyc08g062920, Solyc02g069180, Solyc07g066600, Solyc09g009020, Solyc04g007550, Solyc06g074490, Solyc07g062650, Solyc01g067740, Solyc07g008670, Solyc01g096040, Solyc10g005510, Solyc12g010350,…
0	cortex/endodermis-like
0	cortex/epidermis
1	cortex/exodermis-like	Solyc08g006890
6	cortex/phloem	Solyc11g072710, Solyc06g067910, Solyc06g083470, Solyc06g074330, Solyc04g011400, Solyc01g080540
2	cortex/procambium	Solyc12g094620, Solyc01g086890
3	cortex/xylem	Solyc06g073430, Solyc01g103220, Solyc11g005330
13	endodermis-like/epidermis	Solyc11g006460, Solyc01g008080, Solyc01g104470, Solyc09g010630, Solyc05g008060, Solyc03g083970, Solyc03g097380, Solyc01g088100, Solyc09g011650, Solyc01g008000, Solyc02g089160, Solyc09g092700, Solyc12g056640
0	endodermis-like/exodermis-like
1	endodermis-like/phloem	Solyc02g075610
0	endodermis-like/procambium
1	endodermis-like/xylem	Solyc07g006160
1	epidermis/exodermis-like	Solyc12g056220
4	epidermis/phloem	Solyc01g080240, Solyc02g089350, Solyc04g054910, Solyc01g100570
1	epidermis/procambium	Solyc09g083290
6	epidermis/xylem	Solyc02g090930, Solyc03g113730, Solyc08g013760, Solyc11g051176, Solyc08g062660, Solyc01g111300
0	exodermis-like/phloem
0	exodermis-like/procambium
0	exodermis-like/xylem
4	phloem/procambium	Solyc04g081490, Solyc02g094130, Solyc05g005080, Solyc03g006360
6	phloem/xylem	Solyc02g067440, Solyc02g083320, Solyc08g081190, Solyc06g007210, Solyc12g095990, Solyc06g074430
3	procambium/xylem	Solyc08g079170, Solyc01g096450, Solyc05g054580
0	cortex/endodermis-like/epidermis
0	cortex/endodermis-like/exodermis-like
1	cortex/endodermis-like/phloem	Solyc04g077780
0	cortex/endodermis-like/procambium
0	cortex/endodermis-like/xylem
0	cortex/epidermis/exodermis-like
0	cortex/epidermis/phloem
0	cortex/epidermis/procambium
0	cortex/epidermis/xylem
0	cortex/exodermis-like/phloem
0	cortex/exodermis-like/procambium
0	cortex/exodermis-like/xylem
0	cortex/phloem/procambium
1	cortex/phloem/xylem	Solyc04g007710
0	cortex/procambium/xylem
3	endodermis-like/epidermis/exodermis-like	Solyc01g099770, Solyc07g065840, Solyc05g052800
3	endodermis-like/epidermis/phloem	Solyc07g043130, Solyc10g039290, Solyc06g083190
0	endodermis-like/epidermis/procambium
13	endodermis-like/epidermis/xylem	Solyc01g103540, Solyc06g007510, Solyc02g089065, Solyc05g008010, Solyc03g113910, Solyc01g095410, Solyc08g076730, Solyc03g058390, Solyc04g007690, Solyc00g500196, Solyc00g500063, Solyc08g081530, Solyc09g065860
0	endodermis-like/exodermis-like/phloem
0	endodermis-like/exodermis-like/procambium
0	endodermis-like/exodermis-like/xylem
0	endodermis-like/phloem/procambium
0	endodermis-like/phloem/xylem
1	endodermis-like/procambium/xylem	Solyc02g081190
0	epidermis/exodermis-like/phloem
0	epidermis/exodermis-like/procambium
0	epidermis/exodermis-like/xylem
0	epidermis/phloem/procambium
2	epidermis/phloem/xylem	Solyc10g075110, Solyc00g160750
0	epidermis/procambium/xylem
0	exodermis-like/phloem/procambium
0	exodermis-like/phloem/xylem
0	exodermis-like/procambium/xylem
3	phloem/procambium/xylem	Solyc01g100970, Solyc11g069470, Solyc04g011430
0	cortex/endodermis-like/epidermis/exodermis-like
0	cortex/endodermis-like/epidermis/phloem
0	cortex/endodermis-like/epidermis/procambium
0	cortex/endodermis-like/epidermis/xylem
0	cortex/endodermis-like/exodermis-like/phloem
0	cortex/endodermis-like/exodermis-like/procambium
0	cortex/endodermis-like/exodermis-like/xylem
0	cortex/endodermis-like/phloem/procambium
1	cortex/endodermis-like/phloem/xylem	Solyc09g092720
0	cortex/endodermis-like/procambium/xylem
0	cortex/epidermis/exodermis-like/phloem
0	cortex/epidermis/exodermis-like/procambium
0	cortex/epidermis/exodermis-like/xylem
0	cortex/epidermis/phloem/procambium
0	cortex/epidermis/phloem/xylem
1	cortex/epidermis/procambium/xylem	Solyc12g011023
0	cortex/exodermis-like/phloem/procambium
0	cortex/exodermis-like/phloem/xylem
0	cortex/exodermis-like/procambium/xylem
2	cortex/phloem/procambium/xylem	Solyc01g112100, Solyc10g007500
0	endodermis-like/epidermis/exodermis-like/phloem
0	endodermis-like/epidermis/exodermis-like/procambium
0	endodermis-like/epidermis/exodermis-like/xylem
0	endodermis-like/epidermis/phloem/procambium
5	endodermis-like/epidermis/phloem/xylem	Solyc06g150138, Solyc10g084310, Solyc05g010425, Solyc06g007220, Solyc08g062910
2	endodermis-like/epidermis/procambium/xylem	Solyc06g070980, Solyc06g074820
0	endodermis-like/exodermis-like/phloem/procambium
0	endodermis-like/exodermis-like/phloem/xylem
0	endodermis-like/exodermis-like/procambium/xylem
1	endodermis-like/phloem/procambium/xylem	Solyc06g073300
0	epidermis/exodermis-like/phloem/procambium
0	epidermis/exodermis-like/phloem/xylem
0	epidermis/exodermis-like/procambium/xylem
1	epidermis/phloem/procambium/xylem	Solyc04g049670
0	exodermis-like/phloem/procambium/xylem
1	cortex/endodermis-like/epidermis/exodermis-like/phloem	Solyc04g077020
0	cortex/endodermis-like/epidermis/exodermis-like/procambium
0	cortex/endodermis-like/epidermis/exodermis-like/xylem
0	cortex/endodermis-like/epidermis/phloem/procambium
1	cortex/endodermis-like/epidermis/phloem/xylem	Solyc07g066380
1	cortex/endodermis-like/epidermis/procambium/xylem	Solyc06g076670
0	cortex/endodermis-like/exodermis-like/phloem/procambium
0	cortex/endodermis-like/exodermis-like/phloem/xylem
0	cortex/endodermis-like/exodermis-like/procambium/xylem
1	cortex/endodermis-like/phloem/procambium/xylem	Solyc11g062190
0	cortex/epidermis/exodermis-like/phloem/procambium
0	cortex/epidermis/exodermis-like/phloem/xylem
0	cortex/epidermis/exodermis-like/procambium/xylem
2	cortex/epidermis/phloem/procambium/xylem	Solyc01g105880, Solyc03g019890
0	cortex/exodermis-like/phloem/procambium/xylem
0	endodermis-like/epidermis/exodermis-like/phloem/procambium
0	endodermis-like/epidermis/exodermis-like/phloem/xylem
0	endodermis-like/epidermis/exodermis-like/procambium/xylem
11	endodermis-like/epidermis/phloem/procambium/xylem	Solyc01g104950, Solyc08g067030, Solyc11g066830, Solyc09g098540, Solyc11g012325, Solyc01g111170, Solyc11g072240, Solyc11g069097, Solyc00g500358, Solyc01g107870, Solyc11g150146
0	endodermis-like/exodermis-like/phloem/procambium/xylem
1	epidermis/exodermis-like/phloem/procambium/xylem	Solyc01g101060
0	cortex/endodermis-like/epidermis/exodermis-like/phloem/procambium
0	cortex/endodermis-like/epidermis/exodermis-like/phloem/xylem
0	cortex/endodermis-like/epidermis/exodermis-like/procambium/xylem
4	cortex/endodermis-like/epidermis/phloem/procambium/xylem	Solyc04g080280, Solyc12g011030, Solyc11g069430, Solyc09g010860
0	cortex/endodermis-like/exodermis-like/phloem/procambium/xylem
0	cortex/epidermis/exodermis-like/phloem/procambium/xylem
1	endodermis-like/epidermis/exodermis-like/phloem/procambium/xylem	Solyc05g055160
4	cortex/endodermis-like/epidermis/exodermis-like/phloem/procambium/xylem	Solyc12g044330, Solyc09g075210, Solyc06g069120, Solyc00g500164

## Sheet: Venn hypo ACC
Supplementary Table 6-s3 DEGs across the seven cell types in hypo ACC vs Mock
gene number	group	genes
39	cortex	Solyc01g010080, Solyc08g006770, Solyc06g066830, Solyc03g112050, Solyc05g007180, Solyc08g014120, Solyc01g105240, Solyc09g161950, Solyc07g009380, Solyc11g006970, Solyc01g108030, Solyc07g041830, Solyc03g121180, Solyc01g103590, Solyc03g117590, Solyc01g090610, Solyc01g066520, Solyc02g090930, Solyc12g008560, Solyc07g049560, Solyc02g078150, Solyc12g032950, Solyc06g036000, Solyc02g068420, Solyc09g065540,…
12	endodermis-like	Solyc08g061010, Solyc03g119390, Solyc07g052510, Solyc01g111380, Solyc09g010800.5, Solyc12g005940, Solyc06g071500, Solyc04g072310, Solyc09g090140, Solyc05g046020, Solyc10g051340, Solyc03g081260
80	epidermis	Solyc09g010860, Solyc05g005200, Solyc03g007470, Solyc03g097710, Solyc07g017600, Solyc09g065200, Solyc09g075440, Solyc04g078690, Solyc08g067030, Solyc03g019890, Solyc12g017240, Solyc03g031970, Solyc01g101060, Solyc10g078530, Solyc08g067620, Solyc11g065000, Solyc01g105880, Solyc05g005080, Solyc06g150138, Solyc12g044880, Solyc02g086880, Solyc02g070260, Solyc03g082660, Solyc01g150156, Solyc02g084650,…
24	exodermis-like	Solyc09g075210, Solyc09g092720, Solyc02g085870, Solyc03g065250, Solyc04g005230, Solyc05g053470, Solyc07g020860, Solyc07g043660, Solyc09g092270, Solyc04g063350, Solyc01g088430, Solyc08g014130, Solyc07g053280, Solyc07g043680, Solyc01g009020, Solyc01g067730, Solyc02g021140, Solyc10g083760, Solyc04g074080, Solyc11g065070, Solyc02g084240, Solyc12g009260, Solyc04g077240, Solyc11g071227
28	phloem	Solyc12g026430, Solyc04g078195, Solyc11g072190, Solyc02g066940, Solyc06g053660, Solyc09g082060, Solyc01g099900, Solyc03g098050, Solyc11g068830, Solyc01g091950, Solyc06g083500, Solyc04g008470, Solyc03g005960, Solyc04g054480, Solyc06g005160, Solyc08g074760, Solyc01g087210, Solyc09g098540, Solyc04g071650, Solyc04g080960, Solyc12g010060, Solyc03g079880, Solyc06g084020, Solyc02g072300, Solyc04g054810,…
48	procambium	Solyc01g066860, Solyc03g111810, Solyc10g047240, Solyc01g080290, Solyc02g031740, Solyc02g071310, Solyc07g008320, Solyc05g013850, Solyc07g065930, Solyc07g056260, Solyc05g006830, Solyc05g013870, Solyc11g062020, Solyc04g040210, Solyc10g007820, Solyc03g098290, Solyc07g006580, Solyc01g102520, Solyc01g096250, Solyc03g113180, Solyc01g103530, Solyc08g068800, Solyc02g071200, Solyc02g085080, Solyc04g081340,…
92	xylem	Solyc02g084950, Solyc06g005070, Solyc01g091260, Solyc05g049980, Solyc03g117050, Solyc08g077780, Solyc07g032490, Solyc04g078740, Solyc08g079020, Solyc09g098330, Solyc03g121060, Solyc01g087290, Solyc05g050280, Solyc09g014770, Solyc04g079340, Solyc11g006260, Solyc11g069470, Solyc02g077420, Solyc06g061230, Solyc06g060400, Solyc08g008350, Solyc03g033360, Solyc03g033560, Solyc06g069640, Solyc05g014760,…
2	cortex/endodermis-like	Solyc03g111710, Solyc02g092580
21	cortex/epidermis	Solyc05g006650, Solyc05g052890, Solyc12g011023, Solyc09g082860, Solyc09g011140, Solyc08g068140, Solyc12g008840, Solyc09g010940, Solyc09g092430, Solyc06g060830, Solyc02g088100, Solyc01g111260, Solyc08g078460, Solyc08g078870, Solyc10g044670, Solyc11g044910, Solyc04g008290, Solyc06g083580, Solyc10g086570, Solyc12g162400, Solyc08g075690
2	cortex/exodermis-like	Solyc02g078380, Solyc04g010250
1	cortex/phloem	Solyc01g079420
3	cortex/procambium	Solyc04g056560, Solyc02g090840, Solyc05g052760
2	cortex/xylem	Solyc04g054910, Solyc05g009540
7	endodermis-like/epidermis	Solyc04g005540, Solyc02g087620, Solyc02g086454, Solyc01g065700, Solyc02g086458, Solyc03g114070, Solyc05g054390
0	endodermis-like/exodermis-like
2	endodermis-like/phloem	Solyc08g080570, Solyc04g081490
0	endodermis-like/procambium
0	endodermis-like/xylem
1	epidermis/exodermis-like	Solyc01g010180
5	epidermis/phloem	Solyc10g008110, Solyc09g075760, Solyc04g076810, Solyc07g032180, Solyc06g073450
0	epidermis/procambium
10	epidermis/xylem	Solyc09g092520, Solyc06g007510, Solyc09g092380, Solyc08g077060, Solyc03g045050, Solyc09g011740, Solyc09g097870, Solyc01g081540, Solyc03g118200, Solyc05g056550
0	exodermis-like/phloem
0	exodermis-like/procambium
0	exodermis-like/xylem
0	phloem/procambium
41	phloem/xylem	Solyc11g005170, Solyc05g007960, Solyc06g063070, Solyc01g096880, Solyc12g095960, Solyc01g109660, Solyc04g076880, Solyc07g053250, Solyc10g084310, Solyc09g074930, Solyc03g114790, Solyc03g031890, Solyc10g080130, Solyc01g005820, Solyc03g083440, Solyc06g083210, Solyc01g104560, Solyc01g008080, Solyc02g070340, Solyc02g083320, Solyc10g051377, Solyc12g044720, Solyc11g020190, Solyc01g006720, Solyc12g009470,…
0	procambium/xylem
6	cortex/endodermis-like/epidermis	Solyc06g062380, Solyc04g082270, Solyc12g006997, Solyc03g120470, Solyc12g044330, Solyc06g071230
0	cortex/endodermis-like/exodermis-like
2	cortex/endodermis-like/phloem	Solyc02g083380, Solyc05g050120
0	cortex/endodermis-like/procambium
0	cortex/endodermis-like/xylem
2	cortex/epidermis/exodermis-like	Solyc01g109860, Solyc04g071610
2	cortex/epidermis/phloem	Solyc03g032130, Solyc04g015830
1	cortex/epidermis/procambium	Solyc07g055950
4	cortex/epidermis/xylem	Solyc06g076670, Solyc07g007600, Solyc01g101100, Solyc08g075520
0	cortex/exodermis-like/phloem
0	cortex/exodermis-like/procambium
0	cortex/exodermis-like/xylem
0	cortex/phloem/procambium
6	cortex/phloem/xylem	Solyc10g008120, Solyc04g078540, Solyc02g089065, Solyc03g093360, Solyc05g052510, Solyc06g005360
0	cortex/procambium/xylem
0	endodermis-like/epidermis/exodermis-like
6	endodermis-like/epidermis/phloem	Solyc05g008090, Solyc07g017780, Solyc04g077780, Solyc01g088250, Solyc01g104680, Solyc03g113620
0	endodermis-like/epidermis/procambium
0	endodermis-like/epidermis/xylem
0	endodermis-like/exodermis-like/phloem
0	endodermis-like/exodermis-like/procambium
0	endodermis-like/exodermis-like/xylem
0	endodermis-like/phloem/procambium
4	endodermis-like/phloem/xylem	Solyc06g007470, Solyc02g089160, Solyc11g062440, Solyc06g007620
0	endodermis-like/procambium/xylem
1	epidermis/exodermis-like/phloem	Solyc06g083480
0	epidermis/exodermis-like/procambium
0	epidermis/exodermis-like/xylem
0	epidermis/phloem/procambium
11	epidermis/phloem/xylem	Solyc08g150134, Solyc08g076730, Solyc03g096080, Solyc11g066830, Solyc09g014380, Solyc01g106080, Solyc01g091530, Solyc08g081190, Solyc03g116060, Solyc05g053810, Solyc11g066320
1	epidermis/procambium/xylem	Solyc12g098820
0	exodermis-like/phloem/procambium
0	exodermis-like/phloem/xylem
0	exodermis-like/procambium/xylem
0	phloem/procambium/xylem
0	cortex/endodermis-like/epidermis/exodermis-like
7	cortex/endodermis-like/epidermis/phloem	Solyc02g080200, Solyc01g008850, Solyc11g051176, Solyc12g056220, Solyc00g160750, Solyc03g097380, Solyc04g076850
0	cortex/endodermis-like/epidermis/procambium
7	cortex/endodermis-like/epidermis/xylem	Solyc04g015560, Solyc08g082120, Solyc07g065840, Solyc02g091470, Solyc12g098225, Solyc07g041900, Solyc06g051960
0	cortex/endodermis-like/exodermis-like/phloem
0	cortex/endodermis-like/exodermis-like/procambium
0	cortex/endodermis-like/exodermis-like/xylem
0	cortex/endodermis-like/phloem/procambium
3	cortex/endodermis-like/phloem/xylem	Solyc07g016215, Solyc07g066070, Solyc01g105720
1	cortex/endodermis-like/procambium/xylem	Solyc03g006250
0	cortex/epidermis/exodermis-like/phloem
0	cortex/epidermis/exodermis-like/procambium
0	cortex/epidermis/exodermis-like/xylem
0	cortex/epidermis/phloem/procambium
10	cortex/epidermis/phloem/xylem	Solyc02g150146, Solyc01g095700, Solyc02g085420, Solyc01g104950, Solyc02g078210, Solyc01g100380, Solyc12g055800, Solyc04g081090, Solyc01g110120, Solyc03g025830
0	cortex/epidermis/procambium/xylem
0	cortex/exodermis-like/phloem/procambium
0	cortex/exodermis-like/phloem/xylem
0	cortex/exodermis-like/procambium/xylem
0	cortex/phloem/procambium/xylem
0	endodermis-like/epidermis/exodermis-like/phloem
0	endodermis-like/epidermis/exodermis-like/procambium
0	endodermis-like/epidermis/exodermis-like/xylem
0	endodermis-like/epidermis/phloem/procambium
7	endodermis-like/epidermis/phloem/xylem	Solyc08g007970, Solyc10g005100, Solyc04g074310, Solyc01g088100, Solyc03g121540, Solyc03g058390, Solyc09g082980
0	endodermis-like/epidermis/procambium/xylem
0	endodermis-like/exodermis-like/phloem/procambium
0	endodermis-like/exodermis-like/phloem/xylem
0	endodermis-like/exodermis-like/procambium/xylem
0	endodermis-like/phloem/procambium/xylem
0	epidermis/exodermis-like/phloem/procambium
0	epidermis/exodermis-like/phloem/xylem
0	epidermis/exodermis-like/procambium/xylem
0	epidermis/phloem/procambium/xylem
0	exodermis-like/phloem/procambium/xylem
0	cortex/endodermis-like/epidermis/exodermis-like/phloem
0	cortex/endodermis-like/epidermis/exodermis-like/procambium
1	cortex/endodermis-like/epidermis/exodermis-like/xylem	Solyc02g065170
0	cortex/endodermis-like/epidermis/phloem/procambium
39	cortex/endodermis-like/epidermis/phloem/xylem	Solyc12g089110, Solyc08g067960, Solyc02g081190, Solyc09g008320, Solyc08g005800, Solyc08g065320, Solyc09g007080, Solyc12g009560, Solyc04g017690, Solyc12g011030, Solyc10g150101, Solyc01g080540, Solyc08g006890, Solyc04g150104, Solyc01g109500, Solyc03g025850, Solyc05g010425, Solyc08g014000, Solyc04g074740, Solyc08g079090, Solyc11g066950, Solyc12g009650, Solyc11g069430, Solyc10g080500, Solyc11g072710,…
0	cortex/endodermis-like/epidermis/procambium/xylem
0	cortex/endodermis-like/exodermis-like/phloem/procambium
0	cortex/endodermis-like/exodermis-like/phloem/xylem
0	cortex/endodermis-like/exodermis-like/procambium/xylem
0	cortex/endodermis-like/phloem/procambium/xylem
0	cortex/epidermis/exodermis-like/phloem/procambium
0	cortex/epidermis/exodermis-like/phloem/xylem
0	cortex/epidermis/exodermis-like/procambium/xylem
1	cortex/epidermis/phloem/procambium/xylem	Solyc10g081510
0	cortex/exodermis-like/phloem/procambium/xylem
0	endodermis-like/epidermis/exodermis-like/phloem/procambium
0	endodermis-like/epidermis/exodermis-like/phloem/xylem
0	endodermis-like/epidermis/exodermis-like/procambium/xylem
0	endodermis-like/epidermis/phloem/procambium/xylem
0	endodermis-like/exodermis-like/phloem/procambium/xylem
0	epidermis/exodermis-like/phloem/procambium/xylem
0	cortex/endodermis-like/epidermis/exodermis-like/phloem/procambium
0	cortex/endodermis-like/epidermis/exodermis-like/phloem/xylem
0	cortex/endodermis-like/epidermis/exodermis-like/procambium/xylem
8	cortex/endodermis-like/epidermis/phloem/procambium/xylem	Solyc06g074820, Solyc04g077020, Solyc12g008590, Solyc00g500196, Solyc01g102310, Solyc01g096450, Solyc11g072240, Solyc10g081720
0	cortex/endodermis-like/exodermis-like/phloem/procambium/xylem
0	cortex/epidermis/exodermis-like/phloem/procambium/xylem
0	endodermis-like/epidermis/exodermis-like/phloem/procambium/xylem
8	cortex/endodermis-like/epidermis/exodermis-like/phloem/procambium/xylem	Solyc02g036350, Solyc06g059990, Solyc06g009140, Solyc04g080280, Solyc11g012325, Solyc00g500164, Solyc00g500063, Solyc11g051160

## Sheet: Venn hypo Torin2
Supplementary Table 6-s4 DEGs across the seven cell types in hypo Torin2 vs Mock
gene number	group	genes
81	cortex	Solyc07g008250,Solyc07g066310,Solyc05g160260,Solyc11g008440,Solyc05g008105,Solyc08g083110,Solyc01g009430,Solyc05g046010,Solyc04g071140,Solyc09g008080,Solyc08g067960,Solyc01g009860,Solyc03g025950,Solyc01g105240,Solyc02g077760,Solyc02g088390,Solyc01g109460,Solyc03g120470,Solyc07g056490,Solyc01g097290,Solyc12g009110,Solyc01g095410,Solyc09g075440,Solyc10g083880,Solyc02g071610,Solyc06g049050,Solyc08g0…
16	endodermis-like	Solyc01g111380,Solyc05g055160,Solyc04g080540,Solyc06g061200,Solyc03g113800,Solyc09g082550,Solyc03g121540,Solyc06g070980,Solyc01g008000,Solyc04g081090,Solyc06g063240,Solyc04g080280,Solyc08g006880,Solyc03g081260,Solyc05g008060,Solyc04g072310
81	epidermis	Solyc01g010180,Solyc03g019890,Solyc12g057110,Solyc07g062130,Solyc10g079700,Solyc06g083480,Solyc09g014380,Solyc09g009540,Solyc07g017600,Solyc01g099840,Solyc01g009420,Solyc09g018010,Solyc12g095910,Solyc12g044880,Solyc04g078690,Solyc03g113910,Solyc09g011880,Solyc10g086030,Solyc12g088990,Solyc09g014610,Solyc04g082270,Solyc01g106950,Solyc08g077060,Solyc12g008840,Solyc07g052320,Solyc02g078670,Solyc02g0…
1	exodermis-like	Solyc01g100760
9	phloem	Solyc04g078195,Solyc12g026430,Solyc11g006260,Solyc01g059930,Solyc12g006997,Solyc01g067730,Solyc04g008470,Solyc03g005960,Solyc03g083440
0	procambium
69	xylem	Solyc02g084950,Solyc05g049980,Solyc06g068440,Solyc06g076670,Solyc06g075810,Solyc01g104400,Solyc07g006265,Solyc09g092380,Solyc12g055760,Solyc03g121060,Solyc07g032490,Solyc10g086190,Solyc01g073680,Solyc06g061230,Solyc06g076630,Solyc10g050160,Solyc10g005060,Solyc05g008600,Solyc02g077420,Solyc11g069097,Solyc01g066840,Solyc08g062920,Solyc01g108400,Solyc05g046390,Solyc01g079180,Solyc11g150146,Solyc04g0…
10	cortex/endodermis-like	Solyc09g161950,Solyc06g074820,Solyc04g077780,Solyc03g025850,Solyc01g095200,Solyc05g050230,Solyc09g092430,Solyc12g056290,Solyc01g099980,Solyc06g053660
38	cortex/epidermis	Solyc07g053540,Solyc09g010860,Solyc03g071690,Solyc01g104720,Solyc01g109860,Solyc05g014000,Solyc08g082250,Solyc11g072240,Solyc06g076780,Solyc01g006430,Solyc12g011440,Solyc03g116060,Solyc09g010440,Solyc09g011140,Solyc06g065100,Solyc10g050890,Solyc08g068140,Solyc08g005560,Solyc12g032950,Solyc09g075830,Solyc06g082840,Solyc03g114060,Solyc04g008290,Solyc03g117360,Solyc01g073750,Solyc04g080700,Solyc05g0…
0	cortex/exodermis-like
2	cortex/phloem	Solyc05g050200,Solyc01g086970
0	cortex/procambium
8	cortex/xylem	Solyc02g092270,Solyc07g063390,Solyc02g063070,Solyc03g098050,Solyc05g005190,Solyc06g009020,Solyc07g006160,Solyc05g009540
6	endodermis-like/epidermis	Solyc07g009380,Solyc04g078540,Solyc04g082140,Solyc08g008220,Solyc02g087620,Solyc03g114070
0	endodermis-like/exodermis-like
2	endodermis-like/phloem	Solyc10g081730,Solyc12g096220
0	endodermis-like/procambium
0	endodermis-like/xylem
0	epidermis/exodermis-like
4	epidermis/phloem	Solyc07g007755,Solyc01g008080,Solyc09g066100,Solyc01g102310
0	epidermis/procambium
18	epidermis/xylem	Solyc08g080680,Solyc08g065320,Solyc04g011400,Solyc09g009020,Solyc08g015690,Solyc03g045050,Solyc03g043760,Solyc03g118200,Solyc01g081540,Solyc12g063050,Solyc09g097870,Solyc05g007030,Solyc09g090270,Solyc05g025750,Solyc01g101100,Solyc08g075310,Solyc02g082840,Solyc05g009360
0	exodermis-like/phloem
0	exodermis-like/procambium
0	exodermis-like/xylem
0	phloem/procambium
16	phloem/xylem	Solyc06g069640,Solyc05g007960,Solyc02g087930,Solyc12g044720,Solyc01g006720,Solyc01g006160,Solyc03g117870,Solyc01g104700,Solyc10g039290,Solyc07g041970,Solyc10g080130,Solyc11g062440,Solyc02g089160,Solyc06g064940,Solyc06g035920,Solyc05g007180
0	procambium/xylem
41	cortex/endodermis-like/epidermis	Solyc11g069430,Solyc02g089065,Solyc05g046020,Solyc02g030170,Solyc02g078380,Solyc05g014470,Solyc03g078400,Solyc05g016060,Solyc10g081190,Solyc07g065840,Solyc03g007470,Solyc08g069040,Solyc06g007510,Solyc04g064620,Solyc07g055950,Solyc03g093360,Solyc09g010630,Solyc01g095050,Solyc01g080330,Solyc02g065170,Solyc12g010060,Solyc11g006460,Solyc02g077000,Solyc04g071610,Solyc10g086570,Solyc08g066740,Solyc01g1…
0	cortex/endodermis-like/exodermis-like
0	cortex/endodermis-like/phloem
0	cortex/endodermis-like/procambium
1	cortex/endodermis-like/xylem	Solyc03g006250
0	cortex/epidermis/exodermis-like
10	cortex/epidermis/phloem	Solyc07g052510,Solyc04g080850,Solyc03g034000,Solyc10g150101,Solyc09g064370,Solyc09g007920,Solyc11g069160,Solyc05g016410,Solyc06g073450,Solyc03g116750
0	cortex/epidermis/procambium
9	cortex/epidermis/xylem	Solyc06g005060,Solyc11g010230,Solyc06g016750,Solyc07g022760,Solyc02g071860,Solyc11g020190,Solyc07g043270,Solyc08g005270,Solyc05g052510
0	cortex/exodermis-like/phloem
0	cortex/exodermis-like/procambium
0	cortex/exodermis-like/xylem
0	cortex/phloem/procambium
2	cortex/phloem/xylem	Solyc01g105880,Solyc06g083070
0	cortex/procambium/xylem
0	endodermis-like/epidermis/exodermis-like
1	endodermis-like/epidermis/phloem	Solyc11g066020
0	endodermis-like/epidermis/procambium
2	endodermis-like/epidermis/xylem	Solyc01g106080,Solyc01g088250
0	endodermis-like/exodermis-like/phloem
0	endodermis-like/exodermis-like/procambium
0	endodermis-like/exodermis-like/xylem
0	endodermis-like/phloem/procambium
1	endodermis-like/phloem/xylem	Solyc01g096880
0	endodermis-like/procambium/xylem
0	epidermis/exodermis-like/phloem
0	epidermis/exodermis-like/procambium
0	epidermis/exodermis-like/xylem
0	epidermis/phloem/procambium
4	epidermis/phloem/xylem	Solyc11g072450,Solyc04g074310,Solyc12g056580,Solyc12g035130
0	epidermis/procambium/xylem
0	exodermis-like/phloem/procambium
0	exodermis-like/phloem/xylem
0	exodermis-like/procambium/xylem
0	phloem/procambium/xylem
0	cortex/endodermis-like/epidermis/exodermis-like
11	cortex/endodermis-like/epidermis/phloem	Solyc01g099770,Solyc02g092790,Solyc04g074510,Solyc10g008120,Solyc06g069400,Solyc06g065950,Solyc02g094200,Solyc07g064150,Solyc04g049330,Solyc06g008590,Solyc08g075520
1	cortex/endodermis-like/epidermis/procambium	Solyc01g100970
11	cortex/endodermis-like/epidermis/xylem	Solyc10g055630,Solyc07g017780,Solyc01g079420,Solyc01g086960,Solyc01g067740,Solyc12g005860,Solyc06g063310,Solyc07g062650,Solyc06g005360,Solyc06g009970,Solyc01g112100
0	cortex/endodermis-like/exodermis-like/phloem
0	cortex/endodermis-like/exodermis-like/procambium
0	cortex/endodermis-like/exodermis-like/xylem
0	cortex/endodermis-like/phloem/procambium
3	cortex/endodermis-like/phloem/xylem	Solyc06g059990,Solyc07g020860,Solyc06g007470
0	cortex/endodermis-like/procambium/xylem
0	cortex/epidermis/exodermis-like/phloem
0	cortex/epidermis/exodermis-like/procambium
1	cortex/epidermis/exodermis-like/xylem	Solyc02g080530
0	cortex/epidermis/phloem/procambium
17	cortex/epidermis/phloem/xylem	Solyc01g080540,Solyc10g081460,Solyc06g062380,Solyc07g066070,Solyc11g007690,Solyc07g065490,Solyc09g082980,Solyc02g078210,Solyc11g051160,Solyc03g097290,Solyc02g066940,Solyc03g025830,Solyc11g044470,Solyc03g095360,Solyc10g081720,Solyc11g044910,Solyc01g105720
0	cortex/epidermis/procambium/xylem
0	cortex/exodermis-like/phloem/procambium
0	cortex/exodermis-like/phloem/xylem
0	cortex/exodermis-like/procambium/xylem
0	cortex/phloem/procambium/xylem
0	endodermis-like/epidermis/exodermis-like/phloem
0	endodermis-like/epidermis/exodermis-like/procambium
0	endodermis-like/epidermis/exodermis-like/xylem
0	endodermis-like/epidermis/phloem/procambium
6	endodermis-like/epidermis/phloem/xylem	Solyc12g162400,Solyc06g083470,Solyc10g008110,Solyc08g007970,Solyc02g086454,Solyc08g074760
0	endodermis-like/epidermis/procambium/xylem
0	endodermis-like/exodermis-like/phloem/procambium
0	endodermis-like/exodermis-like/phloem/xylem
0	endodermis-like/exodermis-like/procambium/xylem
0	endodermis-like/phloem/procambium/xylem
0	epidermis/exodermis-like/phloem/procambium
0	epidermis/exodermis-like/phloem/xylem
0	epidermis/exodermis-like/procambium/xylem
0	epidermis/phloem/procambium/xylem
0	exodermis-like/phloem/procambium/xylem
0	cortex/endodermis-like/epidermis/exodermis-like/phloem
0	cortex/endodermis-like/epidermis/exodermis-like/procambium
0	cortex/endodermis-like/epidermis/exodermis-like/xylem
0	cortex/endodermis-like/epidermis/phloem/procambium
93	cortex/endodermis-like/epidermis/phloem/xylem	Solyc08g067030,Solyc01g086920,Solyc02g089350,Solyc02g081190,Solyc12g056220,Solyc09g098510,Solyc08g078870,Solyc04g054980,Solyc04g017690,Solyc02g080200,Solyc12g011023,Solyc04g008260,Solyc03g079880,Solyc04g081870,Solyc06g067910,Solyc09g098540,Solyc12g044330,Solyc04g073990,Solyc12g011030,Solyc08g005800,Solyc04g007400,Solyc07g005730,Solyc01g104950,Solyc04g081490,Solyc01g099520,Solyc10g080500,Solyc03g1…	Solyc08g079090	Solyc02g085420	Solyc01g089980	Solyc02g090850	Solyc01g104560	Solyc09g075760	Solyc09g074360	Solyc04g081730	Solyc03g058350	Solyc11g066320	Solyc01g088100
1	cortex/endodermis-like/epidermis/procambium/xylem	Solyc09g010800.5
0	cortex/endodermis-like/exodermis-like/phloem/procambium
0	cortex/endodermis-like/exodermis-like/phloem/xylem
0	cortex/endodermis-like/exodermis-like/procambium/xylem
0	cortex/endodermis-like/phloem/procambium/xylem
0	cortex/epidermis/exodermis-like/phloem/procambium
0	cortex/epidermis/exodermis-like/phloem/xylem
0	cortex/epidermis/exodermis-like/procambium/xylem
0	cortex/epidermis/phloem/procambium/xylem
0	cortex/exodermis-like/phloem/procambium/xylem
0	endodermis-like/epidermis/exodermis-like/phloem/procambium
0	endodermis-like/epidermis/exodermis-like/phloem/xylem
0	endodermis-like/epidermis/exodermis-like/procambium/xylem
0	endodermis-like/epidermis/phloem/procambium/xylem
0	endodermis-like/exodermis-like/phloem/procambium/xylem
0	epidermis/exodermis-like/phloem/procambium/xylem
0	cortex/endodermis-like/epidermis/exodermis-like/phloem/procambium
4	cortex/endodermis-like/epidermis/exodermis-like/phloem/xylem	Solyc04g054810,Solyc07g045440,Solyc01g150152,Solyc11g066950
0	cortex/endodermis-like/epidermis/exodermis-like/procambium/xylem
9	cortex/endodermis-like/epidermis/phloem/procambium/xylem	Solyc05g010425,Solyc12g009650,Solyc01g111170,Solyc00g023590,Solyc10g048060,Solyc00g500063,Solyc11g012325,Solyc04g077020,Solyc08g006890
0	cortex/endodermis-like/exodermis-like/phloem/procambium/xylem
0	cortex/epidermis/exodermis-like/phloem/procambium/xylem
0	endodermis-like/epidermis/exodermis-like/phloem/procambium/xylem
13	cortex/endodermis-like/epidermis/exodermis-like/phloem/procambium/xylem	Solyc01g109090,Solyc06g009140,Solyc08g081190,Solyc09g075210,Solyc10g009150,Solyc12g094620,Solyc07g016215,Solyc02g036350,Solyc02g086880,Solyc00g500164,Solyc00g500196,Solyc00g160750,Solyc11g051176
