# Supplementary material for: Single-nucleus transcriptome profiling unveils cell-type-specific ethylene and TOR signaling in tomato
Source: Hortic Res. 2026 Feb 28;13(5):uhag044. doi: 10.1093/hr/uhag044 (PMC13156461; doi:10.1093/hr/uhag044)
Supplement: Web_Material_uhag044 [file web_material_uhag044.zip › Table S7.xlsx]

## Sheet: ethylene pathway genes
Supplementary Table 7-s1 Ethylene pathway genes
gene symbol	gene	othernams	notes
ACS1A	Solyc08g081550		1-aminocyclopropane-1-carboxylate synthase (AHRD V3.3 *** B2NIX1_CAPCH)
ACS1B	Solyc08g081540
ACS2	Solyc01g095080		1-aminocyclopropane-1-carboxylic acid synthase-2
ACS3	Solyc02g091990		1-aminocyclopropane-1-carboxylate synthase 3
ACS4	Solyc05g050010		1-aminocyclopropane-1-carboxylic acid synthase-4
ACS5	Solyc04g077410
ACS6	Solyc08g008100
ACS7	Solyc02g063540		1-aminocyclopropane-1-carboxylate synthase (AHRD V3.11 *** tr|A0A2G2XH75|A0A2G2XH75_CAPBA)
ACS8	Solyc03g043890		1-aminocyclopropane-1-carboxylate synthase
ACS9	Solyc07g026900		1-aminocyclopropane-1-carboxylate synthase (AHRD V3.3 *** A8ASI7_CUCSA)
ACS10	Solyc12g008740		1-aminocyclopropane- 1-carboxylate synthase
ACS11	Solyc03g007070		1-aminocyclopropane-1-carboxylate synthase (AHRD V3.3 *** Q6U5H3_ROSHC)
ACS12	Solyc08g079750		1-aminocyclopropane-1-carboxylate synthase (AHRD V3.3 *** Q6U5H3_ROSHC)
ACS13	Solyc12g056180
ACO1	Solyc07g049530		1-aminocyclopropane-1-carboxylate oxidase 1
ACO2	Solyc12g005940		1-aminocyclopropane-1-carboxylate oxidase 2 (AHRD V3.3 *** Q7Y257_BETPN)
ACO3	Solyc07g049550		1-aminocyclopropane-1-carboxylate oxidase 2 (AHRD V3.3 *** Q7Y257_BETPN)
ACO4	Solyc02g081190		1-aminocyclopropane-1-carboxylate oxidase 2 (AHRD V3.11 *** tr|Q7Y257|Q7Y257_BETPN)
ACO5	Solyc07g026650		1-aminocyclopropane-1-carboxylate oxidase 5
ACO6	Solyc02g036350		1-aminocyclopropane-1-carboxylate oxidase EF501822
RAN1	Solyc02g068490		Copper-transporting ATPase RAN1 (AHRD V3.3 *** A0A2G3D3S9_CAPCH)
GR	Solyc01g104340		green ripe
GRL1	Solyc08g065320		green ripe-like 1
GRL2	Solyc02g062420		green ripe-like 2
TPR1	Solyc07g006180		Tetratricopeptide repeat (TPR)-like superfamily protein (AHRD V3.11 *** tr|B4FL68|B4FL68_MAIZE)
ETR1	Solyc12g011330		Ethylene receptor (AHRD V3.11 *** tr|A0A1U8FFY9|A0A1U8FFY9_CAPAN)
ETR2	Solyc07g056580		ethylene receptor 2
ETR3	Solyc09g075440		Never ripe-2
ETR4	Solyc06g053710		ethylene receptor homolog (ETR4)
ETR5	Solyc11g006180		ethylene receptor homolog (ETR5)
ETR6	Solyc09g089610		ethylene receptor-like protein (ETR6)
ETR7	Solyc05g055070		Ethylene receptor (AHRD V3.3 *** A0A2G2WUD6_CAPBA)
CTR1	Solyc10g083610		ethylene-inducible CTR1-like protein kinase
CTR2	Solyc01g097980		CTR1-like protein kinase 2
CTR3	Solyc09g009090		CTR1-like protein kinase-3
CTR4	Solyc10g085570		CTR1-like protein kinase-4
EIN2	Solyc09g007870		ethylene signaling protein
EIL1	Solyc06g073720		EIL1
EIL2	Solyc01g009170		EIL-EIN3/EIL
EIL3	Solyc01g096810		EIL3
EIL4	Solyc06g073730		LeEIL4EIN3-like
EIL5	Solyc01g014480		ETHYLENE INSENSITIVE 3-like 3 protein (AHRD V3.3 *** A0A2G3AJ97_CAPAN)
EIL6	Solyc01g006650		ETHYLENE INSENSITIVE 3-like 3 protein (AHRD V3.3 *** A0A2G3DES0_CAPCH)
EBF1	Solyc08g060810		EIN3-binding F-box protein 2
EBF2	Solyc12g009560		EIN3-binding F-box protein 1
EBF3	Solyc07g008250		F-box protein (AHRD V3.3 *** S4T6I7_CAPAN)
EBF4	Solyc06g049010
ERF.A3	Solyc05g052050	Pti4	DNA-binding protein Pti4
ERF.B1	Solyc05g052040		ripening regulated protein DDTFR10/A
ERF.B2	Solyc03g093560	ERF5	ethylene response factor C.6
ERF.B3	Solyc05g052030	LeERF4	ethylene response factor 4
ERF.B13	Solyc08g078190		Ethylene-responsive transcription factor 5 (AHRD V3.11 *** tr|A0A2G2XL45|A0A2G2XL45_CAPBA)
ERF.C1	Solyc05g051200	TERF1/JERF2	ethylene-responsive factor 1
ERF.D2	Solyc12g056590		Ethylene Response Factor D.2
ERF.E1	Solyc09g075420	LeERF2	ethylene response factor E.1
ERF.E2	Solyc06g063070	JERF1	Ethylene Response Factor A.3
ERF.E4	Solyc01g065980	SlERF6
ERF.E5	Solyc12g049560		Ethylene-responsive transcription factor (AHRD V3.3 *** A0A2G2ZB67_CAPAN)
ERF.F1	Solyc10g006130	SlERF36	EAR motif SlERF36
ERF.F2	Solyc07g064890		Ethylene Response Factor F.2
ERF.F3	Solyc07g049490		Ethylene Response Factor F.3
ERF.F4	Solyc07g053740		Ethylene Response Factor F.4
ERF.F5	Solyc10g009110	SlERF3/LeERF3b	ethylene response factor F.5
ERF.F6	Solyc12g005960		Ethylene-responsive transcription factor 3 (AHRD V3.3 *-* A0A2U1KRH6_ARTAN)
ERF.H10	Solyc04g054910		Ethylene-responsive transcription factor (AHRD V3.3 *-* A0A2G2ZQC4_CAPAN)
ERF.H12	Solyc04g072900		dehydration-responsive element binding protein 3

## Sheet: Auxin pathway genes
Supplementary Table 7-s2 Auxin pathway genes
functional category	gene	family	annotation	notes
Auxin synthesis	Solyc10g007840	AMI1	AMI1-like1	Glutamyl-tRNA(Gln) amidotransferase subunit A (AHRD V3.3 *** E4S4M7_CALKI)
Auxin synthesis	Solyc01g106340	AMI1	AMI1-like2	Glutamyl-tRNA(Gln) amidotransferase subunit A (AHRD V3.3 *** A0A2U1LC75_ARTAN)
Auxin synthesis	Solyc10g047300	AMI1	AMI1-like3	Outer envelope protein 64, mitochondrial (AHRD V3.3 *** A0A2G2YL85_CAPAN)
Auxin synthesis	Solyc10g086170	AMI1	AMI1-like4	Amidase 1 (AHRD V3.3 *** A0A2G3BEL1_CAPCH)
Auxin synthesis	Solyc03g118030	AMI1	AMI1-like5	Glutamyl-tRNA(Gln) amidotransferase subunit A (AHRD V3.3 *** A0A2K3P380_TRIPR)
Auxin synthesis	Solyc01g106330	AMI1	AMI1-like6	Glutamyl-tRNA(Gln) amidotransferase subunit A (AHRD V3.3 *** A0A2U1LC75_ARTAN)
Auxin synthesis	Solyc03g118690	AMI1	AMI1-like7	Amidase (AHRD V3.3 *** A0A200PTZ2_9MAGN)
Auxin synthesis	Solyc01g106360	AMI1	AMI1-like8	Fatty acid amide hydrolase (AHRD V3.3 *** A0A2G3BV42_CAPCH)
Auxin synthesis	Solyc01g106350	AMI1	AMI1-like9	Fatty acid amide hydrolase (AHRD V3.3 *** A0A2G2Y3D5_CAPAN)
Auxin synthesis	Solyc11g068730	NIT	NIT-like	Nitrilase (AHRD V3.3 *** G4VV63_CAMSI)
Auxin synthesis	Solyc02g062190	TAA	TAA1-like1	Tryptophan aminotransferase-related protein 4 (AHRD V3.3 *** A0A2G2W482_CAPBA)
Auxin synthesis	Solyc01g017610	TAA	TAA1-like2	Tryptophan aminotransferase-related protein 2 (AHRD V3.3 *** A0A2G3ANV2_CAPAN)
Auxin synthesis	Solyc05g031600	TAA	TAA1-like3	Tryptophan aminotransferase-related protein 2 (AHRD V3.3 *** A0A2G3ANV2_CAPAN)
Auxin synthesis	Solyc03g112460	TAA	TAA1-like4	Tryptophan aminotransferase-related protein 2 (AHRD V3.3 *** A0A2G2X8Z7_CAPBA)
Auxin synthesis	Solyc06g071640	TAA	TAA1-like5	Tryptophan aminotransferase-related protein 2 (AHRD V3.3 *** A0A2G3C9P7_CAPCH)
Auxin synthesis	Solyc10g018390	TSB	TSB-like1	Tryptophan synthase beta chain (AHRD V3.3 *** B2J8R2_NOSP7)
Auxin synthesis	Solyc10g006400	TSB	TSB-like2	Tryptophan synthase beta chain (AHRD V3.3 *** B2J8R2_NOSP7)
Auxin synthesis	Solyc07g064280	TSB	TSB-like3	Tryptophan synthase beta chain (AHRD V3.3 *** B2J8R2_NOSP7)
Auxin synthesis	Solyc12g096190	TSB	TSB-like4	Tryptophan synthase beta chain (AHRD V3.3 *** Q9FFW8_ARATH)
Auxin synthesis	Solyc10g018380	TSB	TSB-like5	Tryptophan synthase beta chain (AHRD V3.3 *** B2IXG1_NOSP7)
Auxin synthesis	Solyc10g005320	TSB	TSB-like6	Tryptophan synthase beta chain (AHRD V3.3 *** B2J8R2_NOSP7)
Auxin synthesis	Solyc06g083700	YUC	YUC-like1	Flavin-containing monooxygenase (AHRD V3.3 *** D2IGV4_SOLLC)
Auxin synthesis	Solyc06g008050	YUC	YUC-like2	Flavin-containing monooxygenase (AHRD V3.3 *** D2IGV3_SOLLC)
Auxin synthesis	Solyc09g091090	YUC	YUC-like3	Flavin-containing monooxygenase (AHRD V3.3 *** D2IGV2_SOLLC)
Auxin synthesis	Solyc09g074430	YUC	YUC-like4	Flavin-containing monooxygenase (AHRD V3.11 *** tr|D2IGV5|D2IGV5_SOLLC)
Auxin synthesis	Solyc06g065630	YUC	YUC4-like	flavin monooxygenase
Auxin synthesis	Solyc09g064160	YUC	YUC5-like	Flavin-containing monooxygenase (AHRD V3.3 *** A0A2G3BKF8_CAPCH)
Auxin synthesis	Solyc08g068160	YUC	YUC6	Flavin-containing monooxygenase (AHRD V3.3 *** D2IGV1_SOLLC)
Auxin synthesis	Solyc09g091720	YUC	YUC10	Flavin-containing monooxygenase (AHRD V3.3 *** A0A2G2W209_CAPBA)
Auxin synthesis	Solyc08g065700	YUC	YUC10-like2	Flavin-containing monooxygenase (AHRD V3.3 *** A0A2G2YF03_CAPAN)
Auxin synthesis	Solyc09g091870	YUC	YUC10-like3	Flavin-containing monooxygenase (AHRD V3.11 *** tr|A0A1U8F7A2|A0A1U8F7A2_CAPAN)
Auxin transport	Solyc03g118740	PIN	SlPIN1	SlPIN1
Auxin transport	Solyc07g006900	PIN	SlPIN2	SlPIN2
Auxin transport	Solyc04g007690	PIN	SlPIN3	SlPIN3
Auxin transport	Solyc05g008060	PIN	SlPIN4	SlPIN4
Auxin transport	Solyc01g068410	PIN	SlPIN5	Auxin efflux carrier component (AHRD V3.11 *** tr|E5KGD6|E5KGD6_SOLLC)
Auxin transport	Solyc06g059730	PIN	SlPIN6	SlPIN6
Auxin transport	Solyc10g080880	PIN	SlPIN7	SlPIN7
Auxin transport	Solyc02g087660	PIN	SlPIN8	SlPIN8
Auxin transport	Solyc10g078370	PIN	SlPIN9	Auxin Efflux Facilitator 9
Auxin transport	Solyc04g056620	PIN	SlPIN10	Auxin Efflux Facilitator 10
Auxin transport	Solyc02g037550	PILS	SlPILS1	Auxin efflux carrier (AHRD V3.3 *** A0A2U1MR93_ARTAN)
Auxin transport	Solyc02g091240	PILS	SlPILS2	Auxin efflux carrier (AHRD V3.3 *** A0A2U1QP17_ARTAN)
Auxin transport	Solyc03g031990	PILS	SlPILS3	Auxin efflux carrier (AHRD V3.3 *-* A0A2U1MR93_ARTAN)
Auxin transport	Solyc04g082830	PILS	SlPILS4	Auxin efflux carrier (AHRD V3.3 *** A0A200PR79_9MAGN)
Auxin transport	Solyc02g082450	PILS	SlPILS5	Auxin efflux carrier (AHRD V3.3 *** A0A200PYL2_9MAGN)
Auxin transport	Solyc10g074790	PILS	SlPILS6	Auxin efflux carrier family protein (AHRD V3.3 *** A0A2K3N023_TRIPR)
Auxin transport	Solyc03g032080	PILS	SlPILS7	Auxin efflux carrier (AHRD V3.11 *** tr|A0A200PYL2|A0A200PYL2_9MAGN)
Auxin transport	Solyc12g095750	PILS	SlPILS8	Auxin efflux carrier (AHRD V3.3 *** A0A200PR79_9MAGN)
Auxin transport	Solyc09g014380	LAX	SlLAX1	SlLAX1
Auxin transport	Solyc01g111310	LAX	SlLAX2	SlLAX2
Auxin transport	Solyc11g013310	LAX	SlLAX3	Auxin transporter-like protein 3 (AHRD V3.3 *** A0A2G2ZP08_CAPAN)
Auxin transport	Solyc10g076790	LAX	SlLAX4	Auxin transporter-like protein 1 (AHRD V3.3 *** A0A2G2YL11_CAPAN)
Auxin transport	Solyc10g055260	LAX	SlLAX5	Auxin transporter-like protein 3 (AHRD V3.3 *** A0A2G2W9H7_CAPBA)
Auxin signal transduction	Solyc01g103050	ARF	SlARF1	Auxin Response Factor 1
Auxin signal transduction	Solyc03g118290	ARF	SlARF2A	auxin response factor 2A
Auxin signal transduction	Solyc12g042070	ARF	SlARF2B	Auxin Response Factor 2B
Auxin signal transduction	Solyc02g077560	ARF	SlARF3	auxin response factor 3
Auxin signal transduction	Solyc11g069190	ARF	SlARF4	auxin response factor 4
Auxin signal transduction	Solyc04g081240	ARF	SlARF5	Auxin Response Factor 5
Auxin signal transduction	Solyc12g006340	ARF	SlARF6A	Auxin Response Factor 6
Auxin signal transduction	Solyc07g043620	ARF	SlARF6B	Auxin Response Factor 6B
Auxin signal transduction	Solyc07g016180	ARF	SlARF7A	Auxin Response Factor 7A
Auxin signal transduction	Solyc05g047460	ARF	SlARF7B	Auxin Response Factor 7B
Auxin signal transduction	Solyc03g031970	ARF	SlARF8A	Auxin response factor (AHRD V3.3 *** E0A8P3_SOLLC)
Auxin signal transduction	Solyc02g037530	ARF	SlARF8B	auxin response factor 8B
Auxin signal transduction	Solyc08g082630	ARF	SlARF9A	Auxin Response Factor 9A
Auxin signal transduction	Solyc08g008380	ARF	SlARF9B	Auxin Response Factor 9B
Auxin signal transduction	Solyc11g069500	ARF	SlARF10A	Auxin Response Factor 10A
Auxin signal transduction	Solyc06g075150	ARF	SlARF10B	Auxin Response Factor 10B
Auxin signal transduction	Solyc09g007810	ARF	SlARF16A	Auxin Response Factor 16A
Auxin signal transduction	Solyc10g086130	ARF	SlARF16B	Auxin Response Factor 16B
Auxin signal transduction	Solyc11g013480	ARF	SlARF17
Auxin signal transduction	Solyc01g096070	ARF	SlARF18	Auxin Response Factor 18
Auxin signal transduction	Solyc07g042260	ARF	SlARF19	Auxin Response Factor 7
Auxin signal transduction	Solyc05g056040	ARF	SlARF24	Auxin Response Factor 24
Auxin signal transduction	Solyc09g083280	AUX/IAA	SlAux/IAA1	auxin-regulated IAA1
Auxin signal transduction	Solyc06g084070	AUX/IAA	SlAux/IAA2	auxin-regulated IAA2
Auxin signal transduction	Solyc09g065850	AUX/IAA	SlAux/IAA3	auxin-regulated IAA3
Auxin signal transduction	Solyc06g053840	AUX/IAA	SlAux/IAA4	auxin-regulated IAA4
Auxin signal transduction	Solyc06g053830	AUX/IAA	SlAux/IAA7	auxin-regulated IAA7
Auxin signal transduction	Solyc12g007230	AUX/IAA	SlAux/IAA8	auxin-regulated IAA8
Auxin signal transduction	Solyc04g076850	AUX/IAA	SlAux/IAA9	entire
Auxin signal transduction	Solyc12g096980	AUX/IAA	SlAux/IAA11	auxin-regulated IAA11
Auxin signal transduction	Solyc09g064530	AUX/IAA	SlAux/IAA12	auxin-regulated IAA12
Auxin signal transduction	Solyc09g090910	AUX/IAA	SlAux/IAA13	auxin-regulated IAA13
Auxin signal transduction	Solyc09g083290	AUX/IAA	SlAux/IAA14	auxin-regulated IAA14
Auxin signal transduction	Solyc03g120390	AUX/IAA	SlAux/IAA15	auxin-regulated IAA15
Auxin signal transduction	Solyc01g097290	AUX/IAA	SlAux/IAA16	auxin-regulated IAA16
Auxin signal transduction	Solyc06g008590	AUX/IAA	SlAux/IAA17	auxin-regulated IAA17
Auxin signal transduction	Solyc03g120380	AUX/IAA	SlAux/IAA19	auxin-regulated IAA19
Auxin signal transduction	Solyc06g008580	AUX/IAA	SlAux/IAA22	auxin-regulated IAA22
Auxin signal transduction	Solyc04g054280	AUX/IAA	SlAux/IAA23
Auxin signal transduction	Solyc03g121060	AUX/IAA	SlAux/IAA26	auxin-regulated IAA26
Auxin signal transduction	Solyc03g120500	AUX/IAA	SlAux/IAA27	Auxin-responsive protein (AHRD V3.11 *** tr|G9HPX1|G9HPX1_SOLLC)
Auxin signal transduction	Solyc08g021820	AUX/IAA	SlAux/IAA29	auxin-regulated IAA29
Auxin signal transduction	Solyc05g008850	AUX/IAA	SlAux/IAA32	auxin-regulated IAA32
Auxin signal transduction	Solyc07g019450	AUX/IAA	SlAux/IAA33	auxin-regulated IAA33
Auxin signal transduction	Solyc07g008020	AUX/IAA	SlAux/IAA35
Auxin signal transduction	Solyc06g066020	AUX/IAA	SlAux/IAA36	auxin-regulated IAA36
Auxin signal transduction	Solyc03g117360	TPL	SlTPL1	TOPLESS1
Auxin signal transduction	Solyc08g076030	TPL	SlTPL2	TOPLESS 2	Parthenocarpic fruit formation
Auxin signal transduction	Solyc01g100050	TPL	SlTPL3	TOPLESS 3
Auxin signal transduction	Solyc03g116750	TPL	SlTPL4	TOPLESS (AHRD V3.3 *** A0A1D5XWZ6_WHEAT)
Auxin signal transduction	Solyc07g008040	TPL	SlTPL5	TOPLESS 5
Auxin signal transduction	Solyc08g029050	TPL	SlTPL6	TOPLESS 6
Auxin signal transduction	Solyc09g074520	TIR	SlTIR1	Protein TRANSPORT INHIBITOR RESPONSE 1 (AHRD V3.3 *** A0A2G3CTS6_CAPCH)
Auxin signal transduction	Solyc06g008470	TIR	SlAFB1	Auxin signaling F-box 1 (AHRD V3.3 *-* E1A6A3_ARATH)
Auxin signal transduction	Solyc06g008780	TIR	SlAFB2	Protein TRANSPORT INHIBITOR RESPONSE 1 (AHRD V3.3 *** A0A2G3AS90_CAPCH)
Auxin signal transduction	Solyc02g079190	TIR	SlTIR1-like1	Protein AUXIN SIGNALING F-BOX 3 (AHRD V3.3 *** A0A2G3D604_CAPCH)
Auxin signal transduction	Solyc04g074980	TIR	SlTIR1-like2	Transport inhibitor response 1-like protein (AHRD V3.3 *** A0A2G3CNZ5_CAPCH)
Auxin signal transduction	Solyc06g084390	ABP1	SlABP1	ER auxin binding 1
Auxin response	Solyc07g053030	GH3	GH3.1	Auxin-responsive GH3 family protein (AHRD V3.3 *-* A0A2U1LNK3_ARTAN)
Auxin response	Solyc01g107390	GH3	GH3.2	Auxin-responsive GH3 product (AHRD V3.3 *** Q05680_SOYBN)
Auxin response	Solyc08g068480	GH3	GH3.3	Auxin-responsive GH3 family protein (AHRD V3.3 *-* A0A2U1MRW5_ARTAN)
Auxin response	Solyc10g006610	GH3	GH3.4	Auxin-responsive GH3 family protein (AHRD V3.11 *** tr|A0A2U1LNK3|A0A2U1LNK3_ARTAN)
Auxin response	Solyc07g054580	GH3	GH3.5	Auxin-responsive GH3 family protein (AHRD V3.3 *** A0A2U1MRW5_ARTAN)
Auxin response	Solyc10g050710	GH3	GH3.6	Auxin-responsive GH3 product (AHRD V3.3 *** Q05680_SOYBN)
Auxin response	Solyc06g048710	GH3	GH3.7	Auxin-responsive GH3 family protein (AHRD V3.3 *** A0A2U1NZC8_ARTAN)
Auxin response	Solyc01g095580	GH3	GH3.8	Auxin-responsive GH3 family protein (AHRD V3.3 *** A0A2U1NZC8_ARTAN)
Auxin response	Solyc05g050280	GH3	GH3.9	Auxin-responsive GH3 family protein (AHRD V3.3 *** A0A2U1NZC8_ARTAN)
Auxin response	Solyc00g254910	GH3	GH3.10	Auxin-responsive GH3 family protein (AHRD V3.3 *-* A0A2U1NZC8_ARTAN)
Auxin response	Solyc05g050290	GH3	GH3.11
Auxin response	Solyc00g266110	GH3	GH3.12	Auxin-responsive GH3 family protein (AHRD V3.3 *-* A0A2U1NZC8_ARTAN)
Auxin response	Solyc10g009620	GH3	GH3.13	Auxin-responsive GH3 family protein (AHRD V3.3 *** A0A2U1MJ34_ARTAN)
Auxin response	Solyc02g092820	GH3	GH3.14	IAA-amido synthetase 3-4
Auxin response	Solyc07g063850	GH3	GH3.16	IAA-amido synthetase 3-9
Auxin response	Solyc10g008520	GH3	GH3.17	Auxin-responsive GH3 family protein (AHRD V3.3 *** A0A2U1MRW5_ARTAN)
Auxin response	Solyc02g064830	GH3	GH3.18	Indole-3-acetic acid-amido synthetas 3-3
Auxin response	Solyc10g011660	GH3	GH3.20	Auxin-responsive GH3 family protein (AHRD V3.3 *** A0A2U1NZC8_ARTAN)
Auxin response	Solyc02g064810	GH3	GH3.22	Auxin-responsive GH3 family protein (AHRD V3.3 *-* A0A2U1PM65_ARTAN)
Auxin response	Solyc10g009610	GH3	GH3.23	Auxin-responsive GH3 family protein (AHRD V3.3 *** A0A2U1NZC8_ARTAN)
Auxin response	Solyc10g011650	GH3	GH3.25	Auxin-responsive GH3 family protein (AHRD V3.3 *** A0A2U1MJ34_ARTAN)
Auxin response	Solyc08g068490	GH3	GH3.26
Auxin response	Solyc12g005310	GH3	GH3.27	Auxin-responsive GH3 family protein (AHRD V3.3 *** A0A2U1LNK3_ARTAN)
Auxin response	Solyc00g322630	GH3	GH3.28	Auxin-responsive GH3 family protein (AHRD V3.3 *-* A0A2U1NZC8_ARTAN)
Auxin response	Solyc10g006630	GH3	GH3.29	GH3 family (AHRD V3.3 *-* A0A2U1LHS1_ARTAN)
Auxin response	Solyc10g009600	GH3	GH3.30	Auxin-responsive GH3 family protein (AHRD V3.3 *** A0A2U1NZC8_ARTAN)
Auxin response	Solyc01g091030	SAUR	SAUR1	Small auxin up-regulated RNA1
Auxin response	Solyc01g096340	SAUR	SAUR2	Small auxin up-regulated RNA2
Auxin response	Solyc01g110570	SAUR	SAUR4	Small auxin up-regulated RNA4
Auxin response	Solyc01g110580	SAUR	SAUR5	Small auxin up-regulated RNA5
Auxin response	Solyc01g110590	SAUR	SAUR6	SAUR-like auxin-responsive protein family (AHRD V3.11 *** tr|A0A2U1L7D7|A0A2U1L7D7_ARTAN)
Auxin response	Solyc01g110610	SAUR	SAUR7	SAUR-like auxin-responsive protein family (AHRD V3.3 *** A0A2U1L7D7_ARTAN)
Auxin response	Solyc01g110620	SAUR	SAUR8	Small auxin up-regulated RNA8
Auxin response	Solyc01g110630	SAUR	SAUR9	Auxin-responsive protein SAUR20 (AHRD V3.11 *** tr|A0A2G2XYI3|A0A2G2XYI3_CAPAN)
Auxin response	Solyc01g110710	SAUR	SAUR10	Small auxin up-regulated RNA10
Auxin response	Solyc01g110770	SAUR	SAUR11	Small auxin up-regulated RNA11
Auxin response	Solyc01g110680	SAUR	SAUR12	Small auxin up-regulated RNA12
Auxin response	Solyc01g110660	SAUR	SAUR13	Auxin-responsive protein SAUR21 (AHRD V3.3 *** A0A2G2XNG0_CAPBA)
Auxin response	Solyc01g110670	SAUR	SAUR14	Auxin-responsive protein SAUR21 (AHRD V3.3 *** A0A2G3BWF1_CAPCH)
Auxin response	Solyc01g110720	SAUR	SAUR15	Auxin-responsive protein SAUR21 (AHRD V3.3 *** A0A2G3BWF1_CAPCH)
Auxin response	Solyc01g110730	SAUR	SAUR16	Auxin-responsive protein SAUR20 (AHRD V3.3 *** A0A2G2XY34_CAPAN)
Auxin response	Solyc01g110780	SAUR	SAUR17	Auxin-responsive protein SAUR20 (AHRD V3.3 *** A0A2G2XY34_CAPAN)
Auxin response	Solyc01g110790	SAUR	SAUR18	Auxin-responsive protein SAUR20 (AHRD V3.3 *** A0A2G2XY34_CAPAN)
Auxin response	Solyc01g110800	SAUR	SAUR19	Small auxin up-regulated RNA19
Auxin response	Solyc01g110860	SAUR	SAUR21	Auxin-responsive protein SAUR21 (AHRD V3.3 *** A0A2G2XY50_CAPAN)
Auxin response	Solyc01g110870	SAUR	SAUR22	Auxin-responsive protein SAUR21 (AHRD V3.3 *** A0A2G2XY50_CAPAN)
Auxin response	Solyc01g110880	SAUR	SAUR23	Auxin-responsive protein SAUR21 (AHRD V3.3 *** A0A2G2XY50_CAPAN)
Auxin response	Solyc01g110890	SAUR	SAUR24	Auxin-responsive protein SAUR21 (AHRD V3.3 *** A0A2G2XY24_CAPAN)
Auxin response	Solyc01g110900	SAUR	SAUR25	SAUR-like auxin-responsive protein family (AHRD V3.3 *** Q9SW57_ARATH)
Auxin response	Solyc01g110920	SAUR	SAUR26	Auxin-responsive protein SAUR20 (AHRD V3.11 *** tr|A0A2G2XY34|A0A2G2XY34_CAPAN)
Auxin response	Solyc01g110930	SAUR	SAUR27	Auxin-responsive protein SAUR20 (AHRD V3.3 *** A0A2G2XXZ7_CAPAN)
Auxin response	Solyc01g110940	SAUR	SAUR28	Auxin-responsive protein SAUR20 (AHRD V3.3 *** A0A2G2XY34_CAPAN)
Auxin response	Solyc01g110970	SAUR	SAUR29	Auxin-responsive protein SAUR20 (AHRD V3.11 *** tr|A0A2G2XYI3|A0A2G2XYI3_CAPAN)
Auxin response	Solyc01g110980	SAUR	SAUR30	Auxin-responsive protein SAUR20 (AHRD V3.3 *** A0A2G2XY34_CAPAN)
Auxin response	Solyc01g111000	SAUR	SAUR31	Auxin-responsive protein SAUR20 (AHRD V3.3 *** A0A2G2XY34_CAPAN)
Auxin response	Solyc02g062230	SAUR	SAUR32	Small auxin up-regulated RNA32
Auxin response	Solyc03g033590	SAUR	SAUR34	Auxin-responsive protein SAUR20 (AHRD V3.3 *** A0A2G3A486_CAPAN)
Auxin response	Solyc03g082510	SAUR	SAUR35	Small auxin up-regulated RNA35
Auxin response	Solyc03g082520	SAUR	SAUR36	Small auxin up-regulated RNA36
Auxin response	Solyc03g082530	SAUR	SAUR37	Small auxin up-regulated RNA37
Auxin response	Solyc03g097510	SAUR	SAUR38	Small auxin up-regulated RNA38
Auxin response	Solyc03g123550	SAUR	SAUR39	Small auxin up-regulated RNA39
Auxin response	Solyc03g124020	SAUR	SAUR40	Auxin-induced protein 15A (AHRD V3.3 *** A0A2G3D1E4_CAPCH)
Auxin response	Solyc04g052890	SAUR	SAUR41	Auxin-responsive protein SAUR65 (AHRD V3.3 *** A0A2G2Y5L8_CAPAN)
Auxin response	Solyc04g052910	SAUR	SAUR42	Auxin-responsive protein SAUR65 (AHRD V3.3 *-* A0A2G2Y5L8_CAPAN)
Auxin response	Solyc04g052960	SAUR	SAUR43	Auxin-responsive protein SAUR65 (AHRD V3.3 *** A0A2G3B0T7_CAPCH)
Auxin response	Solyc04g052970	SAUR	SAUR44	Auxin-responsive protein SAUR24 (AHRD V3.3 *** A0A1U8FJX4_CAPAN)
Auxin response	Solyc04g052980	SAUR	SAUR45	Auxin-responsive protein SAUR65 (AHRD V3.3 *** A0A2G2Y5L8_CAPAN)
Auxin response	Solyc04g052990	SAUR	SAUR46	Auxin-responsive protein SAUR65 (AHRD V3.3 *** A0A2G2Y5L8_CAPAN)
Auxin response	Solyc04g053000	SAUR	SAUR47	Auxin-responsive protein SAUR24 (AHRD V3.3 *** A0A1U8FJX4_CAPAN)
Auxin response	Solyc04g053010	SAUR	SAUR48	Auxin-responsive protein SAUR65 (AHRD V3.3 *** A0A2G2Y5L8_CAPAN)
Auxin response	Solyc04g053020	SAUR	SAUR49	Auxin-responsive protein SAUR65 (AHRD V3.3 *** A0A2G2Y5L8_CAPAN)
Auxin response	Solyc04g053030	SAUR	SAUR50	Auxin-responsive protein SAUR65 (AHRD V3.3 *** A0A2G3B0T7_CAPCH)
Auxin response	Solyc04g081250	SAUR	SAUR51	Small auxin up-regulated RNA51
Auxin response	Solyc04g081270	SAUR	SAUR52	Small auxin up-regulated RNA52
Auxin response	Solyc04g082230	SAUR	SAUR53	SAUR-like auxin-responsive protein family (AHRD V3.3 *** Q9SGR4_ARATH)
Auxin response	Solyc05g025920	SAUR	SAUR54	Auxin responsive SAUR protein (AHRD V3.3 *** A0A2U1KJX6_ARTAN)
Auxin response	Solyc05g046320	SAUR	SAUR55	Small auxin up-regulated RNA55
Auxin response	Solyc05g056430	SAUR	SAUR56	Small auxin up-regulated RNA56
Auxin response	Solyc05g056440	SAUR	SAUR57	Small auxin up-regulated RNA57
Auxin response	Solyc06g053260	SAUR	SAUR58	Auxin-responsive protein SAUR32 (AHRD V3.3 *** A0A2G2Z9Q7_CAPAN)
Auxin response	Solyc06g053290	SAUR	SAUR59	SAUR-like auxin-responsive family protein (AHRD V3.3 *** A0A2K3LI44_TRIPR)
Auxin response	Solyc06g065220	SAUR	SAUR60	SAUR-like auxin-responsive protein family (AHRD V3.3 *** Q9M0P0_ARATH)
Auxin response	Solyc06g072650	SAUR	SAUR61	Small auxin up-regulated RNA61
Auxin response	Solyc06g074950	SAUR	SAUR62	Small auxin up-regulated RNA62
Auxin response	Solyc07g014620	SAUR	SAUR63	Small auxin up-regulated RNA63
Auxin response	Solyc07g042470	SAUR	SAUR64	Small auxin up-regulated RNA64
Auxin response	Solyc07g066560	SAUR	SAUR65	Small auxin up-regulated RNA65
Auxin response	Solyc08g079130	SAUR	SAUR66	Small auxin up-regulated RNA66
Auxin response	Solyc08g079140	SAUR	SAUR67	Small auxin up-regulated RNA67
Auxin response	Solyc09g007970	SAUR	SAUR68	Small auxin up-regulated RNA68
Auxin response	Solyc09g008170	SAUR	SAUR69	Small auxin up-regulated RNA69
Auxin response	Solyc09g009980	SAUR	SAUR70	Small auxin up-regulated RNA70
Auxin response	Solyc10g018340	SAUR	SAUR71	Small auxin up-regulated RNA71
Auxin response	Solyc10g052530	SAUR	SAUR72	Small auxin up-regulated RNA72
Auxin response	Solyc10g052540	SAUR	SAUR73	Small auxin up-regulated RNA73
Auxin response	Solyc10g052550	SAUR	SAUR74	Small auxin up-regulated RNA74
Auxin response	Solyc10g052560	SAUR	SAUR75	Small auxin up-regulated RNA75
Auxin response	Solyc10g052580	SAUR	SAUR76	Small auxin up-regulated RNA76
Auxin response	Solyc10g052590	SAUR	SAUR77	Small auxin up-regulated RNA77
Auxin response	Solyc10g054720	SAUR	SAUR78	Small auxin up-regulated RNA78
Auxin response	Solyc10g054760	SAUR	SAUR80	Small auxin up-regulated RNA80
Auxin response	Solyc10g054770	SAUR	SAUR81	Small auxin up-regulated RNA81
Auxin response	Solyc10g083320	SAUR	SAUR82	Small auxin up-regulated RNA82
Auxin response	Solyc07g042490	SAUR	SAUR83	Auxin responsive SAUR protein (AHRD V3.3 *** A0A2U1PXP1_ARTAN)
Auxin response	Solyc07g045060	SAUR	SAUR84	Auxin responsive protein (AHRD V3.3 *** Q75GP8_ORYSJ)
Auxin response	Solyc08g079150	SAUR	SAUR85	Auxin-responsive protein SAUR32 (AHRD V3.3 *** A0A2G2XKY1_CAPBA)
Auxin response	Solyc10g084010	SAUR	SAUR87	Auxin-induced protein (AHRD V3.3 *** A0A200R5L6_9MAGN)
Auxin response	Solyc10g084020	SAUR	SAUR88	SAUR-like auxin-responsive protein family (AHRD V3.3 *** A0A2U1NT85_ARTAN)
Auxin response	Solyc10g086200	SAUR	SAUR90	SAUR-like auxin-responsive protein family (AHRD V3.3 *** A0A2U1QCM8_ARTAN)
Auxin response	Solyc11g011630	SAUR	SAUR91	Auxin-responsive protein SAUR65 (AHRD V3.3 *** A0A2G2Y5L8_CAPAN)
Auxin response	Solyc11g011640	SAUR	SAUR92	Auxin-responsive protein SAUR65 (AHRD V3.3 *** A0A2G3B0T7_CAPCH)
Auxin response	Solyc11g011650	SAUR	SAUR93	Auxin-responsive protein SAUR24 (AHRD V3.3 *** A0A1U8FJX4_CAPAN)
Auxin response	Solyc11g011660	SAUR	SAUR94	Auxin-responsive protein SAUR65 (AHRD V3.3 *** A0A2G2Y5L8_CAPAN)
Auxin response	Solyc11g011670	SAUR	SAUR95	Auxin-responsive protein SAUR65 (AHRD V3.3 *** A0A2G2Y5L8_CAPAN)
Auxin response	Solyc11g011680	SAUR	SAUR96	Auxin-responsive protein SAUR24 (AHRD V3.3 *** A0A1U8FJX4_CAPAN)
Auxin response	Solyc11g011690	SAUR	SAUR97	Auxin-responsive protein SAUR65 (AHRD V3.3 *** A0A2G3B0T7_CAPCH)
Auxin response	Solyc11g011710	SAUR	SAUR99	Small auxin up-regulated RNA95
Auxin response	Solyc11g011720	SAUR	SAUR100	Auxin-responsive protein SAUR24 (AHRD V3.3 *** A0A1U8FJX4_CAPAN)
Auxin response	Solyc11g011730	SAUR	SAUR101	Auxin-responsive protein SAUR65 (AHRD V3.3 *** A0A2G3B0T7_CAPCH)
Auxin response	Solyc12g009280	SAUR	SAUR102	Small auxin up-regulated RNA98
Auxin response	Solyc12g009290	SAUR	SAUR103	Auxin responsive SAUR protein (AHRD V3.3 *** A0A2U1PXP1_ARTAN)
Auxin response	Solyc12g089270	SAUR	SAUR104	Auxin responsive SAUR protein (AHRD V3.3 *** A0A2U1P3N8_ARTAN)
Auxin response	Solyc01g111010	SAUR	SAUR105	X-intrinsic protein 1.6

## Sheet: TOR pathway genes
Supplementary Table 7-s3 TOR pathway genes
gene symbol	gene	notes
SlTOR	Solyc01g106770	Serine/threonine-protein kinase TOR (AHRD V3.3 *** A0A0K0XR78_TOBAC)
RAPTOR1A	Solyc09g014780	Regulatory-associated protein of TOR 1 (AHRD V3.3 *** A0A2G2YSR6_CAPAN)
RAPTOR1B	Solyc10g076260	Regulatory-associated protein of TOR 1 (AHRD V3.3 *** A0A2G3BLG9_CAPCH)
LST8	Solyc03g059310	Transducin/WD40 repeat-like superfamily protein (AHRD V3.3 *** A0A2U1N2N2_ARTAN)
SlFKBP12	Solyc01g105710	FK506 binding protein 12
	Solyc02g090160	Extra-large guanine nucleotide-binding protein 1 (AHRD V3.3 *** A0A2G3D8U4_CAPCH)
	Solyc05g052690	Eukaryotic translation initiation factor 3 subunit F (AHRD V3.11 *** tr|A0A1U8GMA9|A0A1U8GMA9_CAPAN)
	Solyc01g006050	transmembrane protein 45B-like (AHRD V3.3 *** A0A2I4DQK0_9ROSI)
GIP2	Solyc01g080010	xyloglucan endoglucanase inhibitor
RPM1	Solyc01g086810	disease resistance protein RPM1-like (AHRD V3.3 *** A0A2I4DV93_9ROSI)
sbt3	Solyc01g087820	Subtilisin-like protease (AHRD V3.3 *** O82777_SOLLC)
ZAT10	Solyc01g107170	Zinc finger protein (AHRD V3.3 *** A0T3Q5_SOLTU)
	Solyc02g070110	FAD-binding Berberine family protein (AHRD V3.3 *** A0A2U1LDC6_ARTAN)
	Solyc02g076830	Cell attachment protein in somatic embryogenesis (AHRD V3.3 *** Q6I6Y6_DAUCA)
UGT94E5	Solyc03g071850	Glycosyltransferase (AHRD V3.3 *** A0A2I4G8J4_9ROSI)
ATL31	Solyc03g112340	RING/U-box sUPerfamily protein (AHRD V3.3 *** A0A2H1ZED7_ARATH)
	Solyc04g049930	Unknown protein
	Solyc05g006390	CDP-diacylglycerol-glycerol-3-phosphate 3-phosphatidyltransferase (AHRD V3.3 *** Q8VYY6_ARATH)
R1B-23	Solyc05g012890	Late blight resistance protein R1-A (AHRD V3.3 *-* A0A2G2VV43_CAPBA)
DCR	Solyc05g052680	HXXXD-type acyl-transferase family protein (AHRD V3.3 *** V5PZN5_9CARY)
PDR1	Solyc05g053610	Pleiotropic drug resistance protein (AHRD V3.3 *** C8CA13_CUCSA)
CIPK11	Solyc06g082440	Non-specific serine/threonine protein kinase (AHRD V3.3 *** G4XMX3_SOLLC)
ZOX1	Solyc07g006800	Glycosyltransferase (AHRD V3.3 *** A0A0A1WDL3_NICAT)
EIX1	Solyc07g008620	EIX receptor 1
PDR1	Solyc08g067620	Pleiotropic drug resistance protein (AHRD V3.3 *** C8CA13_CUCSA)
	Solyc10g083370	Unknown protein
CYP94C1	Solyc10g083400	Cytochrome P450 (AHRD V3.3 *** A0A200Q6A4_9MAGN)
UGT94E5	Solyc11g007390	Glycosyltransferase (AHRD V3.3 *-* A0A2I4G8J4_9ROSI)
HMA4	Solyc11g062100	E1-E2_ATPase domain-containing protein/HMA domain-containing protein/Hydrolase domain-containing protein (AHRD V3.3 *** A0A1Q3B5J2_CEPFO)
	Solyc12g017530	Unknown protein
RPP8L2	Solyc12g096920	Disease resistance protein (AHRD V3.3 *** A0A200QG84_9MAGN)
RPL26A	Solyc02g092430	60S ribosomal protein L26 (AHRD V3.3 *** A0A1U8FHZ3_CAPAN)
	Solyc04g014330	protein PELPK2-like (AHRD V3.3 *** XP_010319535.1)
NFYC2	Solyc05g015330	Nuclear transcription factor Y subunit C-4-like protein (AHRD V3.3 *** A0A2K3NUG6_TRIPR)
ABCB11	Solyc06g009280	ABC transporter B family member (AHRD V3.3 *** A0A2K3NLX3_TRIPR)
RPL27	Solyc06g073300	60S ribosomal protein L27 (AHRD V3.3 *** A0A2G3CAK1_CAPCH)
