# Supplementary material for: Single-nucleus transcriptome profiling unveils cell-type-specific ethylene and TOR signaling in tomato
Source: Hortic Res. 2026 Feb 28;13(5):uhag044. doi: 10.1093/hr/uhag044 (PMC13156461; doi:10.1093/hr/uhag044)
Supplement: Web_Material_uhag044 [file web_material_uhag044.zip › Table S8.xlsx]

## Sheet: hook epidermis cell fate genes
Supplementary Table 8-s1 Cell fate genes in hook epidermis
Gene	Cluster	Notes
Solyc02g086454	1	titin isoform X6 (AHRD V3.11 *-* XP_010316304.1)
Solyc09g011650	2	Glutathione S-transferase (AHRD V3.3 *** A0A173GPJ1_9ASPA)
Solyc02g086458	1	titin isoform X2 (AHRD V3.11 *-* XP_010316302.1)
Solyc06g083500	3	Serine/threonine-protein kinase PBS1 (AHRD V3.11 *** tr|A0A2G2WN41|A0A2G2WN41_CAPBA)
Solyc06g066830	1	2-oxoglutarate (2OG) and Fe(II)-dependent oxygenase superfamily protein (AHRD V3.3 *** A0A2U1LXD5_ARTAN)
Solyc01g110340	4	Endoglucanase (AHRD V3.11 *** tr|A0A2G3BW02|A0A2G3BW02_CAPCH)
Solyc11g069430	1	plasma membrane intrinsic protein 2.6
Solyc06g008590	1	auxin-regulated IAA17
Solyc01g112100	1	Flavin-containing monooxygenase (AHRD V3.3 *** A0A2G3BW83_CAPCH)
Solyc05g005000	1	Alpha/beta-Hydrolases superfamily protein (AHRD V3.3 *-* F4I5X3_ARATH)
Solyc02g090930	1	Lipase (AHRD V3.3 *** A0A200QYW4_9MAGN)
Solyc02g089160	1	dwarf
Solyc08g007970	1	Myosin heavy chain-related protein (AHRD V3.3 *** A0A2U1QEA0_ARTAN)
Solyc03g006490	4	Stem-specific protein TSJT1 (AHRD V3.3 *** A0A2G2WW08_CAPBA)
Solyc10g081460	2	Cationic amino acid transporter 2 (AHRD V3.3 *** A0A2R3U877_CAMSI)
Solyc10g009150	1	Organ specific protein (AHRD V3.3 *-* A0A2U1PW62_ARTAN)
Solyc08g069040	1	Peroxidase (AHRD V3.3 *** K4CMC4_SOLLC)
Solyc12g009650	1	Sl proline-rich protein
Solyc01g088250	1	SUN domain protein3
Solyc09g010210	2	endo-1,4-beta-glucanase precursor (Cel2)
Solyc05g009470	4	Glycoside hydrolase family 31 (AHRD V3.3 *** A0A2U1PBY7_ARTAN)
Solyc02g091470	1	Protein kinase superfamily protein (AHRD V3.3 *** A0A2U1NMG2_ARTAN)
Solyc12g056220	1	plasma membrane intrinsic protein 1.3
Solyc02g080790	3	Deoxyhypusine synthase
Solyc04g081290	1	Cytokinin riboside 5'-monophosphate phosphoribohydrolase (AHRD V3.3 *** A0A2G2X1Q5_CAPBA)
Solyc06g049050	1	expansin 2
Solyc02g089350	1	Gibberellin regulated protein (AHRD V3.3 *** A0A2U1PE48_ARTAN)
Solyc01g105880	2	Monoterpenoid synthase 2
Solyc05g053210	1	Non-specific serine/threonine protein kinase (AHRD V3.11 *** tr|A0A2G2ZJR3|A0A2G2ZJR3_CAPAN)
Solyc12g044330	1	tonoplast intrinsic protein 2.1
Solyc04g082270	1	DUF241 domain-containing protein (AHRD V3.3 *** A0A1Q3B6H2_CEPFO)
Solyc03g019890	2	beta-galactosidase 7
Solyc09g075140	4	Alpha/beta-Hydrolases superfamily protein (AHRD V3.3 *** A0A2U1LF81_ARTAN)
Solyc01g058320	3	transmembrane protein (AHRD V3.3 *-* AT3G17120.5)
Solyc01g109090	1	Unknown protein
Solyc09g082980	1	DUF506 domain-containing protein (AHRD V3.3 *** A0A1Q3BNU4_CEPFO)
Solyc04g150104	3	Kirola (AHRD V3.3 *** A0A2G2WRW0_CAPBA)
Solyc01g065700	1	Protein phosphatase 2C family protein (AHRD V3.3 *** A0A2U1N538_ARTAN)
Solyc03g083490	4	DUF1442 domain-containing protein (AHRD V3.3 *** A0A1Q3BAQ3_CEPFO)
Solyc03g117590	4	Chaperone protein DnaJ (AHRD V3.3 *** A0A2G2WQF7_CAPBA)
Solyc01g067360	2	E3 ubiquitin-protein ligase MIEL1-like (AHRD V3.3 *** A0A1S4C6Z0_TOBAC)
Solyc06g051750	2	Cytochrome P450 (AHRD V3.3 *** A0A200PWT8_9MAGN)
Solyc01g089980	1	ELMO/CED-12 family protein (AHRD V3.3 *** Q8VZ78_ARATH)
Solyc06g073580	2	2-oxoglutarate (2OG) and Fe(II)-dependent oxygenase superfamily protein (AHRD V3.11 *** tr|A0A2U1QGX7|A0A2U1QGX7_ARTAN)
Solyc02g084720	2	beta-galactosidase 6
Solyc04g078540	1	Cysteine proteinase RD21a (AHRD V3.11 *** tr|A0A2G3CPV2|A0A2G3CPV2_CAPCH)
Solyc07g043130	2	Phototropic-responsive NPH3 family protein (AHRD V3.3 *** A0A2U1NE60_ARTAN)
Solyc02g037530	4	auxin response factor 8B
Solyc10g081720	3	Fasciclin-like arabinogalactan protein 17 (AHRD V3.3 *** A0A2G3AVK5_CAPCH)
Solyc07g045460	2	SNF1-related protein kinase regulatory subunit beta-2 (AHRD V3.3 *** A0A2G3BYB4_CAPCH)
Solyc02g065170	3	L-ascorbate oxidase-like protein (AHRD V3.3 *** A0A2G3D2Z5_CAPCH)
Solyc08g078870	1	Bifunctional inhibitor/lipid-transfer protein/seed storage 2S albumin superfamily protein (AHRD V3.3 *** A0A2U1PU47_ARTAN)
Solyc08g082170	1	Pectin lyase-like superfamily protein (AHRD V3.3 *** A0A2U1LXC7_ARTAN)
Solyc10g150101	3	Homeobox-leucine zipper protein HOX6 (AHRD V3.11 *** tr|A0A2G2YIM8|A0A2G2YIM8_CAPAN)
Solyc09g083290	1	auxin-regulated IAA14
Solyc08g081535	3	1-aminocyclopropane-1-carboxylate synthase (AHRD V3.3 *** B2NIX1_CAPCH)
Solyc06g073090	2	chloroplast-specific ribosomal protein chloroplast-specific ribosomal protein
Solyc01g109660	2	meloidogyne-induced giant cell protein DB275
Solyc02g092480	2	BTB domain-containing protein/NPH3 domain-containing protein (AHRD V3.3 *** A0A1Q3ASI0_CEPFO)
Solyc05g014000	3	Pectate lyase (AHRD V3.11 *** tr|A0A2G3B8Z4|A0A2G3B8Z4_CAPCH)
Solyc08g077060	1	Zinc finger, LSD1-type (AHRD V3.3 *** A0A2U1LIJ4_ARTAN)
Solyc10g051377	4	RNA-binding protein (AHRD V3.3 *** O24106_NICGU)
Solyc12g099440	4	Glyoxysomal fatty acid beta-oxidation multifunctional protein MFP-a (AHRD V3.3 *** A0A2G2VJQ0_CAPBA)
Solyc01g100970	1	Peptidase C15 (AHRD V3.3 *** A0A200R1U9_9MAGN)
Solyc04g064620	1	Bidirectional sugar transporter SWEET (AHRD V3.3 *** M1CBD4_SOLTU)
Solyc10g008120	1	O-methyltransferase (AHRD V3.11 *** tr|A0A1B4Z3W3|A0A1B4Z3W3_9ROSA)
Solyc12g098960	3	Protein kinase domain (AHRD V3.3 *** A0A200R1U1_9MAGN)
Solyc01g104950	3	Beta-D-xylosidase 4 (AHRD V3.11 *** tr|A0A2G2Y364|A0A2G2Y364_CAPAN)
Solyc10g078530	3	Patatin (AHRD V3.3 *** A0A2G3BI67_CAPCH)
Solyc02g150130	4	60S ribosomal protein L32 (AHRD V3.11 *** tr|A0A2G2XE07|A0A2G2XE07_CAPBA)
Solyc06g083050	2	Carboxypeptidase (AHRD V3.3 *** A0A2G2WN52_CAPBA)
Solyc02g090940	1	Alpha/beta-Hydrolases superfamily protein (AHRD V3.11 *** tr|F4K4J2|F4K4J2_ARATH)
Solyc11g012325	1	Unknown protein
Solyc01g091260	1	myeloid leukemia factor (AHRD V3.3 *** AT2G45380.4)
Solyc12g005940	1	1-aminocyclopropane-1-carboxylate oxidase 2 (AHRD V3.3 *** Q7Y257_BETPN)
Solyc09g075210	1	Late embryogenesis abundant protein Lea5 (AHRD V3.3 *** A0A1J3JXG8_NOCCA)
Solyc09g075360	2	Endoglucanase (AHRD V3.11 *** tr|Q42875|Q42875_SOLLC)
Solyc01g102310	1	60S ribosomal protein L34 (AHRD V3.3 *-* A0A2G2VNY7_CAPBA)
Solyc06g076040	3	RING-type E3 ubiquitin transferase (AHRD V3.3 *** A0A2G2WNK7_CAPBA)
Solyc11g044910	1	Beta-D-xylosidase 4 (AHRD V3.3 *** A0A2G2VN32_CAPBA)
Solyc06g065970	1	Bifunctional inhibitor/lipid-transfer protein/seed storage 2S albumin superfamily protein (AHRD V3.3 *** A0A2U1PU47_ARTAN)
Solyc07g045440	1	Fasciclin-like arabinogalactan protein 2 (AHRD V3.3 *** A0A2G3BYC2_CAPCH)
Solyc01g102340	3	R2R3MYB transcription factor 61
Solyc03g025850	1	remorin 1
Solyc06g074820	1	tonoplast intrinsic protein 1.1
Solyc02g085420	4	U1 small nuclear ribonucleoprotein 70 kDa (AHRD V3.3 *-* A0A2G3AAH2_CAPAN)
Solyc10g078580	1	arabinogalactan protein 14 (AHRD V3.3 *** XP_004249150.1)
Solyc10g075110	3	Non-specific lipid-transfer protein (AHRD V3.3 *** M1AVB9_SOLTU)
Solyc09g075890	1	Haloacid dehalogenase-like hydrolase (HAD) superfamily protein (AHRD V3.3 *** A0A2U1N6A2_ARTAN),Pfam:PF13419
Solyc06g083040	2	wound-inducible carboxypeptidase
Solyc03g118200	1	Calcium-dependent phospholipid-binding Copine family protein (AHRD V3.3 *** A0A2U1NDK1_ARTAN)
Solyc10g012060	2	Mechanosensitive ion channel protein 1, mitochondrial (AHRD V3.3 *** A0A2G3BDL8_CAPCH)
Solyc05g056550	4	Protein kinase (AHRD V3.3 *** O65765_CRAPL)
Solyc01g109500	1	BURP domain-containing protein (AHRD V3.3 *-* A0A1Q3C0F5_CEPFO)
Solyc02g068510	2	PLATZ transcription factor family protein (AHRD V3.3 *** A0A2U1P2G6_ARTAN)
Solyc04g007710	2	mitogen-activated protein kinase 14
Solyc08g013760	4	F-box family protein (AHRD V3.3 *-* A0A2K3MZH1_TRIPR)
Solyc11g065000	3	F-box protein (AHRD V3.3 *** A0A2G2YFL9_CAPAN)
Solyc12g013710	4	light dependent NADH:protochlorophyllide oxidoreductase 1
Solyc11g072710	2	phototropin 1
Solyc07g007270	1	Unknown protein
Solyc02g088100	3	expansin precursor 5
Solyc05g010425	1	S-adenosylmethionine decarboxylase (AHRD V3.3 *-* Q6KC47_PRUPE)
Solyc04g074310	1	RNA-binding protein 38-like (AHRD V3.3 *** A0A2I4HAQ4_9ROSI)
Solyc09g065200	3	cyclinU3_1
Solyc08g067030	3	DUF642 domain-containing protein (AHRD V3.3 *** A0A1Q3BRG3_CEPFO)
Solyc01g108630	2	nii1 nitrite reductase
Solyc01g105720	1	hypothetical protein (AHRD V3.3 *** AT1G58120.1)
Solyc07g043460	4	Cytochrome P450 (AHRD V3.3 *** A0A200PQ40_9MAGN)
Solyc09g011140	1	NAD(P)-binding Rossmann-fold superfamily protein (AHRD V3.3 *** A0A1P8AYM6_ARATH),Pfam:PF13561
Solyc04g078195	1	Gibberellin-regulated protein (AHRD V3.3 *** K0E174_POPTO)
Solyc07g016215	1	Organ specific protein (AHRD V3.3 *** A0A2U1PWC1_ARTAN)
Solyc09g092700	4	glycine-rich cell wall structural protein-like isoform X1 (AHRD V3.3 *** XP_004247909.1)
Solyc09g074970	4	Thiamine pyrophosphokinase (AHRD V3.3 *** A0A2G2W0D5_CAPBA)
Solyc06g009140	1	Late embryogenesis abundant protein Lea5 (AHRD V3.3 *** A0A1J3JXG8_NOCCA)
Solyc10g038130	3	Pectin acetylesterase (AHRD V3.3 *** K4CZD6_SOLLC)
Solyc07g053540	1	Fasciclin-like arabinogalactan protein 9 (AHRD V3.3 *** A0A1U8HBV4_CAPAN)
Solyc01g010180	3	Unknown protein
Solyc09g091030	4	Beta-amylase (AHRD V3.3 *** Q1L5W8_NICLS)
Solyc04g049140	4	Transcription factor jumonji (JmjC) domain-containing protein (AHRD V3.3 *** Q8VYB9_ARATH)
Solyc11g013450	1	hypothetical protein (AHRD V3.3 *** AT1G21830.1)
Solyc10g084800	1	Oxysterol-binding protein (AHRD V3.3 *** Q6ST25_SOLTU)
Solyc01g102290	3	Low temperature and salt responsive protein (AHRD V3.3 *** Q8H9B8_SOLTU)
Solyc02g086880	1	formate dehydrogenase
Solyc04g005860	4	Protein ENHANCED DISEASE RESISTANCE 2 (AHRD V3.3 *** A0A1J3E5Z2_NOCCA)
Solyc09g010800	1	#N/A
Solyc03g007470	3	Ubiquitin conjugating enzyme (AHRD V3.3 *** B3TLN8_ELAGV)
Solyc08g005800	3	Pectin acetylesterase (AHRD V3.3 *** A0A1U8F2I8_CAPAN)
Solyc12g017240	3	xyloglucan endo-transglycosylase B1
Solyc09g098540	3	Chitinase-like protein (AHRD V3.3 *** Q6JX03_GOSHI)
Solyc02g089065	1	Protein SPIRAL1 (AHRD V3.3 *** A0A1U8FPZ4_CAPAN)
Solyc11g008440	2	Amino acid transporter (AHRD V3.3 *** A0A200R5Q3_9MAGN)
Solyc09g065860	4	Phosphoribulokinase/uridine kinase (AHRD V3.3 *** A0A200Q4F8_9MAGN)
Solyc03g025720	2	Oxalate--CoA ligase (AHRD V3.3 *** A0A2G2X724_CAPBA)
Solyc12g044310	1	Protein NRT1/ PTR FAMILY 1.1 (AHRD V3.3 *** A0A2G2WPC3_CAPBA)
Solyc02g087620	1	Inositol hexakisphosphate and diphosphoinositol-pentakisphosphate kinase (AHRD V3.3 *** A0A2G3ACA5_CAPAN)
Solyc07g008670	2	protein LONGIFOLIA 1 (AHRD V3.3 *** A0A2I4HKE6_9ROSI)
Solyc04g082490	3	Niemann-Pick C1 protein-like (AHRD V3.3 *** A0A2I4DPI3_9ROSI)
Solyc12g056290	4	RING/U-box superfamily protein (AHRD V3.3 *-* AT2G15530.4)
Solyc01g109700	4	bHLH transcription factor 010
Solyc12g089280	4	5'-3' exoribonuclease (AHRD V3.3 *** A0A2G2VHX4_CAPBA)
Solyc04g014600	1	Adenine nucleotide alpha hydrolases-like superfamily protein (AHRD V3.3 *** A0A2U1NYH2_ARTAN)
Solyc03g007590	4	Pentatricopeptide repeat (PPR) superfamily protein (AHRD V3.3 *** A0A2U1LU47_ARTAN)
Solyc08g007240	2	Nudix hydrolase 8 (AHRD V3.3 *** A0A1U8EVF7_CAPAN)
Solyc10g006120	1	DUF3537 domain-containing protein (AHRD V3.3 *** A0A1Q3D045_CEPFO)
Solyc10g047530	1	Phototropic-responsive NPH3 family protein (AHRD V3.3 *** A0A2U1PJR6_ARTAN)
Solyc07g032240	4	Protein arginine N-methyltransferase (AHRD V3.3 *** A0A1Y1IG62_KLENI)
Solyc08g007270	1	homeobox-leucine zipper protein HAT4-like (AHRD V3.3 *** A0A2I4G6W7_9ROSI)
Solyc05g008060	2	SlPIN4
Solyc06g075250	1	Zinc finger protein JACKDAW (AHRD V3.3 *** A0A1U8HBP2_CAPAN)
Solyc09g011860	3	GDP-fucose protein O-fucosyltransferase protein (AHRD V3.11 *** tr|A0A2R6R8C5|A0A2R6R8C5_ACTCH)
Solyc12g009470	3	yellow-green-2
Solyc08g081530	1	monodehydroascorbate reductase
Solyc03g031800	1	Xyloglucan endotransglucosylase/hydrolase (AHRD V3.3 *** A0A2G2WX11_CAPBA)
Solyc04g080940	3	WAT1-related protein (AHRD V3.3 *** K4BVH3_SOLLC)
Solyc07g042910	4	transmembrane protein (AHRD V3.3 *** AT5G58100.2)
Solyc05g006650	3	bHLH transcription factor 036
Solyc02g088560	1	Cyclic nucleotide-gated ion channel protein, putative (AHRD V3.3 *** G7L453_MEDTR)
Solyc08g061130	4	Transcription factor HY5 (AHRD V3.3 *** A0A1U8E2N7_CAPAN)
Solyc08g077530	2	Beta-amylase (AHRD V3.11 *** tr|Q94EU9|Q94EU9_SOLTU)
Solyc09g008320	4	Xyloglucan endotransglucosylase/hydrolase (AHRD V3.11 *** tr|A0A1U8EG04|A0A1U8EG04_CAPAN)
Solyc03g080100	1	Heavy metal-associated isoprenylated plant protein (AHRD V3.3 *** A0A2R6RSC8_ACTCH)
Solyc06g053840	3	auxin-regulated IAA4
Solyc08g005560	1	transglutaminase family protein (AHRD V3.3 *** AT4G19160.2)
Solyc02g043950	2	Unknown protein
Solyc08g067090	4	cyclophilin-like protein
Solyc01g094170	1	Digalactosyldiacylglycerol synthase 2, chloroplastic (AHRD V3.3 *** A0A1U8E3X1_CAPAN)
Solyc05g006090	4	Ribonuclease H domain (AHRD V3.3 *** A0A200QLE9_9MAGN)
Solyc05g006050	2	cyclinD1_1
Solyc06g075580	1	Kinesin (AHRD V3.3 *** A0A200R660_9MAGN)
Solyc01g150152	3	Unknown protein
Solyc04g054250	4	Cytochrome (AHRD V3.3 *** A0A2G2Y725_CAPAN)
Solyc08g076730	3	Tetratricopeptide repeat (TPR)-like superfamily protein (AHRD V3.11 *-* tr|Q0WUZ1|Q0WUZ1_ARATH)
Solyc03g097190	1	WEB family protein, chloroplastic (AHRD V3.3 *** A0A2G2VB89_CAPBA)
Solyc05g005620	2	RNA-binding protein 25-like (AHRD V3.3 *** A0A2K3LLK7_TRIPR)
Solyc03g082590	1	Ypt/Rab-GAP domain of gyp1p superfamily protein (AHRD V3.3 *** A0A2U1QCL8_ARTAN)
Solyc03g097380	1	Heavy metal-associated isoprenylated plant protein (AHRD V3.3 *-* A0A2R6PUZ2_ACTCH)
Solyc11g072240	1	Calmodulin 4
Solyc09g007770	1	plasma membrane intrinsic protein 2.1
Solyc11g066950	1	Stress responsive A/B barrel domain-containing protein (AHRD V3.3 *** A0A2K3N653_TRIPR)
Solyc01g105560	4	GTP cyclohydrolase II/3,4-dihydroxy-2-butanone 4-phosphate synthase
Solyc01g079860	3	ATP-dependent (S)-NAD(P)H-hydrate dehydratase (AHRD V3.3 *** A0A1U8EBN0_CAPAN)
Solyc02g082070	3	Cytochrome 71AV8 (AHRD V3.11 *** tr|A0A2G2XFJ0|A0A2G2XFJ0_CAPBA)
Solyc07g150102	2	Unknown protein
Solyc02g073580	1	transcription factor TGA6-like (AHRD V3.3 *** A0A2I4DJ54_9ROSI)
Solyc01g056850	1	CTP synthase (AHRD V3.3 *** A0A2G2XFG8_CAPBA)
Solyc10g039290	1	Major facilitator superfamily protein (AHRD V3.3 *** A0A1P8AT47_ARATH)
Solyc06g072360	1	Zinc finger protein (AHRD V3.3 *** A0A200QDS5_9MAGN)
Solyc01g010080	3	Potassium channel AKT1 (AHRD V3.3 *** A0A2G3AJ60_CAPAN)
Solyc06g075550	3	Receptor-like cytoplasmic protein kinase 1 (AHRD V3.3 *** F6JSQ7_CAPAN)
Solyc07g042080	1	Inter-alpha-trypsin inhibitor heavy chain-like protein (AHRD V3.3 *** Q8L798_ARATH)
Solyc12g056510	1	Trihelix transcription factor GTL1 (AHRD V3.3 *** A0A2G3B3E4_CAPCH)
Solyc07g053760	3	Protein phosphatase 2C (AHRD V3.3 *** Q6QLU0_SOLLC)
Solyc05g055010	2	RNA-binding protein 42 (AHRD V3.3 *** A0A2I4E3H6_9ROSI)
Solyc09g082690	4	superoxide dismutase
Solyc09g091090	2	Flavin-containing monooxygenase (AHRD V3.3 *** D2IGV2_SOLLC)
Solyc04g077020	1	Tubulin alpha chain (AHRD V3.3 *** A0A1U8GD16_CAPAN)
Solyc09g009190	2	1,4-alpha-glucan-branching enzyme 1, chloroplastic/amyloplastic (AHRD V3.11 *** tr|A0A2G3BIS0|A0A2G3BIS0_CAPCH)
Solyc01g095900	4	Tetratricopeptide repeat (TPR)-like superfamily protein (AHRD V3.3 *** A0A2U1QFM4_ARTAN)
Solyc09g005260	1	Vacuolar cation/proton exchanger (AHRD V3.3 *** A0A2G3BK94_CAPCH)
Solyc10g076250	1	Alanine--glyoxylate aminotransferase 2 (AHRD V3.3 *** B6U6Q5_MAIZE)
Solyc07g017600	3	Pectinesterase (AHRD V3.3 *** A0A1U8F5L9_CAPAN)
Solyc03g019780	4	40S ribosomal protein SA (AHRD V3.3 *** A0A1U8G5B2_CAPAN)
Solyc02g068910	2	Trypsin family protein (AHRD V3.3 *** A0A2U1MFG3_ARTAN)
Solyc01g088100	1	Zinc finger transcription factor 12
Solyc06g051960	3	Pectinesterase (AHRD V3.3 *** A0A2G2WIV2_CAPBA)
Solyc07g008540	2	Zinc finger protein CONSTANS-LIKE 2 (AHRD V3.3 *-* COL2_ARATH)
Solyc11g066840	4	Histone deacetylase HDT1 (AHRD V3.3 *** A0A2G2VQ39_CAPBA)
Solyc10g008440	1	Expansin-B3 (AHRD V3.3 *** A0A2G3BCT4_CAPCH)
Solyc04g074700	2	LES17306 homeodomain protein
Solyc11g069115	1	hypothetical protein Chr5:24291385-24291754 REVERSE LENGTH 91 201606 (AHRD V3.11 -** AT5G60400.3)
Solyc08g080200	2	SPX domain-containing protein (AHRD V3.3 *** D7MDY2_ARALL)
Solyc04g007690	1	SlPIN3
Solyc05g005680	3	Xyloglucan endotransglucosylase/hydrolase (AHRD V3.3 *** K4BW96_SOLLC)
Solyc08g006890	1	Tubulin alpha chain (AHRD V3.3 *** A0A1U8GD16_CAPAN)
Solyc02g067800	1	LOB domain-containing protein (AHRD V3.11 *** tr|A0A2U1M8Q7|A0A2U1M8Q7_ARTAN)
Solyc01g109860	3	Sec14p-like phosphatidylinositol transfer family protein (AHRD V3.3 *** A0A2U1QM07_ARTAN)
Solyc06g083190	4	Peptidylprolyl isomerase (AHRD V3.3 *** A0A2G3CCB5_CAPCH)
Solyc07g063930	4	Organic cation/carnitine transporter 4 (AHRD V3.3 *-* A0A2G2WG88_CAPBA)
Solyc12g014220	2	muscle M-line assembly protein (AHRD V3.3 *-* AT1G53800.3)
Solyc09g007760	1	Aquaporin (AHRD V3.11 *** tr|A0A0C7AUU3|A0A0C7AUU3_COFAR)
Solyc05g053470	4	60 kDa chaperonin (AHRD V3.3 *** Q8H903_ORYSJ)
Solyc02g036350	4	1-aminocyclopropane-1-carboxylate oxidase EF501822
Solyc01g111020	2	Pentatricopeptide repeat-containing protein MRL1, chloroplastic (AHRD V3.3 *** A0A2G2W9F4_CAPBA)
Solyc03g121600	3	Glucose-methanol-choline (GMC) oxidoreductase family protein (AHRD V3.3 *** A0A2U1MMK8_ARTAN)
Solyc08g080780	1	Myosin heavy chain-related protein (AHRD V3.3 *** Q9C8T4_ARATH)
Solyc06g071000	2	Aldehyde dehydrogenase (AHRD V3.3 *** A8J5Z8_CHLRE)
Solyc03g097290	4	DB199
Solyc03g113920	1	Calmodulin binding protein (AHRD V3.3 *** A0A2K3MP79_TRIPR)
Solyc08g065430	4	Pollen-specific protein SF21 (AHRD V3.3 *** A0A1U8DRT3_CAPAN)
Solyc01g079420	1	Cytochrome c oxidase subunit 5C (AHRD V3.3 *** A0A2G3AK13_CAPAN)
Solyc06g076020	1	heat shock protein 70 kD
Solyc01g006680	4	2-oxoglutarate (2OG) and Fe(II)-dependent oxygenase superfamily protein (AHRD V3.3 *** A0A2U1NBL4_ARTAN)
Solyc03g121180	3	GDSL esterase/lipase (AHRD V3.3 *** A0A2G3D0P9_CAPCH)
Solyc01g150156	3	nuclear pore complex protein NUP98A-like isoform X5 (AHRD V3.3 *-* XP_019068100.2)
Solyc01g006370	2	Callose synthase (AHRD V3.3 *** K7PRK8_MAIZE)
Solyc08g078510	3	GRAM domain family protein (AHRD V3.3 *-* A0A2U1NIK8_ARTAN)
Solyc01g010365	4	Unknown protein
Solyc11g069790	4	60 kDa chaperonin (AHRD V3.3 *** B2IXD2_NOSP7)
Solyc12g008650	3	Inositol oxygenase (AHRD V3.3 *** A0A200QVH1_9MAGN)
Solyc05g052250	1	Expansin (AHRD V3.3 *** K4C1Q6_SOLLC)
Solyc06g076050	3	Ankyrin repeat family protein, putative, expressed (AHRD V3.11 *** tr|Q10NB7|Q10NB7_ORYSJ)
Solyc01g106680	1	myb-like protein X (AHRD V3.3 *-* AT4G33740.5)
Solyc12g027897	1	Unknown protein
Solyc02g089620	4	proline dehydrogenase
Solyc07g066380	4	Unknown protein
Solyc05g055400	3	Cytochrome P450 (AHRD V3.11 *** tr|A0A200Q2G7|A0A200Q2G7_9MAGN)
Solyc04g011440	1	ethylene-responsive heat shock protein cognate 70
Solyc01g080240	1	mitogen-activated protein kinase 13
Solyc07g007755	2	Defensin protein (AHRD V3.11 *** tr|B1N681|B1N681_SOLPI)
Solyc11g007690	4	Pyruvate kinase (AHRD V3.3 *** A0A2G2Y675_CAPAN)
Solyc03g025125	4	Unknown protein
Solyc11g020810	4	AdoMet-dependent rRNA methyltransferase SPB1 (AHRD V3.3 *-* U9TNP9_RHIID)
Solyc03g059260	2	Carboxyl-terminal-processing protease (AHRD V3.3 *** B6T6L2_MAIZE)
Solyc07g019530	2	Afadin/alpha-actinin-binding protein (AHRD V3.3 *** A0A2U1PE59_ARTAN)
Solyc07g005310	4	Unknown protein
Solyc08g006770	3	2-oxoglutarate (2OG) and Fe(II)-dependent oxygenase superfamily protein (AHRD V3.3 *** A0A2U1MCV6_ARTAN)
Solyc01g095700	3	Abscisic acid receptor PYL10 (AHRD V3.3 *** A0A2G3BTC1_CAPCH)
Solyc04g078750	3	Late embryogenesis abundant protein (AHRD V3.3 *** A0A200QZD5_9MAGN)
Solyc08g006150	4	Gamma-glutamylcyclotransferase (AHRD V3.3 *** A0A2G2W469_CAPBA)
Solyc04g007890	1	Hmg-y-related protein a (AHRD V3.3 *-* A0A314LC60_NICAT)
Solyc09g064160	1	Flavin-containing monooxygenase (AHRD V3.3 *** A0A2G3BKF8_CAPCH)
Solyc09g098360	4	ribosome biogenesis protein NSA2 homolog (AHRD V3.11 *** tr|A0A2I4H4X0|A0A2I4H4X0_9ROSI)
Solyc09g083080	4	Nucleolar protein 58 (AHRD V3.3 *** A0A1U8GRC5_CAPAN)
Solyc10g006480	3	Polyubiquitin (AHRD V3.3 *** F1SY21_MESCR)
Solyc06g074720	4	RNA-binding (RRM/RBD/RNP motifs) family protein (AHRD V3.11 *** tr|A0A2U1LKA1|A0A2U1LKA1_ARTAN)
Solyc03g093080	3	Xyloglucan endotransglucosylase/hydrolase (AHRD V3.3 *** Q6RHY0_SOLLC)
Solyc06g074490	1	Unknown protein
Solyc02g070050	1	Fatty acid hydroxylase (AHRD V3.3 *** A0A200Q3T8_9MAGN)
Solyc01g095300	1	Glycosyl transferase, family 1 (AHRD V3.3 *** A0A2U1P6H1_ARTAN)
Solyc01g091090	2	tubulin-folding cofactor D (AHRD V3.11 *** tr|A0A2I4EM28|A0A2I4EM28_9ROSI)
Solyc01g104470	4	Ribosome assembly factor mrt4 (AHRD V3.3 *** A0A328DGN8_9ASTE)
Solyc09g010860	3	Expansin (AHRD V3.11 *** tr|Q9ZP32|Q9ZP32_SOLLC)
Solyc04g076980	3	Receptor-like protein kinase (AHRD V3.11 *** tr|A0A2R6R357|A0A2R6R357_ACTCH)
Solyc08g083240	2	SUN-like protein 24
Solyc04g076670	1	TRAF-type zinc finger domain-containing protein 1 (AHRD V3.3 *** A0A1J3IY71_NOCCA)
Solyc12g008680	1	Meiotic nuclear division protein 1-like protein (AHRD V3.11 *** tr|A0A2G2YUY6|A0A2G2YUY6_CAPAN)
Solyc11g072440	2	Alpha/beta-Hydrolases superfamily protein (AHRD V3.3 *** Q9SF34_ARATH)
Solyc06g074790	1	Histone H2B (AHRD V3.11 *-* tr|A0A2G3CAQ8|A0A2G3CAQ8_CAPCH)
Solyc06g060090	3	Auxilin-related protein 1 (AHRD V3.3 *** A0A2G2WIZ1_CAPBA)
Solyc11g069470	4	Homeobox leucine-zipper protein (AHRD V3.3 *** Q8H962_ZINVI)
Solyc03g078150	1	Amino acid transporter family protein (AHRD V3.3 *** S8E0T7_9LAMI)
Solyc05g005020	4	Alpha-Glucan Water Dikinase
Solyc05g024235	2	Enoyl CoA hydratase-like protein (AHRD V3.3 *** Q8RUL6_ORYSJ)
Solyc12g013880	2	Origin recognition complex subunit 3 (AHRD V3.3 *** A0A2U1N3V6_ARTAN)
Solyc11g010270	1	Homeobox-leucine zipper protein HOX4 (AHRD V3.3 *** A0A2G2Y5D1_CAPAN)
Solyc11g066820	1	Glucomannan 4-beta-mannosyltransferase 2 (AHRD V3.3 *** A0A1U8HBW8_CAPAN)
Solyc03g111140	2	Malate synthase (AHRD V3.3 *** A0A1U8FXE5_CAPAN)
Solyc04g076950	1	Protein DETOXIFICATION (AHRD V3.3 *** A0A1Q3ASA7_CEPFO)
Solyc02g077880	2	Auxin-repressed protein (AHRD V3.3 *** A9YSI8_TOBAC)
Solyc10g083210	4	B3 domain-containing protein (AHRD V3.3 *** A0A2G3BGS5_CAPCH)
Solyc03g113910	3	Gibberellin-regulated protein 14 (AHRD V3.3 *** A0A2G3AWC5_CAPCH)
Solyc04g050040	2	Mitochondrial substrate carrier family protein (AHRD V3.3 *** Q8VZP7_ARATH)
Solyc06g053320	2	RNA-binding protein (AHRD V3.3 *** E5GC87_CUCME)
Solyc01g097870	4	40S ribosomal protein S24 (AHRD V3.3 *** A0A2G3BTW2_CAPCH)
Solyc04g045340	4	Phosphoglucomutase, cytoplasmic (AHRD V3.3 *** A0A2G2XRQ6_CAPBA)
Solyc02g081190	1	1-aminocyclopropane-1-carboxylate oxidase 2 (AHRD V3.11 *** tr|Q7Y257|Q7Y257_BETPN)
Solyc01g105030	4	Chlorophyll a-b binding protein, chloroplastic (AHRD V3.3 *** A0A2G3AWK5_CAPCH)
Solyc05g051460	2	Homeobox-leucine zipper protein HOX4 (AHRD V3.3 *** A0A2G2Y5D1_CAPAN)
Solyc01g086960	1	Zinc finger A20 and AN1 domain stress-associated protein (AHRD V3.3 *** A0A2K3LXD0_TRIPR)
Solyc02g076780	4	MAP kinase kinase kinase 17
Solyc06g035940	4	Homeobox-leucine zipper protein ROC5 (AHRD V3.3 *** A0A2G2X6G6_CAPBA)
Solyc09g092520	2	xyloglucan endotransglycosylase
Solyc07g043580	1	bHLH transcription factor 052
Solyc05g160260	3	REF/SRPP-like protein (AHRD V3.11 *** tr|A0A2G2VMR3|A0A2G2VMR3_CAPBA)
Solyc07g052510	1	peroxidase (TPX1)
Solyc11g071640	4	Glycosyl hydrolase family protein (AHRD V3.3 *** A0A1P8BG25_ARATH)
Solyc02g069180	4	SBP (S-ribonuclease binding protein) family protein (AHRD V3.3 *-* A0A2U1LW40_ARTAN)
Solyc08g061935	4	XH/XS domain-containing protein Chr3:18031240-18033615 FORWARD LENGTH 647 201606 (AHRD V3.11 --* AT3G48670.3)
Solyc07g042550	3	sucrose synthase
Solyc11g044230	1	Costars family protein (AHRD V3.3 *-* A0A1U8F9R1_CAPAN)
Solyc06g009020	1	Glutathione S-transferase (AHRD V3.3 *** A0A2G3C3Q3_CAPCH)
Solyc08g062370	2	2-oxoglutarate (2OG) and Fe(II)-dependent oxygenase superfamily protein (AHRD V3.11 *** tr|F4I629|F4I629_ARATH)
Solyc08g075150	4	coiled-coil protein (AHRD V3.3 *** AT5G45310.2)
Solyc11g005150	1	entensin X55687
Solyc08g014120	3	ethylene responssive protein 33
Solyc01g081010	4	Nucleolar GTP-binding protein 1 (AHRD V3.3 *** A0A1U8EKU8_CAPAN)
Solyc10g044740	2	Aspartic proteinase-like protein 2 (AHRD V3.3 *** A0A1J6HZG4_NICAT)
Solyc05g008105	3	hydroxyproline-rich glycoprotein family protein (AHRD V3.3 --* AT1G23040.3)
Solyc12g096500	4	Zinc finger protein CONSTANS-LIKE 4 (AHRD V3.3 *** A0A2G2VJD2_CAPBA)
Solyc05g009540	2	Serine/threonine-protein kinase PRP4-like protein (AHRD V3.3 *-* A0A2G2VK52_CAPBA)
Solyc03g111230	4	60S ribosomal protein L17 (AHRD V3.3 *** A0A2U1LCZ6_ARTAN)
Solyc07g014700	4	Dolichyl-diphosphooligosaccharide--protein glycosyltransferase subunit 2 (AHRD V3.3 *** A0A2G2WC86_CAPBA)
Solyc02g077000	3	Phospholipase A1-II 1 (AHRD V3.3 *** A0A1U8FS88_CAPAN)
Solyc03g112050	2	Serine/threonine-protein kinase AFC1 (AHRD V3.3 *** A0A1U8FX08_CAPAN)
Solyc06g008050	1	Flavin-containing monooxygenase (AHRD V3.3 *** D2IGV3_SOLLC)
Solyc10g044900	1	Ion channel DMI1 (AHRD V3.3 *** A0A2G2VCA7_CAPBA)
Solyc01g103340	2	Zinc finger CCCH domain-containing protein (AHRD V3.3 *-* A0A2K3NPU7_TRIPR)
Solyc03g083440	4	Glutamate synthase (AHRD V3.3 *** A0A2U1PKW7_ARTAN)
Solyc09g092720	4	glycine-rich protein 3 short isoform-like (AHRD V3.3 *** XP_004247911.1)
Solyc10g007310	4	Protein LIGHT-DEPENDENT SHORT HYPOCOTYLS 10 (AHRD V3.3 *** A0A2G3BCH5_CAPCH)
Solyc10g007660	4	CASP-like protein (AHRD V3.3 *** A0A2I4EBH2_9ROSI)
Solyc07g064130	1	Polyubiquitin (AHRD V3.3 *** F1SY21_MESCR)
Solyc11g072600	3	APETALA2d
Solyc08g078460	1	Oxidoreductase family protein (AHRD V3.3 *** A0A2U1N6F1_ARTAN)
Solyc07g056000	3	Xyloglucan endotransglucosylase/hydrolase (AHRD V3.3 *** Q43528_SOLLC)
Solyc01g103540	4	Evolutionarily conserved C-terminal region 2 (AHRD V3.3 *-* F4JDC2_ARATH)
Solyc12g096220	4	Rop guanine nucleotide exchange factor 14 (AHRD V3.3 *** A0A2G2VI54_CAPBA)
Solyc12g011023	3	Xyloglucan endotransglucosylase/hydrolase (AHRD V3.3 *** Q6RHX7_SOLLC)
Solyc01g104680	1	Ran protein/TC4 protein ran2a
Solyc06g071930	4	Unknown protein
Solyc01g008080	4	40S ribosomal protein S27 (AHRD V3.3 *** S8E0G1_9LAMI)
Solyc03g121880	1	Protein phosphatase 2C 16 (AHRD V3.11 *** tr|A0A2G2WPX5|A0A2G2WPX5_CAPBA)
Solyc08g082070	1	High mobility group B protein 6 (AHRD V3.3 *** A0A2G2XK70_CAPBA)
Solyc08g078950	3	NIT1
Solyc11g013810	2	Nitrate reductase (AHRD V3.3 *** Q8LT13_SOLTU)
Solyc11g011920	1	Glutamate decarboxylase (AHRD V3.3 *** B1Q3F1_SOLLC)
Solyc05g008010	4	60S ribosomal protein L31 (AHRD V3.3 *** A0A1U8ELH9_CAPAN)
Solyc06g036290	1	heat shock protein 90
Solyc12g010930	4	60S ribosomal protein L11 (AHRD V3.3 *-* A0A2G2VRP4_CAPBA)
Solyc03g032040	1	Tonoplast monosaccharide transporter 1
Solyc03g096730	4	pollen-specific kinase partner protein
Solyc04g016560	2	Folylpolyglutamate synthase (AHRD V3.3 *-* A0A2G3CDA4_CAPCH)
Solyc00g160750	4	Polyadenylate-binding protein RBP47B (AHRD V3.11 *-* tr|A0A2G3BE08|A0A2G3BE08_CAPCH)
Solyc06g083470	1	NAD(P)-binding Rossmann-fold superfamily protein (AHRD V3.11 *** tr|F4IKL5|F4IKL5_ARATH)
Solyc02g078820	4	Lysine ketoglutarate reductase trans-splicing-like protein (DUF707) (AHRD V3.3 *** A0A1P8AQF5_ARATH)
Solyc01g104400	4	Basic blue protein (AHRD V3.3 *** A0A1U8E747_CAPAN)
Solyc03g083530	4	40S ribosomal protein S13 (AHRD V3.3 *** A0A2I0WN36_9ASPA)
Solyc03g115140	4	DNAJ protein JJJ1 homolog (AHRD V3.3 *** A0A2I4EZM7_9ROSI)
Solyc11g062220	4	Zinc finger CCCH domain-containing protein 44 (AHRD V3.3 *-* A0A2G3B9D7_CAPCH)
Solyc09g072865	4	Ribosomal protein L17 (AHRD V3.3 *** Q5I7K4_WHEAT)
Solyc04g071360	1	Trihelix transcription factor GTL1 (AHRD V3.3 *** A0A2G2WZ78_CAPBA)
Solyc06g008260	4	Ribosomal protein L14 (AHRD V3.3 *** A0A200PVX1_9MAGN)
Solyc01g103090	2	Zinc finger transcription factor 14
Solyc03g078400	1	actin
Solyc00g500034	2	30S ribosomal protein S3, chloroplastic (AHRD V3.3 *** I6N994_DATST)
Solyc07g062580	2	TPR repeat-containing thioredoxin TTL1 (AHRD V3.3 *** A0A2G2Z4X4_CAPAN)
Solyc01g091660	3	NAD(P)-binding Rossmann-fold superfamily protein (AHRD V3.3 *** A0A2U1QER6_ARTAN),Pfam:PF13561
Solyc12g011030	3	xyloglucan endotransglucosylase-hydrolase 9
Solyc01g080280	2	chloroplast glutamine synthetase
Solyc03g058350	4	Eukaryotic translation initiation factor 5B (AHRD V3.3 *** A0A2G2WJG0_CAPBA)
Solyc07g008900	2	Subtilisin-like protease-like protein (AHRD V3.3 *** A0A2K3P616_TRIPR)
Solyc07g007600	1	vacuolar-type H+-pyrophosphatase
Solyc03g033470	2	Calmodulin-lysine N-methyltransferase (AHRD V3.3 *** A0A1J3EL91_NOCCA)
Solyc00g500356	4	Unknown protein
Solyc08g074290	3	Myosin heavy chain-like protein (AHRD V3.3 *** F4JRY9_ARATH)
Solyc04g049670	2	Pseudo-response regulator (AHRD V3.3 *** X5I0R0_IPONI)
Solyc02g078540	1	Clathrin light chain (AHRD V3.3 *-* A0A2G3D6A8_CAPCH)
Solyc04g011430	1	Ubiquitin conjugating enzyme (AHRD V3.3 *** A0A172MJZ4_PAESU)
Solyc12g044720	4	60S ribosomal protein L28 (AHRD V3.3 *** B3TLS3_ELAGV)
Solyc07g049720	2	10kDa polypeptide precursor of photosystem 2
Solyc04g080280	1	Unknown protein
Solyc00g500164	4	Unknown protein
Solyc06g072660	2	DEK (AHRD V3.3 *-* A0A200R412_9MAGN)
Solyc01g067730	4	Acyl carrier protein (AHRD V3.3 *** A0A1U8EET6_CAPAN)
Solyc07g055950	3	Protodermal factor 1 (AHRD V3.3 *-* A0A2G2YIY2_CAPAN)
Solyc03g071620	1	Histone H2B (AHRD V3.3 *-* A0A328DBY2_9ASTE)
Solyc03g061653	4	Unknown protein
Solyc06g150138	2	Unknown protein
Solyc04g072160	1	ripening regulated protein DDTFR8
Solyc02g081810	4	H/ACA ribonucleoprotein complex subunit 4 (AHRD V3.11 *** tr|A0A2G3D6Q6|A0A2G3D6Q6_CAPCH)
Solyc01g079580	1	Tetratricopeptide repeat (TPR)-like superfamily protein (AHRD V3.3 *** A0A2U1LZR6_ARTAN)
Solyc06g074430	4	60S acidic ribosomal protein P2 (AHRD V3.3 *** A0A2G2ZDK5_CAPAN),Pfam:PF00428
Solyc06g050120	4	60S ribosomal protein L7a (AHRD V3.3 *** A0A2G3DGL0_CAPCH)
Solyc09g007550	1	Protein indeterminate-domain 12 (AHRD V3.3 *** A0A2G2V7B7_CAPBA)
Solyc06g082120	1	Ran-binding protein 1 (AHRD V3.11 *** tr|B6T9E7|B6T9E7_MAIZE)
Solyc01g006160	4	60S acidic ribosomal protein P1 (AHRD V3.3 *** A0A2G2W8Q0_CAPBA),Pfam:PF00428
Solyc06g083380	4	Acyl-[acyl-carrier-protein] hydrolase (AHRD V3.3 *** A0A2G2WN18_CAPBA)
Solyc01g086640	2	O-fucosyltransferase (AHRD V3.3 *** A0A2P5FQR3_TREOI)
Solyc03g025610	4	Tripeptidyl-peptidase 2 (AHRD V3.3 *-* A0A2G3CWH4_CAPCH)
Solyc04g017610	4	F-box protein (AHRD V3.3 *** A0A2I0VRX1_9ASPA)
Solyc07g055990	3	Xyloglucan endotransglucosylase/hydrolase (AHRD V3.3 *** A0A2G3C1I6_CAPCH)
Solyc05g013960	1	Oxysterol-binding protein (AHRD V3.3 *** A0A200RCU6_9MAGN)

## Sheet: hypo epidermis cell fate genes
Supplementary Table 8-s2 Cell fate genes in hypo epidermis
Gene	Cluster	Notes
Solyc00g500164	1	Unknown protein
Solyc00g160750	1	Polyadenylate-binding protein RBP47B (AHRD V3.11 *-* tr|A0A2G3BE08|A0A2G3BE08_CAPCH)
Solyc01g109090	2	Unknown protein
Solyc07g016215	2	Organ specific protein (AHRD V3.3 *** A0A2U1PWC1_ARTAN)
Solyc08g081190	2	plasma membrane intrinsic protein 1.5
Solyc10g009150	2	Organ specific protein (AHRD V3.3 *-* A0A2U1PW62_ARTAN)
Solyc12g094620	2	catalase
Solyc09g075210	2	Late embryogenesis abundant protein Lea5 (AHRD V3.3 *** A0A1J3JXG8_NOCCA)
Solyc11g051176	1	Unknown protein
Solyc12g009650	2	Sl proline-rich protein
Solyc06g074820	2	tonoplast intrinsic protein 1.1
Solyc11g069430	2	plasma membrane intrinsic protein 2.6
Solyc09g010800	2	Metallothionein-like protein type 2 (AHRD V3.3 *** A0A2G2VXD7_CAPBA)
Solyc05g010425	2	S-adenosylmethionine decarboxylase (AHRD V3.3 *-* Q6KC47_PRUPE)
Solyc06g009140	2	Late embryogenesis abundant protein Lea5 (AHRD V3.3 *** A0A1J3JXG8_NOCCA)
Solyc02g086880	2	formate dehydrogenase
Solyc02g089065	2	Protein SPIRAL1 (AHRD V3.3 *** A0A1U8FPZ4_CAPAN)
Solyc01g099770	2	meloidogyne-induced giant cell protein DB141
Solyc01g109500	2	BURP domain-containing protein (AHRD V3.3 *-* A0A1Q3C0F5_CEPFO)
Solyc12g044330	2	tonoplast intrinsic protein 2.1
Solyc11g066950	2	Stress responsive A/B barrel domain-containing protein (AHRD V3.3 *** A0A2K3N653_TRIPR)
Solyc12g056220	2	plasma membrane intrinsic protein 1.3
Solyc01g086920	2	Leucine-rich repeat receptor-like protein (AHRD V3.3 *** H6V789_MALDO)
Solyc02g030170	2	DWARF1/DIMINUTO
Solyc04g054810	2	Pollen Ole e 1 allergen/extensin (AHRD V3.3 *** A0A200QVY0_9MAGN),Pfam:PF01190
Solyc10g008120	2	O-methyltransferase (AHRD V3.11 *** tr|A0A1B4Z3W3|A0A1B4Z3W3_9ROSA)
Solyc09g098510	2	extensin-2-like (AHRD V3.11 *-* tr|A0A1U8G7P3|A0A1U8G7P3_CAPAN)
Solyc02g089350	2	Gibberellin regulated protein (AHRD V3.3 *** A0A2U1PE48_ARTAN)
Solyc01g150152	2	Unknown protein
Solyc08g078870	2	Bifunctional inhibitor/lipid-transfer protein/seed storage 2S albumin superfamily protein (AHRD V3.3 *** A0A2U1PU47_ARTAN)
Solyc04g150104	2	Kirola (AHRD V3.3 *** A0A2G2WRW0_CAPBA)
Solyc01g091050	2	Pectinesterase (AHRD V3.11 *** tr|A0A2G2XP44|A0A2G2XP44_CAPBA)
Solyc08g061320	1	Polyadenylate-binding protein-interacting protein 7 (AHRD V3.3 *** A0A2G3BRE1_CAPCH)
Solyc07g045440	2	Fasciclin-like arabinogalactan protein 2 (AHRD V3.3 *** A0A2G3BYC2_CAPCH)
Solyc04g080280	3	Unknown protein
Solyc04g078540	2	Cysteine proteinase RD21a (AHRD V3.11 *** tr|A0A2G3CPV2|A0A2G3CPV2_CAPCH)
Solyc00g500196	1	Protein TIC 214 (AHRD V3.11 *** tr|K4EQH9|K4EQH9_DATST)
Solyc08g067030	4	DUF642 domain-containing protein (AHRD V3.3 *** A0A1Q3BRG3_CEPFO)
Solyc10g080500	2	Actin (AHRD V3.3 *** A0A2G2VVS8_CAPBA)
Solyc09g083290	2	auxin-regulated IAA14
Solyc08g075690	2	Acyl-CoA-binding protein (AHRD V3.3 *** A0A2G2XLT1_CAPBA)
Solyc10g078580	2	arabinogalactan protein 14 (AHRD V3.3 *** XP_004249150.1)
Solyc12g008590	2	Profilin (AHRD V3.3 *** E0XJL2_GOSHI)
Solyc03g025830	1	Myosin heavy chain-related protein (AHRD V3.11 *** tr|Q9C8T4|Q9C8T4_ARATH)
Solyc04g054980	2	PLAT/LH2 domain (AHRD V3.3 *** A0A200QB70_9MAGN)
Solyc03g079880	2	Bifunctional inhibitor/plant lipid transfer protein/seed storage helical domain-containing protein (AHRD V3.3 *** A0A103YIU0_CYNCS)
Solyc05g014470	2	glyceraldehyde 3-phosphate dehydrogenase
Solyc07g009380	2	Xyloglucan endotransglucosylase/hydrolase (AHRD V3.11 *** tr|Q9FZ05|Q9FZ05_SOLLC)
Solyc11g044230	2	Costars family protein (AHRD V3.3 *-* A0A1U8F9R1_CAPAN)
Solyc03g121180	4	GDSL esterase/lipase (AHRD V3.3 *** A0A2G3D0P9_CAPCH)
Solyc08g080670	2	Pathogenesis-related 5-like protein
Solyc01g109170	2	Cold-regulated plasma membrane protein 2 (AHRD V3.3 *** A0A1U8E7A7_CAPAN)
Solyc05g005620	1	RNA-binding protein 25-like (AHRD V3.3 *** A0A2K3LLK7_TRIPR)
Solyc04g049330	2	V-type proton ATPase subunit G (AHRD V3.3 *** Q5GMM8_CAPCH)
Solyc07g055950	4	Protodermal factor 1 (AHRD V3.3 *-* A0A2G2YIY2_CAPAN)
Solyc09g075890	2	Haloacid dehalogenase-like hydrolase (HAD) superfamily protein (AHRD V3.3 *** A0A2U1N6A2_ARTAN),Pfam:PF13419
Solyc01g111170	2	cyclophilin
Solyc12g098225	4	glycine-rich cell wall structural protein (AHRD V3.3 *-* XP_010314854.1)
Solyc07g053540	2	Fasciclin-like arabinogalactan protein 9 (AHRD V3.3 *** A0A1U8HBV4_CAPAN)
Solyc12g043160	2	Translation machinery associated TMA7 (AHRD V3.3 *** A0A2U1KUC0_ARTAN)
Solyc02g080200	2	Pectinesterase (AHRD V3.11 *** tr|A0A2G2VBJ7|A0A2G2VBJ7_CAPBA)
Solyc04g071900	2	Peroxidase (AHRD V3.11 *** tr|K4BTH7|K4BTH7_SOLLC)
Solyc07g005730	2	Low temperature and salt responsive protein (AHRD V3.3 *** A0A2K3ML14_TRIPR)
Solyc04g008260	2	Purple acid phosphatase (AHRD V3.3 *** Q6J5M7_SOLTU)
Solyc02g077880	2	Auxin-repressed protein (AHRD V3.3 *** A9YSI8_TOBAC)
Solyc04g081730	1	DNA ligase (AHRD V3.3 -** AT1G75860.1)
Solyc11g019910	2	Plant invertase/pectin methylesterase inhibitor superfamily protein (AHRD V3.11 *** tr|A0A2U1KPL8|A0A2U1KPL8_ARTAN)
Solyc02g065780	2	Protein RALF-like 27 (AHRD V3.3 *** A0A2G3D352_CAPCH)
Solyc09g098540	2	Chitinase-like protein (AHRD V3.3 *** Q6JX03_GOSHI)
Solyc01g104160	3	arginine/glutamate-rich 1 protein (AHRD V3.3 *-* AT1G10890.4)
Solyc05g046020	2	Peroxidase (AHRD V3.3 *** K4C0T5_SOLLC)
Solyc03g113730	2	B12D protein (AHRD V3.3 *** Q9XHD5_IPOBA)
Solyc07g064130	2	Polyubiquitin (AHRD V3.3 *** F1SY21_MESCR)
Solyc02g081190	2	1-aminocyclopropane-1-carboxylate oxidase 2 (AHRD V3.11 *** tr|Q7Y257|Q7Y257_BETPN)
Solyc06g074490	2	Unknown protein
Solyc10g048060	1	hypothetical protein (AHRD V3.3 *-* ATMG00030.1)
Solyc08g074480	2	Bifunctional inhibitor/lipid-transfer protein/seed storage 2S albumin superfamily protein (AHRD V3.3 *** A0A2U1PU47_ARTAN)
Solyc10g080390	1	serine/threonine-protein kinase Nek6-like isoform X1 (AHRD V3.3 *** A0A2I4G4E6_9ROSI)
Solyc06g075810	2	NADH-ubiquinone oxidoreductase subunit (AHRD V3.3 *** A0A166XFE7_9PEZI)
Solyc02g085420	1	U1 small nuclear ribonucleoprotein 70 kDa (AHRD V3.3 *-* A0A2G3AAH2_CAPAN)
Solyc12g006997	2	Heavy metal transport/detoxification superfamily protein (AHRD V3.3 *** A0A2U1NJ85_ARTAN)
Solyc08g068140	1	BURP domain-containing protein 3 (AHRD V3.3 *-* A0A2G3BT77_CAPCH)
Solyc10g079070	1	bHLH transcription factor 065
Solyc09g161950	2	polyubiquitin-like (AHRD V3.11 -** XP_021655819.1)
Solyc09g074360	1	RNA binding protein (AHRD V3.3 *** B6UFA0_MAIZE)
Solyc10g078630	2	40S ribosomal protein S28 (AHRD V3.3 *** A0A2G3BI08_CAPCH)
Solyc04g064620	2	Bidirectional sugar transporter SWEET (AHRD V3.3 *** M1CBD4_SOLTU)
Solyc04g008470	2	Defensin SD2 (AHRD V3.3 *** A0A2G2ZH52_CAPAN),Pfam:PF00304
Solyc11g010230	2	Histone H3 (AHRD V3.3 *** A0A2K1J132_PHYPA)
Solyc11g042930	2	SKP1-like protein (AHRD V3.3 *** O82463_NICCL)
Solyc07g066310	2	Photosystem II 10 kDa polypeptide, chloroplastic (AHRD V3.3 *** A0A2G3C3G4_CAPCH)
Solyc06g005360	2	Actin-depolymerizing factor (AHRD V3.3 *** D9I9X9_HEVBR)
Solyc08g074682	2	Polyphenol oxidase (AHRD V3.3 *** Q41427_SOLTU)
Solyc12g010060	2	Eukaryotic translation initiation factor 5A (AHRD V3.3 *** Q6S021_CAPAN)
Solyc09g010630	2	HSC2-like
Solyc06g007510	2	Ubiquitin-conjugating enzyme (AHRD V3.3 *** A0A200PUP4_9MAGN)
Solyc07g052510	2	peroxidase (TPX1)
Solyc04g073990	2	annexin p34
Solyc01g102290	4	Low temperature and salt responsive protein (AHRD V3.3 *** Q8H9B8_SOLTU)
Solyc04g081490	2	beta-tubulin
Solyc05g005080	4	Endoglucanase (AHRD V3.3 *** A0A2G2V2B4_CAPBA)
Solyc10g080370	2	Unknown protein
Solyc12g008560	2	Unknown protein
Solyc03g078400	2	actin
Solyc05g012160	2	Protein SPIRAL1-like 2 (AHRD V3.3 *** A0A2G2YD05_CAPAN)
Solyc04g017690	2	Protein EARLY RESPONSIVE TO DEHYDRATION 15 (AHRD V3.3 *** A0A1U8FFS2_CAPAN)
Solyc11g012325	2	Unknown protein
Solyc01g104720	2	thionin-like protein (AHRD V3.3 -** AT1G25275.1)
Solyc10g081570	1	Marmande
Solyc03g071690	2	Non-symbiotic hemoglobin 2 (AHRD V3.3 *** HBL2_SOLLC)
Solyc04g080960	2	pre-pro-cysteine proteinase
Solyc01g079420	2	Cytochrome c oxidase subunit 5C (AHRD V3.3 *** A0A2G3AK13_CAPAN)
Solyc02g077000	4	Phospholipase A1-II 1 (AHRD V3.3 *** A0A1U8FS88_CAPAN)
Solyc09g082780	2	Aluminum induced protein with YGL and LRDR motifs (AHRD V3.3 *** Q9LIL3_ARATH)
Solyc03g093360	2	PLAT/LH2 domain (AHRD V3.3 *** A0A200QDT2_9MAGN)
Solyc00g500063	3	Ribulose bisphosphate carboxylase large chain (AHRD V3.3 *** A0A2G2Z7Q2_CAPAN)
Solyc06g005060	2	elongation factor 1-alpha
Solyc12g088990	1	Exocyst complex component SEC3A (AHRD V3.3 *** A0A2G2VHQ3_CAPBA)
Solyc01g095050	2	cAMP-regulated phosphoprotein 19-related protein (AHRD V3.3 *** A0A2U1NUR8_ARTAN)
Solyc11g006460	2	DnaJ protein (AHRD V3.3 *** Q43177_SOLTU)
Solyc07g066600	2	Phosphoglycerate kinase (AHRD V3.3 *** A0A2G3C3B1_CAPCH)
Solyc06g016750	1	Nuclear factor Y, subunit C10 (AHRD V3.3 *-* A0A1P8AN83_ARATH)
Solyc06g059990	1	Alkyl transferase (AHRD V3.11 *** tr|K7W9N9|K7W9N9_SOLLC)
Solyc04g007400	2	NAD(P)-binding Rossmann-fold superfamily protein (AHRD V3.3 *** F4IKL5_ARATH),Pfam:PF13561
Solyc04g074510	2	tft3 14-3-3
Solyc03g118200	1	Calcium-dependent phospholipid-binding Copine family protein (AHRD V3.3 *** A0A2U1NDK1_ARTAN)
Solyc11g072240	2	Calmodulin 4
Solyc10g055630	2	plasma membrane intrinsic protein 2.9
Solyc06g065970	2	Bifunctional inhibitor/lipid-transfer protein/seed storage 2S albumin superfamily protein (AHRD V3.3 *** A0A2U1PU47_ARTAN)
Solyc04g071610	4	Abscisic stress-ripening protein 3 (AHRD V3.11 *-* tr|A0A1U8GDP7|A0A1U8GDP7_CAPAN)
Solyc11g005170	3	RNA-binding protein 39-like (AHRD V3.3 *** A0A2I4GQQ7_9ROSI)
Solyc09g092250	1	Zinc finger transcription factor 55
Solyc02g092790	2	Arabinogalactan (AHRD V3.11 *-* tr|Q43719|Q43719_SOLLC)
Solyc01g067740	2	Superoxide dismutase [Cu-Zn] 1
Solyc05g009660	4	Transcription factor PERIANTHIA (AHRD V3.3 *** A0A2G2YC86_CAPAN)
Solyc06g063310	2	ATP-dependent RNA helicase (AHRD V3.3 *** AT4G30010.1)
Solyc01g106280	1	PSTVd RNA-biding protein
Solyc03g058390	1	Eukaryotic translation initiation factor 5B (AHRD V3.11 *** tr|A0A2G2WJG0|A0A2G2WJG0_CAPBA)
Solyc03g120470	2	tonoplast intrinsic protein 2.2
Solyc02g064730	2	DUF1909-domain-containing protein (AHRD V3.3 *** A0A1J7IYE1_9PEZI)
Solyc01g006900	2	MD-2-related lipid recognition domain-containing protein / ML domain-containing protein (AHRD V3.3 *** A0A2U1NF61_ARTAN)
Solyc09g090140	2	Malate dehydrogenase (AHRD V3.11 *** tr|A0A1U8G3L8|A0A1U8G3L8_CAPAN)
Solyc07g061890	2	Unknown protein
Solyc12g011440	2	60S ribosomal protein L18a-like protein (AHRD V3.3 *-* A0A2G2Z4N3_CAPAN)
Solyc07g005560	2	Eukaryotic translation initiation factor 5A (AHRD V3.3 *** A0A2G3BXD8_CAPCH)
Solyc00g023590	1	Cytochrome f (AHRD V3.3 *-* A0A2G3AYY8_CAPCH)
Solyc08g006890	2	Tubulin alpha chain (AHRD V3.3 *** A0A1U8GD16_CAPAN)
Solyc12g057110	2	14-3-3 protein (AHRD V3.3 *** P93786_SOLTU)
Solyc09g075760	3	cyclinT1_3
Solyc02g094200	2	Nuclear transport factor 2 (AHRD V3.3 *** A0A1U8FRA0_CAPAN)
Solyc05g014000	4	Pectate lyase (AHRD V3.11 *** tr|A0A2G3B8Z4|A0A2G3B8Z4_CAPCH)
Solyc01g101060	4	S-adenosyl-L-methionine synthetase
Solyc08g075520	3	transglutaminase family protein (AHRD V3.3 *** AT4G19160.2)
Solyc08g008210	2	vacuolar proton ATPase subunit E
Solyc12g032950	1	CBS domain-containing protein, putative, expressed (AHRD V3.3 *** Q2QX49_ORYSJ)
Solyc12g098463	1	myb-like protein X (AHRD V3.3 *-* A0A2I4GJJ9_9ROSI)
Solyc10g007770	1	Protein MEI2-like 5 (AHRD V3.3 *** A0A2G2YIV9_CAPAN)
Solyc06g007980	1	Sterol 3-beta-glucosyltransferase (AHRD V3.3 *** B6U4Q7_MAIZE)
Solyc01g100760	4	DUF538 domain-containing protein (AHRD V3.3 *** A0A1Q3CLQ5_CEPFO)
Solyc07g008090	1	Transducin family protein / WD-40 repeat family protein (AHRD V3.3 *-* A0A1I9LQ09_ARATH)
Solyc09g092430	2	Selenium-binding protein (AHRD V3.3 *** A0A200Q5C9_9MAGN)
Solyc03g150130	1	Unknown protein
Solyc06g060640	2	Bifunctional inhibitor/lipid-transfer protein/seed storage 2S albumin superfamily protein (AHRD V3.3 *** A0A2U1PU47_ARTAN)
Solyc10g086030	1	Interactor of constitutive active ROPs (AHRD V3.3 *** A0A2K3PRJ7_TRIPR)
Solyc04g081870	4	Expansin (AHRD V3.11 *** tr|K4BVR6|K4BVR6_SOLLC)
Solyc01g010750	2	Ricin B lectin domain (AHRD V3.3 *-* A0A200Q0G6_9MAGN)
Solyc06g008590	2	auxin-regulated IAA17
Solyc04g055170	2	annexin p35
Solyc05g053810	2	Serine hydroxymethyltransferase (AHRD V3.3 *** A0A2G3CI35_CAPCH)
Solyc12g098700	1	RNA helicase DEAD42
Solyc02g078380	2	Stem-specific protein TSJT1 (AHRD V3.3 *** A0A1U8FVZ0_CAPAN)
Solyc01g104400	2	Basic blue protein (AHRD V3.3 *** A0A1U8E747_CAPAN)
Solyc09g016940	1	binder of USO1 and GRH1 protein 1 isoform X9 (AHRD V3.3 *** A0A2I4EIZ1_9ROSI)
Solyc09g007480	2	transmembrane protein (AHRD V3.3 -** AT5G03120.1)
Solyc08g065430	1	Pollen-specific protein SF21 (AHRD V3.3 *** A0A1U8DRT3_CAPAN)
Solyc07g043270	1	Protein FAR-RED ELONGATED HYPOCOTYL 3 (AHRD V3.3 *** A0A2G2Z0V7_CAPAN)
Solyc04g074740	2	Blue copper protein (AHRD V3.11 *** tr|A0A2G2ZQN6|A0A2G2ZQN6_CAPAN)
Solyc06g011665	1	SIT4 phosphatase-associated family protein (AHRD V3.3 *** A0A2U1PT03_ARTAN)
Solyc10g081190	2	Leucine-rich repeat receptor-like protein kinase family (AHRD V3.3 *** A0A0K9PTM3_ZOSMR)
Solyc02g066940	1	Protein RIK (AHRD V3.11 *** tr|A0A2G3D3D0|A0A2G3D3D0_CAPCH)
Solyc02g062290	1	RNA binding protein (AHRD V3.3 *-* A0A2K3MUE2_TRIPR)
Solyc04g014460	3	THO complex subunit 4D (AHRD V3.3 *** A0A2G3CDN8_CAPCH)
Solyc01g067900	2	Rapid alkalinization factor 23 (AHRD V3.3 *** A0A2G3DFY2_CAPCH)
Solyc09g014280	2	HXXXD-type acyl-transferase family protein (AHRD V3.3 *** V5PZN5_9CARY)
Solyc10g075110	4	Non-specific lipid-transfer protein (AHRD V3.3 *** M1AVB9_SOLTU)
Solyc09g010440	2	Actin-depolymerizing factor (AHRD V3.3 *** Q1EMP8_PLAMJ)
Solyc07g022760	1	Pre-mRNA-processing protein 40A (AHRD V3.11 *** tr|A0A2G2XIJ4|A0A2G2XIJ4_CAPBA)
Solyc10g086570	2	transmembrane protein (AHRD V3.3 *** AT5G02160.1)
Solyc04g074310	1	RNA-binding protein 38-like (AHRD V3.3 *** A0A2I4HAQ4_9ROSI)
Solyc02g080530	4	Peroxidase (AHRD V3.3 *** K4B9S4_SOLLC)
Solyc03g061653	1	Unknown protein
Solyc05g016060	2	cysteine-rich and transmembrane domain-containing protein WIH1 (AHRD V3.11 *-* XP_004239248.1)
Solyc04g079970	2	RUB1 conjugating enzyme
Solyc01g112100	3	Flavin-containing monooxygenase (AHRD V3.3 *** A0A2G3BW83_CAPCH)
Solyc01g090860	1	Non-canonical poly(A) RNA polymerase PAPD7 (AHRD V3.3 *-* A0A1J3H7W2_NOCCA)
Solyc05g046010	2	Peroxidase (AHRD V3.3 *** K4C0T4_SOLLC)
Solyc04g058150	2	Metallothionein-like protein (AHRD V3.3 *** A8DUB1_SOLLC)
Solyc04g080850	2	Thioredoxin (AHRD V3.3 *** Q201Z4_9SOLN)
Solyc00g500176	1	Unknown protein
Solyc01g111830	2	Methyltransferase (AHRD V3.3 *** O24154_TOBAC)
Solyc04g015560	1	Glycosyl hydrolase family protein (AHRD V3.3 *** A0A2U1QCD6_ARTAN)
Solyc10g083880	2	tonoplast intrinsic protein 1.3
Solyc04g014600	2	Adenine nucleotide alpha hydrolases-like superfamily protein (AHRD V3.3 *** A0A2U1NYH2_ARTAN)
Solyc01g150156	1	nuclear pore complex protein NUP98A-like isoform X5 (AHRD V3.3 *-* XP_019068100.2)
Solyc04g081090	2	V-type proton ATPase proteolipid subunit (AHRD V3.3 *** A0A2G3AAA7_CAPAN)
Solyc03g078570	1	Rab family GTPase (AHRD V3.3 *** A0A1Y1IFP9_KLENI)
Solyc12g005430	2	HXXXD-type acyl-transferase family protein (AHRD V3.3 *** F4JBC7_ARATH)
Solyc06g065950	2	Vesicle-associated membrane protein (AHRD V3.3 *** A0A1U8GUV8_CAPAN)
Solyc07g041830	1	MTD1 (AHRD V3.11 *-* tr|Q9LLM3|Q9LLM3_MEDTR)
Solyc04g078070	2	4F5 domain-containing protein/zf-met2 domain-containing protein (AHRD V3.11 *** tr|A0A1Q3BD42|A0A1Q3BD42_CEPFO)
Solyc02g077660	1	Homeobox domain-containing protein/DDT domain-containing protein (AHRD V3.3 *** A0A1Q3AXQ1_CEPFO)
Solyc07g065840	2	molecular chaperone Hsp90-2
Solyc03g083060	1	Ribonuclease P protein subunit P38-like protein (AHRD V3.3 *** AT5G53020.9)
Solyc03g032010	2	3-hydroxy-3-methylglutaryl-coenzyme A reductase 3 (AHRD V3.11 *** sp|Q41438|HMDH3_SOLTU)
Solyc09g076010	1	Acyl-CoA N-acyltransferase with RING/FYVE/PHD-type zinc finger protein (AHRD V3.3 *** A0A1P8B7I1_ARATH)
Solyc10g081170	4	Calmodulin 2
Solyc07g066070	1	KH domain-containing protein (AHRD V3.3 *** A0A1U8HDP0_CAPAN)
Solyc09g010400	2	Histone H2A (AHRD V3.3 *** A0A2G2VY95_CAPBA)
Solyc11g070130	2	Profilin (AHRD V3.3 *** A0A2G2VQJ3_CAPBA)
Solyc05g008105	2	hydroxyproline-rich glycoprotein family protein (AHRD V3.3 --* AT1G23040.3)
Solyc07g007755	2	Defensin protein (AHRD V3.11 *** tr|B1N681|B1N681_SOLPI)
Solyc01g010365	2	Unknown protein
Solyc01g099520	2	Rapid alkalinization factor (AHRD V3.3 *** RALF_TOBAC)
Solyc02g079460	2	FAD-binding Berberine family protein (AHRD V3.3 *** A0A2U1MQE5_ARTAN)
Solyc09g090600	2	acid phosphatase 1-like (AHRD V3.3 *** A0A1U7W5M1_NICSY)
Solyc09g064200	1	Myosin (AHRD V3.3 *** W5ZTD6_MAIZE)
Solyc12g100360	1	calpain-type cysteine protease DEK1 (AHRD V3.3 *** A0A2I4FZU5_9ROSI)
Solyc06g009970	2	Elongation factor 1-alpha (AHRD V3.3 *** A0A2G3C6B0_CAPCH)
Solyc07g065490	1	DEK (AHRD V3.3 *-* A0A200RBP9_9MAGN)
Solyc08g069040	2	Peroxidase (AHRD V3.3 *** K4CMC4_SOLLC)
Solyc10g078530	1	Patatin (AHRD V3.3 *** A0A2G3BI67_CAPCH)
Solyc01g111300	2	Cold-shock protein (AHRD V3.3 *-* A0A200RAC1_9MAGN)
Solyc00g500356	1	Unknown protein
Solyc05g050200	2	Eukaryotic translation initiation factor 1A (AHRD V3.3 *** A0A2G3BSS7_CAPCH)
Solyc08g029160	2	Membrane steroid binding protein (AHRD V3.3 *** A0A1Y1HVR8_KLENI)
Solyc03g096840	2	hypothetical protein Chr5:5643143-5647702 REVERSE LENGTH 116 201606 (AHRD V3.11 *** AT5G17165.1)
Solyc01g100870	2	ADP-ribosylation factor (AHRD V3.3 *** B4FP40_MAIZE)
Solyc01g100970	2	Peptidase C15 (AHRD V3.3 *** A0A200R1U9_9MAGN)
Solyc06g062510	2	Charged multivesicular body protein 1 (AHRD V3.3 *** A0A1J3HZF6_NOCCA)
Solyc01g160380	2	Zinc finger A20 and AN1 domain-containing stress-associated protein 8 (AHRD V3.11 *** tr|A0A2G2UWG6|A0A2G2UWG6_CAPBA)
Solyc09g075830	1	Protein TIME FOR COFFEE (AHRD V3.3 *-* A0A2K3NUY4_TRIPR)
Solyc02g077590	2	Homeobox-leucine zipper-like protein (AHRD V3.3 *-* Q3HRT1_PICGL)
Solyc02g090850	3	CLK4-associating serine/arginine-rich protein (AHRD V3.3 *** A8MS51_ARATH)
Solyc03g116060	4	Gibberellin-regulated protein 6 (AHRD V3.11 *** tr|A0A2G3CZG9|A0A2G3CZG9_CAPCH)
Solyc01g106950	1	myosin heavy chain-like protein (AHRD V3.3 *** AT2G14680.3)
Solyc06g083340	2	Wound-induced basic protein (AHRD V3.3 *** A0A1U8H216_CAPAN)
Solyc09g090270	1	COP1-interacting protein-like protein (AHRD V3.3 *** F4K5Y4_ARATH)
Solyc05g054780	2	Dirigent protein (AHRD V3.3 *** K4C2F5_SOLLC)
Solyc02g081250	1	Pentatricopeptide repeat-containing protein, mitochondrial (AHRD V3.3 *** A0A2G3A9F6_CAPAN)
Solyc05g160260	2	REF/SRPP-like protein (AHRD V3.11 *** tr|A0A2G2VMR3|A0A2G2VMR3_CAPBA)
Solyc04g078195	2	Gibberellin-regulated protein (AHRD V3.3 *** K0E174_POPTO)
Solyc03g112050	1	Serine/threonine-protein kinase AFC1 (AHRD V3.3 *** A0A1U8FX08_CAPAN)
Solyc10g007500	3	mitogen-activated protein kinase 10
Solyc02g078285	1	Transcription initiation factor TFIID subunit 13 (AHRD V3.3 *** A0A2G3D630_CAPCH)
Solyc01g088100	1	Zinc finger transcription factor 12
Solyc11g072450	2	ATP synthase subunit d, mitochondrial (AHRD V3.3 *** A0A1U8ELT5_CAPAN)
Solyc00g500282	1	Unknown protein
Solyc03g043760	1	Chromatin SPT2 (AHRD V3.3 *-* A0A2U1N6L0_ARTAN)
Solyc01g100130	1	Zinc finger protein (AHRD V3.3 *-* A0A200PWL1_9MAGN)
Solyc06g082900	1	Mediator of RNA polymerase II transcription subunit 19a (AHRD V3.3 *** A0A1U8H8Z5_CAPAN)
Solyc11g005330	2	Solyc11g005330
Solyc08g062910	2	Elongation factor (AHRD V3.3 *** Q7XTK1_ORYSJ)
Solyc03g007470	4	Ubiquitin conjugating enzyme (AHRD V3.3 *** B3TLN8_ELAGV)
Solyc07g006265	2	Cytochrome c oxidase subunit (AHRD V3.3 *** A0A2I4GEN1_9ROSI)
Solyc12g011023	4	Xyloglucan endotransglucosylase/hydrolase (AHRD V3.3 *** Q6RHX7_SOLLC)
Solyc01g022785	1	Unknown protein
Solyc09g082060	2	Cysteine synthase (AHRD V3.3 *** A0A1U8GCP9_CAPAN)
Solyc08g083110	2	Methionine gamma-lyase (AHRD V3.3 *** A0A1U8G8Y5_CAPAN)
Solyc11g011360	2	Nudix hydrolase 17, mitochondrial (AHRD V3.3 *** A0A1U8GUV5_CAPAN)
Solyc01g010180	4	Unknown protein
Solyc03g025950	2	Membrane steroid-binding protein (AHRD V3.3 *** G5DXK7_SILLA)
Solyc09g082860	2	ATP sulfurylase (AHRD V3.3 *** Q8SAG1_SOYBN)
Solyc02g089800	1	Nuclear matrix constituent-like protein 1 (AHRD V3.3 *** E5GCT1_CUCME)
Solyc02g082120	1	DNA-3-methyladenine glycosylase I (AHRD V3.3 *** B6TPB7_MAIZE)
Solyc07g056490	2	Glutathione S-transferase-like protein (AHRD V3.11 *** tr|A0A2K3N2T5|A0A2K3N2T5_TRIPR)
Solyc02g078450	2	tetraspanin-19-like (AHRD V3.3 *** A0A2I4GWP3_9ROSI)
Solyc04g074730	2	classical arabinogalactan protein 5 (AHRD V3.3 --* XP_004237948.1)
Solyc10g006260	1	SWAP (Suppressor-of-White-APricot)/surp domain-containing protein (AHRD V3.3 *-* A0A2U1QC92_ARTAN)
Solyc10g080360	2	Unknown protein
Solyc03g025850	2	remorin 1
Solyc05g044610	3	vacuolar protein sorting-associated protein 8 homolog (AHRD V3.3 *** A0A2I4ETR7_9ROSI)
Solyc12g089110	3	Unknown protein
Solyc08g067090	1	cyclophilin-like protein
Solyc01g109250	4	Mitochondrial fission regulator like (AHRD V3.11 *** tr|A0A2R6RH96|A0A2R6RH96_ACTCH)
Solyc09g010860	4	Expansin (AHRD V3.11 *** tr|Q9ZP32|Q9ZP32_SOLLC)
Solyc04g077780	2	LIM domain-containing protein (AHRD V3.3 *** A0A1Q3ALK2_CEPFO)
Solyc08g067960	3	CHY-type/CTCHY-type/RING-type Zinc finger protein (AHRD V3.3 *** A0A2U1Q2D4_ARTAN)
Solyc08g080570	2	UDP-glucose 4-epimerase-like protein (AHRD V3.3 *** A0A2K3NI12_TRIPR)
Solyc08g015690	2	Late embryogenesis abundant protein (AHRD V3.3 *** A0A2K3L9G4_TRIPR)
Solyc11g068430	2	Ferredoxin (AHRD V3.3 *** K4DA01_SOLLC)
Solyc03g113910	4	Gibberellin-regulated protein 14 (AHRD V3.3 *** A0A2G3AWC5_CAPCH)
Solyc09g014610	1	S-type anion channel SLAH3 (AHRD V3.3 *** A0A2G3BJK2_CAPCH)
Solyc08g082250	4	endo-beta-1,4-D-glucanase (Cel8)
Solyc11g068910	1	Methyl-CpG-binding domain-containing protein 11 (AHRD V3.3 *** A0A2G2YH09_CAPAN)
Solyc11g008460	1	SART-1 family protein DOT2 (AHRD V3.3 *-* A0A1U8F4I8_CAPAN)
Solyc06g067910	4	DUF642 domain-containing protein (AHRD V3.3 *** A0A1Q3BMB3_CEPFO)
Solyc04g008280	2	4-hydroxy-4-methyl-2-oxoglutarate aldolase (AHRD V3.3 *-* A0A2G3CF74_CAPCH)
Solyc01g080330	2	Bax inhibitor 1-related (AHRD V3.11 *-* tr|A0A200RBK8|A0A200RBK8_9MAGN)
Solyc09g011670	2	Adenine nucleotide alpha hydrolases-like superfamily protein (AHRD V3.3 *** A0A2U1NYH2_ARTAN)
Solyc01g105990	1	Protein EXECUTER 1, chloroplastic (AHRD V3.3 *** A0A2G3AWR1_CAPCH)
Solyc01g007860	2	Ubiquitin-conjugating enzyme variant (AHRD V3.3 *** C8CP48_CITSI)
Solyc08g007970	1	Myosin heavy chain-related protein (AHRD V3.3 *** A0A2U1QEA0_ARTAN)
Solyc04g011510	2	Triosephosphate isomerase (AHRD V3.11 *** tr|S8E0E9|S8E0E9_9LAMI)
Solyc12g063050	1	RNA polymerase II C-terminal domain phosphatase-like 3 (AHRD V3.3 *** A0A2G2Y7M3_CAPAN)
Solyc04g012120	2	SIG5 14-3-3 family protein
Solyc07g017780	2	(DB226) meloidogyne-induced giant cell protein
Solyc03g093510	1	Alpha/beta-Hydrolases superfamily protein (AHRD V3.3 *** A0A2U1NKR4_ARTAN)
Solyc05g014760	1	Cyclin-dependent kinase G-2 (AHRD V3.3 *** A0A2G3B8V1_CAPCH)
Solyc03g045050	1	Nuclear matrix constituent-like protein 1 (AHRD V3.3 *** E5GCT1_CUCME)
Solyc00g500236	1	MP domain-containing protein (AHRD V3.3 *-* A0A1Q3BUD1_CEPFO)
Solyc07g006820	1	Transcription initiation factor TFIID subunit 1 (AHRD V3.3 *** A0A2G2WAA9_CAPBA)
Solyc05g055310	2	Heavy metal transport protein (AHRD V3.3 *-* A0A1S6YG40_PHAEQ)
Solyc06g063070	2	Ethylene Response Factor A.3
Solyc01g008110	2	Cytochrome P450 (AHRD V3.11 *** tr|A0A200R3Q9|A0A200R3Q9_9MAGN)
Solyc00g500259	1	Unknown protein
Solyc10g008730	2	transmembrane protein (AHRD V3.3 *-* AT2G31090.1)
Solyc05g008780	1	Calponin-like domain protein (AHRD V3.3 *-* F4HWC3_ARATH)
Solyc02g091460	3	Double-stranded RNA-binding (AHRD V3.3 *-* A0A2U1QNV9_ARTAN)
Solyc01g102390	2	Germin-like protein (AHRD V3.3 *** O65358_SOLTU)
Solyc05g041200	2	4-hydroxyphenylpyruvate dioxygenase (AHRD V3.11 *** tr|A0A2G2WSP4|A0A2G2WSP4_CAPBA)
Solyc06g069400	2	Isoaspartyl peptidase/L-asparaginase (AHRD V3.3 *** A0A1U8EDB4_CAPAN)
Solyc11g020190	1	Nuclear pore complex protein NUP88 (AHRD V3.3 *** A0A2G2YE72_CAPAN)
Solyc01g109460	2	Polyol monosaccharide transporter 4
Solyc11g069097	2	Elongation factor 1-alpha (AHRD V3.11 *** tr|A0A1U8EL12|A0A1U8EL12_CAPAN)
Solyc06g083470	4	NAD(P)-binding Rossmann-fold superfamily protein (AHRD V3.11 *** tr|F4IKL5|F4IKL5_ARATH)
Solyc06g082840	1	Chaperone DnaJ-domain superfamily protein (AHRD V3.3 *-* F4JRF7_ARATH)
Solyc12g089340	3	Vacuolar protein sorting-associated protein 35 (AHRD V3.3 *** A0A2G2VHW8_CAPBA)
Solyc11g066770	3	AP-2 complex subunit alpha (AHRD V3.3 *** A0A2G2VQ36_CAPBA)
Solyc02g069780	3	SIT4 phosphatase-associated family protein (AHRD V3.3 *** F4I6B2_ARATH)
Solyc09g066480	1	Protein CHROMATIN REMODELING 8 (AHRD V3.3 *-* A0A2G2VY38_CAPBA)
Solyc01g104950	4	Beta-D-xylosidase 4 (AHRD V3.11 *** tr|A0A2G2Y364|A0A2G2Y364_CAPAN)
Solyc03g121540	2	beta-galactosidase 3
Solyc08g077310	3	Suppressor of abi3-5 (AHRD V3.3 *** A0A1I9LMI4_ARATH)
Solyc12g017240	1	xyloglucan endo-transglycosylase B1
Solyc07g041213	2	60S ribosomal protein L4 (AHRD V3.11 *-* tr|A0A2G2YQK1|A0A2G2YQK1_CAPAN)
Solyc01g104560	3	protein-protein interaction regulator family protein (AHRD V3.3 *** AT1G15200.1)
Solyc10g083063	1	Unknown protein
Solyc04g071360	1	Trihelix transcription factor GTL1 (AHRD V3.3 *** A0A2G2WZ78_CAPBA)
Solyc07g041900	2	Cysteine protease (AHRD V3.11 *** tr|Q9LRI2|Q9LRI2_TOBAC)
Solyc10g081020	1	Transcription elongation factor spt6 (AHRD V3.3 *** A0A1U8EIC5_CAPAN)
Solyc04g049360	1	aminodeoxychorismate synthase/glutamine amidotransferase
Solyc06g007540	2	Cytochrome b-c1 complex subunit 8 (AHRD V3.3 *** A0A1U8H2J1_CAPAN)
Solyc08g082070	1	High mobility group B protein 6 (AHRD V3.3 *** A0A2G2XK70_CAPBA)
Solyc01g105880	3	Monoterpenoid synthase 2
Solyc12g011030	4	xyloglucan endotransglucosylase-hydrolase 9
Solyc09g098300	2	Unknown protein
Solyc08g079430	2	partialcopper-containing amine oxidase
Solyc07g005300	2	Unknown protein
Solyc05g008600	2	ripening regulated protein (DDTFR6/A)
Solyc12g099465	2	senescence-associated gene 21 (AHRD V3.3 -** AT4G02380.1)
Solyc10g079010	1	hypothetical protein (AHRD V3.3 *** AT3G58050.1)
Solyc12g162400	2	Plant/F18B13-26 protein (AHRD V3.11 *** tr|A0A072UGY9|A0A072UGY9_MEDTR)
Solyc12g006260	2	Glycine rich protein-interacting protein (AHRD V3.3 *** Q4U602_TOBAC)
Solyc09g097770	2	Cell wall protein (AHRD V3.3 *** Q40142_SOLLC)
Solyc09g092700	4	glycine-rich cell wall structural protein-like isoform X1 (AHRD V3.3 *** XP_004247909.1)
Solyc07g006160	3	AFG1-like ATPase family protein (AHRD V3.3 *** A0A2U1Q7V4_ARTAN)
Solyc12g005860	2	Aconitate hydratase (AHRD V3.3 *** Q9FVE9_TOBAC)
Solyc06g075580	1	Kinesin (AHRD V3.3 *** A0A200R660_9MAGN)
Solyc07g007600	4	vacuolar-type H+-pyrophosphatase
Solyc02g071860	1	LRR_1 domain-containing protein/Pkinase_Tyr domain-containing protein/Malectin domain-containing protein (AHRD V3.3 *** A0A1Q3CJY9_CEPFO)
Solyc09g030390	1	Serine/arginine repetitive matrix protein 1 (AHRD V3.3 *-* A0A2G2VYQ2_CAPBA)
Solyc00g500339	1	Unknown protein
Solyc01g006430	2	Fatty acid desaturase (AHRD V3.3 *** E7CCC0_9BRAS)
Solyc04g015620	2	DUF642 domain-containing protein (AHRD V3.3 *** A0A1Q3AUQ6_CEPFO)
Solyc02g084240	2	H1 histone-like protein
Solyc11g010470	2	14-3-3 protein (AHRD V3.3 *** P93787_SOLTU)
Solyc12g007060	2	serine-rich protein-like protein (AHRD V3.3 --* AT5G55980.1)
Solyc01g091530	4	Fasciclin-like arabinogalactan protein (AHRD V3.11 *** tr|E3WHD6|E3WHD6_9ROSI)
Solyc09g064370	2	S-(hydroxymethyl)glutathione dehydrogenase (AHRD V3.3 *** E9ND18_SOLHA)
Solyc03g063600	1	Guanylate kinase 1 (AHRD V3.3 *** A0A2G2X5F7_CAPBA)
Solyc06g076780	4	Glycosyl hydrolase family protein (AHRD V3.3 *** A0A2U1PL05_ARTAN)
Solyc07g062890	1	Protein yippee-like (AHRD V3.11 *** tr|A0A1U8EEB0|A0A1U8EEB0_CAPAN)
Solyc09g008280	2	S-adenosyl-L-methionine synthetase Z24743
Solyc07g020860	2	Peroxiredoxin (AHRD V3.3 *** Q8S3L0_POPPZ)
Solyc03g120380	1	auxin-regulated IAA19
Solyc06g007470	2	40S ribosomal protein S26 (AHRD V3.3 *** A0A2G2X986_CAPBA)
Solyc04g077020	2	Tubulin alpha chain (AHRD V3.3 *** A0A1U8GD16_CAPAN)
Solyc04g025540	1	Anthranilate phosphoribosyltransferase (AHRD V3.3 *** A0A2U1M0N4_ARTAN)
Solyc06g060760	2	tonoplast intrinsic protein 2.3
Solyc10g080130	1	Exosome complex component RRP43 (AHRD V3.3 *** A0A2U1QHR4_ARTAN)
Solyc08g005300	1	DnaJ domain (AHRD V3.3 *-* A0A200PXA9_9MAGN)
Solyc11g008440	2	Amino acid transporter (AHRD V3.3 *** A0A200R5Q3_9MAGN)
Solyc03g058350	3	Eukaryotic translation initiation factor 5B (AHRD V3.3 *** A0A2G2WJG0_CAPBA)
Solyc10g081730	2	Protein WVD2-like 1 (AHRD V3.3 *** A0A2G3AVM2_CAPCH)
Solyc08g061130	1	Transcription factor HY5 (AHRD V3.3 *** A0A1U8E2N7_CAPAN)
Solyc02g084950	3	S-adenosyl-L-methionine-dependent methyltransferases superfamily protein (AHRD V3.3 *** A0A2U1KPI6_ARTAN)
Solyc01g004004	1	Unknown protein
Solyc11g012930	2	WAT1-related protein (AHRD V3.3 *** K4D697_SOLLC)
Solyc03g032140	1	Heterogeneous nuclear ribonucleoprotein, putative, expressed (AHRD V3.11 *** tr|Q2RAY1|Q2RAY1_ORYSJ)
Solyc04g054340	2	hypothetical protein (AHRD V3.3 -** AT5G65207.1)
Solyc09g091210	2	Dirigent protein (AHRD V3.11 *** tr|K4CWE7|K4CWE7_SOLLC)
Solyc06g053660	1	HR-like lesion-inducing protein (AHRD V3.3 *** A0A2K3PBG2_TRIPR)
Solyc01g068460	2	Plant calmodulin-binding-like protein (AHRD V3.3 *** G7IW85_MEDTR)
Solyc08g080680	2	Calcium-dependent lipid-binding (CaLB domain) family protein (AHRD V3.3 *** A0A2U1LWF9_ARTAN)
Solyc12g096760	2	2-alkenal reductase (NADP(+)-dependent) (AHRD V3.3 *** A0A2G2WX40_CAPBA)
Solyc02g065470	2	Pathogenesis-related protein 1 (AHRD V3.3 *** A0A2K3L121_TRIPR)
Solyc00g500245	1	Ribosomal protein S3 (AHRD V3.3 *** A0A290WKX3_SOLLC)
Solyc01g096880	2	Major facilitator superfamily protein (AHRD V3.3 *** A0A1P8AZ04_ARATH)
Solyc01g099930	1	hypothetical protein (AHRD V3.3 *-* AT5G27860.2)
Solyc11g044910	1	Beta-D-xylosidase 4 (AHRD V3.3 *** A0A2G2VN32_CAPBA)
Solyc10g055800	2	Chitinase (AHRD V3.3 *** B9VRK7_CAPAN)
Solyc05g016410	3	Casein kinase (AHRD V3.3 *** A2I5G0_BETVU)
Solyc01g110770	4	Small auxin up-regulated RNA11
Solyc09g063130	2	Photosystem I reaction center subunit IV (AHRD V3.3 *-* A0A2P6U4S6_CHLSO)
Solyc03g006920	1	Receptor-like serine/threonine-protein kinase (AHRD V3.3 *** A0A2G3CW20_CAPCH)
Solyc11g013180	1	Phosphatidylinositol 4-phosphate 5-kinase (AHRD V3.3 *** K4D6C2_SOLLC)
Solyc04g074167	2	classical arabinogalactan protein 26-like (AHRD V3.3 -** XP_011090863.1)
Solyc03g097710	1	meiosis chromosome segregation family protein (AHRD V3.3 *-* AT3G26890.8)
Solyc08g077430	1	ephrin type-B receptor (AHRD V3.3 *** AT5G11700.2)
Solyc01g080010	4	xyloglucan endoglucanase inhibitor
Solyc01g088250	3	SUN domain protein3
Solyc03g117560	2	Plastocyanin-like (AHRD V3.3 *** A0A200PSX2_9MAGN)
Solyc07g062650	2	Malate dehydrogenase (AHRD V3.3 *** Q645N1_SOLLC)
Solyc02g064940	4	Leucine-rich repeat family protein (AHRD V3.3 *** G3CHK6_PONTR)
Solyc10g005485	1	Unknown protein
Solyc06g074780	2	Histone H2B (AHRD V3.3 *** A0A2G2ZDH6_CAPAN)
Solyc09g009540	2	Alpha/beta-Hydrolases superfamily protein (AHRD V3.11 *** tr|A0A2U1QP59|A0A2U1QP59_ARTAN)
Solyc01g081440	1	DUF1005 domain-containing protein (AHRD V3.3 *** A0A1Q3BB96_CEPFO)
Solyc10g044900	3	Ion channel DMI1 (AHRD V3.3 *** A0A2G2VCA7_CAPBA)
Solyc03g026416	1	Unknown protein
Solyc01g087850	2	serine protease SBT3
Solyc01g096450	2	Eukaryotic aspartyl protease family protein (AHRD V3.11 *** tr|A0A2U1PLR1|A0A2U1PLR1_ARTAN)
Solyc04g082270	1	DUF241 domain-containing protein (AHRD V3.3 *** A0A1Q3B6H2_CEPFO)
Solyc07g062790	2	Homeobox-leucine zipper protein HOX6 (AHRD V3.3 *** A0A2G3BCD2_CAPCH)
Solyc05g051280	1	Alpha/beta-Hydrolases superfamily protein (AHRD V3.3 *** A0A2U1NG96_ARTAN)
Solyc10g051377	1	RNA-binding protein (AHRD V3.3 *** O24106_NICGU)
Solyc10g011820	2	Delta(8)-fatty-acid desaturase (AHRD V3.11 *** tr|A0A2G3BES8|A0A2G3BES8_CAPCH)
Solyc11g072820	3	Kinesin (AHRD V3.3 *** A0A200R660_9MAGN)
Solyc03g111970	1	Cytochrome P450 71A6 (AHRD V3.3 *** A0A2G2ZZC6_CAPAN)
Solyc02g085870	4	beta-ketoacyl-coenzyme A synthase
Solyc06g061150	1	AP-2 complex subunit mu (AHRD V3.3 *** A0A2G2WK11_CAPBA)
Solyc07g021700	1	Pollen-specific protein SF21 (AHRD V3.3 *** A0A1U8HG74_CAPAN)
Solyc07g063340	4	DUF1218 domain-containing protein (AHRD V3.3 *** A0A1Q3DB07_CEPFO)
Solyc09g005260	2	Vacuolar cation/proton exchanger (AHRD V3.3 *** A0A2G3BK94_CAPCH)
Solyc06g036000	1	DNA-directed RNA polymerase iii subunit rpc3-like protein (AHRD V3.3 *** A0A2K3P255_TRIPR)
Solyc06g074790	2	Histone H2B (AHRD V3.11 *-* tr|A0A2G3CAQ8|A0A2G3CAQ8_CAPCH)
Solyc07g052320	1	Hexosyltransferase (AHRD V3.3 *** A0A2G2WDG1_CAPBA)
Solyc01g102310	2	60S ribosomal protein L34 (AHRD V3.3 *-* A0A2G2VNY7_CAPBA)
Solyc02g036350	2	1-aminocyclopropane-1-carboxylate oxidase EF501822
Solyc02g082130	1	Surfeit locus protein 6 (AHRD V3.3 *** A0A2U1QM59_ARTAN)
Solyc01g107800	4	glucuronoxylan 4-O-methyltransferase 1-like (AHRD V3.3 *** A0A2I4H011_9ROSI)
Solyc06g066320	1	Transcription factor IIS (AHRD V3.3 *** A0A200R1D0_9MAGN)
Solyc07g150140	1	Unknown protein
Solyc03g114060	1	Bromo adjacent homology (BAH) domain (AHRD V3.3 *** A0A200R0M3_9MAGN)
Solyc06g083580	1	Pectate lyase (AHRD V3.3 *** A0A2G3CC63_CAPCH)
Solyc07g042520	2	Sucrose synthase (AHRD V3.3 *** K4CEB3_SOLLC)
Solyc03g006240	2	GDSL esterase/lipase (AHRD V3.3 *** A0A2G2ZLG9_CAPAN)
Solyc11g004000	1	Unknown protein
Solyc09g042575	1	Unknown protein
Solyc07g062130	4	trifunctional UDP-glucose 4,6-dehydratase/UDP-4-keto-6-deoxy-D-glucose 3,5-epimerase/UDP-4-keto-L-rhamnose-reductase RHM1 (AHRD V3.3 *** A0A2I4GY66_9ROSI)
Solyc07g044780	3	Zinc finger protein (AHRD V3.3 *** A0A200QX00_9MAGN)
Solyc01g089980	3	ELMO/CED-12 family protein (AHRD V3.3 *** Q8VZ78_ARATH)
Solyc07g017600	4	Pectinesterase (AHRD V3.3 *** A0A1U8F5L9_CAPAN)
Solyc02g091030	1	Nuclear transcription factor Y subunit C-2 (AHRD V3.3 *-* A0A2G3D858_CAPCH)
Solyc07g063650	1	Ubiquitin carboxyl-terminal hydrolase (AHRD V3.3 *** A0A2G2Z5A0_CAPAN)
Solyc03g065250	4	Fatty acid hydroxylase superfamily (AHRD V3.3 *** A0A2U1L8N4_ARTAN)
Solyc10g005100	2	Plasma membrane-associated cation-binding protein 1 (AHRD V3.3 *** A0A2G2YJZ6_CAPAN)
Solyc12g042990	1	CASC3/Barentsz eIF4AIII binding protein (AHRD V3.3 *** AT1G80000.3)
Solyc12g005940	2	1-aminocyclopropane-1-carboxylate oxidase 2 (AHRD V3.3 *** Q7Y257_BETPN)
Solyc01g086960	2	Zinc finger A20 and AN1 domain stress-associated protein (AHRD V3.3 *** A0A2K3LXD0_TRIPR)
Solyc05g053310	2	Stress responsive A/B Barrel domain containing protein (AHRD V3.3 *** A0A1Y1IK97_KLENI)
Solyc03g007760	1	P-loop containing nucleoside triphosphate hydrolases superfamily protein (AHRD V3.3 *** F4JKF8_ARATH)
Solyc05g005000	1	Alpha/beta-Hydrolases superfamily protein (AHRD V3.3 *-* F4I5X3_ARATH)
Solyc06g071320	2	D-ribose-binding periplasmic protein (AHRD V3.3 *** A0A2P5F6E6_TREOI)
Solyc01g008970	1	RNA-binding (RRM/RBD/RNP motifs) family protein (AHRD V3.3 *-* F4IIL5_ARATH)
Solyc01g094950	2	Protein BPS1, chloroplastic (AHRD V3.3 *** A0A2G2YY51_CAPAN)
Solyc03g112350	1	RNA helicase DEAD12
Solyc01g081500	1	Chromo domain protein LHP1 (AHRD V3.11 *** sp|Q944N1|LHP1_SOLLC)
Solyc06g004000	1	Unknown protein
Solyc07g052720	1	MADS-box transcription factor (AHRD V3.3 *-* A0A2K3PNN3_TRIPR)
Solyc06g051960	4	Pectinesterase (AHRD V3.3 *** A0A2G2WIV2_CAPBA)
Solyc08g007280	1	Unknown protein
Solyc04g011500	2	Actin (AHRD V3.3 *** A0A1U8GLU9_CAPAN)
Solyc10g086787	1	Unknown protein
Solyc08g082120	2	Methanol inducible protein (AHRD V3.3 *** D1MAX5_NICBE)
Solyc03g031970	1	Auxin response factor (AHRD V3.3 *** E0A8P3_SOLLC)
Solyc05g054390	1	Two-component response regulator (AHRD V3.3 *** A0A2G2WV84_CAPBA)
Solyc08g083040	1	Serine/threonine-protein kinase fray2 (AHRD V3.3 *** A0A2G3DAG2_CAPCH)
Solyc01g009430	2	hypothetical protein (AHRD V3.3 *** AT2G27830.1)
Solyc12g100363	1	Unknown protein
Solyc01g100060	1	Pre-mRNA-splicing factor 38A (AHRD V3.11 *-* tr|A0A1U8E4K1|A0A1U8E4K1_CAPAN)
Solyc08g066740	2	Early nodulin-like protein 1 (AHRD V3.3 *** A0A1J3CHP6_NOCCA)
Solyc01g081540	1	Myosin-17 (AHRD V3.3 *** A0A2G3ALU8_CAPAN)
Solyc02g032200	1	Disease resistance protein (TIR-NBS-LRR class) (AHRD V3.3 *-* A0A2K3P0U8_TRIPR)
Solyc07g032180	3	1-acylglycerol-3-phosphate O-acyltransferase (AHRD V3.3 *** A0A2G2YMS0_CAPAN)
Solyc05g007030	1	heat-inducible transcription repressor (AHRD V3.3 *** AT3G17900.2)
Solyc09g091530	2	S-adenosyl-L-methionine-dependent methyltransferases superfamily protein (AHRD V3.3 *** Q9FJZ6_ARATH)
Solyc09g065340	1	Acyl-CoA N-acyltransferase with RING/FYVE/PHD-type zinc finger protein (AHRD V3.3 *-* A0A2U1KTB4_ARTAN)
Solyc07g008250	2	F-box protein (AHRD V3.3 *** S4T6I7_CAPAN)
Solyc10g081510	4	ethylene-responsive methionine synthase
Solyc08g005960	2	Bifunctional inhibitor/lipid-transfer protein/seed storage 2S albumin superfamily protein (AHRD V3.3 *** A0A2U1PU47_ARTAN)
Solyc02g043950	1	Unknown protein
Solyc09g061310	4	PPPDE putative thiol peptidase family protein (AHRD V3.3 *** A0A2U1N5E2_ARTAN)
Solyc02g090840	4	DUF1685 domain-containing protein (AHRD V3.3 *** A0A1Q3CQK4_CEPFO)
Solyc03g123630	2	pectin methylesterase pmeu1
Solyc08g078460	3	Oxidoreductase family protein (AHRD V3.3 *** A0A2U1N6F1_ARTAN)
Solyc11g007690	3	Pyruvate kinase (AHRD V3.3 *** A0A2G2Y675_CAPAN)
Solyc12g095960	1	RNA-binding KH domain protein (AHRD V3.3 *-* A0A2K3P1D4_TRIPR)
Solyc02g093510	3	Surfeit locus protein 2 (SURF2) (AHRD V3.3 *** Q9LY85_ARATH),Pfam:PF05477
Solyc06g075630	2	Dirigent protein (AHRD V3.3 *** K4C9S8_SOLLC)
Solyc09g065550	1	Kinase interacting (KIP1-like) family protein (AHRD V3.3 *** A0A2K3NUK8_TRIPR)
Solyc03g019890	4	beta-galactosidase 7
Solyc03g116750	1	TOPLESS (AHRD V3.3 *** A0A1D5XWZ6_WHEAT)
Solyc05g015530	4	Endoplasmic reticulum, stress-associated Ramp4 (AHRD V3.3 *** A0A2U1N8N8_ARTAN)
Solyc03g097380	2	Heavy metal-associated isoprenylated plant protein (AHRD V3.3 *-* A0A2R6PUZ2_ACTCH)
Solyc05g050280	1	Auxin-responsive GH3 family protein (AHRD V3.3 *** A0A2U1NZC8_ARTAN)
Solyc11g016930	1	Leucine-rich repeat protein kinase family protein (AHRD V3.3 *-* A0A061EED9_THECC)
Solyc04g076810	3	Non-specific serine/threonine protein kinase (AHRD V3.3 *** A0A2G3CPB2_CAPCH)
Solyc01g110480	1	Basic-leucine zipper (BZIP) transcription factor family protein (AHRD V3.3 *** A0A2U1P1T7_ARTAN)
Solyc03g005200	2	Non-specific lipid-transfer protein-like protein (AHRD V3.3 *** A0A1J6K9J7_NICAT)
Solyc01g111380	2	Actin-depolymerizing factor-like protein (AHRD V3.3 *** A0A2K3P088_TRIPR)
Solyc01g087870	1	Glutamine--fructose-6-phosphate aminotransferase [isomerizing] (AHRD V3.11 *** tr|A0A2I0VLF2|A0A2I0VLF2_9ASPA)
Solyc07g064830	1	1,4-alpha-glucan-branching enzyme 3, chloroplastic/amyloplastic (AHRD V3.3 *** A0A2G2WFE8_CAPBA)
Solyc01g009860	2	NAC domain-containing protein (AHRD V3.3 *** A0A2K3LZ45_TRIPR)
Solyc10g084270	1	Importin subunit alpha (AHRD V3.3 *** A0A2G2VTX5_CAPBA)
Solyc12g014440	3	BNR/Asp-box repeat family protein (AHRD V3.3 *** A0A2U1NQE8_ARTAN)
Solyc08g005650	2	Cytochrome P450-1 (AHRD V3.3 *** K4CI56_SOLLC)
Solyc09g089740	2	2-oxoglutarate (2OG) and Fe(II)-dependent oxygenase superfamily protein (AHRD V3.3 *** A0A2U1NTU8_ARTAN)
Solyc07g053250	3	F-box protein isoform X1 (AHRD V3.3 *-* XP_025887864.1)
Solyc02g088820	4	Carboxypeptidase (AHRD V3.3 *** A0A2G3ABI4_CAPAN)
Solyc11g006250	4	GDSL-motif lipase/hydrolase family protein 2
Solyc08g079080	2	Acid beta-fructofuranosidase (AHRD V3.11 *** tr|A0A2G3AEK0|A0A2G3AEK0_CAPAN)
Solyc04g005860	3	Protein ENHANCED DISEASE RESISTANCE 2 (AHRD V3.3 *** A0A1J3E5Z2_NOCCA)
Solyc04g082050	2	Cellular retinaldehyde-binding/triple function, C-terminal (AHRD V3.3 *** B6SN40_MAIZE)
Solyc10g012430	1	Signal peptide peptidase-like 4 (AHRD V3.3 *** A0A1U8EFB2_CAPAN)
Solyc03g113620	2	Transcription factor MYB1R1 (AHRD V3.3 *** A0A2G2WRC4_CAPBA)
Solyc03g114970	2	Protein SPIRAL1 (AHRD V3.3 *** A0A2G3A261_CAPAN)
Solyc01g099410	4	Histone H2A (AHRD V3.3 *** A0A0H5QLQ1_9EUKA)
Solyc03g005900	4	GDSL esterase/lipase (AHRD V3.11 *** tr|A0A2G2XE99|A0A2G2XE99_CAPBA)
Solyc11g065090	3	magnesium transporter NIPA (DUF803) (AHRD V3.3 *** AT4G13800.8)
Solyc06g065100	2	R2R3MYB transcription factor 3
Solyc04g010270	2	Dirigent protein (AHRD V3.3 *** K4BPI1_SOLLC)
Solyc01g091260	3	myeloid leukemia factor (AHRD V3.3 *** AT2G45380.4)
Solyc02g088957	1	Unknown protein
Solyc02g087870	2	ABC transporter (AHRD V3.3 *** A0A200QEZ6_9MAGN)
Solyc02g150146	1	Receptor-like protein kinase (AHRD V3.3 *-* A0A2K3LZH3_TRIPR)
Solyc07g047770	3	Histidine kinase 2 (AHRD V3.3 *** A0A2G2Z2M2_CAPAN)
Solyc07g025380	1	DNA ligase-like protein (AHRD V3.3 *** AT1G75150.3)
Solyc02g087620	3	Inositol hexakisphosphate and diphosphoinositol-pentakisphosphate kinase (AHRD V3.3 *** A0A2G3ACA5_CAPAN)
Solyc07g063730	1	G-type lectin S-receptor-like serine/threonine-protein kinase (AHRD V3.3 *** A0A2G3C305_CAPCH)
Solyc09g014550	4	MLP-like protein 43 (AHRD V3.3 *** A0A2U1L1T0_ARTAN)
Solyc02g083720	1	MLO-like protein (AHRD V3.3 *** K4BAP0_SOLLC)
Solyc02g093980	1	Nucleolar-like protein (AHRD V3.3 *-* F4J3H8_ARATH)
Solyc02g093070	3	2-oxoglutarate (2OG) and Fe(II)-dependent oxygenase superfamily protein (AHRD V3.3 *** A0A2U1Q3D7_ARTAN)
Solyc09g097870	1	bHLH transcription factor 062
Solyc06g005070	2	Major facilitator superfamily protein (AHRD V3.11 *** tr|A0A1P8AQH5|A0A1P8AQH5_ARATH)
Solyc12g009560	2	EIN3-binding F-box protein 1
Solyc11g010500	2	Mitochondrial uncoupling protein 6 (AHRD V3.3 *** A0A2G3B0B9_CAPCH)
Solyc02g078670	1	COP1-interacting protein 7 (AHRD V3.3 *** CIP7_ARATH)
Solyc12g009800	2	Purple acid phosphatase (AHRD V3.3 *** M1AD80_SOLTU)
Solyc07g008180	2	CRABS CLAW-like protein 5a
Solyc08g059800	1	TPX2 (Targeting protein for Xklp2) family protein (AHRD V3.3 *** A0A2K3NRR7_TRIPR)
Solyc12g056580	1	Cellulose synthase (AHRD V3.3 *** K4DFY9_SOLLC)
Solyc06g008330	3	Serine/threonine-protein kinase (AHRD V3.3 *** A0A2I0WHR6_9ASPA)
Solyc02g088560	2	Cyclic nucleotide-gated ion channel protein, putative (AHRD V3.3 *** G7L453_MEDTR)
Solyc09g083400	3	Protein WVD2-like 1 (AHRD V3.3 *** A0A1U8G599_CAPAN)
Solyc01g099980	3	Enolase (DUF1399) (AHRD V3.3 *-* F4I3L9_ARATH)
Solyc04g071540	1	Sterol 3-beta-glucosyltransferase (AHRD V3.3 *** B6SKE1_MAIZE)
Solyc02g079480	2	FAD-binding Berberine family protein (AHRD V3.3 *** A0A2U1MQE5_ARTAN)
Solyc04g054140	1	E3 ubiquitin-protein ligase RKP (AHRD V3.3 *** A0A2G2VG74_CAPBA)
Solyc05g014030	3	Regulator of chromosome condensation (RCC1) family protein (AHRD V3.3 *** Q9LU80_ARATH)
Solyc11g010270	1	Homeobox-leucine zipper protein HOX4 (AHRD V3.3 *** A0A2G2Y5D1_CAPAN)
Solyc06g073450	3	hypothetical protein (DUF1685) (AHRD V3.3 *** AT1G05870.9)
Solyc04g080360	1	S-adenosyl-L-methionine-dependent methyltransferases superfamily protein (AHRD V3.3 *** A0A2U1Q220_ARTAN)
Solyc09g007080	1	Protein phosphatase 2C family protein (AHRD V3.3 *** A0A2U1Q2B2_ARTAN)
Solyc11g066320	1	Exostosin family protein (AHRD V3.3 *** A0A2U1P7C1_ARTAN)
Solyc09g008320	2	Xyloglucan endotransglucosylase/hydrolase (AHRD V3.11 *** tr|A0A1U8EG04|A0A1U8EG04_CAPAN)
Solyc09g066100	2	Histone H1 (AHRD V3.3 *-* A0A2G2WIH1_CAPBA)
Solyc12g013880	1	Origin recognition complex subunit 3 (AHRD V3.3 *** A0A2U1N3V6_ARTAN)
Solyc04g049670	1	Pseudo-response regulator (AHRD V3.3 *** X5I0R0_IPONI)
Solyc10g081720	1	Fasciclin-like arabinogalactan protein 17 (AHRD V3.3 *** A0A2G3AVK5_CAPCH)
Solyc07g014690	4	Na+ transporter (AHRD V3.3 *** S0CPS1_SOLLC)
Solyc08g067620	1	Pleiotropic drug resistance protein (AHRD V3.3 *** C8CA13_CUCSA)
Solyc01g110555	2	Auxin responsive SAUR protein (AHRD V3.3 *** A0A2U1P3N8_ARTAN)
Solyc06g083480	3	NAD(P)-binding Rossmann-fold superfamily protein (AHRD V3.3 *** A0A1P8AYK7_ARATH)
Solyc06g053840	1	auxin-regulated IAA4
Solyc05g160180	1	26S protease regulatory subunit 7 (AHRD V3.11 *-* tr|A0A2G3DFT7|A0A2G3DFT7_CAPCH)
Solyc05g056550	3	Protein kinase (AHRD V3.3 *** O65765_CRAPL)
Solyc03g114790	1	Isoaspartyl peptidase/L-asparaginase (AHRD V3.3 *** A0A2G2WQU4_CAPBA)
Solyc02g090930	2	Lipase (AHRD V3.3 *** A0A200QYW4_9MAGN)
Solyc04g008650	3	Inactive leucine-rich repeat receptor-like serinethreonine-protein kinase (AHRD V3.3 *** A0A314KSQ6_NICAT)
Solyc10g081340	2	protein PHYTOCHROME KINASE SUBSTRATE 4 (AHRD V3.3 *** A0A2I4E5I9_9ROSI)
