# Supplementary material for: Single-nucleus transcriptome profiling unveils cell-type-specific ethylene and TOR signaling in tomato
Source: Hortic Res. 2026 Feb 28;13(5):uhag044. doi: 10.1093/hr/uhag044 (PMC13156461; doi:10.1093/hr/uhag044)
Supplement: Web_Material_uhag044 [file web_material_uhag044.zip › Table S9.xlsx]

## Sheet: hook module gene list
Supplementary Table 9-s1 The list of gene co-expression modules of hook.
gene	module
Solyc00g180440	1
Solyc00g500023	1
Solyc00g277510	1
Solyc00g500079	1
Solyc00g500080	1
Solyc00g500037	1
Solyc00g500164	1
Solyc00g500111	1
Solyc00g022100	1
Solyc00g500167	1
Solyc00g500169	1
Solyc00g500191	1
Solyc00g500210	1
Solyc00g014790	1
Solyc00g500198	1
Solyc00g020010	1
Solyc00g019950	1
Solyc00g500256	1
Solyc00g500245	1
Solyc00g500250	1
Solyc00g500246	1
Solyc00g160710	1
Solyc00g500264	1
Solyc00g500279	1
Solyc00g052430	1
Solyc00g500305	1
Solyc00g500261	1
Solyc00g500316	1
Solyc00g160130	1
Solyc00g500318	1
Solyc00g500333	1
Solyc00g500362	1
Solyc00g160140	1
Solyc00g160770	1
Solyc01g005253	1
Solyc01g006000	1
Solyc01g005600	1
Solyc01g005450	1
Solyc01g005950	1
Solyc01g006230	1
Solyc01g006200	1
Solyc01g005580	1
Solyc01g005930	1
Solyc01g006340	1
Solyc01g006970	1
Solyc01g006630	1
Solyc01g006610	1
Solyc01g006880	1
Solyc01g006850	1
Solyc01g007140	1
Solyc01g007010	1
Solyc01g007840	1
Solyc01g008320	1
Solyc01g008120	1
Solyc01g008170	1
Solyc01g008770	1
Solyc01g008270	1
Solyc01g008200	1
Solyc01g008440	1
Solyc01g008990	1
Solyc01g008760	1
Solyc01g008640	1
Solyc01g008660	1
Solyc01g008970	1
Solyc01g009180	1
Solyc01g009630	1
Solyc01g009610	1
Solyc01g009990	1
Solyc01g009820	1
Solyc01g009970	1
Solyc01g010140	1
Solyc01g010365	1
Solyc01g010370	1
Solyc01g010700	1
Solyc01g010870	1
Solyc01g010880	1
Solyc01g010990	1
Solyc01g011350	1
Solyc01g160380	1
Solyc01g014480	1
Solyc01g160750	1
Solyc01g014840	1
Solyc01g015020	1
Solyc01g015080	1
Solyc01g016380	1
Solyc01g016400	1
Solyc01g161060	1
Solyc01g017220	1
Solyc01g017440	1
Solyc01g017720	1
Solyc01g017860	1
Solyc01g020320	1
Solyc01g020357	1
Solyc01g020520	1
Solyc01g020524	1
Solyc01g020526	1
Solyc01g028930	1
Solyc01g049960	1
Solyc01g056600	1
Solyc01g056690	1
Solyc01g056720	1
Solyc01g056780	1
Solyc01g056750	1
Solyc01g056760	1
Solyc01g056830	1
Solyc01g161970	1
Solyc01g057003	1
Solyc03g095390	1
Solyc01g057760	1
Solyc01g057830	1
Solyc01g057840	1
Solyc01g057900	1
Solyc01g058210	1
Solyc01g058390	1
Solyc01g060030	1
Solyc01g060040	1
Solyc01g060070	1
Solyc01g060210	1
Solyc01g060280	1
Solyc01g060286	1
Solyc01g162410	1
Solyc01g065550	1
Solyc01g065570	1
Solyc01g162590	1
Solyc01g066480	1
Solyc01g067100	1
Solyc01g067400	1
Solyc01g067270	1
Solyc01g067210	1
Solyc01g067230	1
Solyc01g067500	1
Solyc01g067290	1
Solyc01g067790	1
Solyc01g068030	1
Solyc01g068000	1
Solyc01g068620	1
Solyc01g068240	1
Solyc01g068580	1
Solyc01g068480	1
Solyc01g068410	1
Solyc01g068640	1
Solyc01g068500	1
Solyc01g079510	1
Solyc01g079350	1
Solyc01g079380	1
Solyc01g079760	1
Solyc01g080080	1
Solyc01g079700	1
Solyc01g080050	1
Solyc01g080510	1
Solyc01g080310	1
Solyc01g080180	1
Solyc01g080620	1
Solyc01g080670	1
Solyc01g080720	1
Solyc01g081380	1
Solyc01g081490	1
Solyc01g081230	1
Solyc01g081240	1
Solyc01g073930	1
Solyc01g086900	1
Solyc01g073940	1
Solyc01g086960	1
Solyc01g087170	1
Solyc01g086950	1
Solyc01g087030	1
Solyc01g087330	1
Solyc01g087340	1
Solyc01g087430	1
Solyc01g087190	1
Solyc01g087910	1
Solyc01g087710	1
Solyc01g088050	1
Solyc01g088550	1
Solyc01g088650	1
Solyc01g088740	1
Solyc01g088700	1
Solyc01g088730	1
Solyc01g088690	1
Solyc01g090230	1
Solyc01g088820	1
Solyc01g090180	1
Solyc01g090270	1
Solyc01g090040	1
Solyc01g090130	1
Solyc01g090320	1
Solyc01g090850	1
Solyc01g090600	1
Solyc01g090680	1
Solyc01g090730	1
Solyc01g090910	1
Solyc01g091020	1
Solyc01g091500	1
Solyc01g091320	1
Solyc01g091470	1
Solyc01g091360	1
Solyc01g091630	1
Solyc01g091140	1
Solyc01g091520	1
Solyc01g091610	1
Solyc01g091450	1
Solyc01g091820	1
Solyc01g094060	1
Solyc01g094020	1
Solyc01g092950	1
Solyc01g091940	1
Solyc01g094190	1
Solyc01g094460	1
Solyc01g094620	1
Solyc01g094800	1
Solyc01g094220	1
Solyc01g094720	1
Solyc01g094660	1
Solyc01g095030	1
Solyc01g094860	1
Solyc01g094870	1
Solyc01g095140	1
Solyc01g095450	1
Solyc01g095110	1
Solyc01g095370	1
Solyc01g095710	1
Solyc01g095640	1
Solyc01g096030	1
Solyc01g096010	1
Solyc01g095750	1
Solyc01g095770	1
Solyc01g096190	1
Solyc01g095930	1
Solyc01g096130	1
Solyc01g096490	1
Solyc01g096530	1
Solyc01g096410	1
Solyc01g097010	1
Solyc01g096660	1
Solyc01g097310	1
Solyc01g097740	1
Solyc01g096930	1
Solyc01g097730	1
Solyc01g097890	1
Solyc01g098010	1
Solyc01g097790	1
Solyc01g097800	1
Solyc01g098210	1
Solyc01g097910	1
Solyc01g098140	1
Solyc01g098630	1
Solyc01g098710	1
Solyc01g098800	1
Solyc01g099130	1
Solyc01g099230	1
Solyc01g098480	1
Solyc01g098520	1
Solyc01g099280	1
Solyc01g098820	1
Solyc01g098950	1
Solyc01g099310	1
Solyc01g099520	1
Solyc01g150150	1
Solyc01g100360	1
Solyc01g100860	1
Solyc01g100370	1
Solyc01g100140	1
Solyc01g099920	1
Solyc01g100010	1
Solyc01g100730	1
Solyc01g100870	1
Solyc01g100960	1
Solyc01g101015	1
Solyc01g102760	1
Solyc01g102420	1
Solyc01g102570	1
Solyc01g102480	1
Solyc01g102470	1
Solyc01g102730	1
Solyc01g102710	1
Solyc01g103370	1
Solyc01g102800	1
Solyc01g103080	1
Solyc01g102880	1
Solyc01g102980	1
Solyc01g103000	1
Solyc01g103200	1
Solyc01g103480	1
Solyc01g103430	1
Solyc01g103350	1
Solyc01g103630	1
Solyc01g103640	1
Solyc01g103850	1
Solyc01g104250	1
Solyc01g103980	1
Solyc01g104060	1
Solyc01g104020	1
Solyc01g104510	1
Solyc01g104150	1
Solyc01g105020	1
Solyc01g104750	1
Solyc01g104830	1
Solyc01g105160	1
Solyc01g104910	1
Solyc01g105475	1
Solyc01g105380	1
Solyc01g105990	1
Solyc01g106055	1
Solyc01g106040	1
Solyc01g106590	1
Solyc01g106450	1
Solyc01g106130	1
Solyc01g106160	1
Solyc01g106580	1
Solyc01g106480	1
Solyc01g107030	1
Solyc01g106605	1
Solyc01g106940	1
Solyc01g106870	1
Solyc01g107180	1
Solyc01g107200	1
Solyc01g107240	1
Solyc01g107510	1
Solyc01g107360	1
Solyc01g107880	1
Solyc01g107390	1
Solyc01g108010	1
Solyc01g108290	1
Solyc01g107940	1
Solyc01g108130	1
Solyc01g108260	1
Solyc01g107950	1
Solyc01g108430	1
Solyc01g108412	1
Solyc01g108540	1
Solyc01g108890	1
Solyc01g108900	1
Solyc01g109400	1
Solyc01g109290	1
Solyc01g109130	1
Solyc01g108960	1
Solyc01g109780	1
Solyc01g109040	1
Solyc01g109140	1
Solyc01g109260	1
Solyc01g109630	1
Solyc01g109170	1
Solyc01g109640	1
Solyc01g109890	1
Solyc01g110180	1
Solyc01g110370	1
Solyc01g110350	1
Solyc01g111130	1
Solyc01g110640	1
Solyc01g111050	1
Solyc01g111620	1
Solyc01g111710	1
Solyc01g111720	1
Solyc01g111870	1
Solyc01g112025	1
Solyc01g111940	1
Solyc01g111810	1
Solyc01g112210	1
Solyc01g112260	1
Solyc01g111970	1
Solyc01g112090	1
Solyc01g112120	1
Solyc01g112310	1
Solyc01g112270	1
Solyc01g112340	1
Solyc02g043980	1
Solyc02g055470	1
Solyc02g055440	1
Solyc02g050180	1
Solyc02g005320	1
Solyc02g005350	1
Solyc02g005340	1
Solyc02g005480	1
Solyc02g150100	1
Solyc02g160400	1
Solyc02g014110	1
Solyc02g014350	1
Solyc02g014115	1
Solyc02g014190	1
Solyc02g014770	1
Solyc02g020980	1
Solyc02g021020	1
Solyc02g021050	1
Solyc02g021100	1
Solyc02g021470	1
Solyc02g021420	1
Solyc02g021260	1
Solyc02g021550	1
Solyc02g160620	1
Solyc02g024000	1
Solyc02g031900	1
Solyc02g032970	1
Solyc02g033060	1
Solyc02g036330	1
Solyc02g036370	1
Solyc02g037490	1
Solyc02g150116	1
Solyc02g038640	1
Solyc02g038803	1
Solyc02g038804	1
Solyc02g038806	1
Solyc02g038802	1
Solyc02g038817	1
Solyc02g038825	1
Solyc02g062290	1
Solyc02g061820	1
Solyc02g062000	1
Solyc02g061940	1
Solyc02g062370	1
Solyc02g062420	1
Solyc02g062340	1
Solyc02g062560	1
Solyc02g062640	1
Solyc02g062610	1
Solyc02g062810	1
Solyc02g063070	1
Solyc02g063300	1
Solyc02g063330	1
Solyc02g063520	1
Solyc02g064950	1
Solyc02g150126	1
Solyc02g065660	1
Solyc02g065540	1
Solyc02g067060	1
Solyc02g067180	1
Solyc02g067390	1
Solyc02g067570	1
Solyc02g067310	1
Solyc02g067680	1
Solyc02g067230	1
Solyc02g067490	1
Solyc02g067750	1
Solyc02g067910	1
Solyc02g068195	1
Solyc02g068390	1
Solyc02g068400	1
Solyc02g068790	1
Solyc02g068370	1
Solyc02g068740	1
Solyc02g068780	1
Solyc02g068590	1
Solyc02g069380	1
Solyc02g069110	1
Solyc02g069490	1
Solyc02g069450	1
Solyc02g069320	1
Solyc02g069410	1
Solyc02g069750	1
Solyc02g070030	1
Solyc02g069440	1
Solyc02g069500	1
Solyc02g069970	1
Solyc02g069980	1
Solyc02g070250	1
Solyc02g069740	1
Solyc02g069920	1
Solyc02g070230	1
Solyc02g070560	1
Solyc02g070705	1
Solyc02g070760	1
Solyc02g070480	1
Solyc02g071240	1
Solyc02g070490	1
Solyc02g070680	1
Solyc02g071640	1
Solyc02g070920	1
Solyc02g070940	1
Solyc02g071450	1
Solyc02g071387	1
Solyc02g071410	1
Solyc02g071500	1
Solyc02g071670	1
Solyc02g071880	1
Solyc02g072000	1
Solyc02g072270	1
Solyc02g072080	1
Solyc02g072190	1
Solyc02g072530	1
Solyc02g072560	1
Solyc02g072570	1
Solyc02g077140	1
Solyc02g077310	1
Solyc02g077290	1
Solyc02g078020	1
Solyc02g078120	1
Solyc02g077990	1
Solyc02g078140	1
Solyc02g078540	1
Solyc02g078210	1
Solyc02g078460	1
Solyc02g078440	1
Solyc02g078570	1
Solyc02g078560	1
Solyc02g078240	1
Solyc02g078760	1
Solyc02g078790	1
Solyc02g078820	1
Solyc02g078620	1
Solyc02g078980	1
Solyc02g078990	1
Solyc02g079030	1
Solyc02g079020	1
Solyc02g079400	1
Solyc02g079540	1
Solyc02g080470	1
Solyc02g080380	1
Solyc02g080440	1
Solyc02g079820	1
Solyc02g080500	1
Solyc02g079990	1
Solyc02g080120	1
Solyc02g080640	1
Solyc02g080410	1
Solyc02g080550	1
Solyc02g080940	1
Solyc02g080820	1
Solyc02g081410	1
Solyc02g081087	1
Solyc02g081310	1
Solyc02g081520	1
Solyc02g081420	1
Solyc02g082200	1
Solyc02g081530	1
Solyc02g082110	1
Solyc02g081750	1
Solyc02g081850	1
Solyc02g081870	1
Solyc02g082500	1
Solyc02g082633	1
Solyc02g082610	1
Solyc02g082690	1
Solyc02g082810	1
Solyc02g083110	1
Solyc02g082830	1
Solyc02g083390	1
Solyc02g083150	1
Solyc02g083590	1
Solyc02g082970	1
Solyc02g083780	1
Solyc02g083765	1
Solyc02g083990	1
Solyc02g084550	1
Solyc02g083835	1
Solyc02g084820	1
Solyc02g084490	1
Solyc02g084210	1
Solyc02g084380	1
Solyc02g084540	1
Solyc02g085300	1
Solyc02g085050	1
Solyc02g085830	1
Solyc02g085000	1
Solyc02g085920	1
Solyc02g085150	1
Solyc02g085240	1
Solyc02g085780	1
Solyc02g085610	1
Solyc02g085440	1
Solyc02g085450	1
Solyc02g086200	1
Solyc02g085820	1
Solyc02g086010	1
Solyc02g085937	1
Solyc02g086227	1
Solyc02g086223	1
Solyc02g086510	1
Solyc02g150140	1
Solyc02g087250	1
Solyc02g086780	1
Solyc02g086740	1
Solyc02g087560	1
Solyc02g086810	1
Solyc02g086820	1
Solyc02g087210	1
Solyc02g088000	1
Solyc02g087350	1
Solyc02g087430	1
Solyc02g087510	1
Solyc02g088010	1
Solyc02g087660	1
Solyc02g087830	1
Solyc02g088740	1
Solyc02g088040	1
Solyc02g088550	1
Solyc02g088160	1
Solyc02g088200	1
Solyc02g088660	1
Solyc02g088720	1
Solyc02g089260	1
Solyc02g089060	1
Solyc02g088500	1
Solyc02g088730	1
Solyc02g088800	1
Solyc02g088900	1
Solyc02g089220	1
Solyc02g089340	1
Solyc02g089090	1
Solyc02g089120	1
Solyc02g089370	1
Solyc02g089290	1
Solyc02g089790	1
Solyc02g089460	1
Solyc02g090260	1
Solyc02g089530	1
Solyc02g089690	1
Solyc02g089720	1
Solyc02g090130	1
Solyc02g090510	1
Solyc02g090390	1
Solyc02g090360	1
Solyc02g090060	1
Solyc02g090240	1
Solyc02g090710	1
Solyc02g090950	1
Solyc02g090860	1
Solyc02g090750	1
Solyc02g090490	1
Solyc02g090430	1
Solyc02g091270	1
Solyc02g091100	1
Solyc02g091120	1
Solyc02g090810	1
Solyc02g091170	1
Solyc02g091290	1
Solyc02g091220	1
Solyc02g091730	1
Solyc02g091710	1
Solyc02g092290	1
Solyc02g092260	1
Solyc02g092420	1
Solyc02g092660	1
Solyc02g092460	1
Solyc02g092840	1
Solyc02g093370	1
Solyc02g092640	1
Solyc02g092610	1
Solyc02g092720	1
Solyc02g093210	1
Solyc02g092870	1
Solyc02g093150	1
Solyc02g093600	1
Solyc02g093195	1
Solyc02g093280	1
Solyc02g093285	1
Solyc02g093350	1
Solyc02g093420	1
Solyc02g093890	1
Solyc02g093940	1
Solyc02g093930	1
Solyc02g094210	1
Solyc02g094600	1
Solyc02g094580	1
Solyc03g005170	1
Solyc03g005010	1
Solyc03g005340	1
Solyc03g005300	1
Solyc03g005320	1
Solyc03g006490	1
Solyc03g005395	1
Solyc03g005930	1
Solyc03g005740	1
Solyc03g005610	1
Solyc03g006060	1
Solyc03g005700	1
Solyc03g006177	1
Solyc03g006570	1
Solyc03g006560	1
Solyc03g006716	1
Solyc03g007420	1
Solyc03g007660	1
Solyc03g007485	1
Solyc03g007750	1
Solyc03g007320	1
Solyc03g007390	1
Solyc03g007490	1
Solyc03g007810	1
Solyc03g007900	1
Solyc03g007870	1
Solyc03g007770	1
Solyc03g007990	1
Solyc03g007820	1
Solyc03g007880	1
Solyc03g007930	1
Solyc03g025110	1
Solyc03g025360	1
Solyc03g025460	1
Solyc03g026060	1
Solyc03g150102	1
Solyc03g025700	1
Solyc03g025770	1
Solyc03g025920	1
Solyc03g026170	1
Solyc03g026070	1
Solyc03g026260	1
Solyc03g026140	1
Solyc03g031820	1
Solyc03g031840	1
Solyc03g026310	1
Solyc03g031790	1
Solyc03g031660	1
Solyc03g031920	1
Solyc03g031850	1
Solyc03g032160	1
Solyc03g032240	1
Solyc03g033420	1
Solyc03g033370	1
Solyc03g033400	1
Solyc03g033480	1
Solyc03g033540	1
Solyc03g033515	1
Solyc03g034090	1
Solyc03g033880	1
Solyc03g034050	1
Solyc03g034155	1
Solyc03g033970	1
Solyc03g034160	1
Solyc03g150107	1
Solyc03g034450	1
Solyc03g043720	1
Solyc03g043950	1
Solyc03g043960	1
Solyc03g150112	1
Solyc03g044190	1
Solyc03g044350	1
Solyc03g044510	1
Solyc03g044620	1
Solyc03g044666	1
Solyc03g045030	1
Solyc03g045080	1
Solyc03g045110	1
Solyc03g150118	1
Solyc03g046250	1
Solyc03g046260	1
Solyc03g046590	1
Solyc03g150119	1
Solyc03g070380	1
Solyc03g070390	1
Solyc03g071690	1
Solyc03g071720	1
Solyc03g051810	1
Solyc03g051780	1
Solyc03g051900	1
Solyc03g051950	1
Solyc03g053000	1
Solyc03g053080	1
Solyc03g058880	1
Solyc03g058890	1
Solyc03g058930	1
Solyc03g059160	1
Solyc03g059100	1
Solyc03g062650	1
Solyc03g062790	1
Solyc03g062725	1
Solyc03g063168	1
Solyc03g063210	1
Solyc03g063290	1
Solyc03g063260	1
Solyc03g063320	1
Solyc03g063880	1
Solyc03g013490	1
Solyc03g161120	1
Solyc03g078020	1
Solyc03g078090	1
Solyc03g078210	1
Solyc03g078360	1
Solyc03g079950	1
Solyc03g079890	1
Solyc03g080020	1
Solyc03g080120	1
Solyc03g081220	1
Solyc03g082410	1
Solyc03g083090	1
Solyc03g083120	1
Solyc03g083420	1
Solyc03g083260	1
Solyc03g083590	1
Solyc03g083470	1
Solyc03g083580	1
Solyc03g083720	1
Solyc03g083730	1
Solyc03g093270	1
Solyc03g093520	1
Solyc03g093610	1
Solyc03g150142	1
Solyc03g093880	1
Solyc03g093970	1
Solyc03g093800	1
Solyc03g160270	1
Solyc03g095230	1
Solyc03g161480	1
Solyc03g095610	1
Solyc03g095980	1
Solyc03g096640	1
Solyc03g097110	1
Solyc03g097450	1
Solyc03g097140	1
Solyc03g097180	1
Solyc03g097190	1
Solyc03g097240	1
Solyc03g097280	1
Solyc03g097120	1
Solyc03g097470	1
Solyc03g097520	1
Solyc03g097690	1
Solyc03g097500	1
Solyc03g098120	1
Solyc03g098180	1
Solyc03g098620	1
Solyc03g098650	1
Solyc03g098610	1
Solyc03g098640	1
Solyc03g019930	1
Solyc03g111050	1
Solyc03g111330	1
Solyc03g110910	1
Solyc03g110860	1
Solyc03g110920	1
Solyc03g110940	1
Solyc03g111250	1
Solyc03g110975	1
Solyc03g111220	1
Solyc03g111570	1
Solyc03g111630	1
Solyc03g111650	1
Solyc03g111760	1
Solyc03g112670	1
Solyc03g111880	1
Solyc03g111990	1
Solyc03g112190	1
Solyc03g112310	1
Solyc03g112770	1
Solyc03g112420	1
Solyc03g113070	1
Solyc03g113220	1
Solyc03g113140	1
Solyc03g112880	1
Solyc03g112990	1
Solyc03g113700	1
Solyc03g113540	1
Solyc03g114060	1
Solyc03g113710	1
Solyc03g114100	1
Solyc03g114175	1
Solyc03g114580	1
Solyc03g114970	1
Solyc03g114770	1
Solyc03g114760	1
Solyc03g114780	1
Solyc03g114750	1
Solyc03g114530	1
Solyc03g114960	1
Solyc03g114710	1
Solyc03g115120	1
Solyc03g115100	1
Solyc03g115580	1
Solyc03g114870	1
Solyc03g115530	1
Solyc03g115190	1
Solyc03g115680	1
Solyc03g115770	1
Solyc03g115840	1
Solyc03g115550	1
Solyc03g115420	1
Solyc03g115450	1
Solyc03g116110	1
Solyc03g115920	1
Solyc03g116030	1
Solyc03g116070	1
Solyc03g116670	1
Solyc03g117030	1
Solyc03g116790	1
Solyc03g116390	1
Solyc03g116590	1
Solyc03g116730	1
Solyc03g116930	1
Solyc03g116700	1
Solyc03g117100	1
Solyc03g117470	1
Solyc03g117670	1
Solyc03g118170	1
Solyc03g118020	1
Solyc03g118470	1
Solyc03g118180	1
Solyc03g118080	1
Solyc03g118240	1
Solyc03g118150	1
Solyc03g118005	1
Solyc03g119010	1
Solyc03g119150	1
Solyc03g119300	1
Solyc03g119460	1
Solyc03g120010	1
Solyc03g119340	1
Solyc03g119540	1
Solyc03g119640	1
Solyc03g120350	1
Solyc03g120260	1
Solyc03g120240	1
Solyc03g120050	1
Solyc03g120300	1
Solyc03g120450	1
Solyc03g120460	1
Solyc03g120250	1
Solyc03g120290	1
Solyc03g120700	1
Solyc03g120630	1
Solyc03g120510	1
Solyc03g121120	1
Solyc03g121020	1
Solyc03g120740	1
Solyc03g120900	1
Solyc03g121250	1
Solyc03g121520	1
Solyc03g121110	1
Solyc03g121800	1
Solyc03g121730	1
Solyc03g121540	1
Solyc03g121590	1
Solyc03g121420	1
Solyc03g123500	1
Solyc03g122280	1
Solyc03g123600	1
Solyc03g123700	1
Solyc03g123430	1
Solyc03g123710	1
Solyc03g123930	1
Solyc04g005010	1
Solyc04g005070	1
Solyc04g005080	1
Solyc04g005250	1
Solyc04g005630	1
Solyc04g005520	1
Solyc04g005830	1
Solyc04g005500	1
Solyc04g005550	1
Solyc04g005820	1
Solyc04g007870	1
Solyc04g007450	1
Solyc04g007170	1
Solyc04g007560	1
Solyc04g007730	1
Solyc04g007640	1
Solyc04g008010	1
Solyc04g007660	1
Solyc04g008020	1
Solyc04g008050	1
Solyc04g007990	1
Solyc04g008340	1
Solyc04g008650	1
Solyc04g008400	1
Solyc04g008130	1
Solyc04g008230	1
Solyc04g008330	1
Solyc04g008620	1
Solyc04g008560	1
Solyc04g008630	1
Solyc04g008750	1
Solyc04g009380	1
Solyc04g008770	1
Solyc04g008790	1
Solyc04g008990	1
Solyc04g009300	1
Solyc04g009030	1
Solyc04g009340	1
Solyc04g009190	1
Solyc04g009480	1
Solyc04g009800	1
Solyc04g009850	1
Solyc04g009430	1
Solyc04g009440	1
Solyc04g009500	1
Solyc04g009940	1
Solyc04g009630	1
Solyc04g009730	1
Solyc04g010120	1
Solyc04g010310	1
Solyc04g010190	1
Solyc04g011333	1
Solyc04g012040	1
Solyc04g011700	1
Solyc04g012170	1
Solyc04g014250	1
Solyc04g012010	1
Solyc04g014870	1
Solyc04g014820	1
Solyc04g014690	1
Solyc04g015330	1
Solyc04g015070	1
Solyc04g015110	1
Solyc04g015120	1
Solyc04g015210	1
Solyc04g015490	1
Solyc04g015480	1
Solyc04g015950	1
Solyc04g150112	1
Solyc04g016060	1
Solyc04g016370	1
Solyc04g017700	1
Solyc04g016330	1
Solyc04g016530	1
Solyc04g016590	1
Solyc04g028560	1
Solyc04g026110	1
Solyc04g025540	1
Solyc04g025480	1
Solyc04g025300	1
Solyc04g025280	1
Solyc04g025180	1
Solyc04g025120	1
Solyc04g024710	1
Solyc04g045480	1
Solyc04g045560	1
Solyc04g045660	1
Solyc04g047885	1
Solyc04g049070	1
Solyc04g049160	1
Solyc04g161350	1
Solyc04g049290	1
Solyc04g049407	1
Solyc04g049890	1
Solyc04g050150	1
Solyc04g050180	1
Solyc04g050160	1
Solyc04g050300	1
Solyc04g050520	1
Solyc04g050550	1
Solyc04g050620	1
Solyc04g050720	1
Solyc04g050820	1
Solyc04g050790	1
Solyc04g051095	1
Solyc04g051200	1
Solyc04g150139	1
Solyc04g051244	1
Solyc04g051297	1
Solyc04g051490	1
Solyc04g051440	1
Solyc04g051475	1
Solyc04g051480	1
Solyc04g051513	1
Solyc04g051780	1
Solyc04g051640	1
Solyc04g051700	1
Solyc04g051870	1
Solyc04g051885	1
Solyc04g053000	1
Solyc04g053130	1
Solyc04g053145	1
Solyc04g054400	1
Solyc04g054460	1
Solyc04g054520	1
Solyc04g054700	1
Solyc04g054820	1
Solyc04g055120	1
Solyc04g055060	1
Solyc04g056290	1
Solyc04g056630	1
Solyc04g056535	1
Solyc04g056590	1
Solyc04g162190	1
Solyc04g083140	1
Solyc04g056713	1
Solyc04g056747	1
Solyc04g057830	1
Solyc04g057860	1
Solyc04g057940	1
Solyc04g057950	1
Solyc04g057980	1
Solyc04g063280	1
Solyc04g063240	1
Solyc04g063300	1
Solyc04g063370	1
Solyc04g064800	1
Solyc04g064820	1
Solyc04g064660	1
Solyc04g071330	1
Solyc04g071510	1
Solyc04g071360	1
Solyc04g071320	1
Solyc04g071560	1
Solyc04g071550	1
Solyc04g071710	1
Solyc04g071440	1
Solyc04g072032	1
Solyc04g072230	1
Solyc04g072390	1
Solyc04g072270	1
Solyc04g072540	1
Solyc04g072520	1
Solyc04g074130	1
Solyc04g074220	1
Solyc04g072930	1
Solyc04g074070	1
Solyc04g074280	1
Solyc04g074520	1
Solyc04g074660	1
Solyc04g074940	1
Solyc04g074750	1
Solyc04g076040	1
Solyc04g076080	1
Solyc04g076380	1
Solyc04g075018	1
Solyc04g076320	1
Solyc04g076450	1
Solyc04g076390	1
Solyc04g076510	1
Solyc04g076910	1
Solyc04g076350	1
Solyc04g076500	1
Solyc04g076720	1
Solyc04g076630	1
Solyc04g077040	1
Solyc04g076900	1
Solyc04g077420	1
Solyc04g077290	1
Solyc04g077320	1
Solyc04g077460	1
Solyc04g077430	1
Solyc04g077520	1
Solyc04g077930	1
Solyc04g077610	1
Solyc04g077650	1
Solyc04g078120	1
Solyc04g078160	1
Solyc04g078390	1
Solyc04g078280	1
Solyc04g078760	1
Solyc04g078480	1
Solyc04g078590	1
Solyc04g078840	1
Solyc04g078400	1
Solyc04g078460	1
Solyc04g078530	1
Solyc04g078850	1
Solyc04g078660	1
Solyc04g078860	1
Solyc04g078910	1
Solyc04g079040	1
Solyc04g079280	1
Solyc04g079750	1
Solyc04g079450	1
Solyc04g080220	1
Solyc04g079690	1
Solyc04g080060	1
Solyc04g080160	1
Solyc04g080080	1
Solyc04g079850	1
Solyc04g080180	1
Solyc04g080460	1
Solyc04g080980	1
Solyc04g080550	1
Solyc04g080950	1
Solyc04g080800	1
Solyc04g081190	1
Solyc04g081430	1
Solyc04g081530	1
Solyc04g081610	1
Solyc04g082560	1
Solyc04g081755	1
Solyc04g082250	1
Solyc04g082220	1
Solyc04g082590	1
Solyc04g082640	1
Solyc04g082530	1
Solyc04g082740	1
Solyc04g082950	1
Solyc04g082880	1
Solyc04g082780	1
Solyc04g082510	1
Solyc04g082870	1
Solyc05g005290	1
Solyc05g005130	1
Solyc05g005520	1
Solyc05g005590	1
Solyc05g005880	1
Solyc05g005890	1
Solyc05g005980	1
Solyc05g006400	1
Solyc05g006570	1
Solyc05g006560	1
Solyc05g007050	1
Solyc05g006620	1
Solyc05g007000	1
Solyc05g006965	1
Solyc05g007440	1
Solyc05g007140	1
Solyc05g007170	1
Solyc05g007730	1
Solyc05g007410	1
Solyc05g007500	1
Solyc05g007910	1
Solyc05g007830	1
Solyc05g008000	1
Solyc05g008140	1
Solyc05g008630	1
Solyc05g008260	1
Solyc05g008070	1
Solyc05g008270	1
Solyc05g008300	1
Solyc05g008625	1
Solyc05g008830	1
Solyc05g008870	1
Solyc05g009160	1
Solyc05g008960	1
Solyc05g009350	1
Solyc05g009530	1
Solyc05g009390	1
Solyc05g009120	1
Solyc05g009460	1
Solyc05g009820	1
Solyc05g009520	1
Solyc05g009670	1
Solyc05g009800	1
Solyc05g009940	1
Solyc05g010100	1
Solyc05g010150	1
Solyc05g009915	1
Solyc05g010440	1
Solyc05g010470	1
Solyc05g010290	1
Solyc05g011930	1
Solyc05g011960	1
Solyc05g012380	1
Solyc05g012460	1
Solyc05g012270	1
Solyc05g012250	1
Solyc05g013040	1
Solyc05g013140	1
Solyc05g012930	1
Solyc05g012500	1
Solyc05g012600	1
Solyc05g013130	1
Solyc05g013190	1
Solyc05g013800	1
Solyc05g013500	1
Solyc05g013880	1
Solyc05g013890	1
Solyc05g014100	1
Solyc05g014150	1
Solyc05g014310	1
Solyc05g014250	1
Solyc05g014320	1
Solyc05g014490	1
Solyc05g014560	1
Solyc05g014970	1
Solyc05g014790	1
Solyc05g015070	1
Solyc05g015538	1
Solyc05g015820	1
Solyc05g015850	1
Solyc05g015930	1
Solyc05g015865	1
Solyc05g016030	1
Solyc05g016260	1
Solyc05g016440	1
Solyc05g016460	1
Solyc05g017760	1
Solyc05g017890	1
Solyc05g017940	1
Solyc05g017900	1
Solyc05g160780	1
Solyc05g018320	1
Solyc05g018760	1
Solyc05g018890	1
Solyc05g023725	1
Solyc05g023820	1
Solyc05g024010	1
Solyc05g024020	1
Solyc05g025513	1
Solyc05g026080	1
Solyc05g026140	1
Solyc05g026240	1
Solyc05g026490	1
Solyc05g032750	1
Solyc05g032680	1
Solyc05g040050	1
Solyc05g041220	1
Solyc05g041700	1
Solyc05g041920	1
Solyc05g043405	1
Solyc05g162480	1
Solyc05g044480	1
Solyc05g045650	1
Solyc05g045840	1
Solyc05g046120	1
Solyc05g150144	1
Solyc05g046340	1
Solyc05g049900	1
Solyc05g048840	1
Solyc05g050110	1
Solyc05g050240	1
Solyc05g050320	1
Solyc05g050390	1
Solyc05g050560	1
Solyc05g051040	1
Solyc05g050720	1
Solyc05g050770	1
Solyc05g162170	1
Solyc05g050940	1
Solyc05g051400	1
Solyc05g051220	1
Solyc05g051420	1
Solyc05g051990	1
Solyc05g051690	1
Solyc05g052310	1
Solyc05g052580	1
Solyc05g052050	1
Solyc05g052270	1
Solyc05g052265	1
Solyc05g052210	1
Solyc05g052170	1
Solyc05g052220	1
Solyc05g052320	1
Solyc05g052400	1
Solyc05g052410	1
Solyc05g052440	1
Solyc05g052600	1
Solyc05g052840	1
Solyc05g053830	1
Solyc05g053280	1
Solyc05g053240	1
Solyc05g053330	1
Solyc05g053835	1
Solyc05g053770	1
Solyc05g053760	1
Solyc05g053620	1
Solyc05g053960	1
Solyc05g054040	1
Solyc05g054180	1
Solyc05g053970	1
Solyc05g054020	1
Solyc05g054620	1
Solyc05g055450	1
Solyc05g054840	1
Solyc05g055210	1
Solyc05g055180	1
Solyc05g056230	1
Solyc05g056280	1
Solyc05g055850	1
Solyc05g055700	1
Solyc05g056210	1
Solyc05g056590	1
Solyc05g056260	1
Solyc05g056320	1
Solyc05g056460	1
Solyc05g056420	1
Solyc05g056050	1
Solyc05g056560	1
Solyc05g056410	1
Solyc06g005190	1
Solyc06g005170	1
Solyc06g005410	1
Solyc06g005570	1
Solyc06g005450	1
Solyc06g005800	1
Solyc06g005590	1
Solyc06g005630	1
Solyc06g005990	1
Solyc06g006028	1
Solyc06g007340	1
Solyc06g007140	1
Solyc06g007250	1
Solyc06g007230	1
Solyc06g007660	1
Solyc06g008280	1
Solyc06g008350	1
Solyc06g150101	1
Solyc06g008530	1
Solyc06g008970	1
Solyc06g008570	1
Solyc06g009170	1
Solyc06g009160	1
Solyc06g009220	1
Solyc06g009370	1
Solyc06g009110	1
Solyc06g009180	1
Solyc06g009280	1
Solyc06g009630	1
Solyc06g009820	1
Solyc06g010045	1
Solyc06g010240	1
Solyc06g011350	1
Solyc06g011403	1
Solyc06g011660	1
Solyc06g011666	1
Solyc06g016725	1
Solyc06g016790	1
Solyc06g016823	1
Solyc06g019130	1
Solyc06g019200	1
Solyc06g030590	1
Solyc06g033850	1
Solyc06g034160	1
Solyc06g034120	1
Solyc06g034140	1
Solyc06g150109	1
Solyc06g035560	1
Solyc06g035875	1
Solyc06g036300	1
Solyc06g036780	1
Solyc06g042980	1
Solyc06g048460	1
Solyc06g048610	1
Solyc06g048920	1
Solyc06g048810	1
Solyc06g048900	1
Solyc06g049060	1
Solyc06g050210	1
Solyc06g050290	1
Solyc06g050340	1
Solyc06g050360	1
Solyc06g050500	1
Solyc06g050510	1
Solyc06g050720	1
Solyc06g050860	1
Solyc06g051030	1
Solyc06g051210	1
Solyc06g051020	1
Solyc06g051450	1
Solyc06g051370	1
Solyc06g051540	1
Solyc06g051720	1
Solyc06g051810	1
Solyc06g051740	1
Solyc06g051900	1
Solyc06g051970	1
Solyc06g053180	1
Solyc06g053490	1
Solyc06g053470	1
Solyc06g053210	1
Solyc06g053140	1
Solyc06g053360	1
Solyc06g053750	1
Solyc06g053700	1
Solyc06g054020	1
Solyc06g054400	1
Solyc06g054100	1
Solyc06g054390	1
Solyc06g054590	1
Solyc06g054420	1
Solyc06g054650	1
Solyc06g059970	1
Solyc06g060120	1
Solyc06g060390	1
Solyc06g060760	1
Solyc06g060530	1
Solyc06g060785	1
Solyc06g060690	1
Solyc06g060920	1
Solyc06g060990	1
Solyc06g060740	1
Solyc06g060940	1
Solyc06g060700	1
Solyc06g061010	1
Solyc06g061027	1
Solyc06g062530	1
Solyc06g063250	1
Solyc06g062860	1
Solyc06g062610	1
Solyc06g062810	1
Solyc06g062730	1
Solyc06g063270	1
Solyc06g063340	1
Solyc06g062930	1
Solyc06g062960	1
Solyc06g064640	1
Solyc06g063150	1
Solyc06g063380	1
Solyc06g063400	1
Solyc06g064620	1
Solyc06g065210	1
Solyc06g065400	1
Solyc06g065390	1
Solyc06g065980	1
Solyc06g065580	1
Solyc06g065670	1
Solyc06g066050	1
Solyc06g066310	1
Solyc06g066440	1
Solyc06g066570	1
Solyc06g068090	1
Solyc06g066640	1
Solyc06g066560	1
Solyc06g066590	1
Solyc06g066650	1
Solyc06g067890	1
Solyc06g068055	1
Solyc06g067920	1
Solyc06g068165	1
Solyc06g068200	1
Solyc06g150129	1
Solyc06g068540	1
Solyc06g068620	1
Solyc06g068815	1
Solyc06g069210	1
Solyc06g069520	1
Solyc06g069350	1
Solyc06g069360	1
Solyc06g069180	1
Solyc06g068990	1
Solyc06g069030	1
Solyc06g069440	1
Solyc06g071140	1
Solyc06g150130	1
Solyc06g069560	1
Solyc06g069570	1
Solyc06g069690	1
Solyc06g069565	1
Solyc06g071110	1
Solyc06g069850	1
Solyc06g071160	1
Solyc06g070950	1
Solyc06g071270	1
Solyc06g071860	1
Solyc06g072110	1
Solyc06g071790	1
Solyc06g071680	1
Solyc06g071950	1
Solyc06g072380	1
Solyc06g071890	1
Solyc06g071900	1
Solyc06g073340	1
Solyc06g072017	1
Solyc06g072170	1
Solyc06g072500	1
Solyc06g073020	1
Solyc06g072680	1
Solyc06g072750	1
Solyc06g072970	1
Solyc06g072780	1
Solyc06g072880	1
Solyc06g072980	1
Solyc06g073210	1
Solyc06g073160	1
Solyc06g073600	1
Solyc06g073690	1
Solyc06g073720	1
Solyc06g073780	1
Solyc06g073930	1
Solyc06g073910	1
Solyc06g074510	1
Solyc06g073850	1
Solyc06g074130	1
Solyc06g073970	1
Solyc06g074380	1
Solyc06g074120	1
Solyc06g074410	1
Solyc06g074390	1
Solyc06g074480	1
Solyc06g074810	1
Solyc06g074610	1
Solyc06g074940	1
Solyc06g075150	1
Solyc06g075320	1
Solyc06g075330	1
Solyc06g075360	1
Solyc06g076700	1
Solyc06g076450	1
Solyc06g076200	1
Solyc06g076210	1
Solyc06g082220	1
Solyc06g076240	1
Solyc06g076440	1
Solyc06g076830	1
Solyc06g076790	1
Solyc06g082780	1
Solyc06g082290	1
Solyc06g082750	1
Solyc06g082760	1
Solyc06g083150	1
Solyc06g083090	1
Solyc06g082820	1
Solyc06g083160	1
Solyc06g083640	1
Solyc06g083680	1
Solyc06g083570	1
Solyc06g083700	1
Solyc06g083990	1
Solyc06g083860	1
Solyc06g083900	1
Solyc06g084260	1
Solyc06g084420	1
Solyc06g084300	1
Solyc07g005475	1
Solyc07g005310	1
Solyc07g005480	1
Solyc07g005710	1
Solyc07g005410	1
Solyc07g005500	1
Solyc07g006260	1
Solyc07g006020	1
Solyc07g006140	1
Solyc07g006000	1
Solyc07g006010	1
Solyc07g006530	1
Solyc07g006510	1
Solyc07g006360	1
Solyc07g007140	1
Solyc07g006780	1
Solyc07g006700	1
Solyc07g006950	1
Solyc07g007310	1
Solyc07g006910	1
Solyc07g007630	1
Solyc07g007370	1
Solyc07g007300	1
Solyc07g007480	1
Solyc07g007400	1
Solyc07g007440	1
Solyc07g007450	1
Solyc07g008050	1
Solyc07g007960	1
Solyc07g007940	1
Solyc07g007950	1
Solyc07g008060	1
Solyc07g008360	1
Solyc07g008860	1
Solyc07g008610	1
Solyc07g008520	1
Solyc07g008650	1
Solyc07g008710	1
Solyc07g009320	1
Solyc07g009220	1
Solyc07g009440	1
Solyc07g015840	1
Solyc07g016117	1
Solyc07g016160	1
Solyc07g017250	1
Solyc07g017260	1
Solyc07g150110	1
Solyc07g017640	1
Solyc07g017750	1
Solyc07g017900	1
Solyc07g017940	1
Solyc07g018100	1
Solyc07g018130	1
Solyc07g018340	1
Solyc07g018390	1
Solyc07g019460	1
Solyc07g160530	1
Solyc07g021610	1
Solyc07g022760	1
Solyc07g025510	1
Solyc07g026710	1
Solyc07g026960	1
Solyc07g032100	1
Solyc07g032260	1
Solyc07g032370	1
Solyc07g032595	1
Solyc07g032740	1
Solyc07g038100	1
Solyc07g038190	1
Solyc07g039340	1
Solyc07g039380	1
Solyc07g039500	1
Solyc07g040740	1
Solyc07g040730	1
Solyc07g040950	1
Solyc07g041150	1
Solyc07g041070	1
Solyc07g041230	1
Solyc07g042180	1
Solyc07g042480	1
Solyc07g042740	1
Solyc07g042720	1
Solyc07g043270	1
Solyc07g162010	1
Solyc07g150136	1
Solyc07g043310	1
Solyc07g043500	1
Solyc07g043550	1
Solyc07g043600	1
Solyc07g044830	1
Solyc07g045150	1
Solyc07g044815	1
Solyc07g045240	1
Solyc07g045070	1
Solyc07g045140	1
Solyc07g045310	1
Solyc07g045450	1
Solyc07g047800	1
Solyc07g045570	1
Solyc07g047750	1
Solyc07g047980	1
Solyc07g048080	1
Solyc07g048110	1
Solyc07g049220	1
Solyc07g047990	1
Solyc07g048100	1
Solyc07g049280	1
Solyc07g049250	1
Solyc07g049390	1
Solyc07g049610	1
Solyc07g049750	1
Solyc07g051950	1
Solyc07g052100	1
Solyc07g052940	1
Solyc07g052913	1
Solyc07g052650	1
Solyc07g052730	1
Solyc07g052750	1
Solyc07g053910	1
Solyc07g053490	1
Solyc07g053615	1
Solyc07g053320	1
Solyc07g053497	1
Solyc07g053560	1
Solyc07g053990	1
Solyc07g054070	1
Solyc07g054100	1
Solyc07g054090	1
Solyc07g054170	1
Solyc07g054740	1
Solyc07g054340	1
Solyc07g054430	1
Solyc07g054630	1
Solyc07g055320	1
Solyc07g055250	1
Solyc07g055010	1
Solyc07g055740	1
Solyc07g055580	1
Solyc07g056650	1
Solyc07g056490	1
Solyc07g056270	1
Solyc07g061780	1
Solyc07g056670	1
Solyc07g062130	1
Solyc07g062150	1
Solyc07g062170	1
Solyc07g062070	1
Solyc07g062290	1
Solyc07g062880	1
Solyc07g062870	1
Solyc07g063160	1
Solyc07g063190	1
Solyc07g063390	1
Solyc07g063310	1
Solyc07g063950	1
Solyc07g063290	1
Solyc07g063800	1
Solyc07g063430	1
Solyc07g063640	1
Solyc07g064550	1
Solyc07g063750	1
Solyc07g064090	1
Solyc07g063970	1
Solyc07g064010	1
Solyc07g064590	1
Solyc07g064580	1
Solyc07g064610	1
Solyc07g064200	1
Solyc07g065620	1
Solyc07g064560	1
Solyc07g064980	1
Solyc07g064950	1
Solyc07g064940	1
Solyc07g065070	1
Solyc07g065760	1
Solyc07g065380	1
Solyc07g065710	1
Solyc07g065630	1
Solyc07g065740	1
Solyc07g066270	1
Solyc07g066030	1
Solyc07g065970	1
Solyc07g066650	1
Solyc07g066370	1
Solyc07g066620	1
Solyc07g066640	1
Solyc08g005190	1
Solyc08g005050	1
Solyc08g005150	1
Solyc08g005275	1
Solyc08g005240	1
Solyc08g005300	1
Solyc08g005290	1
Solyc08g006180	1
Solyc08g005860	1
Solyc08g005540	1
Solyc08g006420	1
Solyc08g005677	1
Solyc08g006480	1
Solyc08g006080	1
Solyc08g006120	1
Solyc08g006540	1
Solyc08g006840	1
Solyc08g007280	1
Solyc08g007100	1
Solyc08g007190	1
Solyc08g007120	1
Solyc08g006907	1
Solyc08g007320	1
Solyc08g007000	1
Solyc08g007360	1
Solyc08g007440	1
Solyc08g007370	1
Solyc08g160710	1
Solyc08g008370	1
Solyc08g008045	1
Solyc08g008460	1
Solyc08g008380	1
Solyc08g008440	1
Solyc08g008530	1
Solyc08g013880	1
Solyc08g013670	1
Solyc08g013950	1
Solyc08g013990	1
Solyc08g013840	1
Solyc08g014150	1
Solyc08g014230	1
Solyc08g161340	1
Solyc08g014440	1
Solyc08g015620	1
Solyc08g014570	1
Solyc08g015730	1
Solyc08g160320	1
Solyc08g015930	1
Solyc08g016170	1
Solyc08g016275	1
Solyc08g016563	1
Solyc08g016620	1
Solyc08g016750	1
Solyc08g016791	1
Solyc08g036505	1
Solyc08g048540	1
Solyc08g048390	1
Solyc08g045640	1
Solyc08g044510	1
Solyc08g044410	1
Solyc08g043170	1
Solyc08g042120	1
Solyc08g041850	1
Solyc08g041820	1
Solyc08g023570	1
Solyc08g023530	1
Solyc08g023500	1
Solyc08g023495	1
Solyc08g023440	1
Solyc08g160160	1
Solyc08g022100	1
Solyc08g021960	1
Solyc08g161000	1
Solyc08g029200	1
Solyc08g029150	1
Solyc08g059710	1
Solyc08g060840	1
Solyc08g061220	1
Solyc08g061490	1
Solyc08g061455	1
Solyc08g061520	1
Solyc08g061610	1
Solyc08g062190	1
Solyc08g062420	1
Solyc08g062500	1
Solyc08g062630	1
Solyc08g062860	1
Solyc08g063050	1
Solyc08g063055	1
Solyc08g065220	1
Solyc08g150130	1
Solyc08g065330	1
Solyc08g065240	1
Solyc08g065610	1
Solyc08g065640	1
Solyc08g065630	1
Solyc08g065980	1
Solyc08g066160	1
Solyc08g066020	1
Solyc08g065990	1
Solyc08g066210	1
Solyc08g066310	1
Solyc08g066580	1
Solyc08g066630	1
Solyc08g067210	1
Solyc08g067910	1
Solyc08g067810	1
Solyc08g067740	1
Solyc08g068100	1
Solyc08g068220	1
Solyc08g068140	1
Solyc08g068440	1
Solyc08g068040	1
Solyc08g068390	1
Solyc08g068820	1
Solyc08g068870	1
Solyc08g068930	1
Solyc08g069231	1
Solyc08g074280	1
Solyc08g069140	1
Solyc08g069230	1
Solyc08g074500	1
Solyc08g074490	1
Solyc08g074510	1
Solyc08g074730	1
Solyc08g074795	1
Solyc08g074800	1
Solyc08g075300	1
Solyc08g075120	1
Solyc08g075210	1
Solyc08g075440	1
Solyc08g075640	1
Solyc08g076020	1
Solyc08g075730	1
Solyc08g075460	1
Solyc08g075580	1
Solyc08g075720	1
Solyc08g076130	1
Solyc08g076540	1
Solyc08g076150	1
Solyc08g076860	1
Solyc08g076620	1
Solyc08g076950	1
Solyc08g076887	1
Solyc08g077140	1
Solyc08g077020	1
Solyc08g077550	1
Solyc08g077500	1
Solyc08g077540	1
Solyc08g077560	1
Solyc08g077800	1
Solyc08g077770	1
Solyc08g077880	1
Solyc08g078250	1
Solyc08g078230	1
Solyc08g078270	1
Solyc08g078310	1
Solyc08g078530	1
Solyc08g078430	1
Solyc08g078660	1
Solyc08g079020	1
Solyc08g079210	1
Solyc08g161690	1
Solyc08g079710	1
Solyc08g083500	1
Solyc08g079440	1
Solyc08g079530	1
Solyc08g079810	1
Solyc08g080370	1
Solyc08g080110	1
Solyc08g080000	1
Solyc08g079730	1
Solyc08g080220	1
Solyc08g079850	1
Solyc08g080570	1
Solyc08g080340	1
Solyc08g080550	1
Solyc08g081070	1
Solyc08g080900	1
Solyc08g080910	1
Solyc08g080860	1
Solyc08g081310	1
Solyc08g081300	1
Solyc08g081260	1
Solyc08g081480	1
Solyc08g081210	1
Solyc08g081230	1
Solyc08g081455	1
Solyc08g081770	1
Solyc08g081610	1
Solyc08g081670	1
Solyc08g082010	1
Solyc08g082230	1
Solyc08g082090	1
Solyc08g082370	1
Solyc08g083280	1
Solyc08g082840	1
Solyc08g083040	1
Solyc08g083020	1
Solyc08g082960	1
Solyc08g083300	1
Solyc08g083290	1
Solyc08g083350	1
Solyc08g150149	1
Solyc08g083210	1
Solyc09g005230	1
Solyc09g005390	1
Solyc09g005770	1
Solyc09g005960	1
Solyc09g005930	1
Solyc09g005910	1
Solyc09g007200	1
Solyc09g007070	1
Solyc09g007410	1
Solyc09g007240	1
Solyc09g007260	1
Solyc09g007710	1
Solyc09g007560	1
Solyc09g007990	1
Solyc09g007670	1
Solyc09g008410	1
Solyc09g008490	1
Solyc09g008240	1
Solyc09g008080	1
Solyc09g008350	1
Solyc09g008850	1
Solyc09g009880	1
Solyc09g009590	1
Solyc09g009630	1
[truncated: 28,785 more rows]

## Sheet: hypo module gene list
Supplementary Table 9-s2 The list of gene co-expression modules of hypo.
gene	module
Solyc00g500246	6
Solyc00g500299	6
Solyc01g008160	6
Solyc01g058673	6
Solyc01g059830	6
Solyc01g090130	6
Solyc01g091650	6
Solyc01g150148	6
Solyc01g097130	6
Solyc01g100520	6
Solyc01g100730	6
Solyc01g104750	6
Solyc01g107600	6
Solyc01g107240	6
Solyc01g109830	6
Solyc01g112160	6
Solyc02g014360	6
Solyc02g032100	6
Solyc02g063300	6
Solyc02g065630	6
Solyc02g069160	6
Solyc02g078520	6
Solyc02g080130	6
Solyc02g086050	6
Solyc02g088190	6
Solyc02g090190	6
Solyc02g091940	6
Solyc02g093790	6
Solyc03g031780	6
Solyc03g031840	6
Solyc03g033400	6
Solyc03g034455	6
Solyc03g044350	6
Solyc03g062940	6
Solyc03g077950	6
Solyc03g083200	6
Solyc03g093240	6
Solyc03g093450	6
Solyc03g093990	6
Solyc03g096090	6
Solyc03g096960	6
Solyc03g097800	6
Solyc03g098030	6
Solyc03g111150	6
Solyc03g111885	6
Solyc03g112810	6
Solyc03g117010	6
Solyc03g119070	6
Solyc03g121250	6
Solyc03g121930	6
Solyc03g122000	6
Solyc04g007730	6
Solyc04g008710	6
Solyc04g015500	6
Solyc04g016430	6
Solyc04g025240	6
Solyc04g024710	6
Solyc04g051450	6
Solyc04g054875	6
Solyc04g056580	6
Solyc04g064830	6
Solyc04g072070	6
Solyc04g072770	6
Solyc04g076720	6
Solyc04g077540	6
Solyc04g079160	6
Solyc04g082620	6
Solyc05g006520	6
Solyc05g006080	6
Solyc05g006710	6
Solyc05g007110	6
Solyc05g025510	6
Solyc05g161640	6
Solyc05g050500	6
Solyc05g050770	6
Solyc05g055020	6
Solyc05g056350	6
Solyc05g055780	6
Solyc06g005960	6
Solyc06g018110	6
Solyc06g048540	6
Solyc06g054390	6
Solyc06g062460	6
Solyc06g063120	6
Solyc06g064450	6
Solyc06g071250	6
Solyc06g075610	6
Solyc06g084590	6
Solyc07g006480	6
Solyc07g007200	6
Solyc07g015970	6
Solyc07g150130	6
Solyc07g042010	6
Solyc07g043460	6
Solyc07g047900	6
Solyc07g049490	6
Solyc07g049410	6
Solyc07g054340	6
Solyc07g054475	6
Solyc07g062190	6
Solyc07g062230	6
Solyc07g062750	6
Solyc07g065740	6
Solyc08g005333	6
Solyc08g007320	6
Solyc08g014430	6
Solyc08g022137	6
Solyc08g022110	6
Solyc08g067060	6
Solyc08g067390	6
Solyc08g068920	6
Solyc08g074550	6
Solyc08g079110	6
Solyc08g079460	6
Solyc08g079840	6
Solyc08g081050	6
Solyc09g008400	6
Solyc09g009030	6
Solyc09g010090	6
Solyc09g014940	6
Solyc09g018260	6
Solyc09g031970	6
Solyc09g150133	6
Solyc09g064850	6
Solyc09g064890	6
Solyc09g098220	6
Solyc10g005860	6
Solyc10g006840	6
Solyc10g006850	6
Solyc10g044520	6
Solyc10g160950	6
Solyc10g049720	6
Solyc10g076690	6
Solyc10g078560	6
Solyc10g079970	6
Solyc10g084630	6
Solyc10g086070	6
Solyc11g005660	6
Solyc11g010300	6
Solyc11g161920	6
Solyc11g150106	6
Solyc11g160400	6
Solyc11g022540	6
Solyc11g066340	6
Solyc11g072630	6
Solyc12g005230	6
Solyc12g014110	6
Solyc12g017250	6
Solyc12g017960	6
Solyc12g021323	6
Solyc12g021340	6
Solyc12g036850	6
Solyc12g038510	6
Solyc12g042920	6
Solyc12g044530	6
Solyc12g049330	6
Solyc12g056590	6
Solyc12g098450	6
Solyc12g099490	6
Solyc12g099340	6
Solyc12g099450	6
Solyc07g054390	6
Solyc12g044710	6
Solyc02g078050	6
Solyc00g500007	2
Solyc00g500035	2
Solyc00g500041	2
Solyc00g500084	2
Solyc00g500164	2
Solyc00g125980	2
Solyc00g244300	2
Solyc00g500169	2
Solyc00g014790	2
Solyc00g160400	2
Solyc00g020020	2
Solyc00g021640	2
Solyc00g500329	2
Solyc00g500330	2
Solyc00g160110	2
Solyc00g500372	2
Solyc00g500392	2
Solyc01g005460	2
Solyc01g005840	2
Solyc01g005810	2
Solyc01g006530	2
Solyc01g006650	2
Solyc01g006990	2
Solyc01g007250	2
Solyc01g007790	2
Solyc01g007267	2
Solyc01g008060	2
Solyc01g008150	2
Solyc01g008820	2
Solyc01g008530	2
Solyc01g008550	2
Solyc01g008980	2
Solyc01g008970	2
Solyc01g009030	2
Solyc01g009230	2
Solyc01g008870	2
Solyc01g009170	2
Solyc01g009070	2
Solyc01g009080	2
Solyc01g009180	2
Solyc01g163040	2
Solyc01g009795	2
Solyc01g010890	2
Solyc01g010940	2
Solyc01g013890	2
Solyc01g014373	2
Solyc01g014490	2
Solyc01g160800	2
Solyc01g015020	2
Solyc01g015080	2
Solyc01g017140	2
Solyc01g018070	2
Solyc01g044375	2
Solyc01g050045	2
Solyc01g056440	2
Solyc01g161890	2
Solyc01g056800	2
Solyc01g057200	2
Solyc01g057700	2
Solyc01g057855	2
Solyc01g058190	2
Solyc01g058390	2
Solyc01g060015	2
Solyc01g060200	2
Solyc01g060312	2
Solyc01g060470	2
Solyc01g066020	2
Solyc01g066440	2
Solyc01g066490	2
Solyc01g067100	2
Solyc01g067120	2
Solyc01g067370	2
Solyc01g067820	2
Solyc01g068180	2
Solyc01g068130	2
Solyc01g068170	2
Solyc01g079210	2
Solyc01g079230	2
Solyc01g079090	2
Solyc01g079350	2
Solyc01g079660	2
Solyc01g079770	2
Solyc01g080030	2
Solyc01g080350	2
Solyc01g081490	2
Solyc01g073720	2
Solyc01g073780	2
Solyc01g086740	2
Solyc01g086980	2
Solyc01g087300	2
Solyc01g087960	2
Solyc01g089890	2
Solyc01g088730	2
Solyc01g090190	2
Solyc01g088830	2
Solyc01g089930	2
Solyc01g090850	2
Solyc01g091020	2
Solyc01g091360	2
Solyc01g091500	2
Solyc01g091170	2
Solyc01g094800	2
Solyc01g094070	2
Solyc01g094550	2
Solyc01g094580	2
Solyc01g094200	2
Solyc01g094220	2
Solyc01g094570	2
Solyc01g094860	2
Solyc01g094590	2
Solyc01g094720	2
Solyc01g095040	2
Solyc01g095710	2
Solyc01g096540	2
Solyc01g096400	2
Solyc01g096950	2
Solyc01g097170	2
Solyc01g098200	2
Solyc01g097860	2
Solyc01g098100	2
Solyc01g097970	2
Solyc01g099260	2
Solyc01g099530	2
Solyc01g099730	2
Solyc01g100610	2
Solyc01g100010	2
Solyc01g100540	2
Solyc01g100870	2
Solyc01g102760	2
Solyc01g102430	2
Solyc01g103150	2
Solyc01g103070	2
Solyc01g103110	2
Solyc01g103980	2
Solyc01g103440	2
Solyc01g103570	2
Solyc01g104340	2
Solyc01g105280	2
Solyc01g105140	2
Solyc01g104760	2
Solyc01g105290	2
Solyc01g105360	2
Solyc01g105530	2
Solyc01g105960	2
Solyc01g106250	2
Solyc01g106953	2
Solyc01g107020	2
Solyc01g107380	2
Solyc01g108180	2
Solyc01g108414	2
Solyc01g108840	2
Solyc01g108880	2
Solyc01g109080	2
Solyc01g109850	2
Solyc01g109630	2
Solyc01g110310	2
Solyc01g110990	2
Solyc01g110686	2
Solyc01g162900	2
Solyc01g111580	2
Solyc01g111970	2
Solyc01g112200	2
Solyc01g112370	2
Solyc02g160010	2
Solyc02g055440	2
Solyc02g005140	2
Solyc02g005510	2
Solyc02g005607	2
Solyc02g014070	2
Solyc02g014600	2
Solyc02g014773	2
Solyc02g021050	2
Solyc02g021680	2
Solyc02g030225	2
Solyc02g030210	2
Solyc02g032555	2
Solyc02g032950	2
Solyc02g033100	2
Solyc02g150116	2
Solyc02g038640	2
Solyc02g038814	2
Solyc02g061810	2
Solyc02g062030	2
Solyc02g062130	2
Solyc02g062230	2
Solyc02g062350	2
Solyc02g062550	2
Solyc02g062600	2
Solyc02g062700	2
Solyc02g063075	2
Solyc02g063460	2
Solyc02g063523	2
Solyc02g065360	2
Solyc02g065110	2
Solyc02g065350	2
Solyc02g065590	2
Solyc02g065610	2
Solyc02g067605	2
Solyc02g069140	2
Solyc02g069190	2
Solyc02g070520	2
Solyc02g070200	2
Solyc02g070385	2
Solyc02g070880	2
Solyc02g070770	2
Solyc02g071180	2
Solyc02g071190	2
Solyc02g071350	2
Solyc02g071400	2
Solyc02g071630	2
Solyc02g071990	2
Solyc02g072180	2
Solyc02g071940	2
Solyc02g076970	2
Solyc02g077670	2
Solyc02g077890	2
Solyc02g078390	2
Solyc02g079080	2
Solyc02g081440	2
Solyc02g081860	2
Solyc02g082150	2
Solyc02g083400	2
Solyc02g082260	2
Solyc02g160290	2
Solyc02g082733	2
Solyc02g083100	2
Solyc02g083360	2
Solyc02g084000	2
Solyc02g083600	2
Solyc02g083980	2
Solyc02g085210	2
Solyc02g084910	2
Solyc02g084970	2
Solyc02g085600	2
Solyc02g085710	2
Solyc02g086230	2
Solyc02g086320	2
Solyc02g087250	2
Solyc02g086820	2
Solyc02g087030	2
Solyc02g087780	2
Solyc02g087810	2
Solyc02g088310	2
Solyc02g088590	2
Solyc02g089110	2
Solyc02g089200	2
Solyc02g089600	2
Solyc02g089520	2
Solyc02g089630	2
Solyc02g089650	2
Solyc02g090400	2
Solyc02g090670	2
Solyc02g091210	2
Solyc02g092610	2
Solyc02g093130	2
Solyc02g093320	2
Solyc02g093580	2
Solyc02g094110	2
Solyc02g094480	2
Solyc02g094150	2
Solyc03g005010	2
Solyc03g005440	2
Solyc03g005470	2
Solyc03g005580	2
Solyc03g006070	2
Solyc03g006270	2
Solyc03g006520	2
Solyc03g006470	2
Solyc03g006870	2
Solyc03g007310	2
Solyc03g007620	2
Solyc03g007600	2
Solyc03g007920	2
Solyc03g025420	2
Solyc03g025110	2
Solyc03g025330	2
Solyc03g025380	2
Solyc03g025870	2
Solyc03g025900	2
Solyc03g026100	2
Solyc03g026340	2
Solyc03g026180	2
Solyc03g031620	2
Solyc03g032220	2
Solyc03g033480	2
Solyc03g033500	2
Solyc03g033630	2
Solyc03g033720	2
Solyc03g034370	2
Solyc03g043760	2
Solyc03g150112	2
Solyc03g044190	2
Solyc03g044600	2
Solyc03g044666	2
Solyc03g044720	2
Solyc03g045060	2
Solyc03g045120	2
Solyc03g071590	2
Solyc03g051770	2
Solyc03g051923	2
Solyc03g150129	2
Solyc03g059205	2
Solyc03g059400	2
Solyc03g062790	2
Solyc03g063240	2
Solyc03g063510	2
Solyc03g063720	2
Solyc03g065237	2
Solyc03g013470	2
Solyc03g161230	2
Solyc03g078100	2
Solyc03g078210	2
Solyc03g078260	2
Solyc03g078320	2
Solyc03g078437	2
Solyc03g078440	2
Solyc03g082870	2
Solyc03g083250	2
Solyc03g083260	2
Solyc03g083735	2
Solyc03g093690	2
Solyc03g093740	2
Solyc03g093760	2
Solyc03g161450	2
Solyc03g095330	2
Solyc03g095770	2
Solyc03g095900	2
Solyc03g095960	2
Solyc03g096070	2
Solyc03g096450	2
Solyc03g096800	2
Solyc03g096930	2
Solyc03g096900	2
Solyc03g096670	2
Solyc03g096860	2
Solyc03g097680	2
Solyc03g019810	2
Solyc03g019640	2
Solyc03g111000	2
Solyc03g111740	2
Solyc03g112260	2
Solyc03g112990	2
Solyc03g113760	2
Solyc03g113960	2
Solyc03g114370	2
Solyc03g114660	2
Solyc03g115140	2
Solyc03g114770	2
Solyc03g115240	2
Solyc03g115660	2
Solyc03g115020	2
Solyc03g115060	2
Solyc03g115410	2
Solyc03g115610	2
Solyc03g115910	2
Solyc03g116260	2
Solyc03g117180	2
Solyc03g117470	2
Solyc03g117170	2
Solyc03g117580	2
Solyc03g117490	2
Solyc03g118170	2
Solyc03g118160	2
Solyc03g118190	2
Solyc03g118380	2
Solyc03g118650	2
Solyc03g118710	2
Solyc03g119170	2
Solyc03g119020	2
Solyc03g119310	2
Solyc03g119780	2
Solyc03g119550	2
Solyc03g120770	2
Solyc03g121590	2
Solyc03g121630	2
Solyc03g121140	2
Solyc03g121800	2
Solyc03g121650	2
Solyc03g123570	2
Solyc03g122260	2
Solyc03g122230	2
Solyc03g122330	2
Solyc03g124068	2
Solyc04g005290	2
Solyc04g005070	2
Solyc04g005550	2
Solyc04g005780	2
Solyc04g007320	2
Solyc04g007840	2
Solyc04g007670	2
Solyc04g008280	2
Solyc04g008890	2
Solyc04g009305	2
Solyc04g009420	2
Solyc04g009520	2
Solyc04g009720	2
Solyc04g009970	2
Solyc04g010200	2
Solyc04g010210	2
Solyc04g010290	2
Solyc04g011530	2
Solyc04g011910	2
Solyc04g011980	2
Solyc04g014870	2
Solyc04g015040	2
Solyc04g015960	2
Solyc04g016270	2
Solyc04g162470	2
Solyc04g162700	2
Solyc04g162550	2
Solyc04g018085	2
Solyc04g026220	2
Solyc04g160750	2
Solyc04g025120	2
Solyc04g161160	2
Solyc04g049770	2
Solyc04g150131	2
Solyc04g050150	2
Solyc04g050240	2
Solyc04g050250	2
Solyc04g050540	2
Solyc04g050937	2
Solyc04g051160	2
Solyc04g051244	2
Solyc04g051480	2
Solyc04g054140	2
Solyc04g053102	2
Solyc04g054250	2
Solyc04g054524	2
Solyc04g054700	2
Solyc04g056380	2
Solyc04g162050	2
Solyc04g162120	2
Solyc04g150153	2
Solyc04g057980	2
Solyc04g058110	2
Solyc04g063317	2
Solyc04g064570	2
Solyc04g064540	2
Solyc04g064580	2
Solyc04g072440	2
Solyc04g072930	2
Solyc04g074660	2
Solyc04g074980	2
Solyc04g076033	2
Solyc04g076155	2
Solyc04g076460	2
Solyc04g077150	2
Solyc04g077500	2
Solyc04g077380	2
Solyc04g077390	2
Solyc04g077920	2
Solyc04g077520	2
Solyc04g078340	2
Solyc04g079000	2
Solyc04g079950	2
Solyc04g079740	2
Solyc04g080180	2
Solyc04g081500	2
Solyc04g081020	2
Solyc04g080915	2
Solyc04g081950	2
Solyc04g082250	2
Solyc04g082590	2
Solyc04g082630	2
Solyc05g005310	2
Solyc05g005865	2
Solyc05g007090	2
Solyc05g007100	2
Solyc05g007850	2
Solyc05g007840	2
Solyc05g008140	2
Solyc05g008590	2
Solyc05g009360	2
Solyc05g010150	2
Solyc05g011930	2
Solyc05g012260	2
Solyc05g012540	2
Solyc05g012630	2
Solyc05g013200	2
Solyc05g013330	2
Solyc05g014340	2
Solyc05g014590	2
Solyc05g162330	2
Solyc05g150114	2
Solyc05g015390	2
Solyc05g015780	2
Solyc05g015800	2
Solyc05g015820	2
Solyc05g016713	2
Solyc05g017840	2
Solyc05g160280	2
Solyc05g018490	2
Solyc05g020020	2
Solyc05g021165	2
Solyc05g023820	2
Solyc05g024430	2
Solyc05g162430	2
Solyc05g162440	2
Solyc05g026560	2
Solyc05g039950	2
Solyc05g161870	2
Solyc05g041870	2
Solyc05g161960	2
Solyc05g044450	2
Solyc05g044510	2
Solyc05g045930	2
Solyc05g048810	2
Solyc05g050230	2
Solyc05g050330	2
Solyc05g050390	2
Solyc05g050660	2
Solyc05g051050	2
Solyc05g051100	2
Solyc05g051220	2
Solyc05g051770	2
Solyc05g052570	2
Solyc05g052580	2
Solyc05g053240	2
Solyc05g053300	2
Solyc05g053150	2
Solyc05g054140	2
Solyc05g054310	2
Solyc05g055060	2
Solyc05g054630	2
Solyc05g054450	2
Solyc05g055000	2
Solyc05g055343	2
Solyc05g056210	2
Solyc05g055930	2
Solyc06g005190	2
Solyc06g005270	2
Solyc06g005670	2
Solyc06g005950	2
Solyc06g005870	2
Solyc06g007340	2
Solyc06g007970	2
Solyc06g009060	2
Solyc06g009090	2
Solyc06g009400	2
Solyc06g009340	2
Solyc06g009670	2
Solyc06g009770	2
Solyc06g011400	2
Solyc06g150109	2
Solyc06g036190	2
Solyc06g036210	2
Solyc06g050250	2
Solyc06g050360	2
Solyc06g050520	2
Solyc06g051450	2
Solyc06g051370	2
Solyc06g051540	2
Solyc06g053330	2
Solyc06g053630	2
Solyc06g053730	2
Solyc06g053770	2
Solyc06g054400	2
Solyc06g053960	2
Solyc06g054080	2
Solyc06g059760	2
Solyc06g059740	2
Solyc06g060270	2
Solyc06g060960	2
Solyc06g060970	2
Solyc06g061080	2
Solyc06g062700	2
Solyc06g064620	2
Solyc06g064690	2
Solyc06g065270	2
Solyc06g065040	2
Solyc06g065390	2
Solyc06g065520	2
Solyc06g065720	2
Solyc06g066160	2
Solyc06g066640	2
Solyc06g067970	2
Solyc06g068160	2
Solyc06g068240	2
Solyc06g068610	2
Solyc06g068760	2
Solyc06g069210	2
Solyc06g069370	2
Solyc06g069690	2
Solyc06g071430	2
Solyc06g071010	2
Solyc06g070990	2
Solyc06g071180	2
Solyc06g071340	2
Solyc06g071700	2
Solyc06g071940	2
Solyc06g072160	2
Solyc06g072280	2
Solyc06g072220	2
Solyc06g072520	2
Solyc06g072800	2
Solyc06g072950	2
Solyc06g073510	2
Solyc06g073520	2
Solyc06g073760	2
Solyc06g074050	2
Solyc06g074130	2
Solyc06g074650	2
Solyc06g074500	2
Solyc06g075030	2
Solyc06g076160	2
Solyc06g076360	2
Solyc06g076240	2
Solyc06g076570	2
Solyc06g076580	2
Solyc06g076680	2
Solyc06g082230	2
Solyc06g082480	2
Solyc06g082970	2
Solyc06g083270	2
Solyc06g083530	2
Solyc06g083330	2
Solyc06g083640	2
Solyc06g083680	2
Solyc06g084400	2
Solyc06g084550	2
Solyc07g005360	2
Solyc07g005230	2
Solyc07g005720	2
Solyc07g005910	2
Solyc07g005700	2
Solyc07g005750	2
Solyc07g006240	2
Solyc07g006510	2
Solyc07g006530	2
Solyc07g006820	2
Solyc07g006960	2
Solyc07g007050	2
Solyc07g008620	2
Solyc07g009170	2
Solyc07g009030	2
Solyc07g015840	2
Solyc07g016150	2
Solyc07g016160	2
Solyc07g016210	2
Solyc07g018100	2
Solyc07g018300	2
Solyc07g019440	2
Solyc07g150123	2
Solyc07g025400	2
Solyc07g026630	2
Solyc07g026710	2
Solyc07g032170	2
Solyc07g032786	2
Solyc07g150128	2
Solyc07g161350	2
Solyc07g040750	2
Solyc07g041000	2
Solyc07g042820	2
Solyc07g043550	2
Solyc07g043600	2
Solyc07g043670	2
Solyc07g161690	2
Solyc07g044810	2
Solyc07g044970	2
Solyc07g045480	2
Solyc07g047980	2
Solyc07g049370	2
Solyc07g049390	2
Solyc07g049505	2
Solyc07g052770	2
Solyc07g053520	2
Solyc07g053580	2
Solyc07g053660	2
Solyc07g053820	2
Solyc07g054290	2
Solyc07g054930	2
Solyc07g055120	2
Solyc07g055240	2
Solyc07g062060	2
Solyc07g062660	2
Solyc07g062490	2
Solyc07g063140	2
Solyc07g062960	2
Solyc07g063190	2
Solyc07g063110	2
Solyc07g063180	2
Solyc07g064160	2
Solyc07g064560	2
Solyc07g064320	2
Solyc07g065800	2
Solyc07g065540	2
Solyc07g065670	2
Solyc07g065690	2
Solyc08g005190	2
Solyc08g005550	2
Solyc08g005760	2
Solyc08g006090	2
Solyc08g006270	2
Solyc08g006690	2
Solyc08g007015	2
Solyc08g007200	2
Solyc08g007300	2
Solyc08g007390	2
Solyc08g007805	2
Solyc08g007980	2
Solyc08g013750	2
Solyc08g014450	2
Solyc08g015870	2
Solyc08g016796	2
Solyc08g036505	2
Solyc08g048500	2
Solyc08g160520	2
Solyc08g041860	2
Solyc08g023660	2
Solyc08g022240	2
Solyc08g021920	2
Solyc08g029348	2
Solyc08g028693	2
Solyc08g061000	2
Solyc08g061130	2
Solyc08g061090	2
Solyc08g061935	2
Solyc08g065980	2
Solyc08g066790	2
Solyc08g067070	2
Solyc08g067550	2
Solyc08g067570	2
Solyc08g068840	2
Solyc08g069060	2
Solyc08g074520	2
Solyc08g075160	2
Solyc08g075460	2
Solyc08g075580	2
Solyc08g076210	2
Solyc08g075820	2
Solyc08g076200	2
Solyc08g076000	2
Solyc08g076580	2
Solyc08g076690	2
Solyc08g076840	2
Solyc08g077010	2
Solyc08g077490	2
Solyc08g077690	2
Solyc08g077840	2
Solyc08g078250	2
Solyc08g078650	2
Solyc08g078740	2
Solyc08g079710	2
Solyc08g079490	2
Solyc08g079720	2
Solyc08g081140	2
Solyc08g080800	2
Solyc08g080900	2
Solyc08g081240	2
Solyc08g081080	2
Solyc08g081040	2
Solyc08g081220	2
Solyc08g081900	2
Solyc08g081650	2
Solyc08g082530	2
Solyc08g082650	2
Solyc08g083220	2
Solyc08g083080	2
Solyc09g007290	2
Solyc09g005960	2
Solyc09g007510	2
Solyc09g007860	2
Solyc09g008120	2
Solyc09g008130	2
Solyc09g008680	2
Solyc09g008560	2
Solyc09g008770	2
Solyc09g008850	2
Solyc09g009290	2
Solyc09g009400	2
Solyc09g010180	2
Solyc09g010285	2
Solyc09g011320	2
Solyc09g011160	2
Solyc09g011970	2
Solyc09g014642	2
Solyc09g014215	2
Solyc09g014990	2
Solyc09g015130	2
Solyc09g015280	2
Solyc09g150113	2
Solyc09g015585	2
Solyc09g015840	2
Solyc09g017980	2
Solyc09g018230	2
Solyc09g018670	2
Solyc09g031960	2
Solyc09g031940	2
Solyc09g031900	2
Solyc09g030390	2
Solyc09g055320	2
Solyc09g161040	2
Solyc09g058990	2
Solyc09g059290	2
Solyc09g059250	2
Solyc09g059390	2
Solyc09g061460	2
Solyc09g064450	2
Solyc09g064310	2
Solyc09g065470	2
Solyc09g066100	2
Solyc09g072640	2
Solyc09g072750	2
Solyc09g074170	2
Solyc09g074950	2
Solyc09g075450	2
Solyc09g075700	2
Solyc09g075750	2
Solyc09g082110	2
Solyc09g082890	2
Solyc09g090160	2
Solyc09g090380	2
Solyc09g090385	2
Solyc09g090610	2
Solyc09g090685	2
Solyc09g091390	2
Solyc09g091460	2
Solyc09g091970	2
Solyc09g091990	2
Solyc09g092360	2
Solyc09g092530	2
Solyc09g092750	2
Solyc09g092760	2
Solyc09g098210	2
Solyc10g005620	2
Solyc10g005710	2
Solyc10g007130	2
Solyc10g007320	2
Solyc10g007110	2
Solyc10g007240	2
Solyc10g007270	2
Solyc10g007550	2
Solyc10g007610	2
Solyc10g007860	2
Solyc10g009160	2
Solyc10g009290	2
Solyc10g011690	2
Solyc10g012070	2
Solyc10g012410	2
Solyc10g162030	2
Solyc10g024370	2
Solyc10g037980	2
Solyc10g038040	2
Solyc10g039393	2
Solyc10g160800	2
Solyc10g061940	2
Solyc10g044640	2
Solyc10g045110	2
Solyc10g045480	2
Solyc10g045630	2
Solyc10g160240	2
Solyc10g047360	2
Solyc10g047630	2
Solyc10g047950	2
Solyc10g047970	2
Solyc10g048030	2
Solyc10g049360	2
Solyc10g049370	2
Solyc10g049650	2
Solyc10g050610	2
Solyc10g150128	2
Solyc10g161870	2
Solyc10g052510	2
Solyc10g052825	2
Solyc10g054010	2
Solyc10g054130	2
Solyc10g055545	2
Solyc10g055780	2
Solyc10g074590	2
Solyc10g078180	2
Solyc10g077070	2
Solyc10g078830	2
Solyc10g078500	2
Solyc10g078950	2
Solyc10g078990	2
Solyc10g079440	2
Solyc10g080330	2
Solyc10g080470	2
Solyc10g080700	2
Solyc10g080970	2
Solyc10g081020	2
Solyc10g081310	2
Solyc10g081580	2
Solyc10g081450	2
Solyc10g081470	2
Solyc10g081970	2
Solyc10g081750	2
Solyc10g083240	2
Solyc10g083540	2
Solyc10g084270	2
Solyc10g084033	2
Solyc10g084640	2
Solyc10g085290	2
Solyc10g084410	2
Solyc10g087030	2
Solyc10g084900	2
Solyc10g084940	2
Solyc10g085110	2
Solyc10g085740	2
Solyc10g085820	2
Solyc10g086150	2
Solyc10g086640	2
Solyc11g005200	2
Solyc11g005370	2
Solyc11g005730	2
Solyc11g005740	2
Solyc11g006390	2
Solyc11g006380	2
Solyc11g006310	2
Solyc11g006880	2
Solyc11g006740	2
Solyc11g007360	2
Solyc11g007480	2
Solyc11g007640	2
Solyc11g007710	2
Solyc11g008590	2
Solyc11g008730	2
Solyc11g008760	2
Solyc11g010580	2
Solyc11g010480	2
Solyc11g010290	2
Solyc11g010610	2
Solyc11g010890	2
Solyc11g011390	2
Solyc11g011420	2
Solyc11g011460	2
Solyc11g011690	2
Solyc11g012160	2
Solyc11g012210	2
Solyc11g012490	2
Solyc11g012680	2
Solyc11g161820	2
Solyc11g012670	2
Solyc11g013550	2
Solyc11g013850	2
Solyc11g017060	2
Solyc11g017250	2
Solyc11g017370	2
Solyc11g020040	2
Solyc11g020358	2
Solyc11g021080	2
Solyc11g021310	2
Solyc11g022465	2
Solyc11g160610	2
Solyc11g051172	2
Solyc11g028310	2
Solyc11g032010	2
Solyc11g045310	2
Solyc11g044900	2
Solyc11g045020	2
Solyc11g042640	2
Solyc11g161370	2
Solyc11g040370	2
Solyc11g040300	2
Solyc11g040280	2
Solyc11g161480	2
Solyc11g039740	2
Solyc11g056590	2
Solyc11g061960	2
Solyc11g065160	2
Solyc11g065380	2
Solyc11g065600	2
Solyc11g065830	2
Solyc11g065630	2
Solyc11g066610	2
Solyc11g066660	2
Solyc11g066870	2
Solyc11g067150	2
Solyc11g068880	2
Solyc11g069170	2
Solyc11g069650	2
Solyc11g070040	2
Solyc11g070140	2
Solyc11g070180	2
Solyc11g071690	2
Solyc11g071450	2
Solyc11g071500	2
Solyc11g073180	2
Solyc12g005590	2
Solyc12g005190	2
Solyc12g005390	2
Solyc12g005660	2
Solyc12g006230	2
Solyc12g006890	2
Solyc12g007000	2
Solyc12g007150	2
Solyc12g009190	2
Solyc12g009590	2
Solyc12g010150	2
Solyc12g010890	2
Solyc12g011120	2
Solyc12g013890	2
Solyc12g014450	2
Solyc12g015700	2
Solyc12g016190	2
Solyc12g082796	2
Solyc12g160960	2
Solyc12g027850	2
Solyc12g070100	2
Solyc12g062510	2
Solyc12g062680	2
Solyc12g062720	2
Solyc12g063050	2
Solyc12g035196	2
Solyc12g160110	2
Solyc12g035650	2
Solyc12g035730	2
Solyc12g035870	2
Solyc12g036300	2
Solyc12g036455	2
Solyc12g038370	2
Solyc12g040460	2
Solyc12g042060	2
Solyc12g042750	2
Solyc12g042890	2
Solyc12g042990	2
Solyc12g042965	2
Solyc12g044240	2
Solyc12g044400	2
Solyc12g044420	2
Solyc12g162110	2
Solyc12g044800	2
Solyc12g049410	2
Solyc12g049665	2
Solyc12g055855	2
Solyc12g056270	2
Solyc12g056330	2
Solyc12g056710	2
Solyc12g056750	2
Solyc12g088360	2
Solyc12g088420	2
Solyc12g088490	2
Solyc12g095920	2
Solyc12g096020	2
Solyc12g097030	2
Solyc12g096900	2
Solyc12g099380	2
Solyc12g098850	2
Solyc12g099270	2
Solyc12g099400	2
Solyc12g099940	2
Solyc12g099420	2
Solyc12g099580	2
Solyc12g099820	2
Solyc00g500203	2
Solyc01g162920	2
Solyc01g014150	2
Solyc01g162650	2
Solyc01g073880	2
Solyc01g090150	2
Solyc02g005280	2
Solyc02g065050	2
Solyc10g017760	2
Solyc03g160060	2
Solyc03g113530	2
Solyc04g049150	2
Solyc04g161500	2
Solyc04g077370	2
Solyc05g010390	2
Solyc05g160870	2
Solyc05g024070	2
Solyc06g160550	2
Solyc06g033820	2
Solyc06g060215	2
Solyc06g064700	2
Solyc07g022880	2
Solyc07g042760	2
Solyc07g061870	2
Solyc07g065990	2
Solyc08g150142	2
Solyc09g009480	2
Solyc09g072725	2
Solyc10g008243	2
Solyc10g009600	2
Solyc10g050600	2
Solyc10g162500	2
Solyc10g083440	2
Solyc10g085230	2
Solyc11g071780	2
Solyc12g007300	2
Solyc00g500037	2
Solyc01g015035	2
Solyc01g160390	2
Solyc01g090730	2
Solyc02g161160	2
Solyc02g077380	2
Solyc03g063420	2
Solyc03g013230	2
Solyc03g097330	2
Solyc04g050200	2
Solyc04g050495	2
Solyc04g074340	2
Solyc04g079380	2
Solyc05g042100	2
Solyc06g009960	2
Solyc06g061027	2
Solyc07g018320	2
Solyc07g054130	2
Solyc08g008390	2
Solyc08g160600	2
Solyc09g005030	2
Solyc09g020160	2
Solyc12g017310	2
Solyc12g042964	2
Solyc12g056700	2
Solyc12g088330	2
Solyc01g066235	2
Solyc01g098960	2
Solyc02g005430	2
Solyc03g006452	2
Solyc06g072480	2
Solyc08g023600	2
Solyc10g051360	2
Solyc03g081345	2
Solyc04g007250	2
Solyc04g150155	2
Solyc05g160230	2
Solyc10g012110	2
Solyc01g008570	2
Solyc02g065020	2
Solyc03g161080	2
Solyc04g025760	2
Solyc04g024550	2
Solyc05g018403	2
Solyc06g064800	2
Solyc10g054790	2
Solyc00g500047	8
Solyc00g500018	8
Solyc00g500058	8
Solyc00g500064	8
Solyc00g500025	8
Solyc00g500033	8
Solyc00g500073	8
Solyc00g500079	8
Solyc00g500157	8
Solyc00g500163	8
Solyc00g160030	8
Solyc00g500167	8
Solyc00g094530	8
Solyc00g052540	8
Solyc00g500232	8
Solyc00g500233	8
Solyc00g500236	8
Solyc00g500251	8
Solyc00g500266	8
Solyc00g500267	8
Solyc00g500270	8
Solyc00g500312	8
Solyc00g500307	8
Solyc00g500323	8
Solyc00g500328	8
Solyc00g500351	8
Solyc00g500355	8
Solyc00g500368	8
Solyc00g500380	8
Solyc00g500387	8
Solyc00g500397	8
Solyc01g005070	8
Solyc01g005110	8
Solyc01g005253	8
Solyc01g005310	8
Solyc01g005320	8
Solyc01g005385	8
Solyc01g005600	8
Solyc01g005650	8
Solyc01g005787	8
Solyc01g005860	8
Solyc01g005870	8
Solyc01g005930	8
Solyc01g006580	8
Solyc01g006250	8
Solyc01g006040	8
Solyc01g006100	8
Solyc01g006140	8
Solyc01g006320	8
Solyc01g006340	8
Solyc01g006940	8
Solyc01g006500	8
Solyc01g006640	8
Solyc01g007060	8
Solyc01g006810	8
Solyc01g007010	8
Solyc01g007200	8
Solyc01g007810	8
Solyc01g008260	8
Solyc01g008270	8
Solyc01g008390	8
Solyc01g008410	8
Solyc01g008425	8
Solyc01g008510	8
Solyc01g008670	8
Solyc01g008690	8
Solyc01g008810	8
Solyc01g009160	8
Solyc01g009730	8
Solyc01g010020	8
Solyc01g010060	8
Solyc01g010180	8
Solyc01g010410	8
Solyc01g010720	8
Solyc01g010500	8
Solyc01g010520	8
Solyc01g010660	8
Solyc01g160310	8
Solyc01g010880	8
Solyc01g010920	8
Solyc01g010910	8
Solyc01g010950	8
Solyc01g011100	8
Solyc01g011220	8
Solyc01g011230	8
Solyc01g011340	8
Solyc01g011350	8
Solyc01g013887	8
Solyc01g013985	8
Solyc01g014355	8
Solyc01g014560	8
Solyc01g160750	8
Solyc01g014840	8
Solyc01g160950	8
Solyc01g161320	8
Solyc01g017790	8
Solyc01g150123	8
Solyc01g018015	8
Solyc01g020220	8
Solyc01g020110	8
Solyc01g020323	8
Solyc01g021640	8
Solyc01g022740	8
Solyc01g038232	8
Solyc01g028870	8
Solyc01g044270	8
Solyc01g044523	8
Solyc01g044556	8
Solyc01g044558	8
Solyc01g049690	8
Solyc01g161830	8
Solyc01g050040	8
Solyc01g056340	8
Solyc01g056580	8
Solyc01g161910	8
Solyc01g056770	8
Solyc01g161990	8
Solyc01g056950	8
Solyc01g160270	8
Solyc01g057165	8
Solyc01g057210	8
Solyc01g057340	8
Solyc01g057270	8
Solyc01g057445	8
Solyc01g057780	8
Solyc01g057910	8
Solyc01g058270	8
Solyc01g058260	8
Solyc01g058280	8
Solyc01g058327	8
Solyc01g162160	8
Solyc01g058597	8
Solyc01g163080	8
Solyc01g058740	8
Solyc01g059870	8
Solyc01g059884	8
Solyc01g060080	8
Solyc01g059950	8
Solyc01g060100	8
Solyc01g060050	8
Solyc01g060280	8
Solyc01g162420	8
Solyc01g162470	8
Solyc01g060460	8
Solyc01g065647	8
Solyc01g065710	8
Solyc01g162600	8
Solyc01g066610	8
Solyc01g066820	8
Solyc01g067280	8
Solyc01g067200	8
Solyc01g067140	8
Solyc01g067145	8
Solyc01g067530	8
Solyc01g067510	8
Solyc01g067600	8
Solyc01g067590	8
Solyc01g067700	8
Solyc01g067930	8
Solyc01g067780	8
Solyc01g068000	8
Solyc01g068050	8
Solyc01g068080	8
Solyc01g068200	8
Solyc01g068150	8
Solyc01g068450	8
Solyc01g068480	8
Solyc01g068330	8
Solyc01g068640	8
Solyc01g068350	8
Solyc01g068490	8
Solyc01g068580	8
Solyc01g068500	8
Solyc01g079080	8
Solyc01g079110	8
Solyc01g079390	8
Solyc01g079270	8
Solyc01g080130	8
Solyc01g079740	8
Solyc01g080010	8
Solyc01g080270	8
Solyc01g080160	8
Solyc01g162680	8
Solyc01g079920	8
Solyc01g079960	8
Solyc01g080340	8
Solyc01g080360	8
Solyc01g080510	8
Solyc01g080870	8
Solyc01g080670	8
Solyc01g080480	8
Solyc01g080850	8
Solyc01g081010	8
Solyc01g080880	8
Solyc01g080970	8
Solyc01g081290	8
Solyc01g073900	8
Solyc01g081520	8
Solyc01g074020	8
Solyc01g073770	8
Solyc01g074010	8
Solyc01g073960	8
Solyc01g086710	8
Solyc01g073940	8
Solyc01g086850	8
Solyc01g086860	8
Solyc01g086940	8
Solyc01g086950	8
Solyc01g087470	8
Solyc01g087090	8
Solyc01g087200	8
Solyc01g087660	8
Solyc01g087840	8
Solyc01g087450	8
Solyc01g087650	8
Solyc01g088020	8
Solyc01g087600	8
Solyc01g087680	8
Solyc01g087880	8
Solyc01g088270	8
Solyc01g088320	8
Solyc01g088350	8
Solyc01g160370	8
Solyc01g088400	8
Solyc01g088550	8
Solyc01g088800	8
Solyc01g088820	8
Solyc01g090200	8
Solyc01g088750	8
Solyc01g090290	8
Solyc01g090270	8
Solyc01g090040	8
Solyc01g090450	8
Solyc01g090420	8
Solyc01g090720	8
Solyc01g090990	8
Solyc01g090870	8
Solyc01g090960	8
Solyc01g091620	8
Solyc01g091350	8
Solyc01g091450	8
Solyc01g091705	8
Solyc01g091860	8
Solyc01g091910	8
Solyc01g091610	8
Solyc01g091940	8
Solyc01g094060	8
Solyc01g094020	8
Solyc01g094420	8
Solyc01g094560	8
Solyc01g094390	8
Solyc01g094960	8
Solyc01g094850	8
Solyc01g095330	8
Solyc01g095390	8
Solyc01g095530	8
Solyc01g096230	8
Solyc01g095680	8
Solyc01g095750	8
Solyc01g095770	8
Solyc01g095840	8
Solyc01g096190	8
Solyc01g096130	8
Solyc01g096170	8
Solyc01g096280	8
Solyc01g096490	8
Solyc01g096330	8
Solyc01g096370	8
Solyc01g096570	8
Solyc01g096610	8
Solyc01g096530	8
Solyc01g097040	8
Solyc01g096860	8
Solyc01g097330	8
Solyc01g097360	8
Solyc01g097160	8
Solyc01g097610	8
Solyc01g097390	8
Solyc01g097530	8
Solyc01g098350	8
Solyc01g097940	8
Solyc01g098140	8
Solyc01g098190	8
Solyc01g098410	8
Solyc01g098440	8
Solyc01g098520	8
Solyc01g098540	8
Solyc01g099300	8
Solyc01g098790	8
Solyc01g099270	8
Solyc01g100500	8
Solyc01g099170	8
Solyc01g099240	8
Solyc01g099250	8
Solyc01g099680	8
Solyc01g099590	8
Solyc01g100260	8
Solyc01g100020	8
Solyc01g099920	8
Solyc01g100250	8
Solyc01g100080	8
Solyc01g100160	8
Solyc01g102330	8
Solyc01g100780	8
Solyc01g100430	8
Solyc01g100580	8
Solyc01g100600	8
Solyc01g100790	8
Solyc01g102830	8
Solyc01g101150	8
Solyc01g101180	8
Solyc01g102670	8
Solyc01g102450	8
Solyc01g102630	8
Solyc01g102650	8
Solyc01g102990	8
Solyc01g103090	8
Solyc01g103040	8
Solyc01g103540	8
Solyc01g103250	8
Solyc01g103873	8
Solyc01g104060	8
Solyc01g150160	8
Solyc01g150159	8
Solyc01g104260	8
Solyc01g150157	8
Solyc01g104670	8
Solyc01g104800	8
Solyc01g104970	8
Solyc01g104940	8
Solyc01g105040	8
Solyc01g105070	8
Solyc01g105710	8
Solyc01g105500	8
Solyc01g106340	8
Solyc01g105790	8
Solyc01g106030	8
Solyc01g106430	8
Solyc01g106420	8
Solyc01g106570	8
Solyc01g106605	8
Solyc01g107030	8
Solyc01g107350	8
Solyc01g107090	8
Solyc01g107550	8
Solyc01g107360	8
Solyc01g107250	8
Solyc01g108080	8
Solyc01g108500	8
Solyc01g107270	8
Solyc01g107740	8
Solyc01g107430	8
Solyc01g107450	8
Solyc01g107475	8
Solyc01g107580	8
Solyc01g107930	8
Solyc01g108270	8
Solyc01g108412	8
Solyc01g109520	8
Solyc01g108630	8
Solyc01g108775	8
Solyc01g109280	8
Solyc01g108740	8
Solyc01g108750	8
Solyc01g109340	8
Solyc01g109540	8
Solyc01g109070	8
Solyc01g109760	8
Solyc01g109110	8
Solyc01g109290	8
Solyc01g109260	8
Solyc01g109420	8
Solyc01g109200	8
Solyc01g109440	8
Solyc01g109640	8
Solyc01g109840	8
Solyc01g110470	8
Solyc01g110300	8
Solyc01g110190	8
Solyc01g150172	8
Solyc01g110370	8
Solyc01g110400	8
Solyc01g110790	8
Solyc01g110710	8
Solyc01g110647	8
Solyc01g110570	8
Solyc01g110630	8
Solyc01g111200	8
Solyc01g150174	8
Solyc01g110880	8
Solyc01g111320	8
Solyc01g111140	8
Solyc01g111530	8
Solyc01g111420	8
Solyc01g111830	8
Solyc01g112180	8
Solyc01g111860	8
Solyc01g111740	8
Solyc01g111750	8
Solyc01g112025	8
Solyc01g112070	8
Solyc02g161460	8
Solyc02g043965	8
Solyc02g043860	8
Solyc02g043875	8
Solyc02g043813	8
Solyc02g150121	8
Solyc02g160730	8
Solyc02g049090	8
Solyc02g150120	8
Solyc02g005340	8
Solyc02g011840	8
Solyc02g014030	8
Solyc02g160460	8
Solyc02g014350	8
Solyc02g014320	8
Solyc02g014340	8
Solyc02g014860	8
Solyc02g014872	8
Solyc02g021060	8
Solyc02g021010	8
Solyc02g021220	8
Solyc02g021340	8
Solyc02g021560	8
Solyc02g021550	8
Solyc02g021760	8
Solyc02g021700	8
Solyc02g022830	8
Solyc02g022850	8
Solyc02g022890	8
Solyc02g027080	8
Solyc02g030630	8
Solyc02g031860	8
Solyc02g031980	8
Solyc02g031830	8
Solyc02g032020	8
Solyc02g032510	8
Solyc02g032850	8
Solyc02g032870	8
Solyc02g032970	8
Solyc02g032820	8
Solyc02g036140	8
Solyc02g036250	8
Solyc02g036290	8
Solyc02g036460	8
Solyc02g038660	8
Solyc02g038670	8
Solyc02g038690	8
Solyc02g038700	8
Solyc02g038812	8
Solyc02g038804	8
Solyc02g038807	8
Solyc02g038811	8
Solyc02g061680	8
Solyc02g062020	8
Solyc00g255510	8
Solyc02g062140	8
Solyc02g062740	8
Solyc02g062580	8
Solyc02g062530	8
Solyc02g062520	8
Solyc02g062790	8
Solyc02g063085	8
Solyc02g063070	8
Solyc02g063030	8
Solyc02g063000	8
Solyc02g063160	8
Solyc02g063090	8
Solyc02g063260	8
Solyc02g161140	8
Solyc02g063510	8
Solyc02g065400	8
Solyc02g065080	8
Solyc02g065114	8
Solyc02g065660	8
Solyc02g065720	8
Solyc02g065520	8
Solyc02g067180	8
Solyc02g161180	8
Solyc02g067070	8
Solyc02g067230	8
Solyc02g067290	8
Solyc02g067620	8
Solyc02g067570	8
Solyc02g067430	8
Solyc02g067840	8
Solyc02g067690	8
Solyc02g068100	8
Solyc02g067910	8
Solyc02g068430	8
Solyc02g068480	8
Solyc02g068550	8
Solyc02g068740	8
Solyc02g068710	8
Solyc02g068750	8
Solyc02g069010	8
Solyc02g068930	8
Solyc02g069340	8
Solyc02g069120	8
Solyc02g069640	8
Solyc02g069750	8
Solyc02g069500	8
Solyc02g069520	8
Solyc02g069610	8
Solyc02g069940	8
Solyc02g069770	8
Solyc02g070010	8
Solyc02g070290	8
Solyc02g070100	8
Solyc02g071120	8
Solyc02g070430	8
Solyc02g070450	8
Solyc02g070470	8
Solyc02g070480	8
Solyc02g070600	8
Solyc02g070620	8
Solyc02g070760	8
Solyc02g070875	8
Solyc02g070920	8
Solyc02g071330	8
Solyc02g071080	8
Solyc02g071130	8
Solyc02g071520	8
Solyc02g071340	8
Solyc02g071430	8
Solyc02g071380	8
Solyc02g071570	8
Solyc02g071980	8
Solyc02g071740	8
Solyc02g071870	8
Solyc02g071680	8
Solyc02g071810	8
Solyc02g071910	8
Solyc02g072270	8
Solyc02g072120	8
Solyc02g076870	8
Solyc02g077000	8
Solyc02g072400	8
Solyc02g076730	8
Solyc02g076720	8
Solyc02g076700	8
Solyc02g077160	8
Solyc02g077070	8
Solyc02g077440	8
Solyc02g077290	8
Solyc02g077300	8
Solyc02g077340	8
Solyc02g077940	8
Solyc02g078020	8
Solyc02g078300	8
Solyc02g078400	8
Solyc02g078500	8
Solyc02g078290	8
Solyc02g078560	8
Solyc02g078660	8
Solyc02g078970	8
Solyc02g079410	8
Solyc02g078960	8
Solyc02g079270	8
Solyc02g079000	8
Solyc02g079020	8
Solyc02g079090	8
Solyc02g079390	8
Solyc02g080145	8
Solyc02g079415	8
Solyc02g079200	8
Solyc02g079590	8
Solyc02g080450	8
Solyc02g079530	8
Solyc02g079550	8
Solyc02g079640	8
Solyc02g079800	8
Solyc02g079860	8
Solyc02g079950	8
Solyc02g080440	8
Solyc02g080090	8
Solyc02g080240	8
Solyc02g080310	8
Solyc02g080490	8
Solyc02g080650	8
Solyc02g080710	8
Solyc02g161590	8
Solyc02g080840	8
Solyc02g080860	8
Solyc02g150132	8
Solyc02g081500	8
Solyc02g081700	8
Solyc02g081240	8
Solyc02g081420	8
Solyc02g081530	8
Solyc02g081570	8
Solyc02g082110	8
Solyc02g082230	8
Solyc02g081960	8
Solyc02g082200	8
Solyc02g082040	8
Solyc02g082460	8
Solyc02g082550	8
Solyc02g082600	8
Solyc02g082520	8
Solyc02g082500	8
Solyc02g082710	8
Solyc02g083020	8
Solyc02g083150	8
Solyc02g082980	8
Solyc02g083270	8
Solyc02g082910	8
Solyc02g083765	8
Solyc02g083500	8
Solyc02g083370	8
Solyc02g083470	8
Solyc02g084020	8
Solyc02g084032	8
Solyc02g084250	8
Solyc02g084660	8
Solyc02g084210	8
Solyc02g084303	8
Solyc02g085350	8
Solyc02g084480	8
Solyc02g084640	8
Solyc02g084530	8
Solyc02g084900	8
Solyc02g084860	8
Solyc02g084890	8
Solyc02g085070	8
Solyc02g085100	8
Solyc02g085150	8
Solyc02g085380	8
Solyc02g085280	8
Solyc02g085730	8
Solyc02g085440	8
Solyc02g085560	8
Solyc02g085700	8
Solyc02g086150	8
Solyc02g086660	8
Solyc02g086330	8
Solyc02g086090	8
Solyc02g086170	8
Solyc02g150140	8
Solyc02g087300	8
Solyc02g086470	8
Solyc02g086910	8
Solyc02g086600	8
Solyc02g086610	8
Solyc02g086650	8
Solyc02g087150	8
Solyc02g087480	8
Solyc02g087340	8
Solyc02g087170	8
Solyc02g087720	8
Solyc02g087730	8
Solyc02g087790	8
Solyc02g088090	8
Solyc02g088480	8
Solyc02g088180	8
Solyc02g088660	8
Solyc02g088820	8
Solyc02g088770	8
Solyc02g088510	8
Solyc02g088730	8
Solyc02g088780	8
Solyc02g088940	8
Solyc02g089070	8
Solyc02g089220	8
Solyc02g088953	8
Solyc02g088950	8
Solyc02g089230	8
Solyc02g089680	8
Solyc02g089310	8
Solyc02g089330	8
Solyc02g089840	8
Solyc02g089870	8
Solyc02g089970	8
Solyc02g089990	8
Solyc02g090020	8
Solyc02g089860	8
Solyc02g090110	8
Solyc02g090060	8
Solyc02g090510	8
Solyc02g090220	8
Solyc02g090570	8
Solyc02g090490	8
Solyc02g090480	8
Solyc02g090500	8
Solyc02g090560	8
Solyc02g091290	8
Solyc02g091670	8
Solyc02g090950	8
Solyc02g091000	8
Solyc02g091020	8
Solyc02g091410	8
Solyc02g091340	8
Solyc02g091170	8
Solyc02g091320	8
Solyc02g150148	8
Solyc02g091800	8
Solyc02g092010	8
Solyc02g092080	8
Solyc02g092320	8
Solyc02g092250	8
Solyc02g092290	8
Solyc02g092780	8
Solyc02g092730	8
Solyc02g092660	8
Solyc02g092770	8
Solyc02g093190	8
Solyc02g092620	8
[truncated: 29,894 more rows]
