# Supplementary material for: Single-nucleus transcriptome profiling unveils cell-type-specific ethylene and TOR signaling in tomato
Source: Hortic Res. 2026 Feb 28;13(5):uhag044. doi: 10.1093/hr/uhag044 (PMC13156461; doi:10.1093/hr/uhag044)
Supplement: Web_Material_uhag044 [file web_material_uhag044.zip › Table S10.xlsx]

## Sheet: hook&hypo all TFs (309)
Supplementary Table 10-s1 Hook&Hypo all TFs (309)
Gene	avg_log2FC	Regulated	Cell type	Treatment	Sample	TF Family	TF Group	TF Note	Notes
Solyc04g049670	0.359278882396509	UP	xylem	Torin2	hook	Pseudo ARR-B	TR	Pseudo ARR-B	Pseudo-response regulator (AHRD V3.3 *** X5I0R0_IPONI)
Solyc02g082700	0.278524668017494	UP	xylem	Torin2	hook	HMG	TR	HMG	High mobility group family (AHRD V3.3 *** S8EDU2_9LAMI)
Solyc11g069470	0.296926983391725	UP	xylem	Torin2	hook	HB-HD-ZIP	TF	HB->HB-HD-ZIP	Homeobox leucine-zipper protein (AHRD V3.3 *** Q8H962_ZINVI)
Solyc10g079070	0.339949391805858	UP	xylem	Torin2	hook	bHLH	TF	bHLH	bHLH transcription factor 065
Solyc01g111300	-0.45682	DOWN	xylem	Torin2	hook	CSD	TF	CSD	Cold-shock protein (AHRD V3.3 *-* A0A200RAC1_9MAGN)
Solyc04g049670	0.42445478992612	UP	procambium	Torin2	hook	Pseudo ARR-B	TR	Pseudo ARR-B	Pseudo-response regulator (AHRD V3.3 *** X5I0R0_IPONI)
Solyc11g069470	0.353677438699527	UP	procambium	Torin2	hook	HB-HD-ZIP	TF	HB->HB-HD-ZIP	Homeobox leucine-zipper protein (AHRD V3.3 *** Q8H962_ZINVI)
Solyc09g083290	0.389944194625809	UP	procambium	Torin2	hook	AUX/IAA	TR	AUX/IAA	auxin-regulated IAA14
Solyc02g081620	0.388420845278769	UP	procambium	Torin2	hook	C2H2	TF	C2H2	Zinc finger (C2H2 type) family protein (AHRD V3.3 *** A0A1P8ASM0_ARATH)
Solyc01g111300	-0.414978	DOWN	procambium	Torin2	hook	CSD	TF	CSD	Cold-shock protein (AHRD V3.3 *-* A0A200RAC1_9MAGN)
Solyc08g075090	-0.433964	DOWN	procambium	Torin2	hook	bHLH	TF	bHLH	bHLH transcription factor144
Solyc02g086930	0.321668213733483	UP	phloem	Torin2	hook	HB-HD-ZIP	TF	HB->HB-HD-ZIP	Homeobox-leucine zipper protein HAT5 (AHRD V3.3 *** A0A2G2XIE8_CAPBA)
Solyc04g049670	0.532305791078856	UP	phloem	Torin2	hook	Pseudo ARR-B	TR	Pseudo ARR-B	Pseudo-response regulator (AHRD V3.3 *** X5I0R0_IPONI)
Solyc04g054910	0.304243914506021	UP	phloem	Torin2	hook	AP2/ERF-ERF	TF	AP2/ERF->AP2/ERF-ERF	Ethylene-responsive transcription factor (AHRD V3.3 *-* A0A2G2ZQC4_CAPAN)
Solyc04g008380	0.296953071379702	UP	phloem	Torin2	hook	BBR-BPC	TF	BBR-BPC	GAGA-binding transcriptional activator (AHRD V3.3 *** H1ZN86_SOLLC)
Solyc11g069470	0.294096189707032	UP	phloem	Torin2	hook	HB-HD-ZIP	TF	HB->HB-HD-ZIP	Homeobox leucine-zipper protein (AHRD V3.3 *** Q8H962_ZINVI)
Solyc04g077780	0.34054800116661	UP	phloem	Torin2	hook	LIM	TF	LIM	LIM domain-containing protein (AHRD V3.3 *** A0A1Q3ALK2_CEPFO)
Solyc08g077060	0.292326255157857	UP	phloem	Torin2	hook	C2C2-LSD	TF	C2C2->C2C2-LSD	Zinc finger, LSD1-type (AHRD V3.3 *** A0A2U1LIJ4_ARTAN)
Solyc12g089240	0.265872174064822	UP	phloem	Torin2	hook	DBB	TF	DBB	B-box zinc finger protein 22 (AHRD V3.3 *** A0A1U8F0C2_CAPAN)
Solyc01g111300	-0.401381	DOWN	phloem	Torin2	hook	CSD	TF	CSD	Cold-shock protein (AHRD V3.3 *-* A0A200RAC1_9MAGN)
Solyc08g082070	-0.384627	DOWN	phloem	Torin2	hook	HMG	TR	HMG	High mobility group B protein 6 (AHRD V3.3 *** A0A2G2XK70_CAPBA)
Solyc01g096700	1.30597636163238	UP	exodermis-like	Torin2	hook	MYB-related	TF	MYB->MYB-related	DnaJ domain-containing protein (AHRD V3.3 *-* A0A2U1QIS2_ARTAN)
Solyc04g049670	0.82354723646003	UP	exodermis-like	Torin2	hook	Pseudo ARR-B	TR	Pseudo ARR-B	Pseudo-response regulator (AHRD V3.3 *** X5I0R0_IPONI)
Solyc09g083290	0.387665394200192	UP	exodermis-like	Torin2	hook	AUX/IAA	TR	AUX/IAA	auxin-regulated IAA14
Solyc04g008380	0.402905568176956	UP	exodermis-like	Torin2	hook	BBR-BPC	TF	BBR-BPC	GAGA-binding transcriptional activator (AHRD V3.3 *** H1ZN86_SOLLC)
Solyc02g082700	0.293272973252416	UP	exodermis-like	Torin2	hook	HMG	TR	HMG	High mobility group family (AHRD V3.3 *** S8EDU2_9LAMI)
Solyc09g074560	-0.493393	DOWN	exodermis-like	Torin2	hook	C2C2-CO-like	TF	C2C2->C2C2-CO-like	Zinc finger protein CONSTANS-LIKE 15 (AHRD V3.3 *** A0A2G3CTS9_CAPCH)
Solyc01g110180	-0.610019	DOWN	exodermis-like	Torin2	hook	DBB	TF	DBB	Zinc finger, B-box (AHRD V3.11 *** tr|A0A2U1KI66|A0A2U1KI66_ARTAN)
Solyc04g049670	0.586432310206825	UP	epidermis	Torin2	hook	Pseudo ARR-B	TR	Pseudo ARR-B	Pseudo-response regulator (AHRD V3.3 *** X5I0R0_IPONI)
Solyc06g008590	0.336894345554965	UP	epidermis	Torin2	hook	AUX/IAA	TR	AUX/IAA	auxin-regulated IAA17
Solyc09g083290	0.281958136997314	UP	epidermis	Torin2	hook	AUX/IAA	TR	AUX/IAA	auxin-regulated IAA14
Solyc04g054910	0.284693610409037	UP	epidermis	Torin2	hook	AP2/ERF-ERF	TF	AP2/ERF->AP2/ERF-ERF	Ethylene-responsive transcription factor (AHRD V3.3 *-* A0A2G2ZQC4_CAPAN)
Solyc05g056120	-0.319327	DOWN	epidermis	Torin2	hook	C2C2-GATA	TF	C2C2->C2C2-GATA	GATA transcription factor (AHRD V3.3 *** K4C2T6_SOLLC)
Solyc01g111300	-0.32074	DOWN	epidermis	Torin2	hook	CSD	TF	CSD	Cold-shock protein (AHRD V3.3 *-* A0A200RAC1_9MAGN)
Solyc06g075250	-0.534706	DOWN	endodermis-like	Torin2	hook	C2H2	TF	C2H2	Zinc finger protein JACKDAW (AHRD V3.3 *** A0A1U8HBP2_CAPAN)
Solyc04g077780	0.30101404569476	UP	endodermis-like	Torin2	hook	LIM	TF	LIM	LIM domain-containing protein (AHRD V3.3 *** A0A1Q3ALK2_CEPFO)
Solyc01g111300	-0.416232	DOWN	endodermis-like	Torin2	hook	CSD	TF	CSD	Cold-shock protein (AHRD V3.3 *-* A0A200RAC1_9MAGN)
Solyc02g081270	-0.291557	DOWN	endodermis-like	Torin2	hook	NAC	TF	NAC	NAC domain-containing protein 53 (AHRD V3.3 *** A0A2G2XFS7_CAPBA)
Solyc01g097290	-0.347287	DOWN	endodermis-like	Torin2	hook	AUX/IAA	TR	AUX/IAA	auxin-regulated IAA16
Solyc04g077780	0.764419695703401	UP	cortex	Torin2	hook	LIM	TF	LIM	LIM domain-containing protein (AHRD V3.3 *** A0A1Q3ALK2_CEPFO)
Solyc01g108300	0.653212313208709	UP	cortex	Torin2	hook	GARP-G2-like	TF	GARP->GARP-G2-like	Two-component response regulator ARR18 (AHRD V3.3 *** A0A2G2W9W9_CAPBA)
Solyc02g079970	0.597493016770801	UP	cortex	Torin2	hook	bHLH	TF	bHLH	bHLH transcription factor 014
Solyc02g086930	0.317954708712675	UP	cortex	Torin2	hook	HB-HD-ZIP	TF	HB->HB-HD-ZIP	Homeobox-leucine zipper protein HAT5 (AHRD V3.3 *** A0A2G2XIE8_CAPBA)
Solyc04g049670	0.356078997652633	UP	cortex	Torin2	hook	Pseudo ARR-B	TR	Pseudo ARR-B	Pseudo-response regulator (AHRD V3.3 *** X5I0R0_IPONI)
Solyc01g103050	0.402302579899243	UP	cortex	Torin2	hook	B3-ARF	TF	B3->B3-ARF	Auxin Response Factor 1
Solyc04g076850	0.263565762356588	UP	cortex	Torin2	hook	AUX/IAA	TR	AUX/IAA	entire
Solyc10g080920	0.441379197347159	UP	cortex	Torin2	hook	MYB-related	TF	MYB->MYB-related	Protein RADIALIS-like 2 (AHRD V3.3 *** A0A2G2VVI4_CAPBA)
Solyc06g060830	0.292414398335577	UP	cortex	Torin2	hook	HB-HD-ZIP	TF	HB->HB-HD-ZIP	Homeobox-leucine zipper protein HAT2 (AHRD V3.3 *** A0A2G2WJU4_CAPBA)
Solyc02g037530	0.280464852555075	UP	cortex	Torin2	hook	B3-ARF	TF	B3->B3-ARF	auxin response factor 8B
Solyc08g075090	-0.558676	DOWN	cortex	Torin2	hook	bHLH	TF	bHLH	bHLH transcription factor144
Solyc01g111300	-0.434328	DOWN	cortex	Torin2	hook	CSD	TF	CSD	Cold-shock protein (AHRD V3.3 *-* A0A200RAC1_9MAGN)
Solyc05g006650	0.466027454430117	UP	xylem	ACC	hook	bHLH	TF	bHLH	bHLH transcription factor 036
Solyc01g090760	0.500319563778121	UP	xylem	ACC	hook	C2C2-GATA	TF	C2C2->C2C2-GATA	GATA transcription factor (AHRD V3.11 *** tr|K4AZ17|K4AZ17_SOLLC)
Solyc05g007180	0.457780800910793	UP	xylem	ACC	hook	HB-HD-ZIP	TF	HB->HB-HD-ZIP	jasmonic acid 1
Solyc04g049670	0.433548810323613	UP	xylem	ACC	hook	Pseudo ARR-B	TR	Pseudo ARR-B	Pseudo-response regulator (AHRD V3.3 *** X5I0R0_IPONI)
Solyc05g007210	0.37819962024847	UP	xylem	ACC	hook	bHLH	TF	bHLH	Transcription factor PRE4 (AHRD V3.3 *** A0A2G2VLX3_CAPBA)
Solyc09g083290	0.361212665250002	UP	xylem	ACC	hook	AUX/IAA	TR	AUX/IAA	auxin-regulated IAA14
Solyc02g092070	0.308700025319343	UP	xylem	ACC	hook	GRF	TF	GRF	Growth-regulating factor 8 (AHRD V3.3 *** A0A2G3AB32_CAPAN)
Solyc02g081620	0.291535858273262	UP	xylem	ACC	hook	C2H2	TF	C2H2	Zinc finger (C2H2 type) family protein (AHRD V3.3 *** A0A1P8ASM0_ARATH)
Solyc01g096700	0.258690022726732	UP	xylem	ACC	hook	MYB-related	TF	MYB->MYB-related	DnaJ domain-containing protein (AHRD V3.3 *-* A0A2U1QIS2_ARTAN)
Solyc02g086930	0.286955319068128	UP	xylem	ACC	hook	HB-HD-ZIP	TF	HB->HB-HD-ZIP	Homeobox-leucine zipper protein HAT5 (AHRD V3.3 *** A0A2G2XIE8_CAPBA)
Solyc02g063010	-0.303777	DOWN	xylem	ACC	hook	BES1	TF	BES1	BES1/BZR1-like protein (AHRD V3.3 *** A0A2U1KKL8_ARTAN)
Solyc01g097290	-0.332734	DOWN	xylem	ACC	hook	AUX/IAA	TR	AUX/IAA	auxin-regulated IAA16
Solyc01g111300	-0.452549	DOWN	xylem	ACC	hook	CSD	TF	CSD	Cold-shock protein (AHRD V3.3 *-* A0A200RAC1_9MAGN)
Solyc09g083290	0.716880351865824	UP	procambium	ACC	hook	AUX/IAA	TR	AUX/IAA	auxin-regulated IAA14
Solyc05g007180	0.512076236978572	UP	procambium	ACC	hook	HB-HD-ZIP	TF	HB->HB-HD-ZIP	jasmonic acid 1
Solyc02g092070	0.613675985774467	UP	procambium	ACC	hook	GRF	TF	GRF	Growth-regulating factor 8 (AHRD V3.3 *** A0A2G3AB32_CAPAN)
Solyc04g049670	0.516640420963768	UP	procambium	ACC	hook	Pseudo ARR-B	TR	Pseudo ARR-B	Pseudo-response regulator (AHRD V3.3 *** X5I0R0_IPONI)
Solyc01g090760	0.365464490100096	UP	procambium	ACC	hook	C2C2-GATA	TF	C2C2->C2C2-GATA	GATA transcription factor (AHRD V3.11 *** tr|K4AZ17|K4AZ17_SOLLC)
Solyc05g006650	0.270624866784153	UP	procambium	ACC	hook	bHLH	TF	bHLH	bHLH transcription factor 036
Solyc11g069470	0.285399609336847	UP	procambium	ACC	hook	HB-HD-ZIP	TF	HB->HB-HD-ZIP	Homeobox leucine-zipper protein (AHRD V3.3 *** Q8H962_ZINVI)
Solyc02g086930	0.318684171827303	UP	procambium	ACC	hook	HB-HD-ZIP	TF	HB->HB-HD-ZIP	Homeobox-leucine zipper protein HAT5 (AHRD V3.3 *** A0A2G2XIE8_CAPBA)
Solyc01g096700	0.347644676172843	UP	procambium	ACC	hook	MYB-related	TF	MYB->MYB-related	DnaJ domain-containing protein (AHRD V3.3 *-* A0A2U1QIS2_ARTAN)
Solyc07g052720	0.257633291421969	UP	procambium	ACC	hook	MADS-M-type	TF	MADS->MADS-M-type	MADS-box transcription factor (AHRD V3.3 *-* A0A2K3PNN3_TRIPR)
Solyc04g008380	0.26192330654999	UP	procambium	ACC	hook	BBR-BPC	TF	BBR-BPC	GAGA-binding transcriptional activator (AHRD V3.3 *** H1ZN86_SOLLC)
Solyc01g090760	0.538009680800688	UP	phloem	ACC	hook	C2C2-GATA	TF	C2C2->C2C2-GATA	GATA transcription factor (AHRD V3.11 *** tr|K4AZ17|K4AZ17_SOLLC)
Solyc04g049670	0.550348539036892	UP	phloem	ACC	hook	Pseudo ARR-B	TR	Pseudo ARR-B	Pseudo-response regulator (AHRD V3.3 *** X5I0R0_IPONI)
Solyc09g083290	0.516749390037227	UP	phloem	ACC	hook	AUX/IAA	TR	AUX/IAA	auxin-regulated IAA14
Solyc12g089240	0.485793318904238	UP	phloem	ACC	hook	DBB	TF	DBB	B-box zinc finger protein 22 (AHRD V3.3 *** A0A1U8F0C2_CAPAN)
Solyc02g092070	0.486765519688979	UP	phloem	ACC	hook	GRF	TF	GRF	Growth-regulating factor 8 (AHRD V3.3 *** A0A2G3AB32_CAPAN)
Solyc05g006650	0.390391638114721	UP	phloem	ACC	hook	bHLH	TF	bHLH	bHLH transcription factor 036
Solyc02g086930	0.379064004012315	UP	phloem	ACC	hook	HB-HD-ZIP	TF	HB->HB-HD-ZIP	Homeobox-leucine zipper protein HAT5 (AHRD V3.3 *** A0A2G2XIE8_CAPBA)
Solyc06g065640	0.284534272665429	UP	phloem	ACC	hook	LUG	TR	LUG	Transcriptional corepressor LEUNIG (AHRD V3.3 *** A0A2G2WKG2_CAPBA)
Solyc03g123500	0.26328364973333	UP	phloem	ACC	hook	AP2/ERF-ERF	TF	AP2/ERF->AP2/ERF-ERF	GCC box binding protein C.4
Solyc02g081620	0.31627323424817	UP	phloem	ACC	hook	C2H2	TF	C2H2	Zinc finger (C2H2 type) family protein (AHRD V3.3 *** A0A1P8ASM0_ARATH)
Solyc05g007210	0.276147278598707	UP	phloem	ACC	hook	bHLH	TF	bHLH	Transcription factor PRE4 (AHRD V3.3 *** A0A2G2VLX3_CAPBA)
Solyc04g008380	0.297348540154762	UP	phloem	ACC	hook	BBR-BPC	TF	BBR-BPC	GAGA-binding transcriptional activator (AHRD V3.3 *** H1ZN86_SOLLC)
Solyc06g066320	0.270251965174448	UP	phloem	ACC	hook	IWS1	TR	IWS1	Transcription factor IIS (AHRD V3.3 *** A0A200R1D0_9MAGN)
Solyc07g052720	0.252643174911001	UP	phloem	ACC	hook	MADS-M-type	TF	MADS->MADS-M-type	MADS-box transcription factor (AHRD V3.3 *-* A0A2K3PNN3_TRIPR)
Solyc02g037530	-0.298409	DOWN	phloem	ACC	hook	B3-ARF	TF	B3->B3-ARF	auxin response factor 8B
Solyc12g089240	0.89058868612794	UP	exodermis-like	ACC	hook	DBB	TF	DBB	B-box zinc finger protein 22 (AHRD V3.3 *** A0A1U8F0C2_CAPAN)
Solyc09g083290	0.372226491797699	UP	exodermis-like	ACC	hook	AUX/IAA	TR	AUX/IAA	auxin-regulated IAA14
Solyc04g049670	0.650771639736527	UP	exodermis-like	ACC	hook	Pseudo ARR-B	TR	Pseudo ARR-B	Pseudo-response regulator (AHRD V3.3 *** X5I0R0_IPONI)
Solyc01g096700	0.731793670421401	UP	exodermis-like	ACC	hook	MYB-related	TF	MYB->MYB-related	DnaJ domain-containing protein (AHRD V3.3 *-* A0A2U1QIS2_ARTAN)
Solyc04g076850	0.305132007881631	UP	exodermis-like	ACC	hook	AUX/IAA	TR	AUX/IAA	entire
Solyc05g007210	0.304331160113264	UP	exodermis-like	ACC	hook	bHLH	TF	bHLH	Transcription factor PRE4 (AHRD V3.3 *** A0A2G2VLX3_CAPBA)
Solyc04g008380	0.373695171846908	UP	exodermis-like	ACC	hook	BBR-BPC	TF	BBR-BPC	GAGA-binding transcriptional activator (AHRD V3.3 *** H1ZN86_SOLLC)
Solyc05g007180	0.452061666258197	UP	exodermis-like	ACC	hook	HB-HD-ZIP	TF	HB->HB-HD-ZIP	jasmonic acid 1
Solyc11g069160	0.447724444315702	UP	exodermis-like	ACC	hook	PHD	TR	PHD	SUMO E3 ligase SIZ1 (AHRD V3.3 *** A0A0X9AQ43_SOLLC)
Solyc05g006650	0.330646034799566	UP	exodermis-like	ACC	hook	bHLH	TF	bHLH	bHLH transcription factor 036
Solyc02g086930	0.466823913232697	UP	exodermis-like	ACC	hook	HB-HD-ZIP	TF	HB->HB-HD-ZIP	Homeobox-leucine zipper protein HAT5 (AHRD V3.3 *** A0A2G2XIE8_CAPBA)
Solyc12g099940	0.361796592354588	UP	exodermis-like	ACC	hook	GNAT	TR	GNAT	Acyl-CoA N-acyltransferases (NAT) superfamily protein (AHRD V3.3 *** AT2G06025.6)
Solyc04g049670	0.505997121441434	UP	epidermis	ACC	hook	Pseudo ARR-B	TR	Pseudo ARR-B	Pseudo-response regulator (AHRD V3.3 *** X5I0R0_IPONI)
Solyc05g006650	0.389544637598641	UP	epidermis	ACC	hook	bHLH	TF	bHLH	bHLH transcription factor 036
Solyc09g083290	0.305304122587996	UP	epidermis	ACC	hook	AUX/IAA	TR	AUX/IAA	auxin-regulated IAA14
Solyc01g110480	0.293631780821444	UP	epidermis	ACC	hook	bZIP	TF	bZIP	Basic-leucine zipper (BZIP) transcription factor family protein (AHRD V3.3 *** A0A2U1P1T7_ARTAN)
Solyc05g047460	0.283487686735995	UP	epidermis	ACC	hook	B3-ARF	TF	B3->B3-ARF	Auxin Response Factor 7B
Solyc02g037530	-0.306901	DOWN	epidermis	ACC	hook	B3-ARF	TF	B3->B3-ARF	auxin response factor 8B
Solyc01g097290	-0.272807	DOWN	epidermis	ACC	hook	AUX/IAA	TR	AUX/IAA	auxin-regulated IAA16
Solyc06g053840	-0.35563	DOWN	epidermis	ACC	hook	AUX/IAA	TR	AUX/IAA	auxin-regulated IAA4
Solyc01g111300	-0.351424	DOWN	epidermis	ACC	hook	CSD	TF	CSD	Cold-shock protein (AHRD V3.3 *-* A0A200RAC1_9MAGN)
Solyc01g109700	-0.381347	DOWN	epidermis	ACC	hook	bHLH	TF	bHLH	bHLH transcription factor 010
Solyc08g077060	-0.37674	DOWN	epidermis	ACC	hook	C2C2-LSD	TF	C2C2->C2C2-LSD	Zinc finger, LSD1-type (AHRD V3.3 *** A0A2U1LIJ4_ARTAN)
Solyc02g092070	0.535659549071501	UP	endodermis-like	ACC	hook	GRF	TF	GRF	Growth-regulating factor 8 (AHRD V3.3 *** A0A2G3AB32_CAPAN)
Solyc04g049670	0.450541970033113	UP	endodermis-like	ACC	hook	Pseudo ARR-B	TR	Pseudo ARR-B	Pseudo-response regulator (AHRD V3.3 *** X5I0R0_IPONI)
Solyc01g090760	0.487112183209859	UP	endodermis-like	ACC	hook	C2C2-GATA	TF	C2C2->C2C2-GATA	GATA transcription factor (AHRD V3.11 *** tr|K4AZ17|K4AZ17_SOLLC)
Solyc09g083290	0.400844555484007	UP	endodermis-like	ACC	hook	AUX/IAA	TR	AUX/IAA	auxin-regulated IAA14
Solyc01g095460	0.41200661678836	UP	endodermis-like	ACC	hook	bZIP	TF	bZIP	Common plant regulatory factor 1 (AHRD V3.3 *** A0A1U8DT23_CAPAN)
Solyc05g007180	0.39410069953996	UP	endodermis-like	ACC	hook	HB-HD-ZIP	TF	HB->HB-HD-ZIP	jasmonic acid 1
Solyc03g031970	0.345954148466028	UP	endodermis-like	ACC	hook	B3-ARF	TF	B3->B3-ARF	Auxin response factor (AHRD V3.3 *** E0A8P3_SOLLC)
Solyc02g082700	0.266128987383829	UP	endodermis-like	ACC	hook	HMG	TR	HMG	High mobility group family (AHRD V3.3 *** S8EDU2_9LAMI)
Solyc07g052720	0.250986447902209	UP	endodermis-like	ACC	hook	MADS-M-type	TF	MADS->MADS-M-type	MADS-box transcription factor (AHRD V3.3 *-* A0A2K3PNN3_TRIPR)
Solyc05g006650	0.330347622424141	UP	endodermis-like	ACC	hook	bHLH	TF	bHLH	bHLH transcription factor 036
Solyc02g085390	0.351118599780873	UP	endodermis-like	ACC	hook	SNF2	TR	SNF2	ATP-dependent DNA helicase DDM1 (AHRD V3.3 *** A0A1U8FMX5_CAPAN)
Solyc05g007180	1.11366675828225	UP	cortex	ACC	hook	HB-HD-ZIP	TF	HB->HB-HD-ZIP	jasmonic acid 1
Solyc09g083290	0.673754790572693	UP	cortex	ACC	hook	AUX/IAA	TR	AUX/IAA	auxin-regulated IAA14
Solyc05g006650	0.668954546537958	UP	cortex	ACC	hook	bHLH	TF	bHLH	bHLH transcription factor 036
Solyc02g085390	0.571911201309345	UP	cortex	ACC	hook	SNF2	TR	SNF2	ATP-dependent DNA helicase DDM1 (AHRD V3.3 *** A0A1U8FMX5_CAPAN)
Solyc05g007210	0.586275265364231	UP	cortex	ACC	hook	bHLH	TF	bHLH	Transcription factor PRE4 (AHRD V3.3 *** A0A2G2VLX3_CAPBA)
Solyc12g087830	0.702196339037605	UP	cortex	ACC	hook	MADS-MIKC	TF	MADS->MADS-MIKC	MADS-box transcription factor (AHRD V3.3 *** F1T119_9ERIC)
Solyc11g069470	0.44836940070777	UP	cortex	ACC	hook	HB-HD-ZIP	TF	HB->HB-HD-ZIP	Homeobox leucine-zipper protein (AHRD V3.3 *** Q8H962_ZINVI)
Solyc01g104670	0.432858235463286	UP	cortex	ACC	hook	TUB	TF	TUB	Tubby-like F-box protein (AHRD V3.3 *** A0A2G2XVV2_CAPAN)
Solyc07g052720	0.419356783663826	UP	cortex	ACC	hook	MADS-M-type	TF	MADS->MADS-M-type	MADS-box transcription factor (AHRD V3.3 *-* A0A2K3PNN3_TRIPR)
Solyc03g031970	0.43765420519496	UP	cortex	ACC	hook	B3-ARF	TF	B3->B3-ARF	Auxin response factor (AHRD V3.3 *** E0A8P3_SOLLC)
Solyc08g008410	0.638213315996793	UP	cortex	ACC	hook	RWP-RK	TF	RWP-RK	Plant regulator RWP-RK family protein (AHRD V3.3 *** G7IAL8_MEDTR)
Solyc12g089240	0.37222378247719	UP	cortex	ACC	hook	DBB	TF	DBB	B-box zinc finger protein 22 (AHRD V3.3 *** A0A1U8F0C2_CAPAN)
Solyc04g049670	0.342858694001354	UP	cortex	ACC	hook	Pseudo ARR-B	TR	Pseudo ARR-B	Pseudo-response regulator (AHRD V3.3 *** X5I0R0_IPONI)
Solyc04g077780	0.460586388185662	UP	cortex	ACC	hook	LIM	TF	LIM	LIM domain-containing protein (AHRD V3.3 *** A0A1Q3ALK2_CEPFO)
Solyc06g063070	0.484728662374691	UP	cortex	ACC	hook	AP2/ERF-ERF	TF	AP2/ERF->AP2/ERF-ERF	Ethylene Response Factor A.3
Solyc02g063010	0.251648830022341	UP	cortex	ACC	hook	BES1	TF	BES1	BES1/BZR1-like protein (AHRD V3.3 *** A0A2U1KKL8_ARTAN)
Solyc02g086930	0.443757002888243	UP	cortex	ACC	hook	HB-HD-ZIP	TF	HB->HB-HD-ZIP	Homeobox-leucine zipper protein HAT5 (AHRD V3.3 *** A0A2G2XIE8_CAPBA)
Solyc03g080090	0.551989537388793	UP	cortex	ACC	hook	NAC	TF	NAC	NAC domain-containing protein 86 (AHRD V3.3 *** A0A2G2X7Q8_CAPBA)
Solyc08g076860	0.533099260520206	UP	cortex	ACC	hook	PLATZ	TF	PLATZ	PLATZ transcription factor family protein (AHRD V3.3 *** F4IEB6_ARATH)
Solyc11g069160	0.289655309682973	UP	cortex	ACC	hook	PHD	TR	PHD	SUMO E3 ligase SIZ1 (AHRD V3.3 *** A0A0X9AQ43_SOLLC)
Solyc01g109700	0.308698595782408	UP	cortex	ACC	hook	bHLH	TF	bHLH	bHLH transcription factor 010
Solyc03g113620	0.32693151369223	UP	cortex	ACC	hook	MYB-related	TF	MYB->MYB-related	Transcription factor MYB1R1 (AHRD V3.3 *** A0A2G2WRC4_CAPBA)
Solyc12g100140	0.300178935301861	UP	cortex	ACC	hook	bHLH	TF	bHLH	Transcription factor bHLH80 (AHRD V3.3 *** A0A2G2YBF5_CAPAN)
Solyc10g080920	0.274865631996193	UP	cortex	ACC	hook	MYB-related	TF	MYB->MYB-related	Protein RADIALIS-like 2 (AHRD V3.3 *** A0A2G2VVI4_CAPBA)
Solyc04g078790	-0.32576	DOWN	cortex	ACC	hook	bHLH	TF	bHLH	Transcription factor HEC1 (AHRD V3.3 *** A0A2G2Y0E0_CAPAN)
Solyc06g063070	0.550351391135865	UP	xylem	Torin2	hypo	AP2/ERF-ERF	TF	AP2/ERF->AP2/ERF-ERF	Ethylene Response Factor A.3
Solyc03g121060	0.440050298260306	UP	xylem	Torin2	hypo	AUX/IAA	TR	AUX/IAA	auxin-regulated IAA26
Solyc10g079070	-0.47162	DOWN	xylem	Torin2	hypo	bHLH	TF	bHLH	bHLH transcription factor 065
Solyc05g007180	-0.464388	DOWN	xylem	Torin2	hypo	HB-HD-ZIP	TF	HB->HB-HD-ZIP	jasmonic acid 1
Solyc09g083290	0.274408248108383	UP	xylem	Torin2	hypo	AUX/IAA	TR	AUX/IAA	auxin-regulated IAA14
Solyc05g007160	-0.525057	DOWN	xylem	Torin2	hypo	MYB	TF	MYB->MYB	R2R3MYB transcription factor 110
Solyc01g111300	0.311771385757911	UP	xylem	Torin2	hypo	CSD	TF	CSD	Cold-shock protein (AHRD V3.3 *-* A0A200RAC1_9MAGN)
Solyc04g008380	-0.446014	DOWN	xylem	Torin2	hypo	BBR-BPC	TF	BBR-BPC	GAGA-binding transcriptional activator (AHRD V3.3 *** H1ZN86_SOLLC)
Solyc07g043270	-0.41642	DOWN	xylem	Torin2	hypo	FAR1	TF	FAR1	Protein FAR-RED ELONGATED HYPOCOTYL 3 (AHRD V3.3 *** A0A2G2Z0V7_CAPAN)
Solyc09g097870	-0.396542	DOWN	xylem	Torin2	hypo	bHLH	TF	bHLH	bHLH transcription factor 062
Solyc05g054390	-0.341534	DOWN	xylem	Torin2	hypo	GARP-ARR-B	TF	GARP->GARP-ARR-B	Two-component response regulator (AHRD V3.3 *** A0A2G2WV84_CAPBA)
Solyc11g069160	-0.314621	DOWN	xylem	Torin2	hypo	PHD	TR	PHD	SUMO E3 ligase SIZ1 (AHRD V3.3 *** A0A0X9AQ43_SOLLC)
Solyc03g114060	-0.588481	DOWN	procambium	Torin2	hypo	IWS1	TR	IWS1	Bromo adjacent homology (BAH) domain (AHRD V3.3 *** A0A200R0M3_9MAGN)
Solyc06g066320	-0.584639	DOWN	procambium	Torin2	hypo	IWS1	TR	IWS1	Transcription factor IIS (AHRD V3.3 *** A0A200R1D0_9MAGN)
Solyc10g079070	-0.359704	DOWN	procambium	Torin2	hypo	bHLH	TF	bHLH	bHLH transcription factor 065
Solyc05g007180	-0.389501	DOWN	procambium	Torin2	hypo	HB-HD-ZIP	TF	HB->HB-HD-ZIP	jasmonic acid 1
Solyc01g097290	0.491901970168451	UP	procambium	Torin2	hypo	AUX/IAA	TR	AUX/IAA	auxin-regulated IAA16
Solyc06g053840	-0.279984	DOWN	procambium	Torin2	hypo	AUX/IAA	TR	AUX/IAA	auxin-regulated IAA4
Solyc11g069160	-0.436253	DOWN	procambium	Torin2	hypo	PHD	TR	PHD	SUMO E3 ligase SIZ1 (AHRD V3.3 *** A0A0X9AQ43_SOLLC)
Solyc04g076850	-0.44428	DOWN	procambium	Torin2	hypo	AUX/IAA	TR	AUX/IAA	entire
Solyc02g062690	0.526877271480004	UP	procambium	Torin2	hypo	bHLH	TF	bHLH	bHLH transcription factor 012
Solyc07g065930	-0.360482	DOWN	procambium	Torin2	hypo	TRAF	TR	TRAF	BTB/POZ domain-containing protein (AHRD V3.3 *** A0A1U8HLU2_CAPAN)
Solyc06g063070	0.610714678411042	UP	phloem	Torin2	hypo	AP2/ERF-ERF	TF	AP2/ERF->AP2/ERF-ERF	Ethylene Response Factor A.3
Solyc09g083290	0.405567965426124	UP	phloem	Torin2	hypo	AUX/IAA	TR	AUX/IAA	auxin-regulated IAA14
Solyc10g150101	0.261595935045042	UP	phloem	Torin2	hypo	HB-other	TF	HB->HB-other	Homeobox-leucine zipper protein HOX6 (AHRD V3.11 *** tr|A0A2G2YIM8|A0A2G2YIM8_CAPAN)
Solyc10g079070	-0.411323	DOWN	phloem	Torin2	hypo	bHLH	TF	bHLH	bHLH transcription factor 065
Solyc03g034000	0.298700636750979	UP	phloem	Torin2	hypo	bHLH	TF	bHLH	bHLH transcription factor 020
Solyc06g008590	0.261675214910702	UP	phloem	Torin2	hypo	AUX/IAA	TR	AUX/IAA	auxin-regulated IAA17
Solyc11g069160	-0.334707	DOWN	phloem	Torin2	hypo	PHD	TR	PHD	SUMO E3 ligase SIZ1 (AHRD V3.3 *** A0A0X9AQ43_SOLLC)
Solyc05g007180	-0.284334	DOWN	phloem	Torin2	hypo	HB-HD-ZIP	TF	HB->HB-HD-ZIP	jasmonic acid 1
Solyc09g083290	0.652596563873623	UP	exodermis-like	Torin2	hypo	AUX/IAA	TR	AUX/IAA	auxin-regulated IAA14
Solyc10g079070	-0.752839	DOWN	exodermis-like	Torin2	hypo	bHLH	TF	bHLH	bHLH transcription factor 065
Solyc01g097290	0.505300550716661	UP	exodermis-like	Torin2	hypo	AUX/IAA	TR	AUX/IAA	auxin-regulated IAA16
Solyc05g047460	-0.454345	DOWN	exodermis-like	Torin2	hypo	B3-ARF	TF	B3->B3-ARF	Auxin Response Factor 7B
Solyc01g091630	-0.610975	DOWN	exodermis-like	Torin2	hypo	HB-HD-ZIP	TF	HB->HB-HD-ZIP	cutin deficient 2
Solyc06g066320	-0.466483	DOWN	exodermis-like	Torin2	hypo	IWS1	TR	IWS1	Transcription factor IIS (AHRD V3.3 *** A0A200R1D0_9MAGN)
Solyc03g114060	-0.326015	DOWN	exodermis-like	Torin2	hypo	IWS1	TR	IWS1	Bromo adjacent homology (BAH) domain (AHRD V3.3 *** A0A200R0M3_9MAGN)
Solyc06g053840	-0.298419	DOWN	exodermis-like	Torin2	hypo	AUX/IAA	TR	AUX/IAA	auxin-regulated IAA4
Solyc09g083290	0.457962238009969	UP	epidermis	Torin2	hypo	AUX/IAA	TR	AUX/IAA	auxin-regulated IAA14
Solyc06g063070	0.599361042822074	UP	epidermis	Torin2	hypo	AP2/ERF-ERF	TF	AP2/ERF->AP2/ERF-ERF	Ethylene Response Factor A.3
Solyc10g079070	-0.331441	DOWN	epidermis	Torin2	hypo	bHLH	TF	bHLH	bHLH transcription factor 065
Solyc06g065100	0.402972767193212	UP	epidermis	Torin2	hypo	MYB	TF	MYB->MYB	R2R3MYB transcription factor 3
Solyc06g008590	0.365726719365401	UP	epidermis	Torin2	hypo	AUX/IAA	TR	AUX/IAA	auxin-regulated IAA17
Solyc10g079700	0.326198237819701	UP	epidermis	Torin2	hypo	Others	TR	Others	Two-component response regulator arr9 (AHRD V3.3 *** A0A0A1WCS3_NICAT)
Solyc10g150101	0.273918456546733	UP	epidermis	Torin2	hypo	HB-other	TF	HB->HB-other	Homeobox-leucine zipper protein HOX6 (AHRD V3.11 *** tr|A0A2G2YIM8|A0A2G2YIM8_CAPAN)
Solyc08g077060	-0.470739	DOWN	epidermis	Torin2	hypo	C2C2-LSD	TF	C2C2->C2C2-LSD	Zinc finger, LSD1-type (AHRD V3.3 *** A0A2U1LIJ4_ARTAN)
Solyc07g047770	-0.46371	DOWN	epidermis	Torin2	hypo	Others	TR	Others	Histidine kinase 2 (AHRD V3.3 *** A0A2G2Z2M2_CAPAN)
Solyc03g034000	0.305814443531055	UP	epidermis	Torin2	hypo	bHLH	TF	bHLH	bHLH transcription factor 020
Solyc07g043270	-0.457248	DOWN	epidermis	Torin2	hypo	FAR1	TF	FAR1	Protein FAR-RED ELONGATED HYPOCOTYL 3 (AHRD V3.3 *** A0A2G2Z0V7_CAPAN)
Solyc04g078690	0.296178489792606	UP	epidermis	Torin2	hypo	bHLH	TF	bHLH	bHLH transcription factor 035
Solyc09g097870	-0.435915	DOWN	epidermis	Torin2	hypo	bHLH	TF	bHLH	bHLH transcription factor 062
Solyc03g114060	-0.409468	DOWN	epidermis	Torin2	hypo	IWS1	TR	IWS1	Bromo adjacent homology (BAH) domain (AHRD V3.3 *** A0A200R0M3_9MAGN)
Solyc05g054390	-0.342917	DOWN	epidermis	Torin2	hypo	GARP-ARR-B	TF	GARP->GARP-ARR-B	Two-component response regulator (AHRD V3.3 *** A0A2G2WV84_CAPBA)
Solyc06g066320	-0.378569	DOWN	epidermis	Torin2	hypo	IWS1	TR	IWS1	Transcription factor IIS (AHRD V3.3 *** A0A200R1D0_9MAGN)
Solyc02g086930	-0.311419	DOWN	epidermis	Torin2	hypo	HB-HD-ZIP	TF	HB->HB-HD-ZIP	Homeobox-leucine zipper protein HAT5 (AHRD V3.3 *** A0A2G2XIE8_CAPBA)
Solyc04g076850	-0.269127	DOWN	epidermis	Torin2	hypo	AUX/IAA	TR	AUX/IAA	entire
Solyc11g069160	-0.289814	DOWN	epidermis	Torin2	hypo	PHD	TR	PHD	SUMO E3 ligase SIZ1 (AHRD V3.3 *** A0A0X9AQ43_SOLLC)
Solyc06g053840	-0.275487	DOWN	epidermis	Torin2	hypo	AUX/IAA	TR	AUX/IAA	auxin-regulated IAA4
Solyc09g083290	0.649522642335571	UP	endodermis-like	Torin2	hypo	AUX/IAA	TR	AUX/IAA	auxin-regulated IAA14
Solyc06g063070	0.738003956368786	UP	endodermis-like	Torin2	hypo	AP2/ERF-ERF	TF	AP2/ERF->AP2/ERF-ERF	Ethylene Response Factor A.3
Solyc10g079070	-0.538693	DOWN	endodermis-like	Torin2	hypo	bHLH	TF	bHLH	bHLH transcription factor 065
Solyc07g047770	-0.636177	DOWN	endodermis-like	Torin2	hypo	Others	TR	Others	Histidine kinase 2 (AHRD V3.3 *** A0A2G2Z2M2_CAPAN)
Solyc06g008590	0.373917707303434	UP	endodermis-like	Torin2	hypo	AUX/IAA	TR	AUX/IAA	auxin-regulated IAA17
Solyc04g077780	0.292502403030714	UP	endodermis-like	Torin2	hypo	LIM	TF	LIM	LIM domain-containing protein (AHRD V3.3 *** A0A1Q3ALK2_CEPFO)
Solyc06g050510	-0.51327	DOWN	endodermis-like	Torin2	hypo	SNF2	TR	SNF2	SNF2 domain-containing protein CLASSY 1 (AHRD V3.3 *** A0A1U8GWM4_CAPAN)
Solyc04g076850	-0.324595	DOWN	endodermis-like	Torin2	hypo	AUX/IAA	TR	AUX/IAA	entire
Solyc11g069160	-0.335	DOWN	endodermis-like	Torin2	hypo	PHD	TR	PHD	SUMO E3 ligase SIZ1 (AHRD V3.3 *** A0A0X9AQ43_SOLLC)
Solyc05g054390	-0.251471	DOWN	endodermis-like	Torin2	hypo	GARP-ARR-B	TF	GARP->GARP-ARR-B	Two-component response regulator (AHRD V3.3 *** A0A2G2WV84_CAPBA)
Solyc06g075250	-0.313406	DOWN	endodermis-like	Torin2	hypo	C2H2	TF	C2H2	Zinc finger protein JACKDAW (AHRD V3.3 *** A0A1U8HBP2_CAPAN)
Solyc07g006750	-0.430081	DOWN	endodermis-like	Torin2	hypo	MYB	TF	MYB->MYB	blind-like8
Solyc02g086930	-0.285634	DOWN	endodermis-like	Torin2	hypo	HB-HD-ZIP	TF	HB->HB-HD-ZIP	Homeobox-leucine zipper protein HAT5 (AHRD V3.3 *** A0A2G2XIE8_CAPBA)
Solyc09g083290	0.521903998285963	UP	cortex	Torin2	hypo	AUX/IAA	TR	AUX/IAA	auxin-regulated IAA14
Solyc06g063070	0.594822540186637	UP	cortex	Torin2	hypo	AP2/ERF-ERF	TF	AP2/ERF->AP2/ERF-ERF	Ethylene Response Factor A.3
Solyc10g079070	-0.577654	DOWN	cortex	Torin2	hypo	bHLH	TF	bHLH	bHLH transcription factor 065
Solyc01g009860	0.507931759175118	UP	cortex	Torin2	hypo	NAC	TF	NAC	NAC domain-containing protein (AHRD V3.3 *** A0A2K3LZ45_TRIPR)
Solyc07g047770	-0.556069	DOWN	cortex	Torin2	hypo	Others	TR	Others	Histidine kinase 2 (AHRD V3.3 *** A0A2G2Z2M2_CAPAN)
Solyc03g034000	0.475496907488763	UP	cortex	Torin2	hypo	bHLH	TF	bHLH	bHLH transcription factor 020
Solyc04g077780	0.279701063574151	UP	cortex	Torin2	hypo	LIM	TF	LIM	LIM domain-containing protein (AHRD V3.3 *** A0A1Q3ALK2_CEPFO)
Solyc01g097290	0.351642950095551	UP	cortex	Torin2	hypo	AUX/IAA	TR	AUX/IAA	auxin-regulated IAA16
Solyc03g114060	-0.497377	DOWN	cortex	Torin2	hypo	IWS1	TR	IWS1	Bromo adjacent homology (BAH) domain (AHRD V3.3 *** A0A200R0M3_9MAGN)
Solyc06g008590	0.323207464767258	UP	cortex	Torin2	hypo	AUX/IAA	TR	AUX/IAA	auxin-regulated IAA17
Solyc10g150101	0.29652182476711	UP	cortex	Torin2	hypo	HB-other	TF	HB->HB-other	Homeobox-leucine zipper protein HOX6 (AHRD V3.11 *** tr|A0A2G2YIM8|A0A2G2YIM8_CAPAN)
Solyc11g069160	-0.415089	DOWN	cortex	Torin2	hypo	PHD	TR	PHD	SUMO E3 ligase SIZ1 (AHRD V3.3 *** A0A0X9AQ43_SOLLC)
Solyc07g043270	-0.48898	DOWN	cortex	Torin2	hypo	FAR1	TF	FAR1	Protein FAR-RED ELONGATED HYPOCOTYL 3 (AHRD V3.3 *** A0A2G2Z0V7_CAPAN)
Solyc06g065100	0.31541698730664	UP	cortex	Torin2	hypo	MYB	TF	MYB->MYB	R2R3MYB transcription factor 3
Solyc08g062210	-0.447002	DOWN	cortex	Torin2	hypo	NF-YA	TF	NF-Y->NF-YA	Nuclear transcription factor Y subunit A-1 (AHRD V3.3 *** A0A1U8DRR5_CAPAN)
Solyc05g054390	-0.312087	DOWN	cortex	Torin2	hypo	GARP-ARR-B	TF	GARP->GARP-ARR-B	Two-component response regulator (AHRD V3.3 *** A0A2G2WV84_CAPBA)
Solyc06g060830	-0.300087	DOWN	cortex	Torin2	hypo	HB-HD-ZIP	TF	HB->HB-HD-ZIP	Homeobox-leucine zipper protein HAT2 (AHRD V3.3 *** A0A2G2WJU4_CAPBA)
Solyc06g066320	-0.327628	DOWN	cortex	Torin2	hypo	IWS1	TR	IWS1	Transcription factor IIS (AHRD V3.3 *** A0A200R1D0_9MAGN)
Solyc06g063070	0.681920054887075	UP	xylem	ACC	hypo	AP2/ERF-ERF	TF	AP2/ERF->AP2/ERF-ERF	Ethylene Response Factor A.3
Solyc03g121060	0.689711417172546	UP	xylem	ACC	hypo	AUX/IAA	TR	AUX/IAA	auxin-regulated IAA26
Solyc10g150101	0.522978347883208	UP	xylem	ACC	hypo	HB-other	TF	HB->HB-other	Homeobox-leucine zipper protein HOX6 (AHRD V3.11 *** tr|A0A2G2YIM8|A0A2G2YIM8_CAPAN)
Solyc11g069470	0.46088117708425	UP	xylem	ACC	hypo	HB-HD-ZIP	TF	HB->HB-HD-ZIP	Homeobox leucine-zipper protein (AHRD V3.3 *** Q8H962_ZINVI)
Solyc08g077060	-0.588374	DOWN	xylem	ACC	hypo	C2C2-LSD	TF	C2C2->C2C2-LSD	Zinc finger, LSD1-type (AHRD V3.3 *** A0A2U1LIJ4_ARTAN)
Solyc10g006170	0.340445538017234	UP	xylem	ACC	hypo	Rcd1-like	TR	Rcd1-like	Cell differentiation protein RCD1-like protein (AHRD V3.3 *** A0A2G3CUT5_CAPCH),Pfam:PF04078
Solyc04g054910	0.326741120919509	UP	xylem	ACC	hypo	AP2/ERF-ERF	TF	AP2/ERF->AP2/ERF-ERF	Ethylene-responsive transcription factor (AHRD V3.3 *-* A0A2G2ZQC4_CAPAN)
Solyc09g083290	-0.383885	DOWN	xylem	ACC	hypo	AUX/IAA	TR	AUX/IAA	auxin-regulated IAA14
Solyc09g097870	-0.407027	DOWN	xylem	ACC	hypo	bHLH	TF	bHLH	bHLH transcription factor 062
Solyc05g007160	-0.476116	DOWN	xylem	ACC	hypo	MYB	TF	MYB->MYB	R2R3MYB transcription factor 110
Solyc07g043270	0.260717084672045	UP	xylem	ACC	hypo	FAR1	TF	FAR1	Protein FAR-RED ELONGATED HYPOCOTYL 3 (AHRD V3.3 *** A0A2G2Z0V7_CAPAN)
Solyc07g065930	-1.84092	DOWN	procambium	ACC	hypo	TRAF	TR	TRAF	BTB/POZ domain-containing protein (AHRD V3.3 *** A0A1U8HLU2_CAPAN)
Solyc04g077780	-0.376698	DOWN	procambium	ACC	hypo	LIM	TF	LIM	LIM domain-containing protein (AHRD V3.3 *** A0A1Q3ALK2_CEPFO)
Solyc02g063010	-0.592784	DOWN	procambium	ACC	hypo	BES1	TF	BES1	BES1/BZR1-like protein (AHRD V3.3 *** A0A2U1KKL8_ARTAN)
Solyc04g076850	-0.571856	DOWN	procambium	ACC	hypo	AUX/IAA	TR	AUX/IAA	entire
Solyc09g083290	-0.410181	DOWN	procambium	ACC	hypo	AUX/IAA	TR	AUX/IAA	auxin-regulated IAA14
Solyc03g113620	-0.403141	DOWN	procambium	ACC	hypo	MYB-related	TF	MYB->MYB-related	Transcription factor MYB1R1 (AHRD V3.3 *** A0A2G2WRC4_CAPBA)
Solyc10g150101	0.686822815787197	UP	procambium	ACC	hypo	HB-other	TF	HB->HB-other	Homeobox-leucine zipper protein HOX6 (AHRD V3.11 *** tr|A0A2G2YIM8|A0A2G2YIM8_CAPAN)
Solyc06g071230	-0.31367	DOWN	procambium	ACC	hypo	MYB-related	TF	MYB->MYB-related	Transcription factor MYB1R1 (AHRD V3.3 *** MY1R1_SOLTU)
Solyc06g063070	0.614948669290179	UP	phloem	ACC	hypo	AP2/ERF-ERF	TF	AP2/ERF->AP2/ERF-ERF	Ethylene Response Factor A.3
Solyc10g150101	0.593325995167761	UP	phloem	ACC	hypo	HB-other	TF	HB->HB-other	Homeobox-leucine zipper protein HOX6 (AHRD V3.11 *** tr|A0A2G2YIM8|A0A2G2YIM8_CAPAN)
Solyc04g077780	-0.253959	DOWN	phloem	ACC	hypo	LIM	TF	LIM	LIM domain-containing protein (AHRD V3.3 *** A0A1Q3ALK2_CEPFO)
Solyc04g076850	-0.335366	DOWN	phloem	ACC	hypo	AUX/IAA	TR	AUX/IAA	entire
Solyc03g113620	-0.259926	DOWN	phloem	ACC	hypo	MYB-related	TF	MYB->MYB-related	Transcription factor MYB1R1 (AHRD V3.3 *** A0A2G2WRC4_CAPBA)
Solyc01g091630	-1.25064	DOWN	exodermis-like	ACC	hypo	HB-HD-ZIP	TF	HB->HB-HD-ZIP	cutin deficient 2
Solyc05g007180	1.07809188336504	UP	exodermis-like	ACC	hypo	HB-HD-ZIP	TF	HB->HB-HD-ZIP	jasmonic acid 1
Solyc03g111710	1.07356262612565	UP	exodermis-like	ACC	hypo	TAZ	TR	TAZ	BTB/POZ and TAZ domain-containing protein 2 (AHRD V3.3 *** A0A2G2X8F9_CAPBA)
Solyc08g077060	-0.79679	DOWN	exodermis-like	ACC	hypo	C2C2-LSD	TF	C2C2->C2C2-LSD	Zinc finger, LSD1-type (AHRD V3.3 *** A0A2U1LIJ4_ARTAN)
Solyc06g066320	-0.600829	DOWN	exodermis-like	ACC	hypo	IWS1	TR	IWS1	Transcription factor IIS (AHRD V3.3 *** A0A200R1D0_9MAGN)
Solyc06g083460	-0.595148	DOWN	exodermis-like	ACC	hypo	LUG	TR	LUG	Transcriptional corepressor LEUNIG (AHRD V3.3 *** A0A1U8H8S8_CAPAN)
Solyc06g071230	-0.425016	DOWN	exodermis-like	ACC	hypo	MYB-related	TF	MYB->MYB-related	Transcription factor MYB1R1 (AHRD V3.3 *** MY1R1_SOLTU)
Solyc11g069160	0.773437058830895	UP	exodermis-like	ACC	hypo	PHD	TR	PHD	SUMO E3 ligase SIZ1 (AHRD V3.3 *** A0A0X9AQ43_SOLLC)
Solyc08g077060	-0.802037	DOWN	epidermis	ACC	hypo	C2C2-LSD	TF	C2C2->C2C2-LSD	Zinc finger, LSD1-type (AHRD V3.3 *** A0A2U1LIJ4_ARTAN)
Solyc10g150101	0.63753386828295	UP	epidermis	ACC	hypo	HB-other	TF	HB->HB-other	Homeobox-leucine zipper protein HOX6 (AHRD V3.11 *** tr|A0A2G2YIM8|A0A2G2YIM8_CAPAN)
Solyc04g077780	-0.481253	DOWN	epidermis	ACC	hypo	LIM	TF	LIM	LIM domain-containing protein (AHRD V3.3 *** A0A1Q3ALK2_CEPFO)
Solyc05g006650	0.655124706420374	UP	epidermis	ACC	hypo	bHLH	TF	bHLH	bHLH transcription factor 036
Solyc06g060830	-0.543002	DOWN	epidermis	ACC	hypo	HB-HD-ZIP	TF	HB->HB-HD-ZIP	Homeobox-leucine zipper protein HAT2 (AHRD V3.3 *** A0A2G2WJU4_CAPBA)
Solyc04g076850	-0.409077	DOWN	epidermis	ACC	hypo	AUX/IAA	TR	AUX/IAA	entire
Solyc06g053840	-0.409569	DOWN	epidermis	ACC	hypo	AUX/IAA	TR	AUX/IAA	auxin-regulated IAA4
Solyc04g078690	0.553556964016965	UP	epidermis	ACC	hypo	bHLH	TF	bHLH	bHLH transcription factor 035
Solyc06g071230	-0.395355	DOWN	epidermis	ACC	hypo	MYB-related	TF	MYB->MYB-related	Transcription factor MYB1R1 (AHRD V3.3 *** MY1R1_SOLTU)
Solyc02g086930	-0.387972	DOWN	epidermis	ACC	hypo	HB-HD-ZIP	TF	HB->HB-HD-ZIP	Homeobox-leucine zipper protein HAT5 (AHRD V3.3 *** A0A2G2XIE8_CAPBA)
Solyc03g031970	0.499453557142992	UP	epidermis	ACC	hypo	B3-ARF	TF	B3->B3-ARF	Auxin response factor (AHRD V3.3 *** E0A8P3_SOLLC)
Solyc09g097870	-0.429817	DOWN	epidermis	ACC	hypo	bHLH	TF	bHLH	bHLH transcription factor 062
Solyc06g066320	-0.325524	DOWN	epidermis	ACC	hypo	IWS1	TR	IWS1	Transcription factor IIS (AHRD V3.3 *** A0A200R1D0_9MAGN)
Solyc03g113620	-0.28217	DOWN	epidermis	ACC	hypo	MYB-related	TF	MYB->MYB-related	Transcription factor MYB1R1 (AHRD V3.3 *** A0A2G2WRC4_CAPBA)
Solyc05g054390	-0.276521	DOWN	epidermis	ACC	hypo	GARP-ARR-B	TF	GARP->GARP-ARR-B	Two-component response regulator (AHRD V3.3 *** A0A2G2WV84_CAPBA)
Solyc06g008580	-0.3109	DOWN	epidermis	ACC	hypo	AUX/IAA	TR	AUX/IAA	auxin-regulated IAA22
Solyc07g047770	-0.251236	DOWN	epidermis	ACC	hypo	Others	TR	Others	Histidine kinase 2 (AHRD V3.3 *** A0A2G2Z2M2_CAPAN)
Solyc01g102340	-0.254465	DOWN	epidermis	ACC	hypo	MYB	TF	MYB->MYB	R2R3MYB transcription factor 61
Solyc03g119390	1.61249789254026	UP	endodermis-like	ACC	hypo	bHLH	TF	bHLH	Transcription factor (AHRD V3.11 *** tr|A0A2G3A3C0|A0A2G3A3C0_CAPAN)
Solyc03g111710	0.755700146082798	UP	endodermis-like	ACC	hypo	TAZ	TR	TAZ	BTB/POZ and TAZ domain-containing protein 2 (AHRD V3.3 *** A0A2G2X8F9_CAPBA)
Solyc10g150101	0.556224494093754	UP	endodermis-like	ACC	hypo	HB-other	TF	HB->HB-other	Homeobox-leucine zipper protein HOX6 (AHRD V3.11 *** tr|A0A2G2YIM8|A0A2G2YIM8_CAPAN)
Solyc04g077780	-0.529055	DOWN	endodermis-like	ACC	hypo	LIM	TF	LIM	LIM domain-containing protein (AHRD V3.3 *** A0A1Q3ALK2_CEPFO)
Solyc04g076850	-0.367615	DOWN	endodermis-like	ACC	hypo	AUX/IAA	TR	AUX/IAA	entire
Solyc03g113620	-0.364512	DOWN	endodermis-like	ACC	hypo	MYB-related	TF	MYB->MYB-related	Transcription factor MYB1R1 (AHRD V3.3 *** A0A2G2WRC4_CAPBA)
Solyc06g071230	-0.377874	DOWN	endodermis-like	ACC	hypo	MYB-related	TF	MYB->MYB-related	Transcription factor MYB1R1 (AHRD V3.3 *** MY1R1_SOLTU)
Solyc05g054390	-0.342614	DOWN	endodermis-like	ACC	hypo	GARP-ARR-B	TF	GARP->GARP-ARR-B	Two-component response regulator (AHRD V3.3 *** A0A2G2WV84_CAPBA)
Solyc07g047770	-0.399298	DOWN	endodermis-like	ACC	hypo	Others	TR	Others	Histidine kinase 2 (AHRD V3.3 *** A0A2G2Z2M2_CAPAN)
Solyc10g079070	-0.272338	DOWN	endodermis-like	ACC	hypo	bHLH	TF	bHLH	bHLH transcription factor 065
Solyc11g062010	0.281971281903682	UP	endodermis-like	ACC	hypo	SNF2	TR	SNF2	Chromatin structure-remodeling complex protein SYD (AHRD V3.3 *** A0A2G2YFV9_CAPAN)
Solyc04g079940	0.286369812591754	UP	endodermis-like	ACC	hypo	NAC	TF	NAC	NAC domain-containing protein (AHRD V3.3 *** A0A2U1N781_ARTAN)
Solyc06g060830	-0.454721	DOWN	cortex	ACC	hypo	HB-HD-ZIP	TF	HB->HB-HD-ZIP	Homeobox-leucine zipper protein HAT2 (AHRD V3.3 *** A0A2G2WJU4_CAPBA)
Solyc05g006650	0.738370513472453	UP	cortex	ACC	hypo	bHLH	TF	bHLH	bHLH transcription factor 036
Solyc03g111710	0.572560238533661	UP	cortex	ACC	hypo	TAZ	TR	TAZ	BTB/POZ and TAZ domain-containing protein 2 (AHRD V3.3 *** A0A2G2X8F9_CAPBA)
Solyc10g150101	0.528077489371509	UP	cortex	ACC	hypo	HB-other	TF	HB->HB-other	Homeobox-leucine zipper protein HOX6 (AHRD V3.11 *** tr|A0A2G2YIM8|A0A2G2YIM8_CAPAN)
Solyc06g071230	-0.273106	DOWN	cortex	ACC	hypo	MYB-related	TF	MYB->MYB-related	Transcription factor MYB1R1 (AHRD V3.3 *** MY1R1_SOLTU)
Solyc04g076850	-0.253822	DOWN	cortex	ACC	hypo	AUX/IAA	TR	AUX/IAA	entire
Solyc05g007180	0.379781114158819	UP	cortex	ACC	hypo	HB-HD-ZIP	TF	HB->HB-HD-ZIP	jasmonic acid 1
Solyc04g054910	0.38673367749965	UP	cortex	ACC	hypo	AP2/ERF-ERF	TF	AP2/ERF->AP2/ERF-ERF	Ethylene-responsive transcription factor (AHRD V3.3 *-* A0A2G2ZQC4_CAPAN)
Solyc06g063070	0.424404507070057	UP	cortex	ACC	hypo	AP2/ERF-ERF	TF	AP2/ERF->AP2/ERF-ERF	Ethylene Response Factor A.3

## Sheet: hook&hypo unique TFs(86)
Supplementary Table 10-s2 Hook&Hypo unique TFs (86)
Gene	Regulated	Cell type	Treatment	Sample	TF Family	TF Group	TF Note	Notes
Solyc04g049670	UP	xylem	Torin2	hook	Pseudo ARR-B	TR	Pseudo ARR-B	Pseudo-response regulator (AHRD V3.3 *** X5I0R0_IPONI)
Solyc02g082700	UP	xylem	Torin2	hook	HMG	TR	HMG	High mobility group family (AHRD V3.3 *** S8EDU2_9LAMI)
Solyc11g069470	UP	xylem	Torin2	hook	HB-HD-ZIP	TF	HB->HB-HD-ZIP	Homeobox leucine-zipper protein (AHRD V3.3 *** Q8H962_ZINVI)
Solyc10g079070	UP	xylem	Torin2	hook	bHLH	TF	bHLH	bHLH transcription factor 065
Solyc01g111300	DOWN	xylem	Torin2	hook	CSD	TF	CSD	Cold-shock protein (AHRD V3.3 *-* A0A200RAC1_9MAGN)
Solyc09g083290	UP	procambium	Torin2	hook	AUX/IAA	TR	AUX/IAA	auxin-regulated IAA14
Solyc02g081620	UP	procambium	Torin2	hook	C2H2	TF	C2H2	Zinc finger (C2H2 type) family protein (AHRD V3.3 *** A0A1P8ASM0_ARATH)
Solyc08g075090	DOWN	procambium	Torin2	hook	bHLH	TF	bHLH	bHLH transcription factor144
Solyc02g086930	UP	phloem	Torin2	hook	HB-HD-ZIP	TF	HB->HB-HD-ZIP	Homeobox-leucine zipper protein HAT5 (AHRD V3.3 *** A0A2G2XIE8_CAPBA)
Solyc04g054910	UP	phloem	Torin2	hook	AP2/ERF-ERF	TF	AP2/ERF->AP2/ERF-ERF	Ethylene-responsive transcription factor (AHRD V3.3 *-* A0A2G2ZQC4_CAPAN)
Solyc04g008380	UP	phloem	Torin2	hook	BBR-BPC	TF	BBR-BPC	GAGA-binding transcriptional activator (AHRD V3.3 *** H1ZN86_SOLLC)
Solyc04g077780	UP	phloem	Torin2	hook	LIM	TF	LIM	LIM domain-containing protein (AHRD V3.3 *** A0A1Q3ALK2_CEPFO)
Solyc08g077060	UP	phloem	Torin2	hook	C2C2-LSD	TF	C2C2->C2C2-LSD	Zinc finger, LSD1-type (AHRD V3.3 *** A0A2U1LIJ4_ARTAN)
Solyc12g089240	UP	phloem	Torin2	hook	DBB	TF	DBB	B-box zinc finger protein 22 (AHRD V3.3 *** A0A1U8F0C2_CAPAN)
Solyc08g082070	DOWN	phloem	Torin2	hook	HMG	TR	HMG	High mobility group B protein 6 (AHRD V3.3 *** A0A2G2XK70_CAPBA)
Solyc01g096700	UP	exodermis-like	Torin2	hook	MYB-related	TF	MYB->MYB-related	DnaJ domain-containing protein (AHRD V3.3 *-* A0A2U1QIS2_ARTAN)
Solyc09g074560	DOWN	exodermis-like	Torin2	hook	C2C2-CO-like	TF	C2C2->C2C2-CO-like	Zinc finger protein CONSTANS-LIKE 15 (AHRD V3.3 *** A0A2G3CTS9_CAPCH)
Solyc01g110180	DOWN	exodermis-like	Torin2	hook	DBB	TF	DBB	Zinc finger, B-box (AHRD V3.11 *** tr|A0A2U1KI66|A0A2U1KI66_ARTAN)
Solyc06g008590	UP	epidermis	Torin2	hook	AUX/IAA	TR	AUX/IAA	auxin-regulated IAA17
Solyc05g056120	DOWN	epidermis	Torin2	hook	C2C2-GATA	TF	C2C2->C2C2-GATA	GATA transcription factor (AHRD V3.3 *** K4C2T6_SOLLC)
Solyc06g075250	DOWN	endodermis-like	Torin2	hook	C2H2	TF	C2H2	Zinc finger protein JACKDAW (AHRD V3.3 *** A0A1U8HBP2_CAPAN)
Solyc02g081270	DOWN	endodermis-like	Torin2	hook	NAC	TF	NAC	NAC domain-containing protein 53 (AHRD V3.3 *** A0A2G2XFS7_CAPBA)
Solyc01g097290	DOWN	endodermis-like	Torin2	hook	AUX/IAA	TR	AUX/IAA	auxin-regulated IAA16
Solyc01g108300	UP	cortex	Torin2	hook	GARP-G2-like	TF	GARP->GARP-G2-like	Two-component response regulator ARR18 (AHRD V3.3 *** A0A2G2W9W9_CAPBA)
Solyc02g079970	UP	cortex	Torin2	hook	bHLH	TF	bHLH	bHLH transcription factor 014
Solyc01g103050	UP	cortex	Torin2	hook	B3-ARF	TF	B3->B3-ARF	Auxin Response Factor 1
Solyc04g076850	UP	cortex	Torin2	hook	AUX/IAA	TR	AUX/IAA	entire
Solyc10g080920	UP	cortex	Torin2	hook	MYB-related	TF	MYB->MYB-related	Protein RADIALIS-like 2 (AHRD V3.3 *** A0A2G2VVI4_CAPBA)
Solyc06g060830	UP	cortex	Torin2	hook	HB-HD-ZIP	TF	HB->HB-HD-ZIP	Homeobox-leucine zipper protein HAT2 (AHRD V3.3 *** A0A2G2WJU4_CAPBA)
Solyc02g037530	UP	cortex	Torin2	hook	B3-ARF	TF	B3->B3-ARF	auxin response factor 8B
Solyc05g006650	UP	xylem	ACC	hook	bHLH	TF	bHLH	bHLH transcription factor 036
Solyc01g090760	UP	xylem	ACC	hook	C2C2-GATA	TF	C2C2->C2C2-GATA	GATA transcription factor (AHRD V3.11 *** tr|K4AZ17|K4AZ17_SOLLC)
Solyc05g007180	UP	xylem	ACC	hook	HB-HD-ZIP	TF	HB->HB-HD-ZIP	jasmonic acid 1
Solyc05g007210	UP	xylem	ACC	hook	bHLH	TF	bHLH	Transcription factor PRE4 (AHRD V3.3 *** A0A2G2VLX3_CAPBA)
Solyc02g092070	UP	xylem	ACC	hook	GRF	TF	GRF	Growth-regulating factor 8 (AHRD V3.3 *** A0A2G3AB32_CAPAN)
Solyc02g063010	DOWN	xylem	ACC	hook	BES1	TF	BES1	BES1/BZR1-like protein (AHRD V3.3 *** A0A2U1KKL8_ARTAN)
Solyc07g052720	UP	procambium	ACC	hook	MADS-M-type	TF	MADS->MADS-M-type	MADS-box transcription factor (AHRD V3.3 *-* A0A2K3PNN3_TRIPR)
Solyc06g065640	UP	phloem	ACC	hook	LUG	TR	LUG	Transcriptional corepressor LEUNIG (AHRD V3.3 *** A0A2G2WKG2_CAPBA)
Solyc03g123500	UP	phloem	ACC	hook	AP2/ERF-ERF	TF	AP2/ERF->AP2/ERF-ERF	GCC box binding protein C.4
Solyc06g066320	UP	phloem	ACC	hook	IWS1	TR	IWS1	Transcription factor IIS (AHRD V3.3 *** A0A200R1D0_9MAGN)
Solyc11g069160	UP	exodermis-like	ACC	hook	PHD	TR	PHD	SUMO E3 ligase SIZ1 (AHRD V3.3 *** A0A0X9AQ43_SOLLC)
Solyc12g099940	UP	exodermis-like	ACC	hook	GNAT	TR	GNAT	Acyl-CoA N-acyltransferases (NAT) superfamily protein (AHRD V3.3 *** AT2G06025.6)
Solyc01g110480	UP	epidermis	ACC	hook	bZIP	TF	bZIP	Basic-leucine zipper (BZIP) transcription factor family protein (AHRD V3.3 *** A0A2U1P1T7_ARTAN)
Solyc05g047460	UP	epidermis	ACC	hook	B3-ARF	TF	B3->B3-ARF	Auxin Response Factor 7B
Solyc06g053840	DOWN	epidermis	ACC	hook	AUX/IAA	TR	AUX/IAA	auxin-regulated IAA4
Solyc01g109700	DOWN	epidermis	ACC	hook	bHLH	TF	bHLH	bHLH transcription factor 010
Solyc01g095460	UP	endodermis-like	ACC	hook	bZIP	TF	bZIP	Common plant regulatory factor 1 (AHRD V3.3 *** A0A1U8DT23_CAPAN)
Solyc03g031970	UP	endodermis-like	ACC	hook	B3-ARF	TF	B3->B3-ARF	Auxin response factor (AHRD V3.3 *** E0A8P3_SOLLC)
Solyc02g085390	UP	endodermis-like	ACC	hook	SNF2	TR	SNF2	ATP-dependent DNA helicase DDM1 (AHRD V3.3 *** A0A1U8FMX5_CAPAN)
Solyc12g087830	UP	cortex	ACC	hook	MADS-MIKC	TF	MADS->MADS-MIKC	MADS-box transcription factor (AHRD V3.3 *** F1T119_9ERIC)
Solyc01g104670	UP	cortex	ACC	hook	TUB	TF	TUB	Tubby-like F-box protein (AHRD V3.3 *** A0A2G2XVV2_CAPAN)
Solyc08g008410	UP	cortex	ACC	hook	RWP-RK	TF	RWP-RK	Plant regulator RWP-RK family protein (AHRD V3.3 *** G7IAL8_MEDTR)
Solyc06g063070	UP	cortex	ACC	hook	AP2/ERF-ERF	TF	AP2/ERF->AP2/ERF-ERF	Ethylene Response Factor A.3
Solyc03g080090	UP	cortex	ACC	hook	NAC	TF	NAC	NAC domain-containing protein 86 (AHRD V3.3 *** A0A2G2X7Q8_CAPBA)
Solyc08g076860	UP	cortex	ACC	hook	PLATZ	TF	PLATZ	PLATZ transcription factor family protein (AHRD V3.3 *** F4IEB6_ARATH)
Solyc03g113620	UP	cortex	ACC	hook	MYB-related	TF	MYB->MYB-related	Transcription factor MYB1R1 (AHRD V3.3 *** A0A2G2WRC4_CAPBA)
Solyc12g100140	UP	cortex	ACC	hook	bHLH	TF	bHLH	Transcription factor bHLH80 (AHRD V3.3 *** A0A2G2YBF5_CAPAN)
Solyc04g078790	DOWN	cortex	ACC	hook	bHLH	TF	bHLH	Transcription factor HEC1 (AHRD V3.3 *** A0A2G2Y0E0_CAPAN)
Solyc03g121060	UP	xylem	Torin2	hypo	AUX/IAA	TR	AUX/IAA	auxin-regulated IAA26
Solyc05g007160	DOWN	xylem	Torin2	hypo	MYB	TF	MYB->MYB	R2R3MYB transcription factor 110
Solyc07g043270	DOWN	xylem	Torin2	hypo	FAR1	TF	FAR1	Protein FAR-RED ELONGATED HYPOCOTYL 3 (AHRD V3.3 *** A0A2G2Z0V7_CAPAN)
Solyc09g097870	DOWN	xylem	Torin2	hypo	bHLH	TF	bHLH	bHLH transcription factor 062
Solyc05g054390	DOWN	xylem	Torin2	hypo	GARP-ARR-B	TF	GARP->GARP-ARR-B	Two-component response regulator (AHRD V3.3 *** A0A2G2WV84_CAPBA)
Solyc03g114060	DOWN	procambium	Torin2	hypo	IWS1	TR	IWS1	Bromo adjacent homology (BAH) domain (AHRD V3.3 *** A0A200R0M3_9MAGN)
Solyc02g062690	UP	procambium	Torin2	hypo	bHLH	TF	bHLH	bHLH transcription factor 012
Solyc07g065930	DOWN	procambium	Torin2	hypo	TRAF	TR	TRAF	BTB/POZ domain-containing protein (AHRD V3.3 *** A0A1U8HLU2_CAPAN)
Solyc10g150101	UP	phloem	Torin2	hypo	HB-other	TF	HB->HB-other	Homeobox-leucine zipper protein HOX6 (AHRD V3.11 *** tr|A0A2G2YIM8|A0A2G2YIM8_CAPAN)
Solyc03g034000	UP	phloem	Torin2	hypo	bHLH	TF	bHLH	bHLH transcription factor 020
Solyc01g091630	DOWN	exodermis-like	Torin2	hypo	HB-HD-ZIP	TF	HB->HB-HD-ZIP	cutin deficient 2
Solyc06g065100	UP	epidermis	Torin2	hypo	MYB	TF	MYB->MYB	R2R3MYB transcription factor 3
Solyc10g079700	UP	epidermis	Torin2	hypo	Others	TR	Others	Two-component response regulator arr9 (AHRD V3.3 *** A0A0A1WCS3_NICAT)
Solyc07g047770	DOWN	epidermis	Torin2	hypo	Others	TR	Others	Histidine kinase 2 (AHRD V3.3 *** A0A2G2Z2M2_CAPAN)
Solyc04g078690	UP	epidermis	Torin2	hypo	bHLH	TF	bHLH	bHLH transcription factor 035
Solyc06g050510	DOWN	endodermis-like	Torin2	hypo	SNF2	TR	SNF2	SNF2 domain-containing protein CLASSY 1 (AHRD V3.3 *** A0A1U8GWM4_CAPAN)
Solyc07g006750	DOWN	endodermis-like	Torin2	hypo	MYB	TF	MYB->MYB	blind-like8
Solyc01g009860	UP	cortex	Torin2	hypo	NAC	TF	NAC	NAC domain-containing protein (AHRD V3.3 *** A0A2K3LZ45_TRIPR)
Solyc08g062210	DOWN	cortex	Torin2	hypo	NF-YA	TF	NF-Y->NF-YA	Nuclear transcription factor Y subunit A-1 (AHRD V3.3 *** A0A1U8DRR5_CAPAN)
Solyc10g006170	UP	xylem	ACC	hypo	Rcd1-like	TR	Rcd1-like	Cell differentiation protein RCD1-like protein (AHRD V3.3 *** A0A2G3CUT5_CAPCH),Pfam:PF04078
Solyc06g071230	DOWN	procambium	ACC	hypo	MYB-related	TF	MYB->MYB-related	Transcription factor MYB1R1 (AHRD V3.3 *** MY1R1_SOLTU)
Solyc03g111710	UP	exodermis-like	ACC	hypo	TAZ	TR	TAZ	BTB/POZ and TAZ domain-containing protein 2 (AHRD V3.3 *** A0A2G2X8F9_CAPBA)
Solyc06g083460	DOWN	exodermis-like	ACC	hypo	LUG	TR	LUG	Transcriptional corepressor LEUNIG (AHRD V3.3 *** A0A1U8H8S8_CAPAN)
Solyc06g008580	DOWN	epidermis	ACC	hypo	AUX/IAA	TR	AUX/IAA	auxin-regulated IAA22
Solyc01g102340	DOWN	epidermis	ACC	hypo	MYB	TF	MYB->MYB	R2R3MYB transcription factor 61
Solyc03g119390	UP	endodermis-like	ACC	hypo	bHLH	TF	bHLH	Transcription factor (AHRD V3.11 *** tr|A0A2G3A3C0|A0A2G3A3C0_CAPAN)
Solyc11g062010	UP	endodermis-like	ACC	hypo	SNF2	TR	SNF2	Chromatin structure-remodeling complex protein SYD (AHRD V3.3 *** A0A2G2YFV9_CAPAN)
Solyc04g079940	UP	endodermis-like	ACC	hypo	NAC	TF	NAC	NAC domain-containing protein (AHRD V3.3 *** A0A2U1N781_ARTAN)
